# Supplementary material for: Computational Study on the Inhibitor Binding Mode and Allosteric Regulation Mechanism in Hepatitis C Virus NS3/4A Protein
Source: PLoS One. 2014 Feb 25;9(2):e87077. doi: 10.1371/journal.pone.0087077 (PMC3934852; doi:10.1371/journal.pone.0087077)
Supplement: PDB S1 — The coordinates of the apo protein representative conformation 1 of generated clusters for the simulation system. (PDB) [file pone.0087077.s003.pdb]

ATOM      1  N   ILE A   3      14.441  15.746 -70.683  0.00  0.00           N
ATOM      2  CA  ILE A   3      14.886  16.224 -69.314  0.00  0.00           C
ATOM      3  C   ILE A   3      16.293  15.644 -68.937  0.00  0.00           C
ATOM      4  O   ILE A   3      16.461  14.397 -68.757  0.00  0.00           O
ATOM      5  CB  ILE A   3      13.848  16.119 -68.220  0.00  0.00           C
ATOM      6  CG1 ILE A   3      14.347  16.763 -66.915  0.00  0.00           C
ATOM      7  CG2 ILE A   3      13.281  14.779 -68.025  0.00  0.00           C
ATOM      8  CD1 ILE A   3      14.428  18.313 -67.006  0.00  0.00           C
ATOM      9  N   THR A   4      17.254  16.558 -68.733  0.00  0.00           N
ATOM     10  CA  THR A   4      18.436  16.362 -67.916  0.00  0.00           C
ATOM     11  C   THR A   4      18.559  17.458 -66.793  0.00  0.00           C
ATOM     12  O   THR A   4      18.116  18.575 -66.976  0.00  0.00           O
ATOM     13  CB  THR A   4      19.640  16.281 -68.901  0.00  0.00           C
ATOM     14  CG2 THR A   4      20.988  15.879 -68.291  0.00  0.00           C
ATOM     15  OG1 THR A   4      19.366  15.124 -69.721  0.00  0.00           O
ATOM     16  N   ALA A   5      19.254  17.170 -65.661  0.00  0.00           N
ATOM     17  CA  ALA A   5      19.281  17.944 -64.394  0.00  0.00           C
ATOM     18  C   ALA A   5      20.639  17.765 -63.752  0.00  0.00           C
ATOM     19  O   ALA A   5      21.094  16.638 -63.649  0.00  0.00           O
ATOM     20  CB  ALA A   5      18.054  17.466 -63.625  0.00  0.00           C
ATOM     21  N   TYR A   6      21.203  18.784 -63.034  0.00  0.00           N
ATOM     22  CA  TYR A   6      22.415  18.717 -62.172  0.00  0.00           C
ATOM     23  C   TYR A   6      22.493  19.960 -61.255  0.00  0.00           C
ATOM     24  O   TYR A   6      21.915  20.975 -61.690  0.00  0.00           O
ATOM     25  CB  TYR A   6      23.711  18.594 -62.922  0.00  0.00           C
ATOM     26  CG  TYR A   6      24.068  19.709 -63.888  0.00  0.00           C
ATOM     27  CD1 TYR A   6      24.895  20.784 -63.310  0.00  0.00           C
ATOM     28  CD2 TYR A   6      23.729  19.737 -65.262  0.00  0.00           C
ATOM     29  CE1 TYR A   6      25.132  21.882 -64.113  0.00  0.00           C
ATOM     30  CE2 TYR A   6      24.059  20.841 -66.029  0.00  0.00           C
ATOM     31  CZ  TYR A   6      24.718  21.946 -65.481  0.00  0.00           C
ATOM     32  OH  TYR A   6      25.069  22.932 -66.277  0.00  0.00           O
ATOM     33  N   SER A   7      23.212  19.950 -60.101  0.00  0.00           N
ATOM     34  CA  SER A   7      23.177  21.118 -59.190  0.00  0.00           C
ATOM     35  C   SER A   7      24.506  21.951 -59.316  0.00  0.00           C
ATOM     36  O   SER A   7      25.587  21.393 -59.648  0.00  0.00           O
ATOM     37  CB  SER A   7      22.983  20.623 -57.804  0.00  0.00           C
ATOM     38  OG  SER A   7      23.078  21.706 -56.940  0.00  0.00           O
ATOM     39  N   GLN A   8      24.387  23.277 -59.093  0.00  0.00           N
ATOM     40  CA  GLN A   8      25.415  24.291 -58.902  0.00  0.00           C
ATOM     41  C   GLN A   8      25.346  24.794 -57.450  0.00  0.00           C
ATOM     42  O   GLN A   8      24.469  25.575 -57.059  0.00  0.00           O
ATOM     43  CB  GLN A   8      25.295  25.393 -59.958  0.00  0.00           C
ATOM     44  CG  GLN A   8      26.320  26.472 -59.864  0.00  0.00           C
ATOM     45  CD  GLN A   8      25.924  27.725 -60.680  0.00  0.00           C
ATOM     46  NE2 GLN A   8      26.189  28.904 -60.240  0.00  0.00           N
ATOM     47  OE1 GLN A   8      25.202  27.714 -61.678  0.00  0.00           O
ATOM     48  N   GLN A   9      26.321  24.478 -56.665  0.00  0.00           N
ATOM     49  CA  GLN A   9      26.403  24.905 -55.304  0.00  0.00           C
ATOM     50  C   GLN A   9      26.929  26.366 -55.237  0.00  0.00           C
ATOM     51  O   GLN A   9      27.961  26.744 -55.789  0.00  0.00           O
ATOM     52  CB  GLN A   9      27.438  23.984 -54.593  0.00  0.00           C
ATOM     53  CG  GLN A   9      27.417  24.186 -53.085  0.00  0.00           C
ATOM     54  CD  GLN A   9      28.337  23.204 -52.391  0.00  0.00           C
ATOM     55  NE2 GLN A   9      29.136  23.655 -51.477  0.00  0.00           N
ATOM     56  OE1 GLN A   9      28.339  22.000 -52.690  0.00  0.00           O
ATOM     57  N   THR A  10      26.248  27.183 -54.426  0.00  0.00           N
ATOM     58  CA  THR A  10      26.301  28.641 -54.359  0.00  0.00           C
ATOM     59  C   THR A  10      26.997  29.166 -53.086  0.00  0.00           C
ATOM     60  O   THR A  10      27.230  30.414 -53.055  0.00  0.00           O
ATOM     61  CB  THR A  10      24.874  29.243 -54.626  0.00  0.00           C
ATOM     62  CG2 THR A  10      24.493  28.985 -56.064  0.00  0.00           C
ATOM     63  OG1 THR A  10      23.919  28.758 -53.784  0.00  0.00           O
ATOM     64  N   ARG A  11      27.321  28.258 -52.114  0.00  0.00           N
ATOM     65  CA  ARG A  11      27.935  28.588 -50.841  0.00  0.00           C
ATOM     66  C   ARG A  11      28.416  27.413 -50.030  0.00  0.00           C
ATOM     67  O   ARG A  11      27.924  26.280 -50.096  0.00  0.00           O
ATOM     68  CB  ARG A  11      26.947  29.431 -49.931  0.00  0.00           C
ATOM     69  CG  ARG A  11      25.502  29.005 -49.807  0.00  0.00           C
ATOM     70  CD  ARG A  11      24.844  29.357 -48.426  0.00  0.00           C
ATOM     71  NE  ARG A  11      24.975  30.815 -48.250  0.00  0.00           N
ATOM     72  CZ  ARG A  11      24.140  31.730 -48.704  0.00  0.00           C
ATOM     73  NH1 ARG A  11      22.898  31.565 -49.183  0.00  0.00           N
ATOM     74  NH2 ARG A  11      24.560  32.961 -48.571  0.00  0.00           N
ATOM     75  N   GLY A  12      29.341  27.588 -49.100  0.00  0.00           N
ATOM     76  CA  GLY A  12      29.877  26.617 -48.186  0.00  0.00           C
ATOM     77  C   GLY A  12      29.095  26.598 -46.887  0.00  0.00           C
ATOM     78  O   GLY A  12      28.101  27.377 -46.772  0.00  0.00           O
ATOM     79  N   LEU A  13      29.344  25.613 -46.024  0.00  0.00           N
ATOM     80  CA  LEU A  13      28.643  25.539 -44.790  0.00  0.00           C
ATOM     81  C   LEU A  13      28.802  26.719 -43.864  0.00  0.00           C
ATOM     82  O   LEU A  13      27.861  27.235 -43.257  0.00  0.00           O
ATOM     83  CB  LEU A  13      29.110  24.226 -44.041  0.00  0.00           C
ATOM     84  CG  LEU A  13      28.373  23.860 -42.741  0.00  0.00           C
ATOM     85  CD1 LEU A  13      26.891  23.821 -42.950  0.00  0.00           C
ATOM     86  CD2 LEU A  13      28.871  22.562 -42.204  0.00  0.00           C
ATOM     87  N   LEU A  14      30.058  27.327 -43.825  0.00  0.00           N
ATOM     88  CA  LEU A  14      30.384  28.542 -43.192  0.00  0.00           C
ATOM     89  C   LEU A  14      29.519  29.663 -43.677  0.00  0.00           C
ATOM     90  O   LEU A  14      28.978  30.513 -42.937  0.00  0.00           O
ATOM     91  CB  LEU A  14      31.860  28.794 -43.391  0.00  0.00           C
ATOM     92  CG  LEU A  14      32.858  27.875 -42.659  0.00  0.00           C
ATOM     93  CD1 LEU A  14      34.243  28.411 -43.031  0.00  0.00           C
ATOM     94  CD2 LEU A  14      32.723  27.816 -41.086  0.00  0.00           C
ATOM     95  N   GLY A  15      29.277  29.594 -45.032  0.00  0.00           N
ATOM     96  CA  GLY A  15      28.406  30.548 -45.720  0.00  0.00           C
ATOM     97  C   GLY A  15      26.940  30.423 -45.239  0.00  0.00           C
ATOM     98  O   GLY A  15      26.306  31.431 -44.910  0.00  0.00           O
ATOM     99  N   CYS A  16      26.454  29.198 -45.206  0.00  0.00           N
ATOM    100  CA  CYS A  16      25.093  28.870 -44.710  0.00  0.00           C
ATOM    101  C   CYS A  16      24.992  29.345 -43.264  0.00  0.00           C
ATOM    102  O   CYS A  16      23.995  29.912 -42.852  0.00  0.00           O
ATOM    103  CB  CYS A  16      25.035  27.267 -44.720  0.00  0.00           C
ATOM    104  SG  CYS A  16      23.342  26.846 -44.361  0.00  0.00           S
ATOM    105  N   ILE A  17      26.081  29.215 -42.433  0.00  0.00           N
ATOM    106  CA  ILE A  17      26.089  29.504 -40.977  0.00  0.00           C
ATOM    107  C   ILE A  17      25.902  30.958 -40.630  0.00  0.00           C
ATOM    108  O   ILE A  17      25.056  31.305 -39.859  0.00  0.00           O
ATOM    109  CB  ILE A  17      27.232  28.825 -40.239  0.00  0.00           C
ATOM    110  CG1 ILE A  17      27.032  27.330 -40.099  0.00  0.00           C
ATOM    111  CG2 ILE A  17      27.472  29.538 -38.860  0.00  0.00           C
ATOM    112  CD1 ILE A  17      28.293  26.713 -39.564  0.00  0.00           C
ATOM    113  N   ILE A  18      26.708  31.880 -41.237  0.00  0.00           N
ATOM    114  CA  ILE A  18      26.535  33.281 -40.951  0.00  0.00           C
ATOM    115  C   ILE A  18      25.195  33.802 -41.618  0.00  0.00           C
ATOM    116  O   ILE A  18      24.574  34.787 -41.111  0.00  0.00           O
ATOM    117  CB  ILE A  18      27.734  34.115 -41.433  0.00  0.00           C
ATOM    118  CG1 ILE A  18      27.695  35.635 -41.008  0.00  0.00           C
ATOM    119  CG2 ILE A  18      28.200  33.905 -42.875  0.00  0.00           C
ATOM    120  CD1 ILE A  18      27.310  35.892 -39.528  0.00  0.00           C
ATOM    121  N   THR A  19      24.667  33.203 -42.687  0.00  0.00           N
ATOM    122  CA  THR A  19      23.460  33.632 -43.385  0.00  0.00           C
ATOM    123  C   THR A  19      22.203  33.268 -42.506  0.00  0.00           C
ATOM    124  O   THR A  19      21.265  34.025 -42.330  0.00  0.00           O
ATOM    125  CB  THR A  19      23.451  33.004 -44.749  0.00  0.00           C
ATOM    126  CG2 THR A  19      22.324  33.545 -45.621  0.00  0.00           C
ATOM    127  OG1 THR A  19      24.541  33.521 -45.424  0.00  0.00           O
ATOM    128  N   SER A  20      22.329  32.078 -41.851  0.00  0.00           N
ATOM    129  CA  SER A  20      21.289  31.637 -40.869  0.00  0.00           C
ATOM    130  C   SER A  20      21.350  32.308 -39.454  0.00  0.00           C
ATOM    131  O   SER A  20      20.291  32.475 -38.809  0.00  0.00           O
ATOM    132  CB  SER A  20      21.350  30.129 -40.719  0.00  0.00           C
ATOM    133  OG  SER A  20      22.630  29.562 -40.522  0.00  0.00           O
ATOM    134  N   LEU A  21      22.588  32.589 -39.039  0.00  0.00           N
ATOM    135  CA  LEU A  21      22.786  33.250 -37.739  0.00  0.00           C
ATOM    136  C   LEU A  21      22.138  34.682 -37.705  0.00  0.00           C
ATOM    137  O   LEU A  21      21.546  35.018 -36.699  0.00  0.00           O
ATOM    138  CB  LEU A  21      24.335  33.375 -37.521  0.00  0.00           C
ATOM    139  CG  LEU A  21      24.647  34.055 -36.103  0.00  0.00           C
ATOM    140  CD1 LEU A  21      24.190  33.166 -34.955  0.00  0.00           C
ATOM    141  CD2 LEU A  21      26.150  34.355 -36.035  0.00  0.00           C
ATOM    142  N   THR A  22      22.390  35.429 -38.817  0.00  0.00           N
ATOM    143  CA  THR A  22      21.881  36.737 -39.027  0.00  0.00           C
ATOM    144  C   THR A  22      20.395  36.673 -39.523  0.00  0.00           C
ATOM    145  O   THR A  22      19.589  37.549 -39.232  0.00  0.00           O
ATOM    146  CB  THR A  22      22.730  37.528 -40.060  0.00  0.00           C
ATOM    147  CG2 THR A  22      24.093  38.020 -39.618  0.00  0.00           C
ATOM    148  OG1 THR A  22      22.922  36.764 -41.324  0.00  0.00           O
ATOM    149  N   GLY A  23      20.083  35.645 -40.345  0.00  0.00           N
ATOM    150  CA  GLY A  23      18.934  35.551 -41.078  0.00  0.00           C
ATOM    151  C   GLY A  23      18.734  36.472 -42.276  0.00  0.00           C
ATOM    152  O   GLY A  23      17.685  36.705 -42.756  0.00  0.00           O
ATOM    153  N   ARG A  24      19.901  36.902 -42.825  0.00  0.00           N
ATOM    154  CA  ARG A  24      20.023  37.798 -43.974  0.00  0.00           C
ATOM    155  C   ARG A  24      21.013  37.257 -44.960  0.00  0.00           C
ATOM    156  O   ARG A  24      22.103  36.845 -44.520  0.00  0.00           O
ATOM    157  CB  ARG A  24      20.478  39.197 -43.541  0.00  0.00           C
ATOM    158  CG  ARG A  24      20.654  40.281 -44.661  0.00  0.00           C
ATOM    159  CD  ARG A  24      21.167  41.642 -44.267  0.00  0.00           C
ATOM    160  NE  ARG A  24      21.184  42.567 -45.412  0.00  0.00           N
ATOM    161  CZ  ARG A  24      21.318  43.931 -45.457  0.00  0.00           C
ATOM    162  NH1 ARG A  24      21.433  44.695 -44.399  0.00  0.00           N
ATOM    163  NH2 ARG A  24      21.493  44.526 -46.618  0.00  0.00           N
ATOM    164  N   ASP A  25      20.636  37.167 -46.239  0.00  0.00           N
ATOM    165  CA  ASP A  25      21.452  36.750 -47.386  0.00  0.00           C
ATOM    166  C   ASP A  25      22.210  37.823 -48.160  0.00  0.00           C
ATOM    167  O   ASP A  25      21.573  38.730 -48.669  0.00  0.00           O
ATOM    168  CB  ASP A  25      20.556  35.961 -48.386  0.00  0.00           C
ATOM    169  CG  ASP A  25      21.296  34.827 -49.095  0.00  0.00           C
ATOM    170  OD1 ASP A  25      20.710  33.802 -49.296  0.00  0.00           O
ATOM    171  OD2 ASP A  25      22.509  34.872 -49.310  0.00  0.00           O
ATOM    172  N   LYS A  26      23.477  37.716 -48.362  0.00  0.00           N
ATOM    173  CA  LYS A  26      24.273  38.541 -49.253  0.00  0.00           C
ATOM    174  C   LYS A  26      24.407  37.948 -50.736  0.00  0.00           C
ATOM    175  O   LYS A  26      24.577  38.656 -51.687  0.00  0.00           O
ATOM    176  CB  LYS A  26      25.662  38.921 -48.721  0.00  0.00           C
ATOM    177  CG  LYS A  26      25.604  39.538 -47.314  0.00  0.00           C
ATOM    178  CD  LYS A  26      27.068  39.819 -46.852  0.00  0.00           C
ATOM    179  CE  LYS A  26      27.164  40.595 -45.537  0.00  0.00           C
ATOM    180  NZ  LYS A  26      26.338  40.008 -44.469  0.00  0.00           N
ATOM    181  N   ASN A  27      24.088  36.609 -50.820  0.00  0.00           N
ATOM    182  CA  ASN A  27      24.255  35.852 -52.123  0.00  0.00           C
ATOM    183  C   ASN A  27      22.970  35.950 -52.991  0.00  0.00           C
ATOM    184  O   ASN A  27      21.842  36.007 -52.515  0.00  0.00           O
ATOM    185  CB  ASN A  27      24.686  34.485 -51.825  0.00  0.00           C
ATOM    186  CG  ASN A  27      25.017  33.559 -53.035  0.00  0.00           C
ATOM    187  ND2 ASN A  27      24.902  32.262 -52.954  0.00  0.00           N
ATOM    188  OD1 ASN A  27      25.555  34.007 -54.009  0.00  0.00           O
ATOM    189  N   GLN A  28      23.144  35.906 -54.326  0.00  0.00           N
ATOM    190  CA  GLN A  28      22.000  35.842 -55.222  0.00  0.00           C
ATOM    191  C   GLN A  28      21.192  34.467 -55.280  0.00  0.00           C
ATOM    192  O   GLN A  28      21.714  33.423 -54.824  0.00  0.00           O
ATOM    193  CB  GLN A  28      22.571  36.274 -56.611  0.00  0.00           C
ATOM    194  CG  GLN A  28      23.557  35.285 -57.309  0.00  0.00           C
ATOM    195  CD  GLN A  28      24.245  35.968 -58.494  0.00  0.00           C
ATOM    196  NE2 GLN A  28      25.506  35.869 -58.612  0.00  0.00           N
ATOM    197  OE1 GLN A  28      23.697  36.521 -59.404  0.00  0.00           O
ATOM    198  N   VAL A  29      19.995  34.488 -55.819  0.00  0.00           N
ATOM    199  CA  VAL A  29      19.015  33.372 -56.065  0.00  0.00           C
ATOM    200  C   VAL A  29      18.468  33.464 -57.501  0.00  0.00           C
ATOM    201  O   VAL A  29      18.162  34.538 -58.021  0.00  0.00           O
ATOM    202  CB  VAL A  29      17.897  33.298 -55.036  0.00  0.00           C
ATOM    203  CG1 VAL A  29      16.859  32.196 -55.410  0.00  0.00           C
ATOM    204  CG2 VAL A  29      18.472  33.097 -53.682  0.00  0.00           C
ATOM    205  N   GLU A  30      18.409  32.355 -58.200  0.00  0.00           N
ATOM    206  CA  GLU A  30      17.935  32.072 -59.603  0.00  0.00           C
ATOM    207  C   GLU A  30      17.676  30.529 -59.796  0.00  0.00           C
ATOM    208  O   GLU A  30      18.126  29.749 -58.912  0.00  0.00           O
ATOM    209  CB  GLU A  30      18.784  32.691 -60.695  0.00  0.00           C
ATOM    210  CG  GLU A  30      20.243  32.208 -60.725  0.00  0.00           C
ATOM    211  CD  GLU A  30      20.986  32.534 -61.982  0.00  0.00           C
ATOM    212  OE1 GLU A  30      20.813  31.794 -63.000  0.00  0.00           O
ATOM    213  OE2 GLU A  30      21.735  33.530 -62.022  0.00  0.00           O
ATOM    214  N   GLY A  31      16.916  30.181 -60.805  0.00  0.00           N
ATOM    215  CA  GLY A  31      16.340  28.903 -61.101  0.00  0.00           C
ATOM    216  C   GLY A  31      14.920  28.705 -60.432  0.00  0.00           C
ATOM    217  O   GLY A  31      14.432  29.605 -59.732  0.00  0.00           O
ATOM    218  N   GLU A  32      14.228  27.648 -60.789  0.00  0.00           N
ATOM    219  CA  GLU A  32      12.877  27.373 -60.348  0.00  0.00           C
ATOM    220  C   GLU A  32      12.850  26.289 -59.178  0.00  0.00           C
ATOM    221  O   GLU A  32      11.800  25.983 -58.619  0.00  0.00           O
ATOM    222  CB  GLU A  32      12.042  26.960 -61.576  0.00  0.00           C
ATOM    223  CG  GLU A  32      12.504  25.797 -62.504  0.00  0.00           C
ATOM    224  CD  GLU A  32      13.567  26.361 -63.530  0.00  0.00           C
ATOM    225  OE1 GLU A  32      13.118  26.912 -64.555  0.00  0.00           O
ATOM    226  OE2 GLU A  32      14.763  26.355 -63.236  0.00  0.00           O
ATOM    227  N   VAL A  33      14.032  25.662 -58.844  0.00  0.00           N
ATOM    228  CA  VAL A  33      14.202  24.707 -57.766  0.00  0.00           C
ATOM    229  C   VAL A  33      15.510  25.024 -57.016  0.00  0.00           C
ATOM    230  O   VAL A  33      16.618  24.861 -57.523  0.00  0.00           O
ATOM    231  CB  VAL A  33      14.273  23.254 -58.277  0.00  0.00           C
ATOM    232  CG1 VAL A  33      14.153  22.266 -57.072  0.00  0.00           C
ATOM    233  CG2 VAL A  33      13.133  22.916 -59.215  0.00  0.00           C
ATOM    234  N   GLN A  34      15.404  25.429 -55.766  0.00  0.00           N
ATOM    235  CA  GLN A  34      16.466  25.853 -54.845  0.00  0.00           C
ATOM    236  C   GLN A  34      16.712  24.632 -53.912  0.00  0.00           C
ATOM    237  O   GLN A  34      15.740  24.175 -53.277  0.00  0.00           O
ATOM    238  CB  GLN A  34      15.935  27.096 -54.062  0.00  0.00           C
ATOM    239  CG  GLN A  34      15.521  28.312 -54.959  0.00  0.00           C
ATOM    240  CD  GLN A  34      16.499  28.635 -56.105  0.00  0.00           C
ATOM    241  NE2 GLN A  34      16.111  28.843 -57.330  0.00  0.00           N
ATOM    242  OE1 GLN A  34      17.680  28.738 -55.893  0.00  0.00           O
ATOM    243  N   VAL A  35      17.968  24.281 -53.781  0.00  0.00           N
ATOM    244  CA  VAL A  35      18.405  23.423 -52.685  0.00  0.00           C
ATOM    245  C   VAL A  35      18.829  24.231 -51.442  0.00  0.00           C
ATOM    246  O   VAL A  35      19.368  25.319 -51.465  0.00  0.00           O
ATOM    247  CB  VAL A  35      19.618  22.504 -53.085  0.00  0.00           C
ATOM    248  CG1 VAL A  35      19.720  21.359 -52.057  0.00  0.00           C
ATOM    249  CG2 VAL A  35      19.618  22.089 -54.615  0.00  0.00           C
ATOM    250  N   VAL A  36      18.350  23.736 -50.279  0.00  0.00           N
ATOM    251  CA  VAL A  36      18.176  24.629 -49.066  0.00  0.00           C
ATOM    252  C   VAL A  36      18.325  23.908 -47.753  0.00  0.00           C
ATOM    253  O   VAL A  36      18.025  22.726 -47.640  0.00  0.00           O
ATOM    254  CB  VAL A  36      16.814  25.480 -49.212  0.00  0.00           C
ATOM    255  CG1 VAL A  36      15.691  24.531 -49.604  0.00  0.00           C
ATOM    256  CG2 VAL A  36      16.377  26.318 -47.975  0.00  0.00           C
ATOM    257  N   SER A  37      18.822  24.679 -46.753  0.00  0.00           N
ATOM    258  CA  SER A  37      19.446  24.081 -45.607  0.00  0.00           C
ATOM    259  C   SER A  37      19.672  24.931 -44.375  0.00  0.00           C
ATOM    260  O   SER A  37      19.413  26.127 -44.394  0.00  0.00           O
ATOM    261  CB  SER A  37      20.925  23.700 -46.038  0.00  0.00           C
ATOM    262  OG  SER A  37      21.165  22.960 -47.282  0.00  0.00           O
ATOM    263  N   THR A  38      19.948  24.236 -43.250  0.00  0.00           N
ATOM    264  CA  THR A  38      20.489  24.735 -41.984  0.00  0.00           C
ATOM    265  C   THR A  38      21.944  24.394 -41.808  0.00  0.00           C
ATOM    266  O   THR A  38      22.661  23.995 -42.705  0.00  0.00           O
ATOM    267  CB  THR A  38      19.541  24.229 -40.913  0.00  0.00           C
ATOM    268  CG2 THR A  38      18.078  24.656 -41.162  0.00  0.00           C
ATOM    269  OG1 THR A  38      19.528  22.785 -40.852  0.00  0.00           O
ATOM    270  N   ALA A  39      22.416  24.571 -40.554  0.00  0.00           N
ATOM    271  CA  ALA A  39      23.718  23.998 -40.205  0.00  0.00           C
ATOM    272  C   ALA A  39      23.675  22.425 -40.049  0.00  0.00           C
ATOM    273  O   ALA A  39      24.708  21.783 -39.997  0.00  0.00           O
ATOM    274  CB  ALA A  39      24.320  24.735 -39.027  0.00  0.00           C
ATOM    275  N   THR A  40      22.427  21.870 -40.022  0.00  0.00           N
ATOM    276  CA  THR A  40      22.231  20.404 -39.811  0.00  0.00           C
ATOM    277  C   THR A  40      21.695  19.673 -40.992  0.00  0.00           C
ATOM    278  O   THR A  40      22.023  18.517 -41.164  0.00  0.00           O
ATOM    279  CB  THR A  40      21.335  20.113 -38.598  0.00  0.00           C
ATOM    280  CG2 THR A  40      22.019  20.455 -37.258  0.00  0.00           C
ATOM    281  OG1 THR A  40      20.113  20.808 -38.676  0.00  0.00           O
ATOM    282  N   GLN A  41      20.732  20.265 -41.703  0.00  0.00           N
ATOM    283  CA  GLN A  41      19.743  19.539 -42.591  0.00  0.00           C
ATOM    284  C   GLN A  41      19.765  20.243 -43.979  0.00  0.00           C
ATOM    285  O   GLN A  41      20.069  21.452 -44.035  0.00  0.00           O
ATOM    286  CB  GLN A  41      18.352  19.715 -42.007  0.00  0.00           C
ATOM    287  CG  GLN A  41      18.049  18.642 -40.944  0.00  0.00           C
ATOM    288  CD  GLN A  41      16.648  18.837 -40.265  0.00  0.00           C
ATOM    289  NE2 GLN A  41      15.758  17.894 -40.416  0.00  0.00           N
ATOM    290  OE1 GLN A  41      16.416  19.778 -39.532  0.00  0.00           O
ATOM    291  N   SER A  42      19.298  19.520 -44.955  0.00  0.00           N
ATOM    292  CA  SER A  42      19.015  19.965 -46.249  0.00  0.00           C
ATOM    293  C   SER A  42      17.894  19.220 -46.977  0.00  0.00           C
ATOM    294  O   SER A  42      17.497  18.101 -46.671  0.00  0.00           O
ATOM    295  CB  SER A  42      20.277  19.984 -47.138  0.00  0.00           C
ATOM    296  OG  SER A  42      20.204  20.661 -48.413  0.00  0.00           O
ATOM    297  N   PHE A  43      17.336  19.955 -47.931  0.00  0.00           N
ATOM    298  CA  PHE A  43      16.063  19.523 -48.601  0.00  0.00           C
ATOM    299  C   PHE A  43      15.837  20.569 -49.730  0.00  0.00           C
ATOM    300  O   PHE A  43      16.676  21.422 -50.023  0.00  0.00           O
ATOM    301  CB  PHE A  43      14.895  19.460 -47.527  0.00  0.00           C
ATOM    302  CG  PHE A  43      14.597  20.821 -46.806  0.00  0.00           C
ATOM    303  CD1 PHE A  43      15.430  21.242 -45.746  0.00  0.00           C
ATOM    304  CD2 PHE A  43      13.720  21.734 -47.419  0.00  0.00           C
ATOM    305  CE1 PHE A  43      15.447  22.615 -45.307  0.00  0.00           C
ATOM    306  CE2 PHE A  43      13.653  23.023 -46.935  0.00  0.00           C
ATOM    307  CZ  PHE A  43      14.592  23.517 -45.971  0.00  0.00           C
ATOM    308  N   LEU A  44      14.646  20.525 -50.463  0.00  0.00           N
ATOM    309  CA  LEU A  44      14.382  21.445 -51.532  0.00  0.00           C
ATOM    310  C   LEU A  44      13.253  22.467 -51.274  0.00  0.00           C
ATOM    311  O   LEU A  44      12.475  22.343 -50.270  0.00  0.00           O
ATOM    312  CB  LEU A  44      13.968  20.661 -52.745  0.00  0.00           C
ATOM    313  CG  LEU A  44      14.898  19.576 -53.329  0.00  0.00           C
ATOM    314  CD1 LEU A  44      14.265  18.971 -54.597  0.00  0.00           C
ATOM    315  CD2 LEU A  44      16.170  20.201 -53.819  0.00  0.00           C
ATOM    316  N   ALA A  45      13.116  23.417 -52.222  0.00  0.00           N
ATOM    317  CA  ALA A  45      11.925  24.175 -52.394  0.00  0.00           C
ATOM    318  C   ALA A  45      11.782  24.580 -53.860  0.00  0.00           C
ATOM    319  O   ALA A  45      12.724  24.796 -54.565  0.00  0.00           O
ATOM    320  CB  ALA A  45      12.123  25.450 -51.578  0.00  0.00           C
ATOM    321  N   THR A  46      10.538  24.600 -54.272  0.00  0.00           N
ATOM    322  CA  THR A  46      10.168  24.851 -55.693  0.00  0.00           C
ATOM    323  C   THR A  46       9.448  26.279 -55.774  0.00  0.00           C
ATOM    324  O   THR A  46       8.453  26.548 -55.127  0.00  0.00           O
ATOM    325  CB  THR A  46       9.248  23.697 -56.144  0.00  0.00           C
ATOM    326  CG2 THR A  46       8.745  23.713 -57.565  0.00  0.00           C
ATOM    327  OG1 THR A  46      10.028  22.542 -55.966  0.00  0.00           O
ATOM    328  N   CYS A  47      10.008  27.131 -56.627  0.00  0.00           N
ATOM    329  CA  CYS A  47       9.518  28.501 -56.809  0.00  0.00           C
ATOM    330  C   CYS A  47       8.288  28.419 -57.717  0.00  0.00           C
ATOM    331  O   CYS A  47       8.412  28.046 -58.853  0.00  0.00           O
ATOM    332  CB  CYS A  47      10.613  29.416 -57.497  0.00  0.00           C
ATOM    333  SG  CYS A  47      12.150  29.537 -56.636  0.00  0.00           S
ATOM    334  N   VAL A  48       7.068  28.578 -57.206  0.00  0.00           N
ATOM    335  CA  VAL A  48       5.846  28.609 -58.010  0.00  0.00           C
ATOM    336  C   VAL A  48       5.070  29.788 -57.464  0.00  0.00           C
ATOM    337  O   VAL A  48       5.345  30.191 -56.328  0.00  0.00           O
ATOM    338  CB  VAL A  48       5.018  27.345 -57.984  0.00  0.00           C
ATOM    339  CG1 VAL A  48       4.377  27.096 -59.299  0.00  0.00           C
ATOM    340  CG2 VAL A  48       5.629  25.977 -57.541  0.00  0.00           C
ATOM    341  N   ASN A  49       4.327  30.454 -58.336  0.00  0.00           N
ATOM    342  CA  ASN A  49       3.394  31.517 -58.023  0.00  0.00           C
ATOM    343  C   ASN A  49       3.895  32.723 -57.214  0.00  0.00           C
ATOM    344  O   ASN A  49       3.147  33.409 -56.509  0.00  0.00           O
ATOM    345  CB  ASN A  49       2.009  31.044 -57.751  0.00  0.00           C
ATOM    346  CG  ASN A  49       2.000  30.190 -56.494  0.00  0.00           C
ATOM    347  ND2 ASN A  49       2.065  30.842 -55.331  0.00  0.00           N
ATOM    348  OD1 ASN A  49       2.096  28.937 -56.508  0.00  0.00           O
ATOM    349  N   GLY A  50       5.167  33.012 -57.247  0.00  0.00           N
ATOM    350  CA  GLY A  50       5.877  34.091 -56.505  0.00  0.00           C
ATOM    351  C   GLY A  50       6.146  33.718 -54.976  0.00  0.00           C
ATOM    352  O   GLY A  50       6.189  34.519 -54.065  0.00  0.00           O
ATOM    353  N   VAL A  51       6.328  32.383 -54.722  0.00  0.00           N
ATOM    354  CA  VAL A  51       6.402  31.707 -53.443  0.00  0.00           C
ATOM    355  C   VAL A  51       7.399  30.451 -53.617  0.00  0.00           C
ATOM    356  O   VAL A  51       7.304  29.628 -54.485  0.00  0.00           O
ATOM    357  CB  VAL A  51       4.973  31.286 -52.903  0.00  0.00           C
ATOM    358  CG1 VAL A  51       5.161  30.728 -51.512  0.00  0.00           C
ATOM    359  CG2 VAL A  51       4.028  32.402 -52.848  0.00  0.00           C
ATOM    360  N   CYS A  52       8.373  30.406 -52.733  0.00  0.00           N
ATOM    361  CA  CYS A  52       9.124  29.180 -52.458  0.00  0.00           C
ATOM    362  C   CYS A  52       8.349  28.150 -51.577  0.00  0.00           C
ATOM    363  O   CYS A  52       8.356  28.355 -50.367  0.00  0.00           O
ATOM    364  CB  CYS A  52      10.489  29.590 -51.826  0.00  0.00           C
ATOM    365  SG  CYS A  52      11.592  30.648 -52.866  0.00  0.00           S
ATOM    366  N   TRP A  53       7.774  27.199 -52.228  0.00  0.00           N
ATOM    367  CA  TRP A  53       6.960  26.186 -51.573  0.00  0.00           C
ATOM    368  C   TRP A  53       7.835  24.985 -51.196  0.00  0.00           C
ATOM    369  O   TRP A  53       8.692  24.600 -51.970  0.00  0.00           O
ATOM    370  CB  TRP A  53       5.849  25.722 -52.523  0.00  0.00           C
ATOM    371  CG  TRP A  53       4.840  26.830 -52.874  0.00  0.00           C
ATOM    372  CD1 TRP A  53       4.764  27.356 -54.088  0.00  0.00           C
ATOM    373  CD2 TRP A  53       3.636  27.341 -52.164  0.00  0.00           C
ATOM    374  CE2 TRP A  53       2.899  28.090 -53.106  0.00  0.00           C
ATOM    375  CE3 TRP A  53       3.174  27.331 -50.813  0.00  0.00           C
ATOM    376  NE1 TRP A  53       3.651  28.133 -54.245  0.00  0.00           N
ATOM    377  CZ2 TRP A  53       1.608  28.664 -52.798  0.00  0.00           C
ATOM    378  CZ3 TRP A  53       1.851  27.872 -50.552  0.00  0.00           C
ATOM    379  CH2 TRP A  53       1.043  28.410 -51.582  0.00  0.00           C
ATOM    380  N   THR A  54       7.486  24.179 -50.206  0.00  0.00           N
ATOM    381  CA  THR A  54       8.117  22.980 -49.586  0.00  0.00           C
ATOM    382  C   THR A  54       7.313  22.515 -48.357  0.00  0.00           C
ATOM    383  O   THR A  54       6.088  22.706 -48.354  0.00  0.00           O
ATOM    384  CB  THR A  54       9.666  23.179 -49.401  0.00  0.00           C
ATOM    385  CG2 THR A  54       9.934  24.242 -48.354  0.00  0.00           C
ATOM    386  OG1 THR A  54      10.267  21.944 -48.943  0.00  0.00           O
ATOM    387  N   VAL A  55       7.994  21.841 -47.406  0.00  0.00           N
ATOM    388  CA  VAL A  55       7.414  20.833 -46.466  0.00  0.00           C
ATOM    389  C   VAL A  55       7.995  20.991 -45.093  0.00  0.00           C
ATOM    390  O   VAL A  55       9.153  21.381 -44.893  0.00  0.00           O
ATOM    391  CB  VAL A  55       7.531  19.417 -47.028  0.00  0.00           C
ATOM    392  CG1 VAL A  55       9.012  18.944 -47.032  0.00  0.00           C
ATOM    393  CG2 VAL A  55       6.547  18.443 -46.205  0.00  0.00           C
ATOM    394  N   TYR A  56       7.098  20.755 -44.112  0.00  0.00           N
ATOM    395  CA  TYR A  56       7.414  21.005 -42.681  0.00  0.00           C
ATOM    396  C   TYR A  56       8.574  20.067 -42.129  0.00  0.00           C
ATOM    397  O   TYR A  56       9.380  20.561 -41.378  0.00  0.00           O
ATOM    398  CB  TYR A  56       6.112  20.789 -41.930  0.00  0.00           C
ATOM    399  CG  TYR A  56       6.138  21.514 -40.579  0.00  0.00           C
ATOM    400  CD1 TYR A  56       6.108  20.772 -39.405  0.00  0.00           C
ATOM    401  CD2 TYR A  56       6.195  22.937 -40.549  0.00  0.00           C
ATOM    402  CE1 TYR A  56       6.246  21.380 -38.133  0.00  0.00           C
ATOM    403  CE2 TYR A  56       6.238  23.532 -39.267  0.00  0.00           C
ATOM    404  CZ  TYR A  56       6.282  22.741 -38.097  0.00  0.00           C
ATOM    405  OH  TYR A  56       6.539  23.348 -36.892  0.00  0.00           O
ATOM    406  N   HIS A  57       8.692  18.798 -42.530  0.00  0.00           N
ATOM    407  CA  HIS A  57       9.547  17.869 -41.814  0.00  0.00           C
ATOM    408  C   HIS A  57      11.022  18.215 -42.090  0.00  0.00           C
ATOM    409  O   HIS A  57      11.857  17.736 -41.348  0.00  0.00           O
ATOM    410  CB  HIS A  57       9.244  16.450 -42.163  0.00  0.00           C
ATOM    411  CG  HIS A  57       9.327  15.968 -43.607  0.00  0.00           C
ATOM    412  CD2 HIS A  57       8.247  15.743 -44.327  0.00  0.00           C
ATOM    413  ND1 HIS A  57      10.476  15.921 -44.267  0.00  0.00           N
ATOM    414  CE1 HIS A  57      10.082  15.594 -45.517  0.00  0.00           C
ATOM    415  NE2 HIS A  57       8.700  15.467 -45.591  0.00  0.00           N
ATOM    416  N   GLY A  58      11.298  18.966 -43.103  0.00  0.00           N
ATOM    417  CA  GLY A  58      12.543  19.519 -43.501  0.00  0.00           C
ATOM    418  C   GLY A  58      12.795  20.799 -42.873  0.00  0.00           C
ATOM    419  O   GLY A  58      13.687  20.906 -42.081  0.00  0.00           O
ATOM    420  N   ALA A  59      11.970  21.842 -43.203  0.00  0.00           N
ATOM    421  CA  ALA A  59      12.242  23.246 -42.818  0.00  0.00           C
ATOM    422  C   ALA A  59      11.786  23.708 -41.381  0.00  0.00           C
ATOM    423  O   ALA A  59      12.269  24.673 -40.818  0.00  0.00           O
ATOM    424  CB  ALA A  59      11.532  24.154 -43.874  0.00  0.00           C
ATOM    425  N   GLY A  60      10.820  23.003 -40.767  0.00  0.00           N
ATOM    426  CA  GLY A  60      10.130  23.513 -39.549  0.00  0.00           C
ATOM    427  C   GLY A  60       9.369  24.795 -39.757  0.00  0.00           C
ATOM    428  O   GLY A  60       8.886  25.048 -40.833  0.00  0.00           O
ATOM    429  N   SER A  61       9.358  25.705 -38.736  0.00  0.00           N
ATOM    430  CA  SER A  61       8.754  27.053 -38.882  0.00  0.00           C
ATOM    431  C   SER A  61       9.735  28.180 -39.365  0.00  0.00           C
ATOM    432  O   SER A  61       9.374  29.350 -39.377  0.00  0.00           O
ATOM    433  CB  SER A  61       8.173  27.432 -37.492  0.00  0.00           C
ATOM    434  OG  SER A  61       9.249  27.705 -36.575  0.00  0.00           O
ATOM    435  N   LYS A  62      10.963  27.771 -39.690  0.00  0.00           N
ATOM    436  CA  LYS A  62      12.085  28.669 -39.948  0.00  0.00           C
ATOM    437  C   LYS A  62      11.828  29.649 -41.196  0.00  0.00           C
ATOM    438  O   LYS A  62      11.324  29.273 -42.280  0.00  0.00           O
ATOM    439  CB  LYS A  62      13.502  27.999 -40.006  0.00  0.00           C
ATOM    440  CG  LYS A  62      14.012  27.340 -38.782  0.00  0.00           C
ATOM    441  CD  LYS A  62      15.177  26.359 -39.068  0.00  0.00           C
ATOM    442  CE  LYS A  62      15.409  25.393 -37.913  0.00  0.00           C
ATOM    443  NZ  LYS A  62      14.391  24.311 -37.922  0.00  0.00           N
ATOM    444  N   THR A  63      12.203  30.918 -40.940  0.00  0.00           N
ATOM    445  CA  THR A  63      12.313  31.961 -42.023  0.00  0.00           C
ATOM    446  C   THR A  63      13.286  31.513 -43.083  0.00  0.00           C
ATOM    447  O   THR A  63      14.251  30.846 -42.790  0.00  0.00           O
ATOM    448  CB  THR A  63      12.777  33.270 -41.315  0.00  0.00           C
ATOM    449  CG2 THR A  63      11.966  33.777 -40.186  0.00  0.00           C
ATOM    450  OG1 THR A  63      14.092  33.070 -40.781  0.00  0.00           O
ATOM    451  N   LEU A  64      13.098  31.946 -44.322  0.00  0.00           N
ATOM    452  CA  LEU A  64      14.063  31.864 -45.389  0.00  0.00           C
ATOM    453  C   LEU A  64      14.898  33.165 -45.350  0.00  0.00           C
ATOM    454  O   LEU A  64      14.377  34.264 -45.149  0.00  0.00           O
ATOM    455  CB  LEU A  64      13.307  31.838 -46.801  0.00  0.00           C
ATOM    456  CG  LEU A  64      14.159  31.726 -48.106  0.00  0.00           C
ATOM    457  CD1 LEU A  64      14.793  30.319 -48.166  0.00  0.00           C
ATOM    458  CD2 LEU A  64      13.376  32.027 -49.370  0.00  0.00           C
ATOM    459  N   ALA A  65      16.186  33.043 -45.582  0.00  0.00           N
ATOM    460  CA  ALA A  65      17.200  34.118 -45.719  0.00  0.00           C
ATOM    461  C   ALA A  65      17.089  34.908 -47.037  0.00  0.00           C
ATOM    462  O   ALA A  65      17.155  34.252 -48.084  0.00  0.00           O
ATOM    463  CB  ALA A  65      18.574  33.518 -45.278  0.00  0.00           C
ATOM    464  N   GLY A  66      16.817  36.194 -46.919  0.00  0.00           N
ATOM    465  CA  GLY A  66      16.611  37.034 -48.082  0.00  0.00           C
ATOM    466  C   GLY A  66      17.490  38.285 -48.186  0.00  0.00           C
ATOM    467  O   GLY A  66      18.336  38.428 -47.354  0.00  0.00           O
ATOM    468  N   PRO A  67      17.346  39.194 -49.148  0.00  0.00           N
ATOM    469  CA  PRO A  67      18.284  40.391 -49.384  0.00  0.00           C
ATOM    470  C   PRO A  67      18.402  41.424 -48.292  0.00  0.00           C
ATOM    471  O   PRO A  67      19.464  42.051 -47.987  0.00  0.00           O
ATOM    472  CB  PRO A  67      17.762  40.938 -50.716  0.00  0.00           C
ATOM    473  CG  PRO A  67      16.263  40.533 -50.720  0.00  0.00           C
ATOM    474  CD  PRO A  67      16.330  39.113 -50.187  0.00  0.00           C
ATOM    475  N   LYS A  68      17.281  41.765 -47.569  0.00  0.00           N
ATOM    476  CA  LYS A  68      17.285  42.582 -46.382  0.00  0.00           C
ATOM    477  C   LYS A  68      17.256  41.863 -45.074  0.00  0.00           C
ATOM    478  O   LYS A  68      17.682  42.381 -44.045  0.00  0.00           O
ATOM    479  CB  LYS A  68      16.208  43.680 -46.477  0.00  0.00           C
ATOM    480  CG  LYS A  68      16.519  44.860 -47.429  0.00  0.00           C
ATOM    481  CD  LYS A  68      15.435  45.824 -47.794  0.00  0.00           C
ATOM    482  CE  LYS A  68      15.002  46.526 -46.504  0.00  0.00           C
ATOM    483  NZ  LYS A  68      13.939  47.547 -46.815  0.00  0.00           N
ATOM    484  N   GLY A  69      16.857  40.595 -45.100  0.00  0.00           N
ATOM    485  CA  GLY A  69      16.725  39.801 -43.920  0.00  0.00           C
ATOM    486  C   GLY A  69      15.756  38.672 -43.905  0.00  0.00           C
ATOM    487  O   GLY A  69      15.514  38.102 -44.997  0.00  0.00           O
ATOM    488  N   PRO A  70      15.101  38.292 -42.761  0.00  0.00           N
ATOM    489  CA  PRO A  70      14.194  37.096 -42.631  0.00  0.00           C
ATOM    490  C   PRO A  70      12.948  37.286 -43.503  0.00  0.00           C
ATOM    491  O   PRO A  70      12.088  38.073 -43.277  0.00  0.00           O
ATOM    492  CB  PRO A  70      13.703  36.893 -41.230  0.00  0.00           C
ATOM    493  CG  PRO A  70      14.236  38.140 -40.488  0.00  0.00           C
ATOM    494  CD  PRO A  70      15.323  38.783 -41.423  0.00  0.00           C
ATOM    495  N   ILE A  71      12.889  36.502 -44.513  0.00  0.00           N
ATOM    496  CA  ILE A  71      11.579  36.188 -45.209  0.00  0.00           C
ATOM    497  C   ILE A  71      10.827  35.177 -44.355  0.00  0.00           C
ATOM    498  O   ILE A  71      11.291  34.048 -44.131  0.00  0.00           O
ATOM    499  CB  ILE A  71      11.819  35.700 -46.628  0.00  0.00           C
ATOM    500  CG1 ILE A  71      12.358  36.931 -47.408  0.00  0.00           C
ATOM    501  CG2 ILE A  71      10.535  35.222 -47.333  0.00  0.00           C
ATOM    502  CD1 ILE A  71      12.909  36.429 -48.794  0.00  0.00           C
ATOM    503  N   THR A  72       9.742  35.624 -43.801  0.00  0.00           N
ATOM    504  CA  THR A  72       8.894  34.907 -42.815  0.00  0.00           C
ATOM    505  C   THR A  72       7.921  33.981 -43.585  0.00  0.00           C
ATOM    506  O   THR A  72       7.526  34.237 -44.725  0.00  0.00           O
ATOM    507  CB  THR A  72       8.153  35.855 -41.865  0.00  0.00           C
ATOM    508  CG2 THR A  72       9.054  36.610 -40.852  0.00  0.00           C
ATOM    509  OG1 THR A  72       7.440  36.835 -42.581  0.00  0.00           O
ATOM    510  N   GLN A  73       7.450  32.911 -42.935  0.00  0.00           N
ATOM    511  CA  GLN A  73       6.444  31.947 -43.472  0.00  0.00           C
ATOM    512  C   GLN A  73       5.030  32.578 -43.573  0.00  0.00           C
ATOM    513  O   GLN A  73       4.472  33.001 -42.565  0.00  0.00           O
ATOM    514  CB  GLN A  73       6.373  30.680 -42.622  0.00  0.00           C
ATOM    515  CG  GLN A  73       7.343  29.638 -43.066  0.00  0.00           C
ATOM    516  CD  GLN A  73       7.241  28.307 -42.294  0.00  0.00           C
ATOM    517  NE2 GLN A  73       8.331  27.573 -42.155  0.00  0.00           N
ATOM    518  OE1 GLN A  73       6.235  27.951 -41.694  0.00  0.00           O
ATOM    519  N   MET A  74       4.496  32.783 -44.756  0.00  0.00           N
ATOM    520  CA  MET A  74       3.126  33.382 -45.034  0.00  0.00           C
ATOM    521  C   MET A  74       2.009  32.686 -45.831  0.00  0.00           C
ATOM    522  O   MET A  74       0.921  33.171 -45.976  0.00  0.00           O
ATOM    523  CB  MET A  74       3.412  34.787 -45.614  0.00  0.00           C
ATOM    524  CG  MET A  74       2.315  35.830 -45.306  0.00  0.00           C
ATOM    525  SD  MET A  74       2.673  37.513 -45.889  0.00  0.00           S
ATOM    526  CE  MET A  74       2.292  37.314 -47.614  0.00  0.00           C
ATOM    527  N   TYR A  75       2.322  31.467 -46.219  0.00  0.00           N
ATOM    528  CA  TYR A  75       1.561  30.536 -47.050  0.00  0.00           C
ATOM    529  C   TYR A  75       1.752  29.079 -46.481  0.00  0.00           C
ATOM    530  O   TYR A  75       1.866  28.110 -47.227  0.00  0.00           O
ATOM    531  CB  TYR A  75       1.962  30.717 -48.491  0.00  0.00           C
ATOM    532  CG  TYR A  75       1.861  32.137 -49.020  0.00  0.00           C
ATOM    533  CD1 TYR A  75       0.689  32.552 -49.612  0.00  0.00           C
ATOM    534  CD2 TYR A  75       3.018  32.989 -49.065  0.00  0.00           C
ATOM    535  CE1 TYR A  75       0.493  33.893 -50.164  0.00  0.00           C
ATOM    536  CE2 TYR A  75       2.814  34.317 -49.538  0.00  0.00           C
ATOM    537  CZ  TYR A  75       1.609  34.776 -50.077  0.00  0.00           C
ATOM    538  OH  TYR A  75       1.550  35.959 -50.661  0.00  0.00           O
ATOM    539  N   THR A  76       1.822  28.913 -45.123  0.00  0.00           N
ATOM    540  CA  THR A  76       1.977  27.492 -44.573  0.00  0.00           C
ATOM    541  C   THR A  76       0.643  27.043 -44.046  0.00  0.00           C
ATOM    542  O   THR A  76      -0.071  27.745 -43.321  0.00  0.00           O
ATOM    543  CB  THR A  76       3.035  27.651 -43.460  0.00  0.00           C
ATOM    544  CG2 THR A  76       3.458  26.367 -42.741  0.00  0.00           C
ATOM    545  OG1 THR A  76       4.174  28.228 -43.951  0.00  0.00           O
ATOM    546  N   ASN A  77       0.251  25.955 -44.482  0.00  0.00           N
ATOM    547  CA  ASN A  77      -0.928  25.198 -44.005  0.00  0.00           C
ATOM    548  C   ASN A  77      -0.550  23.874 -43.386  0.00  0.00           C
ATOM    549  O   ASN A  77      -0.273  22.871 -43.999  0.00  0.00           O
ATOM    550  CB  ASN A  77      -1.794  25.003 -45.241  0.00  0.00           C
ATOM    551  CG  ASN A  77      -3.231  24.547 -44.954  0.00  0.00           C
ATOM    552  ND2 ASN A  77      -4.060  24.377 -46.006  0.00  0.00           N
ATOM    553  OD1 ASN A  77      -3.690  24.512 -43.881  0.00  0.00           O
ATOM    554  N   VAL A  78      -0.847  23.796 -42.072  0.00  0.00           N
ATOM    555  CA  VAL A  78      -0.945  22.530 -41.200  0.00  0.00           C
ATOM    556  C   VAL A  78      -1.797  21.421 -41.847  0.00  0.00           C
ATOM    557  O   VAL A  78      -1.378  20.257 -41.840  0.00  0.00           O
ATOM    558  CB  VAL A  78      -1.543  22.932 -39.802  0.00  0.00           C
ATOM    559  CG1 VAL A  78      -2.924  23.540 -39.899  0.00  0.00           C
ATOM    560  CG2 VAL A  78      -1.662  21.822 -38.724  0.00  0.00           C
ATOM    561  N   ASP A  79      -2.817  21.716 -42.623  0.00  0.00           N
ATOM    562  CA  ASP A  79      -3.706  20.694 -43.281  0.00  0.00           C
ATOM    563  C   ASP A  79      -3.079  19.903 -44.429  0.00  0.00           C
ATOM    564  O   ASP A  79      -3.664  18.881 -44.756  0.00  0.00           O
ATOM    565  CB  ASP A  79      -4.858  21.492 -43.900  0.00  0.00           C
ATOM    566  CG  ASP A  79      -5.958  20.507 -44.166  0.00  0.00           C
ATOM    567  OD1 ASP A  79      -6.338  20.463 -45.331  0.00  0.00           O
ATOM    568  OD2 ASP A  79      -6.323  19.735 -43.253  0.00  0.00           O
ATOM    569  N   GLN A  80      -1.928  20.276 -44.991  0.00  0.00           N
ATOM    570  CA  GLN A  80      -1.237  19.634 -46.083  0.00  0.00           C
ATOM    571  C   GLN A  80       0.274  19.421 -45.848  0.00  0.00           C
ATOM    572  O   GLN A  80       0.890  18.896 -46.808  0.00  0.00           O
ATOM    573  CB  GLN A  80      -1.430  20.506 -47.388  0.00  0.00           C
ATOM    574  CG  GLN A  80      -2.909  20.556 -47.770  0.00  0.00           C
ATOM    575  CD  GLN A  80      -3.128  21.691 -48.771  0.00  0.00           C
ATOM    576  NE2 GLN A  80      -2.713  21.546 -50.045  0.00  0.00           N
ATOM    577  OE1 GLN A  80      -3.752  22.712 -48.523  0.00  0.00           O
ATOM    578  N   ASP A  81       0.887  19.857 -44.790  0.00  0.00           N
ATOM    579  CA  ASP A  81       2.304  19.958 -44.387  0.00  0.00           C
ATOM    580  C   ASP A  81       3.103  20.958 -45.278  0.00  0.00           C
ATOM    581  O   ASP A  81       4.256  21.259 -45.100  0.00  0.00           O
ATOM    582  CB  ASP A  81       2.997  18.569 -44.322  0.00  0.00           C
ATOM    583  CG  ASP A  81       2.305  17.438 -43.491  0.00  0.00           C
ATOM    584  OD1 ASP A  81       1.644  17.763 -42.521  0.00  0.00           O
ATOM    585  OD2 ASP A  81       2.502  16.218 -43.843  0.00  0.00           O
ATOM    586  N   LEU A  82       2.423  21.503 -46.325  0.00  0.00           N
ATOM    587  CA  LEU A  82       2.725  22.608 -47.212  0.00  0.00           C
ATOM    588  C   LEU A  82       3.203  23.813 -46.332  0.00  0.00           C
ATOM    589  O   LEU A  82       2.552  24.369 -45.451  0.00  0.00           O
ATOM    590  CB  LEU A  82       1.446  23.016 -47.955  0.00  0.00           C
ATOM    591  CG  LEU A  82       1.519  24.155 -49.011  0.00  0.00           C
ATOM    592  CD1 LEU A  82       2.662  23.947 -50.103  0.00  0.00           C
ATOM    593  CD2 LEU A  82       0.120  24.373 -49.621  0.00  0.00           C
ATOM    594  N   VAL A  83       4.433  24.245 -46.654  0.00  0.00           N
ATOM    595  CA  VAL A  83       5.148  25.403 -46.112  0.00  0.00           C
ATOM    596  C   VAL A  83       5.252  26.399 -47.290  0.00  0.00           C
ATOM    597  O   VAL A  83       5.438  25.938 -48.400  0.00  0.00           O
ATOM    598  CB  VAL A  83       6.575  25.089 -45.642  0.00  0.00           C
ATOM    599  CG1 VAL A  83       7.428  26.324 -45.407  0.00  0.00           C
ATOM    600  CG2 VAL A  83       6.521  24.208 -44.314  0.00  0.00           C
ATOM    601  N   GLY A  84       5.212  27.696 -47.064  0.00  0.00           N
ATOM    602  CA  GLY A  84       5.556  28.710 -48.088  0.00  0.00           C
ATOM    603  C   GLY A  84       6.290  29.921 -47.568  0.00  0.00           C
ATOM    604  O   GLY A  84       5.896  30.572 -46.540  0.00  0.00           O
ATOM    605  N   TRP A  85       7.260  30.415 -48.351  0.00  0.00           N
ATOM    606  CA  TRP A  85       7.932  31.761 -48.298  0.00  0.00           C
ATOM    607  C   TRP A  85       7.744  32.488 -49.611  0.00  0.00           C
ATOM    608  O   TRP A  85       7.847  31.882 -50.645  0.00  0.00           O
ATOM    609  CB  TRP A  85       9.446  31.652 -48.114  0.00  0.00           C
ATOM    610  CG  TRP A  85       9.897  30.751 -46.977  0.00  0.00           C
ATOM    611  CD1 TRP A  85       9.986  31.179 -45.671  0.00  0.00           C
ATOM    612  CD2 TRP A  85      10.502  29.382 -46.964  0.00  0.00           C
ATOM    613  CE2 TRP A  85      10.571  28.935 -45.615  0.00  0.00           C
ATOM    614  CE3 TRP A  85      10.778  28.487 -47.990  0.00  0.00           C
ATOM    615  NE1 TRP A  85      10.309  30.074 -44.834  0.00  0.00           N
ATOM    616  CZ2 TRP A  85      11.041  27.672 -45.327  0.00  0.00           C
ATOM    617  CZ3 TRP A  85      11.195  27.175 -47.741  0.00  0.00           C
ATOM    618  CH2 TRP A  85      11.296  26.730 -46.387  0.00  0.00           C
ATOM    619  N   GLN A  86       7.639  33.790 -49.543  0.00  0.00           N
ATOM    620  CA  GLN A  86       7.601  34.713 -50.695  0.00  0.00           C
ATOM    621  C   GLN A  86       8.941  34.831 -51.353  0.00  0.00           C
ATOM    622  O   GLN A  86       9.901  35.337 -50.706  0.00  0.00           O
ATOM    623  CB  GLN A  86       7.176  36.054 -50.200  0.00  0.00           C
ATOM    624  CG  GLN A  86       6.370  36.813 -51.311  0.00  0.00           C
ATOM    625  CD  GLN A  86       5.737  38.245 -50.949  0.00  0.00           C
ATOM    626  NE2 GLN A  86       5.022  38.899 -51.859  0.00  0.00           N
ATOM    627  OE1 GLN A  86       5.830  38.700 -49.861  0.00  0.00           O
ATOM    628  N   ALA A  87       8.984  34.328 -52.573  0.00  0.00           N
ATOM    629  CA  ALA A  87      10.302  33.976 -53.247  0.00  0.00           C
ATOM    630  C   ALA A  87      11.175  35.235 -53.375  0.00  0.00           C
ATOM    631  O   ALA A  87      10.731  36.326 -53.705  0.00  0.00           O
ATOM    632  CB  ALA A  87      10.000  33.274 -54.648  0.00  0.00           C
ATOM    633  N   PRO A  88      12.505  35.064 -53.078  0.00  0.00           N
ATOM    634  CA  PRO A  88      13.574  36.102 -53.230  0.00  0.00           C
ATOM    635  C   PRO A  88      13.541  36.764 -54.605  0.00  0.00           C
ATOM    636  O   PRO A  88      13.204  36.175 -55.580  0.00  0.00           O
ATOM    637  CB  PRO A  88      14.884  35.495 -52.951  0.00  0.00           C
ATOM    638  CG  PRO A  88      14.667  34.377 -52.027  0.00  0.00           C
ATOM    639  CD  PRO A  88      13.164  33.937 -52.325  0.00  0.00           C
ATOM    640  N   PRO A  89      13.871  38.079 -54.682  0.00  0.00           N
ATOM    641  CA  PRO A  89      14.072  38.735 -56.017  0.00  0.00           C
ATOM    642  C   PRO A  89      15.143  37.946 -56.730  0.00  0.00           C
ATOM    643  O   PRO A  89      16.207  37.623 -56.197  0.00  0.00           O
ATOM    644  CB  PRO A  89      14.509  40.144 -55.663  0.00  0.00           C
ATOM    645  CG  PRO A  89      13.856  40.368 -54.292  0.00  0.00           C
ATOM    646  CD  PRO A  89      14.094  38.971 -53.598  0.00  0.00           C
ATOM    647  N   GLY A  90      14.874  37.781 -58.057  0.00  0.00           N
ATOM    648  CA  GLY A  90      15.734  36.898 -58.933  0.00  0.00           C
ATOM    649  C   GLY A  90      15.273  35.508 -59.181  0.00  0.00           C
ATOM    650  O   GLY A  90      15.521  34.954 -60.274  0.00  0.00           O
ATOM    651  N   ALA A  91      14.339  35.020 -58.347  0.00  0.00           N
ATOM    652  CA  ALA A  91      13.727  33.706 -58.460  0.00  0.00           C
ATOM    653  C   ALA A  91      12.858  33.706 -59.698  0.00  0.00           C
ATOM    654  O   ALA A  91      12.118  34.673 -59.962  0.00  0.00           O
ATOM    655  CB  ALA A  91      13.008  33.448 -57.167  0.00  0.00           C
ATOM    656  N   ARG A  92      12.786  32.506 -60.414  0.00  0.00           N
ATOM    657  CA  ARG A  92      11.920  32.223 -61.571  0.00  0.00           C
ATOM    658  C   ARG A  92      10.936  31.175 -61.240  0.00  0.00           C
ATOM    659  O   ARG A  92      11.275  30.100 -60.677  0.00  0.00           O
ATOM    660  CB  ARG A  92      12.837  31.666 -62.758  0.00  0.00           C
ATOM    661  CG  ARG A  92      12.058  31.089 -63.975  0.00  0.00           C
ATOM    662  CD  ARG A  92      12.984  30.904 -65.220  0.00  0.00           C
ATOM    663  NE  ARG A  92      13.880  29.704 -65.116  0.00  0.00           N
ATOM    664  CZ  ARG A  92      15.139  29.628 -64.866  0.00  0.00           C
ATOM    665  NH1 ARG A  92      15.940  30.735 -64.858  0.00  0.00           N
ATOM    666  NH2 ARG A  92      15.712  28.500 -64.545  0.00  0.00           N
ATOM    667  N   SER A  93       9.649  31.384 -61.676  0.00  0.00           N
ATOM    668  CA  SER A  93       8.582  30.542 -61.282  0.00  0.00           C
ATOM    669  C   SER A  93       8.395  29.345 -62.207  0.00  0.00           C
ATOM    670  O   SER A  93       8.412  29.532 -63.451  0.00  0.00           O
ATOM    671  CB  SER A  93       7.223  31.303 -61.395  0.00  0.00           C
ATOM    672  OG  SER A  93       7.151  32.309 -60.325  0.00  0.00           O
ATOM    673  N   LEU A  94       7.948  28.166 -61.745  0.00  0.00           N
ATOM    674  CA  LEU A  94       7.210  27.161 -62.538  0.00  0.00           C
ATOM    675  C   LEU A  94       5.722  27.647 -62.682  0.00  0.00           C
ATOM    676  O   LEU A  94       5.349  28.697 -62.133  0.00  0.00           O
ATOM    677  CB  LEU A  94       7.198  25.778 -61.778  0.00  0.00           C
ATOM    678  CG  LEU A  94       8.535  25.037 -61.695  0.00  0.00           C
ATOM    679  CD1 LEU A  94       8.241  23.702 -61.008  0.00  0.00           C
ATOM    680  CD2 LEU A  94       9.208  24.578 -62.995  0.00  0.00           C
ATOM    681  N   THR A  95       5.045  27.021 -63.683  0.00  0.00           N
ATOM    682  CA  THR A  95       3.629  27.255 -63.986  0.00  0.00           C
ATOM    683  C   THR A  95       2.875  25.869 -63.888  0.00  0.00           C
ATOM    684  O   THR A  95       3.505  24.832 -64.057  0.00  0.00           O
ATOM    685  CB  THR A  95       3.547  27.910 -65.380  0.00  0.00           C
ATOM    686  CG2 THR A  95       4.095  29.377 -65.363  0.00  0.00           C
ATOM    687  OG1 THR A  95       4.381  27.258 -66.235  0.00  0.00           O
ATOM    688  N   PRO A  96       1.539  25.904 -63.498  0.00  0.00           N
ATOM    689  CA  PRO A  96       0.832  24.665 -63.313  0.00  0.00           C
ATOM    690  C   PRO A  96       0.643  23.846 -64.629  0.00  0.00           C
ATOM    691  O   PRO A  96       0.957  24.371 -65.755  0.00  0.00           O
ATOM    692  CB  PRO A  96      -0.476  25.107 -62.612  0.00  0.00           C
ATOM    693  CG  PRO A  96      -0.739  26.424 -63.353  0.00  0.00           C
ATOM    694  CD  PRO A  96       0.663  27.084 -63.300  0.00  0.00           C
ATOM    695  N   CYS A  97       0.217  22.581 -64.591  0.00  0.00           N
ATOM    696  CA  CYS A  97      -0.062  21.766 -65.725  0.00  0.00           C
ATOM    697  C   CYS A  97      -1.520  21.682 -65.941  0.00  0.00           C
ATOM    698  O   CYS A  97      -2.279  21.896 -65.002  0.00  0.00           O
ATOM    699  CB  CYS A  97       0.528  20.340 -65.555  0.00  0.00           C
ATOM    700  SG  CYS A  97       0.684  19.721 -67.203  0.00  0.00           S
ATOM    701  N   THR A  98      -1.870  21.472 -67.231  0.00  0.00           N
ATOM    702  CA  THR A  98      -3.097  21.602 -67.837  0.00  0.00           C
ATOM    703  C   THR A  98      -3.404  20.485 -68.838  0.00  0.00           C
ATOM    704  O   THR A  98      -4.592  20.320 -69.127  0.00  0.00           O
ATOM    705  CB  THR A  98      -3.157  22.921 -68.624  0.00  0.00           C
ATOM    706  CG2 THR A  98      -3.168  24.056 -67.677  0.00  0.00           C
ATOM    707  OG1 THR A  98      -1.913  23.052 -69.348  0.00  0.00           O
ATOM    708  N   CYS A  99      -2.410  19.640 -69.224  0.00  0.00           N
ATOM    709  CA  CYS A  99      -2.531  18.583 -70.300  0.00  0.00           C
ATOM    710  C   CYS A  99      -3.109  17.197 -69.908  0.00  0.00           C
ATOM    711  O   CYS A  99      -3.390  16.305 -70.779  0.00  0.00           O
ATOM    712  CB  CYS A  99      -1.080  18.278 -70.717  0.00  0.00           C
ATOM    713  SG  CYS A  99      -0.107  17.385 -69.433  0.00  0.00           S
ATOM    714  N   GLY A 100      -3.393  17.154 -68.568  0.00  0.00           N
ATOM    715  CA  GLY A 100      -4.145  16.014 -67.980  0.00  0.00           C
ATOM    716  C   GLY A 100      -3.510  14.641 -68.123  0.00  0.00           C
ATOM    717  O   GLY A 100      -4.228  13.625 -67.950  0.00  0.00           O
ATOM    718  N   SER A 101      -2.296  14.565 -68.564  0.00  0.00           N
ATOM    719  CA  SER A 101      -1.701  13.252 -68.946  0.00  0.00           C
ATOM    720  C   SER A 101      -1.113  12.485 -67.718  0.00  0.00           C
ATOM    721  O   SER A 101      -0.958  13.093 -66.607  0.00  0.00           O
ATOM    722  CB  SER A 101      -0.690  13.321 -70.062  0.00  0.00           C
ATOM    723  OG  SER A 101      -1.191  14.043 -71.145  0.00  0.00           O
ATOM    724  N   SER A 102      -0.954  11.198 -67.772  0.00  0.00           N
ATOM    725  CA  SER A 102      -0.541  10.358 -66.701  0.00  0.00           C
ATOM    726  C   SER A 102       1.004  10.094 -66.568  0.00  0.00           C
ATOM    727  O   SER A 102       1.373   9.890 -65.403  0.00  0.00           O
ATOM    728  CB  SER A 102      -1.348   9.039 -66.763  0.00  0.00           C
ATOM    729  OG  SER A 102      -2.856   9.176 -66.827  0.00  0.00           O
ATOM    730  N   ASP A 103       1.841  10.301 -67.602  0.00  0.00           N
ATOM    731  CA  ASP A 103       3.310  10.313 -67.424  0.00  0.00           C
ATOM    732  C   ASP A 103       3.769  11.589 -66.562  0.00  0.00           C
ATOM    733  O   ASP A 103       3.294  12.709 -66.822  0.00  0.00           O
ATOM    734  CB  ASP A 103       3.932  10.290 -68.797  0.00  0.00           C
ATOM    735  CG  ASP A 103       5.464  10.006 -68.737  0.00  0.00           C
ATOM    736  OD1 ASP A 103       6.257  10.615 -69.553  0.00  0.00           O
ATOM    737  OD2 ASP A 103       5.944   9.067 -68.056  0.00  0.00           O
ATOM    738  N   LEU A 104       4.713  11.456 -65.650  0.00  0.00           N
ATOM    739  CA  LEU A 104       5.366  12.571 -64.904  0.00  0.00           C
ATOM    740  C   LEU A 104       6.672  12.160 -64.265  0.00  0.00           C
ATOM    741  O   LEU A 104       6.989  10.972 -64.388  0.00  0.00           O
ATOM    742  CB  LEU A 104       4.330  13.333 -64.023  0.00  0.00           C
ATOM    743  CG  LEU A 104       3.791  12.679 -62.750  0.00  0.00           C
ATOM    744  CD1 LEU A 104       3.522  13.718 -61.651  0.00  0.00           C
ATOM    745  CD2 LEU A 104       2.519  11.843 -63.071  0.00  0.00           C
ATOM    746  N   TYR A 105       7.353  13.078 -63.665  0.00  0.00           N
ATOM    747  CA  TYR A 105       8.548  12.838 -62.914  0.00  0.00           C
ATOM    748  C   TYR A 105       8.864  13.607 -61.650  0.00  0.00           C
ATOM    749  O   TYR A 105       8.396  14.762 -61.508  0.00  0.00           O
ATOM    750  CB  TYR A 105       9.680  12.865 -63.971  0.00  0.00           C
ATOM    751  CG  TYR A 105      10.060  14.219 -64.674  0.00  0.00           C
ATOM    752  CD1 TYR A 105       9.554  14.519 -65.969  0.00  0.00           C
ATOM    753  CD2 TYR A 105      10.940  15.075 -64.034  0.00  0.00           C
ATOM    754  CE1 TYR A 105       9.945  15.693 -66.638  0.00  0.00           C
ATOM    755  CE2 TYR A 105      11.461  16.215 -64.748  0.00  0.00           C
ATOM    756  CZ  TYR A 105      10.939  16.572 -65.974  0.00  0.00           C
ATOM    757  OH  TYR A 105      11.282  17.732 -66.597  0.00  0.00           O
ATOM    758  N   LEU A 106       9.609  13.062 -60.697  0.00  0.00           N
ATOM    759  CA  LEU A 106      10.140  13.776 -59.539  0.00  0.00           C
ATOM    760  C   LEU A 106      11.557  14.309 -59.836  0.00  0.00           C
ATOM    761  O   LEU A 106      12.329  13.586 -60.427  0.00  0.00           O
ATOM    762  CB  LEU A 106      10.020  12.847 -58.310  0.00  0.00           C
ATOM    763  CG  LEU A 106      10.733  13.345 -56.965  0.00  0.00           C
ATOM    764  CD1 LEU A 106      10.098  14.635 -56.373  0.00  0.00           C
ATOM    765  CD2 LEU A 106      10.659  12.234 -55.949  0.00  0.00           C
ATOM    766  N   VAL A 107      11.885  15.525 -59.409  0.00  0.00           N
ATOM    767  CA  VAL A 107      13.214  16.071 -59.409  0.00  0.00           C
ATOM    768  C   VAL A 107      13.710  15.810 -58.006  0.00  0.00           C
ATOM    769  O   VAL A 107      13.259  16.414 -57.091  0.00  0.00           O
ATOM    770  CB  VAL A 107      13.305  17.552 -59.854  0.00  0.00           C
ATOM    771  CG1 VAL A 107      14.642  18.088 -59.444  0.00  0.00           C
ATOM    772  CG2 VAL A 107      12.995  17.449 -61.374  0.00  0.00           C
ATOM    773  N   THR A 108      14.724  14.876 -57.873  0.00  0.00           N
ATOM    774  CA  THR A 108      15.337  14.524 -56.534  0.00  0.00           C
ATOM    775  C   THR A 108      16.454  15.498 -56.138  0.00  0.00           C
ATOM    776  O   THR A 108      17.007  16.077 -57.084  0.00  0.00           O
ATOM    777  CB  THR A 108      15.802  13.052 -56.394  0.00  0.00           C
ATOM    778  CG2 THR A 108      14.679  12.028 -56.732  0.00  0.00           C
ATOM    779  OG1 THR A 108      16.952  12.869 -57.271  0.00  0.00           O
ATOM    780  N   ARG A 109      16.801  15.692 -54.840  0.00  0.00           N
ATOM    781  CA  ARG A 109      17.892  16.613 -54.314  0.00  0.00           C
ATOM    782  C   ARG A 109      19.201  16.145 -54.924  0.00  0.00           C
ATOM    783  O   ARG A 109      20.103  16.994 -55.108  0.00  0.00           O
ATOM    784  CB  ARG A 109      18.030  16.562 -52.813  0.00  0.00           C
ATOM    785  CG  ARG A 109      19.048  17.454 -52.065  0.00  0.00           C
ATOM    786  CD  ARG A 109      19.029  17.440 -50.607  0.00  0.00           C
ATOM    787  NE  ARG A 109      20.164  18.221 -50.036  0.00  0.00           N
ATOM    788  CZ  ARG A 109      21.465  17.918 -50.035  0.00  0.00           C
ATOM    789  NH1 ARG A 109      21.876  16.810 -50.666  0.00  0.00           N
ATOM    790  NH2 ARG A 109      22.335  18.622 -49.386  0.00  0.00           N
ATOM    791  N   HIS A 110      19.422  14.887 -55.298  0.00  0.00           N
ATOM    792  CA  HIS A 110      20.666  14.358 -55.969  0.00  0.00           C
ATOM    793  C   HIS A 110      20.840  14.870 -57.388  0.00  0.00           C
ATOM    794  O   HIS A 110      21.962  14.837 -57.935  0.00  0.00           O
ATOM    795  CB  HIS A 110      20.562  12.830 -56.005  0.00  0.00           C
ATOM    796  CG  HIS A 110      20.833  12.174 -54.736  0.00  0.00           C
ATOM    797  CD2 HIS A 110      19.860  11.742 -53.900  0.00  0.00           C
ATOM    798  ND1 HIS A 110      22.044  11.933 -54.168  0.00  0.00           N
ATOM    799  CE1 HIS A 110      21.783  11.136 -53.098  0.00  0.00           C
ATOM    800  NE2 HIS A 110      20.486  10.925 -53.034  0.00  0.00           N
ATOM    801  N   ALA A 111      19.757  15.331 -58.006  0.00  0.00           N
ATOM    802  CA  ALA A 111      19.525  15.754 -59.368  0.00  0.00           C
ATOM    803  C   ALA A 111      19.075  14.567 -60.307  0.00  0.00           C
ATOM    804  O   ALA A 111      18.994  14.706 -61.539  0.00  0.00           O
ATOM    805  CB  ALA A 111      20.566  16.749 -59.873  0.00  0.00           C
ATOM    806  N   ASP A 112      18.838  13.413 -59.673  0.00  0.00           N
ATOM    807  CA  ASP A 112      18.391  12.254 -60.366  0.00  0.00           C
ATOM    808  C   ASP A 112      16.823  12.375 -60.599  0.00  0.00           C
ATOM    809  O   ASP A 112      16.112  12.730 -59.649  0.00  0.00           O
ATOM    810  CB  ASP A 112      18.839  10.925 -59.625  0.00  0.00           C
ATOM    811  CG  ASP A 112      18.543   9.582 -60.275  0.00  0.00           C
ATOM    812  OD1 ASP A 112      18.681   8.519 -59.602  0.00  0.00           O
ATOM    813  OD2 ASP A 112      18.178   9.617 -61.479  0.00  0.00           O
ATOM    814  N   VAL A 113      16.435  12.291 -61.853  0.00  0.00           N
ATOM    815  CA  VAL A 113      15.121  12.699 -62.297  0.00  0.00           C
ATOM    816  C   VAL A 113      14.399  11.346 -62.345  0.00  0.00           C
ATOM    817  O   VAL A 113      14.744  10.548 -63.192  0.00  0.00           O
ATOM    818  CB  VAL A 113      15.270  13.427 -63.653  0.00  0.00           C
ATOM    819  CG1 VAL A 113      13.954  13.963 -64.170  0.00  0.00           C
ATOM    820  CG2 VAL A 113      16.340  14.537 -63.647  0.00  0.00           C
ATOM    821  N   ILE A 114      13.341  11.142 -61.587  0.00  0.00           N
ATOM    822  CA  ILE A 114      12.783   9.774 -61.419  0.00  0.00           C
ATOM    823  C   ILE A 114      11.437   9.698 -62.254  0.00  0.00           C
ATOM    824  O   ILE A 114      10.483  10.552 -62.118  0.00  0.00           O
ATOM    825  CB  ILE A 114      12.442   9.271 -59.955  0.00  0.00           C
ATOM    826  CG1 ILE A 114      13.712   9.427 -59.059  0.00  0.00           C
ATOM    827  CG2 ILE A 114      11.900   7.889 -59.845  0.00  0.00           C
ATOM    828  CD1 ILE A 114      14.992   8.684 -59.567  0.00  0.00           C
ATOM    829  N   PRO A 115      11.283   8.753 -63.091  0.00  0.00           N
ATOM    830  CA  PRO A 115      10.062   8.541 -63.780  0.00  0.00           C
ATOM    831  C   PRO A 115       8.971   7.965 -62.790  0.00  0.00           C
ATOM    832  O   PRO A 115       9.199   7.120 -61.903  0.00  0.00           O
ATOM    833  CB  PRO A 115      10.393   7.520 -64.931  0.00  0.00           C
ATOM    834  CG  PRO A 115      11.709   6.830 -64.587  0.00  0.00           C
ATOM    835  CD  PRO A 115      12.354   7.799 -63.542  0.00  0.00           C
ATOM    836  N   VAL A 116       7.735   8.472 -62.914  0.00  0.00           N
ATOM    837  CA  VAL A 116       6.537   8.296 -62.089  0.00  0.00           C
ATOM    838  C   VAL A 116       5.314   8.285 -63.043  0.00  0.00           C
ATOM    839  O   VAL A 116       5.355   8.826 -64.186  0.00  0.00           O
ATOM    840  CB  VAL A 116       6.471   9.348 -60.983  0.00  0.00           C
ATOM    841  CG1 VAL A 116       5.122   9.466 -60.196  0.00  0.00           C
ATOM    842  CG2 VAL A 116       7.369   9.084 -59.849  0.00  0.00           C
ATOM    843  N   ARG A 117       4.309   7.435 -62.716  0.00  0.00           N
ATOM    844  CA  ARG A 117       2.926   7.392 -63.456  0.00  0.00           C
ATOM    845  C   ARG A 117       1.807   7.899 -62.526  0.00  0.00           C
ATOM    846  O   ARG A 117       1.788   7.490 -61.368  0.00  0.00           O
ATOM    847  CB  ARG A 117       2.469   5.972 -63.854  0.00  0.00           C
ATOM    848  CG  ARG A 117       1.404   6.024 -64.990  0.00  0.00           C
ATOM    849  CD  ARG A 117       2.012   6.395 -66.363  0.00  0.00           C
ATOM    850  NE  ARG A 117       0.826   6.377 -67.271  0.00  0.00           N
ATOM    851  CZ  ARG A 117       0.858   6.621 -68.538  0.00  0.00           C
ATOM    852  NH1 ARG A 117       1.966   6.950 -69.214  0.00  0.00           N
ATOM    853  NH2 ARG A 117      -0.247   6.369 -69.224  0.00  0.00           N
ATOM    854  N   ARG A 118       1.013   8.895 -62.844  0.00  0.00           N
ATOM    855  CA  ARG A 118      -0.125   9.295 -61.909  0.00  0.00           C
ATOM    856  C   ARG A 118      -1.163   8.185 -61.720  0.00  0.00           C
ATOM    857  O   ARG A 118      -1.569   7.625 -62.696  0.00  0.00           O
ATOM    858  CB  ARG A 118      -0.781  10.529 -62.475  0.00  0.00           C
ATOM    859  CG  ARG A 118      -1.053  11.537 -61.461  0.00  0.00           C
ATOM    860  CD  ARG A 118      -1.994  12.673 -61.885  0.00  0.00           C
ATOM    861  NE  ARG A 118      -2.229  13.668 -60.821  0.00  0.00           N
ATOM    862  CZ  ARG A 118      -2.678  14.906 -61.140  0.00  0.00           C
ATOM    863  NH1 ARG A 118      -2.725  15.328 -62.434  0.00  0.00           N
ATOM    864  NH2 ARG A 118      -3.022  15.834 -60.258  0.00  0.00           N
ATOM    865  N   ARG A 119      -1.624   8.042 -60.447  0.00  0.00           N
ATOM    866  CA  ARG A 119      -2.606   7.061 -60.005  0.00  0.00           C
ATOM    867  C   ARG A 119      -3.825   7.785 -59.358  0.00  0.00           C
ATOM    868  O   ARG A 119      -4.930   7.167 -59.274  0.00  0.00           O
ATOM    869  CB  ARG A 119      -2.014   5.973 -59.077  0.00  0.00           C
ATOM    870  CG  ARG A 119      -1.045   5.013 -59.745  0.00  0.00           C
ATOM    871  CD  ARG A 119      -1.350   4.549 -61.188  0.00  0.00           C
ATOM    872  NE  ARG A 119      -2.571   3.646 -61.183  0.00  0.00           N
ATOM    873  CZ  ARG A 119      -3.745   3.827 -61.778  0.00  0.00           C
ATOM    874  NH1 ARG A 119      -3.975   4.848 -62.614  0.00  0.00           N
ATOM    875  NH2 ARG A 119      -4.712   2.924 -61.560  0.00  0.00           N
ATOM    876  N   GLY A 120      -3.649   9.037 -58.955  0.00  0.00           N
ATOM    877  CA  GLY A 120      -4.730   9.871 -58.461  0.00  0.00           C
ATOM    878  C   GLY A 120      -4.173  11.328 -58.408  0.00  0.00           C
ATOM    879  O   GLY A 120      -3.109  11.637 -58.892  0.00  0.00           O
ATOM    880  N   ASP A 121      -5.004  12.262 -57.929  0.00  0.00           N
ATOM    881  CA  ASP A 121      -4.698  13.704 -57.929  0.00  0.00           C
ATOM    882  C   ASP A 121      -3.441  14.047 -57.163  0.00  0.00           C
ATOM    883  O   ASP A 121      -2.782  14.939 -57.665  0.00  0.00           O
ATOM    884  CB  ASP A 121      -5.996  14.342 -57.467  0.00  0.00           C
ATOM    885  CG  ASP A 121      -5.901  15.887 -57.398  0.00  0.00           C
ATOM    886  OD1 ASP A 121      -5.473  16.422 -56.347  0.00  0.00           O
ATOM    887  OD2 ASP A 121      -6.250  16.559 -58.423  0.00  0.00           O
ATOM    888  N   SER A 122      -3.133  13.232 -56.102  0.00  0.00           N
ATOM    889  CA  SER A 122      -2.038  13.457 -55.214  0.00  0.00           C
ATOM    890  C   SER A 122      -1.212  12.227 -54.955  0.00  0.00           C
ATOM    891  O   SER A 122      -0.464  12.131 -53.987  0.00  0.00           O
ATOM    892  CB  SER A 122      -2.539  13.951 -53.830  0.00  0.00           C
ATOM    893  OG  SER A 122      -3.447  13.016 -53.187  0.00  0.00           O
ATOM    894  N   ARG A 123      -1.254  11.324 -55.928  0.00  0.00           N
ATOM    895  CA  ARG A 123      -0.485  10.054 -55.873  0.00  0.00           C
ATOM    896  C   ARG A 123       0.067   9.488 -57.248  0.00  0.00           C
ATOM    897  O   ARG A 123      -0.460   9.725 -58.292  0.00  0.00           O
ATOM    898  CB  ARG A 123      -1.456   9.009 -55.278  0.00  0.00           C
ATOM    899  CG  ARG A 123      -1.872   9.218 -53.878  0.00  0.00           C
ATOM    900  CD  ARG A 123      -0.727   9.158 -52.903  0.00  0.00           C
ATOM    901  NE  ARG A 123      -1.109   9.611 -51.502  0.00  0.00           N
ATOM    902  CZ  ARG A 123      -1.315   8.827 -50.469  0.00  0.00           C
ATOM    903  NH1 ARG A 123      -1.443   7.534 -50.607  0.00  0.00           N
ATOM    904  NH2 ARG A 123      -1.291   9.395 -49.264  0.00  0.00           N
ATOM    905  N   GLY A 124       1.222   8.833 -57.245  0.00  0.00           N
ATOM    906  CA  GLY A 124       1.991   8.357 -58.370  0.00  0.00           C
ATOM    907  C   GLY A 124       2.945   7.205 -58.010  0.00  0.00           C
ATOM    908  O   GLY A 124       3.607   7.363 -56.940  0.00  0.00           O
ATOM    909  N   SER A 125       3.060   6.223 -58.901  0.00  0.00           N
ATOM    910  CA  SER A 125       3.795   4.973 -58.791  0.00  0.00           C
ATOM    911  C   SER A 125       5.268   5.092 -59.276  0.00  0.00           C
ATOM    912  O   SER A 125       5.521   5.761 -60.276  0.00  0.00           O
ATOM    913  CB  SER A 125       3.156   3.927 -59.724  0.00  0.00           C
ATOM    914  OG  SER A 125       1.982   3.468 -59.134  0.00  0.00           O
ATOM    915  N   LEU A 126       6.292   4.500 -58.636  0.00  0.00           N
ATOM    916  CA  LEU A 126       7.693   4.675 -59.115  0.00  0.00           C
ATOM    917  C   LEU A 126       8.140   3.628 -60.210  0.00  0.00           C
ATOM    918  O   LEU A 126       8.226   2.484 -59.958  0.00  0.00           O
ATOM    919  CB  LEU A 126       8.643   4.544 -57.886  0.00  0.00           C
ATOM    920  CG  LEU A 126       8.890   5.787 -56.976  0.00  0.00           C
ATOM    921  CD1 LEU A 126       9.300   5.424 -55.516  0.00  0.00           C
ATOM    922  CD2 LEU A 126       9.724   6.925 -57.596  0.00  0.00           C
ATOM    923  N   LEU A 127       8.355   4.128 -61.421  0.00  0.00           N
ATOM    924  CA  LEU A 127       8.707   3.359 -62.605  0.00  0.00           C
ATOM    925  C   LEU A 127      10.229   3.022 -62.509  0.00  0.00           C
ATOM    926  O   LEU A 127      10.570   1.927 -62.845  0.00  0.00           O
ATOM    927  CB  LEU A 127       8.423   4.127 -63.885  0.00  0.00           C
ATOM    928  CG  LEU A 127       6.906   4.225 -64.419  0.00  0.00           C
ATOM    929  CD1 LEU A 127       6.719   5.395 -65.383  0.00  0.00           C
ATOM    930  CD2 LEU A 127       6.420   2.938 -64.960  0.00  0.00           C
ATOM    931  N   SER A 128      11.077   3.893 -61.953  0.00  0.00           N
ATOM    932  CA  SER A 128      12.317   3.546 -61.326  0.00  0.00           C
ATOM    933  C   SER A 128      12.148   3.701 -59.835  0.00  0.00           C
ATOM    934  O   SER A 128      12.209   4.799 -59.306  0.00  0.00           O
ATOM    935  CB  SER A 128      13.512   4.372 -61.795  0.00  0.00           C
ATOM    936  OG  SER A 128      13.408   4.502 -63.249  0.00  0.00           O
ATOM    937  N   PRO A 129      12.029   2.611 -59.079  0.00  0.00           N
ATOM    938  CA  PRO A 129      12.066   2.685 -57.657  0.00  0.00           C
ATOM    939  C   PRO A 129      13.433   2.853 -57.136  0.00  0.00           C
ATOM    940  O   PRO A 129      14.477   2.684 -57.842  0.00  0.00           O
ATOM    941  CB  PRO A 129      11.393   1.373 -57.263  0.00  0.00           C
ATOM    942  CG  PRO A 129      11.601   0.358 -58.369  0.00  0.00           C
ATOM    943  CD  PRO A 129      11.821   1.241 -59.547  0.00  0.00           C
ATOM    944  N   ARG A 130      13.380   3.284 -55.871  0.00  0.00           N
ATOM    945  CA  ARG A 130      14.538   3.892 -55.180  0.00  0.00           C
ATOM    946  C   ARG A 130      14.396   3.591 -53.650  0.00  0.00           C
ATOM    947  O   ARG A 130      13.296   3.477 -53.100  0.00  0.00           O
ATOM    948  CB  ARG A 130      14.589   5.383 -55.419  0.00  0.00           C
ATOM    949  CG  ARG A 130      15.062   5.817 -56.837  0.00  0.00           C
ATOM    950  CD  ARG A 130      16.531   5.438 -57.061  0.00  0.00           C
ATOM    951  NE  ARG A 130      17.029   5.919 -58.294  0.00  0.00           N
ATOM    952  CZ  ARG A 130      16.908   5.457 -59.512  0.00  0.00           C
ATOM    953  NH1 ARG A 130      16.284   4.306 -59.720  0.00  0.00           N
ATOM    954  NH2 ARG A 130      17.394   6.168 -60.465  0.00  0.00           N
ATOM    955  N   PRO A 131      15.515   3.542 -52.884  0.00  0.00           N
ATOM    956  CA  PRO A 131      15.438   3.294 -51.442  0.00  0.00           C
ATOM    957  C   PRO A 131      15.025   4.580 -50.723  0.00  0.00           C
ATOM    958  O   PRO A 131      15.200   5.652 -51.316  0.00  0.00           O
ATOM    959  CB  PRO A 131      16.876   2.966 -51.014  0.00  0.00           C
ATOM    960  CG  PRO A 131      17.501   2.486 -52.290  0.00  0.00           C
ATOM    961  CD  PRO A 131      16.854   3.184 -53.450  0.00  0.00           C
ATOM    962  N   VAL A 132      14.436   4.440 -49.548  0.00  0.00           N
ATOM    963  CA  VAL A 132      13.765   5.605 -48.950  0.00  0.00           C
ATOM    964  C   VAL A 132      14.885   6.644 -48.411  0.00  0.00           C
ATOM    965  O   VAL A 132      14.724   7.847 -48.588  0.00  0.00           O
ATOM    966  CB  VAL A 132      12.813   5.242 -47.798  0.00  0.00           C
ATOM    967  CG1 VAL A 132      11.398   4.883 -48.204  0.00  0.00           C
ATOM    968  CG2 VAL A 132      13.495   4.215 -46.830  0.00  0.00           C
ATOM    969  N   SER A 133      16.027   6.149 -47.998  0.00  0.00           N
ATOM    970  CA  SER A 133      17.274   6.860 -47.681  0.00  0.00           C
ATOM    971  C   SER A 133      17.760   7.600 -48.852  0.00  0.00           C
ATOM    972  O   SER A 133      18.287   8.662 -48.606  0.00  0.00           O
ATOM    973  CB  SER A 133      18.375   5.763 -47.315  0.00  0.00           C
ATOM    974  OG  SER A 133      18.009   4.901 -46.218  0.00  0.00           O
ATOM    975  N   TYR A 134      17.479   7.251 -50.117  0.00  0.00           N
ATOM    976  CA  TYR A 134      17.919   7.899 -51.313  0.00  0.00           C
ATOM    977  C   TYR A 134      17.062   9.113 -51.642  0.00  0.00           C
ATOM    978  O   TYR A 134      17.626  10.120 -52.084  0.00  0.00           O
ATOM    979  CB  TYR A 134      18.000   6.819 -52.449  0.00  0.00           C
ATOM    980  CG  TYR A 134      18.738   7.417 -53.678  0.00  0.00           C
ATOM    981  CD1 TYR A 134      20.129   7.557 -53.709  0.00  0.00           C
ATOM    982  CD2 TYR A 134      17.984   7.860 -54.832  0.00  0.00           C
ATOM    983  CE1 TYR A 134      20.762   8.279 -54.737  0.00  0.00           C
ATOM    984  CE2 TYR A 134      18.673   8.633 -55.818  0.00  0.00           C
ATOM    985  CZ  TYR A 134      20.050   8.902 -55.803  0.00  0.00           C
ATOM    986  OH  TYR A 134      20.669   9.611 -56.743  0.00  0.00           O
ATOM    987  N   LEU A 135      15.766   9.063 -51.253  0.00  0.00           N
ATOM    988  CA  LEU A 135      14.739  10.143 -51.300  0.00  0.00           C
ATOM    989  C   LEU A 135      14.781  11.051 -50.076  0.00  0.00           C
ATOM    990  O   LEU A 135      14.160  12.164 -50.133  0.00  0.00           O
ATOM    991  CB  LEU A 135      13.463   9.340 -51.456  0.00  0.00           C
ATOM    992  CG  LEU A 135      13.219   8.481 -52.776  0.00  0.00           C
ATOM    993  CD1 LEU A 135      11.920   7.648 -52.808  0.00  0.00           C
ATOM    994  CD2 LEU A 135      13.138   9.524 -53.915  0.00  0.00           C
ATOM    995  N   LYS A 136      15.471  10.731 -48.996  0.00  0.00           N
ATOM    996  CA  LYS A 136      15.618  11.655 -47.875  0.00  0.00           C
ATOM    997  C   LYS A 136      16.226  12.969 -48.352  0.00  0.00           C
ATOM    998  O   LYS A 136      17.316  13.032 -48.881  0.00  0.00           O
ATOM    999  CB  LYS A 136      16.416  11.016 -46.679  0.00  0.00           C
ATOM   1000  CG  LYS A 136      15.512   9.970 -45.894  0.00  0.00           C
ATOM   1001  CD  LYS A 136      14.666  10.758 -44.843  0.00  0.00           C
ATOM   1002  CE  LYS A 136      13.665   9.774 -44.185  0.00  0.00           C
ATOM   1003  NZ  LYS A 136      12.668  10.449 -43.326  0.00  0.00           N
ATOM   1004  N   GLY A 137      15.516  14.102 -48.253  0.00  0.00           N
ATOM   1005  CA  GLY A 137      15.803  15.396 -48.833  0.00  0.00           C
ATOM   1006  C   GLY A 137      15.164  15.823 -50.090  0.00  0.00           C
ATOM   1007  O   GLY A 137      15.174  16.977 -50.409  0.00  0.00           O
ATOM   1008  N   SER A 138      14.481  14.880 -50.764  0.00  0.00           N
ATOM   1009  CA  SER A 138      13.891  15.237 -52.028  0.00  0.00           C
ATOM   1010  C   SER A 138      12.528  15.803 -51.880  0.00  0.00           C
ATOM   1011  O   SER A 138      12.140  16.588 -52.751  0.00  0.00           O
ATOM   1012  CB  SER A 138      13.630  14.043 -52.883  0.00  0.00           C
ATOM   1013  OG  SER A 138      14.925  13.827 -53.323  0.00  0.00           O
ATOM   1014  N   SER A 139      11.848  15.641 -50.752  0.00  0.00           N
ATOM   1015  CA  SER A 139      10.541  16.364 -50.525  0.00  0.00           C
ATOM   1016  C   SER A 139      10.749  17.868 -50.515  0.00  0.00           C
ATOM   1017  O   SER A 139      11.699  18.382 -49.945  0.00  0.00           O
ATOM   1018  CB  SER A 139       9.821  15.818 -49.335  0.00  0.00           C
ATOM   1019  OG  SER A 139       9.605  14.407 -49.362  0.00  0.00           O
ATOM   1020  N   GLY A 140       9.788  18.635 -51.070  0.00  0.00           N
ATOM   1021  CA  GLY A 140      10.065  20.024 -51.398  0.00  0.00           C
ATOM   1022  C   GLY A 140      10.155  20.206 -52.911  0.00  0.00           C
ATOM   1023  O   GLY A 140       9.922  21.337 -53.349  0.00  0.00           O
ATOM   1024  N   GLY A 141      10.569  19.186 -53.603  0.00  0.00           N
ATOM   1025  CA  GLY A 141      10.923  19.225 -54.995  0.00  0.00           C
ATOM   1026  C   GLY A 141       9.716  19.017 -55.904  0.00  0.00           C
ATOM   1027  O   GLY A 141       8.694  18.446 -55.544  0.00  0.00           O
ATOM   1028  N   PRO A 142       9.812  19.354 -57.185  0.00  0.00           N
ATOM   1029  CA  PRO A 142       8.674  19.420 -58.120  0.00  0.00           C
ATOM   1030  C   PRO A 142       8.326  18.021 -58.660  0.00  0.00           C
ATOM   1031  O   PRO A 142       9.137  17.181 -59.118  0.00  0.00           O
ATOM   1032  CB  PRO A 142       9.061  20.350 -59.300  0.00  0.00           C
ATOM   1033  CG  PRO A 142      10.524  20.244 -59.226  0.00  0.00           C
ATOM   1034  CD  PRO A 142      11.008  19.796 -57.858  0.00  0.00           C
ATOM   1035  N   LEU A 143       7.021  17.809 -58.695  0.00  0.00           N
ATOM   1036  CA  LEU A 143       6.347  16.799 -59.586  0.00  0.00           C
ATOM   1037  C   LEU A 143       6.172  17.457 -60.938  0.00  0.00           C
ATOM   1038  O   LEU A 143       5.321  18.385 -60.989  0.00  0.00           O
ATOM   1039  CB  LEU A 143       4.983  16.297 -59.040  0.00  0.00           C
ATOM   1040  CG  LEU A 143       5.172  15.052 -58.071  0.00  0.00           C
ATOM   1041  CD1 LEU A 143       6.031  13.919 -58.667  0.00  0.00           C
ATOM   1042  CD2 LEU A 143       5.757  15.480 -56.732  0.00  0.00           C
ATOM   1043  N   LEU A 144       6.934  17.142 -61.954  0.00  0.00           N
ATOM   1044  CA  LEU A 144       6.879  17.845 -63.258  0.00  0.00           C
ATOM   1045  C   LEU A 144       6.250  17.014 -64.356  0.00  0.00           C
ATOM   1046  O   LEU A 144       6.577  15.894 -64.615  0.00  0.00           O
ATOM   1047  CB  LEU A 144       8.310  18.136 -63.759  0.00  0.00           C
ATOM   1048  CG  LEU A 144       9.061  19.258 -62.920  0.00  0.00           C
ATOM   1049  CD1 LEU A 144      10.291  19.626 -63.761  0.00  0.00           C
ATOM   1050  CD2 LEU A 144       8.204  20.482 -62.701  0.00  0.00           C
ATOM   1051  N   CYS A 145       5.396  17.672 -65.135  0.00  0.00           N
ATOM   1052  CA  CYS A 145       4.866  17.189 -66.357  0.00  0.00           C
ATOM   1053  C   CYS A 145       5.956  17.177 -67.457  0.00  0.00           C
ATOM   1054  O   CYS A 145       6.688  18.136 -67.576  0.00  0.00           O
ATOM   1055  CB  CYS A 145       3.792  18.180 -66.876  0.00  0.00           C
ATOM   1056  SG  CYS A 145       2.987  17.628 -68.376  0.00  0.00           S
ATOM   1057  N   PRO A 146       6.002  16.213 -68.353  0.00  0.00           N
ATOM   1058  CA  PRO A 146       6.921  16.232 -69.532  0.00  0.00           C
ATOM   1059  C   PRO A 146       6.727  17.572 -70.351  0.00  0.00           C
ATOM   1060  O   PRO A 146       7.714  17.932 -70.971  0.00  0.00           O
ATOM   1061  CB  PRO A 146       6.408  15.096 -70.419  0.00  0.00           C
ATOM   1062  CG  PRO A 146       5.840  14.113 -69.437  0.00  0.00           C
ATOM   1063  CD  PRO A 146       5.190  14.977 -68.468  0.00  0.00           C
ATOM   1064  N   SER A 147       5.647  18.359 -70.231  0.00  0.00           N
ATOM   1065  CA  SER A 147       5.467  19.769 -70.709  0.00  0.00           C
ATOM   1066  C   SER A 147       6.262  20.871 -70.056  0.00  0.00           C
ATOM   1067  O   SER A 147       6.249  21.941 -70.582  0.00  0.00           O
ATOM   1068  CB  SER A 147       3.952  20.118 -70.781  0.00  0.00           C
ATOM   1069  OG  SER A 147       3.577  20.158 -69.501  0.00  0.00           O
ATOM   1070  N   GLY A 148       7.027  20.429 -69.066  0.00  0.00           N
ATOM   1071  CA  GLY A 148       7.845  21.307 -68.152  0.00  0.00           C
ATOM   1072  C   GLY A 148       7.002  21.928 -67.061  0.00  0.00           C
ATOM   1073  O   GLY A 148       7.528  22.538 -66.166  0.00  0.00           O
ATOM   1074  N   HIS A 149       5.683  21.789 -67.118  0.00  0.00           N
ATOM   1075  CA  HIS A 149       4.789  22.343 -66.172  0.00  0.00           C
ATOM   1076  C   HIS A 149       4.870  21.525 -64.865  0.00  0.00           C
ATOM   1077  O   HIS A 149       5.127  20.312 -64.924  0.00  0.00           O
ATOM   1078  CB  HIS A 149       3.336  22.293 -66.597  0.00  0.00           C
ATOM   1079  CG  HIS A 149       3.004  23.193 -67.806  0.00  0.00           C
ATOM   1080  CD2 HIS A 149       3.247  24.541 -68.040  0.00  0.00           C
ATOM   1081  ND1 HIS A 149       2.110  22.892 -68.818  0.00  0.00           N
ATOM   1082  CE1 HIS A 149       2.037  23.924 -69.747  0.00  0.00           C
ATOM   1083  NE2 HIS A 149       2.706  24.968 -69.243  0.00  0.00           N
ATOM   1084  N   ALA A 150       4.426  22.069 -63.757  0.00  0.00           N
ATOM   1085  CA  ALA A 150       4.329  21.550 -62.440  0.00  0.00           C
ATOM   1086  C   ALA A 150       2.931  20.980 -62.184  0.00  0.00           C
ATOM   1087  O   ALA A 150       1.894  21.607 -62.487  0.00  0.00           O
ATOM   1088  CB  ALA A 150       4.574  22.752 -61.472  0.00  0.00           C
ATOM   1089  N   VAL A 151       2.895  19.708 -61.744  0.00  0.00           N
ATOM   1090  CA  VAL A 151       1.698  19.007 -61.351  0.00  0.00           C
ATOM   1091  C   VAL A 151       1.627  19.107 -59.769  0.00  0.00           C
ATOM   1092  O   VAL A 151       0.584  18.956 -59.212  0.00  0.00           O
ATOM   1093  CB  VAL A 151       1.635  17.545 -61.727  0.00  0.00           C
ATOM   1094  CG1 VAL A 151       0.133  17.204 -61.929  0.00  0.00           C
ATOM   1095  CG2 VAL A 151       2.335  17.133 -63.038  0.00  0.00           C
ATOM   1096  N   GLY A 152       2.757  19.370 -59.084  0.00  0.00           N
ATOM   1097  CA  GLY A 152       2.794  19.567 -57.602  0.00  0.00           C
ATOM   1098  C   GLY A 152       4.174  19.770 -56.914  0.00  0.00           C
ATOM   1099  O   GLY A 152       5.208  19.764 -57.540  0.00  0.00           O
ATOM   1100  N   ILE A 153       4.139  19.772 -55.557  0.00  0.00           N
ATOM   1101  CA  ILE A 153       5.391  19.507 -54.786  0.00  0.00           C
ATOM   1102  C   ILE A 153       5.297  18.216 -53.989  0.00  0.00           C
ATOM   1103  O   ILE A 153       4.146  17.769 -53.617  0.00  0.00           O
ATOM   1104  CB  ILE A 153       5.809  20.740 -53.882  0.00  0.00           C
ATOM   1105  CG1 ILE A 153       4.839  21.023 -52.714  0.00  0.00           C
ATOM   1106  CG2 ILE A 153       6.111  21.938 -54.781  0.00  0.00           C
ATOM   1107  CD1 ILE A 153       5.578  21.429 -51.378  0.00  0.00           C
ATOM   1108  N   PHE A 154       6.428  17.590 -53.717  0.00  0.00           N
ATOM   1109  CA  PHE A 154       6.669  16.290 -53.018  0.00  0.00           C
ATOM   1110  C   PHE A 154       6.722  16.524 -51.505  0.00  0.00           C
ATOM   1111  O   PHE A 154       7.061  17.625 -51.054  0.00  0.00           O
ATOM   1112  CB  PHE A 154       7.982  15.781 -53.651  0.00  0.00           C
ATOM   1113  CG  PHE A 154       8.442  14.408 -53.122  0.00  0.00           C
ATOM   1114  CD1 PHE A 154       7.537  13.434 -52.663  0.00  0.00           C
ATOM   1115  CD2 PHE A 154       9.765  14.013 -53.129  0.00  0.00           C
ATOM   1116  CE1 PHE A 154       7.937  12.144 -52.293  0.00  0.00           C
ATOM   1117  CE2 PHE A 154      10.265  12.738 -52.714  0.00  0.00           C
ATOM   1118  CZ  PHE A 154       9.303  11.767 -52.344  0.00  0.00           C
ATOM   1119  N   ARG A 155       6.433  15.420 -50.819  0.00  0.00           N
ATOM   1120  CA  ARG A 155       6.167  15.430 -49.427  0.00  0.00           C
ATOM   1121  C   ARG A 155       6.399  14.076 -48.768  0.00  0.00           C
ATOM   1122  O   ARG A 155       7.018  14.089 -47.715  0.00  0.00           O
ATOM   1123  CB  ARG A 155       4.677  15.855 -49.229  0.00  0.00           C
ATOM   1124  CG  ARG A 155       3.961  15.433 -47.908  0.00  0.00           C
ATOM   1125  CD  ARG A 155       2.564  15.990 -47.656  0.00  0.00           C
ATOM   1126  NE  ARG A 155       1.584  15.122 -48.297  0.00  0.00           N
ATOM   1127  CZ  ARG A 155       0.256  15.422 -48.306  0.00  0.00           C
ATOM   1128  NH1 ARG A 155      -0.340  16.544 -47.939  0.00  0.00           N
ATOM   1129  NH2 ARG A 155      -0.536  14.496 -48.822  0.00  0.00           N
ATOM   1130  N   ALA A 156       5.976  12.932 -49.357  0.00  0.00           N
ATOM   1131  CA  ALA A 156       6.278  11.615 -48.763  0.00  0.00           C
ATOM   1132  C   ALA A 156       6.442  10.506 -49.792  0.00  0.00           C
ATOM   1133  O   ALA A 156       5.528  10.283 -50.586  0.00  0.00           O
ATOM   1134  CB  ALA A 156       5.295  11.241 -47.613  0.00  0.00           C
ATOM   1135  N   ALA A 157       7.425   9.617 -49.657  0.00  0.00           N
ATOM   1136  CA  ALA A 157       7.403   8.336 -50.359  0.00  0.00           C
ATOM   1137  C   ALA A 157       6.539   7.314 -49.746  0.00  0.00           C
ATOM   1138  O   ALA A 157       6.204   7.415 -48.534  0.00  0.00           O
ATOM   1139  CB  ALA A 157       8.871   7.766 -50.392  0.00  0.00           C
ATOM   1140  N   VAL A 158       5.895   6.429 -50.481  0.00  0.00           N
ATOM   1141  CA  VAL A 158       5.363   5.170 -49.960  0.00  0.00           C
ATOM   1142  C   VAL A 158       6.383   4.054 -50.118  0.00  0.00           C
ATOM   1143  O   VAL A 158       6.863   3.669 -51.196  0.00  0.00           O
ATOM   1144  CB  VAL A 158       3.985   4.735 -50.642  0.00  0.00           C
ATOM   1145  CG1 VAL A 158       3.248   3.757 -49.683  0.00  0.00           C
ATOM   1146  CG2 VAL A 158       3.059   5.920 -50.908  0.00  0.00           C
ATOM   1147  N   CYS A 159       6.826   3.497 -48.985  0.00  0.00           N
ATOM   1148  CA  CYS A 159       7.714   2.412 -48.813  0.00  0.00           C
ATOM   1149  C   CYS A 159       7.039   0.992 -48.764  0.00  0.00           C
ATOM   1150  O   CYS A 159       5.908   0.794 -48.327  0.00  0.00           O
ATOM   1151  CB  CYS A 159       8.348   2.833 -47.489  0.00  0.00           C
ATOM   1152  SG  CYS A 159       9.803   1.797 -46.967  0.00  0.00           S
ATOM   1153  N   THR A 160       7.873  -0.022 -49.051  0.00  0.00           N
ATOM   1154  CA  THR A 160       7.676  -1.423 -48.785  0.00  0.00           C
ATOM   1155  C   THR A 160       9.048  -2.014 -48.613  0.00  0.00           C
ATOM   1156  O   THR A 160       9.774  -1.918 -49.583  0.00  0.00           O
ATOM   1157  CB  THR A 160       6.798  -2.094 -49.910  0.00  0.00           C
ATOM   1158  CG2 THR A 160       7.125  -1.602 -51.367  0.00  0.00           C
ATOM   1159  OG1 THR A 160       6.937  -3.472 -49.973  0.00  0.00           O
ATOM   1160  N   ARG A 161       9.425  -2.529 -47.452  0.00  0.00           N
ATOM   1161  CA  ARG A 161      10.668  -3.315 -47.374  0.00  0.00           C
ATOM   1162  C   ARG A 161      11.891  -2.384 -47.813  0.00  0.00           C
ATOM   1163  O   ARG A 161      12.866  -2.788 -48.474  0.00  0.00           O
ATOM   1164  CB  ARG A 161      10.632  -4.646 -48.027  0.00  0.00           C
ATOM   1165  CG  ARG A 161      11.789  -5.622 -47.623  0.00  0.00           C
ATOM   1166  CD  ARG A 161      11.328  -7.022 -48.108  0.00  0.00           C
ATOM   1167  NE  ARG A 161      12.166  -8.037 -47.511  0.00  0.00           N
ATOM   1168  CZ  ARG A 161      11.641  -9.040 -46.802  0.00  0.00           C
ATOM   1169  NH1 ARG A 161      10.443  -9.139 -46.302  0.00  0.00           N
ATOM   1170  NH2 ARG A 161      12.340 -10.033 -46.380  0.00  0.00           N
ATOM   1171  N   GLY A 162      11.813  -1.152 -47.306  0.00  0.00           N
ATOM   1172  CA  GLY A 162      12.855  -0.091 -47.481  0.00  0.00           C
ATOM   1173  C   GLY A 162      13.011   0.501 -48.806  0.00  0.00           C
ATOM   1174  O   GLY A 162      13.774   1.462 -49.059  0.00  0.00           O
ATOM   1175  N   VAL A 163      12.362  -0.088 -49.847  0.00  0.00           N
ATOM   1176  CA  VAL A 163      12.263   0.494 -51.164  0.00  0.00           C
ATOM   1177  C   VAL A 163      10.961   1.275 -51.247  0.00  0.00           C
ATOM   1178  O   VAL A 163       9.873   0.855 -50.979  0.00  0.00           O
ATOM   1179  CB  VAL A 163      12.427  -0.529 -52.283  0.00  0.00           C
ATOM   1180  CG1 VAL A 163      13.808  -1.083 -52.227  0.00  0.00           C
ATOM   1181  CG2 VAL A 163      11.420  -1.691 -52.230  0.00  0.00           C
ATOM   1182  N   ALA A 164      11.115   2.535 -51.677  0.00  0.00           N
ATOM   1183  CA  ALA A 164       9.960   3.272 -52.022  0.00  0.00           C
ATOM   1184  C   ALA A 164       9.272   2.636 -53.278  0.00  0.00           C
ATOM   1185  O   ALA A 164      10.081   2.455 -54.235  0.00  0.00           O
ATOM   1186  CB  ALA A 164      10.350   4.751 -52.292  0.00  0.00           C
ATOM   1187  N   LYS A 165       7.999   2.278 -53.378  0.00  0.00           N
ATOM   1188  CA  LYS A 165       7.395   1.951 -54.638  0.00  0.00           C
ATOM   1189  C   LYS A 165       6.438   3.089 -55.106  0.00  0.00           C
ATOM   1190  O   LYS A 165       5.864   2.916 -56.189  0.00  0.00           O
ATOM   1191  CB  LYS A 165       6.964   0.492 -54.670  0.00  0.00           C
ATOM   1192  CG  LYS A 165       8.066  -0.550 -54.588  0.00  0.00           C
ATOM   1193  CD  LYS A 165       7.653  -1.977 -55.036  0.00  0.00           C
ATOM   1194  CE  LYS A 165       8.793  -2.919 -54.724  0.00  0.00           C
ATOM   1195  NZ  LYS A 165       8.271  -4.269 -55.063  0.00  0.00           N
ATOM   1196  N   ALA A 166       6.105   4.121 -54.370  0.00  0.00           N
ATOM   1197  CA  ALA A 166       5.179   5.254 -54.799  0.00  0.00           C
ATOM   1198  C   ALA A 166       5.375   6.658 -54.150  0.00  0.00           C
ATOM   1199  O   ALA A 166       6.198   6.730 -53.237  0.00  0.00           O
ATOM   1200  CB  ALA A 166       3.776   4.663 -54.690  0.00  0.00           C
ATOM   1201  N   VAL A 167       4.669   7.705 -54.574  0.00  0.00           N
ATOM   1202  CA  VAL A 167       4.871   9.051 -54.171  0.00  0.00           C
ATOM   1203  C   VAL A 167       3.543   9.627 -53.712  0.00  0.00           C
ATOM   1204  O   VAL A 167       2.610   9.645 -54.519  0.00  0.00           O
ATOM   1205  CB  VAL A 167       5.424   9.862 -55.466  0.00  0.00           C
ATOM   1206  CG1 VAL A 167       5.556  11.285 -55.208  0.00  0.00           C
ATOM   1207  CG2 VAL A 167       6.883   9.347 -55.830  0.00  0.00           C
ATOM   1208  N   ASP A 168       3.514  10.241 -52.563  0.00  0.00           N
ATOM   1209  CA  ASP A 168       2.504  11.115 -51.970  0.00  0.00           C
ATOM   1210  C   ASP A 168       2.828  12.608 -51.913  0.00  0.00           C
ATOM   1211  O   ASP A 168       3.831  13.079 -51.352  0.00  0.00           O
ATOM   1212  CB  ASP A 168       2.096  10.645 -50.507  0.00  0.00           C
ATOM   1213  CG  ASP A 168       1.221  11.725 -49.809  0.00  0.00           C
ATOM   1214  OD1 ASP A 168       0.016  11.884 -50.101  0.00  0.00           O
ATOM   1215  OD2 ASP A 168       1.730  12.382 -48.849  0.00  0.00           O
ATOM   1216  N   PHE A 169       2.022  13.374 -52.710  0.00  0.00           N
ATOM   1217  CA  PHE A 169       2.356  14.787 -53.095  0.00  0.00           C
ATOM   1218  C   PHE A 169       1.292  15.769 -52.746  0.00  0.00           C
ATOM   1219  O   PHE A 169       0.189  15.395 -52.453  0.00  0.00           O
ATOM   1220  CB  PHE A 169       2.976  14.660 -54.509  0.00  0.00           C
ATOM   1221  CG  PHE A 169       2.015  14.636 -55.695  0.00  0.00           C
ATOM   1222  CD1 PHE A 169       1.397  15.828 -56.189  0.00  0.00           C
ATOM   1223  CD2 PHE A 169       1.724  13.403 -56.316  0.00  0.00           C
ATOM   1224  CE1 PHE A 169       0.543  15.738 -57.270  0.00  0.00           C
ATOM   1225  CE2 PHE A 169       0.850  13.357 -57.438  0.00  0.00           C
ATOM   1226  CZ  PHE A 169       0.215  14.514 -57.875  0.00  0.00           C
ATOM   1227  N   VAL A 170       1.621  17.097 -52.905  0.00  0.00           N
ATOM   1228  CA  VAL A 170       0.659  18.183 -52.650  0.00  0.00           C
ATOM   1229  C   VAL A 170       0.308  18.655 -54.092  0.00  0.00           C
ATOM   1230  O   VAL A 170       1.199  19.095 -54.853  0.00  0.00           O
ATOM   1231  CB  VAL A 170       1.240  19.433 -51.849  0.00  0.00           C
ATOM   1232  CG1 VAL A 170       0.058  20.354 -51.508  0.00  0.00           C
ATOM   1233  CG2 VAL A 170       1.856  18.890 -50.547  0.00  0.00           C
ATOM   1234  N   PRO A 171      -0.942  18.587 -54.553  0.00  0.00           N
ATOM   1235  CA  PRO A 171      -1.317  19.115 -55.798  0.00  0.00           C
ATOM   1236  C   PRO A 171      -1.072  20.606 -55.919  0.00  0.00           C
ATOM   1237  O   PRO A 171      -1.185  21.314 -54.888  0.00  0.00           O
ATOM   1238  CB  PRO A 171      -2.880  18.681 -55.886  0.00  0.00           C
ATOM   1239  CG  PRO A 171      -2.802  17.403 -55.066  0.00  0.00           C
ATOM   1240  CD  PRO A 171      -1.905  17.745 -53.890  0.00  0.00           C
ATOM   1241  N   VAL A 172      -0.609  21.114 -57.086  0.00  0.00           N
ATOM   1242  CA  VAL A 172      -0.430  22.558 -57.386  0.00  0.00           C
ATOM   1243  C   VAL A 172      -1.768  23.322 -57.246  0.00  0.00           C
ATOM   1244  O   VAL A 172      -1.642  24.468 -56.890  0.00  0.00           O
ATOM   1245  CB  VAL A 172       0.251  22.776 -58.739  0.00  0.00           C
ATOM   1246  CG1 VAL A 172      -0.612  22.427 -59.953  0.00  0.00           C
ATOM   1247  CG2 VAL A 172       0.866  24.205 -58.906  0.00  0.00           C
ATOM   1248  N   GLU A 173      -2.882  22.724 -57.544  0.00  0.00           N
ATOM   1249  CA  GLU A 173      -4.191  23.382 -57.438  0.00  0.00           C
ATOM   1250  C   GLU A 173      -4.662  23.475 -55.913  0.00  0.00           C
ATOM   1251  O   GLU A 173      -5.712  24.012 -55.612  0.00  0.00           O
ATOM   1252  CB  GLU A 173      -5.266  22.830 -58.289  0.00  0.00           C
ATOM   1253  CG  GLU A 173      -5.008  22.822 -59.805  0.00  0.00           C
ATOM   1254  CD  GLU A 173      -6.330  22.424 -60.523  0.00  0.00           C
ATOM   1255  OE1 GLU A 173      -6.722  21.265 -60.589  0.00  0.00           O
ATOM   1256  OE2 GLU A 173      -6.866  23.348 -61.170  0.00  0.00           O
ATOM   1257  N   SER A 174      -3.895  22.961 -54.978  0.00  0.00           N
ATOM   1258  CA  SER A 174      -4.256  22.824 -53.512  0.00  0.00           C
ATOM   1259  C   SER A 174      -3.219  23.579 -52.621  0.00  0.00           C
ATOM   1260  O   SER A 174      -3.568  24.188 -51.601  0.00  0.00           O
ATOM   1261  CB  SER A 174      -4.440  21.317 -53.122  0.00  0.00           C
ATOM   1262  OG  SER A 174      -5.496  20.724 -53.817  0.00  0.00           O
ATOM   1263  N   MET A 175      -2.002  23.825 -53.186  0.00  0.00           N
ATOM   1264  CA  MET A 175      -1.179  25.036 -52.975  0.00  0.00           C
ATOM   1265  C   MET A 175      -1.994  26.311 -53.360  0.00  0.00           C
ATOM   1266  O   MET A 175      -2.229  27.200 -52.554  0.00  0.00           O
ATOM   1267  CB  MET A 175       0.092  24.946 -53.816  0.00  0.00           C
ATOM   1268  CG  MET A 175       0.962  23.764 -53.246  0.00  0.00           C
ATOM   1269  SD  MET A 175       2.272  23.160 -54.330  0.00  0.00           S
ATOM   1270  CE  MET A 175       3.031  24.620 -55.087  0.00  0.00           C
ATOM   1271  N   GLU A 176      -2.497  26.424 -54.629  0.00  0.00           N
ATOM   1272  CA  GLU A 176      -3.429  27.455 -55.114  0.00  0.00           C
ATOM   1273  C   GLU A 176      -4.568  27.911 -54.187  0.00  0.00           C
ATOM   1274  O   GLU A 176      -4.623  29.047 -53.703  0.00  0.00           O
ATOM   1275  CB  GLU A 176      -3.982  27.101 -56.562  0.00  0.00           C
ATOM   1276  CG  GLU A 176      -4.766  28.273 -57.034  0.00  0.00           C
ATOM   1277  CD  GLU A 176      -5.057  28.309 -58.544  0.00  0.00           C
ATOM   1278  OE1 GLU A 176      -5.032  27.147 -59.019  0.00  0.00           O
ATOM   1279  OE2 GLU A 176      -5.156  29.313 -59.214  0.00  0.00           O
ATOM   1280  N   THR A 177      -5.406  26.968 -53.718  0.00  0.00           N
ATOM   1281  CA  THR A 177      -6.385  27.182 -52.608  0.00  0.00           C
ATOM   1282  C   THR A 177      -5.811  27.506 -51.187  0.00  0.00           C
ATOM   1283  O   THR A 177      -6.511  28.207 -50.485  0.00  0.00           O
ATOM   1284  CB  THR A 177      -7.501  26.091 -52.573  0.00  0.00           C
ATOM   1285  CG2 THR A 177      -8.209  25.869 -53.940  0.00  0.00           C
ATOM   1286  OG1 THR A 177      -6.920  24.882 -52.225  0.00  0.00           O
ATOM   1287  N   THR A 178      -4.557  27.284 -50.890  0.00  0.00           N
ATOM   1288  CA  THR A 178      -3.803  27.696 -49.604  0.00  0.00           C
ATOM   1289  C   THR A 178      -3.327  29.117 -49.757  0.00  0.00           C
ATOM   1290  O   THR A 178      -3.180  29.871 -48.760  0.00  0.00           O
ATOM   1291  CB  THR A 178      -2.573  26.826 -49.342  0.00  0.00           C
ATOM   1292  CG2 THR A 178      -1.678  27.290 -48.208  0.00  0.00           C
ATOM   1293  OG1 THR A 178      -3.023  25.557 -48.948  0.00  0.00           O
ATOM   1294  N   MET A 179      -3.230  29.627 -51.026  0.00  0.00           N
ATOM   1295  CA  MET A 179      -2.822  31.043 -51.300  0.00  0.00           C
ATOM   1296  C   MET A 179      -4.155  31.860 -51.141  0.00  0.00           C
ATOM   1297  O   MET A 179      -3.997  32.983 -50.645  0.00  0.00           O
ATOM   1298  CB  MET A 179      -2.121  31.169 -52.649  0.00  0.00           C
ATOM   1299  CG  MET A 179      -1.677  32.553 -52.972  0.00  0.00           C
ATOM   1300  SD  MET A 179      -0.553  32.507 -54.396  0.00  0.00           S
ATOM   1301  CE  MET A 179      -1.499  31.526 -55.606  0.00  0.00           C
ATOM   1302  N   ARG A 180      -5.395  31.325 -51.320  0.00  0.00           N
ATOM   1303  CA  ARG A 180      -6.681  31.974 -50.919  0.00  0.00           C
ATOM   1304  C   ARG A 180      -6.786  31.908 -49.389  0.00  0.00           C
ATOM   1305  O   ARG A 180      -7.214  32.949 -48.909  0.00  0.00           O
ATOM   1306  CB  ARG A 180      -7.930  31.322 -51.475  0.00  0.00           C
ATOM   1307  CG  ARG A 180      -8.056  31.290 -52.993  0.00  0.00           C
ATOM   1308  CD  ARG A 180      -9.489  31.200 -53.598  0.00  0.00           C
ATOM   1309  NE  ARG A 180     -10.242  30.019 -53.194  0.00  0.00           N
ATOM   1310  CZ  ARG A 180     -10.548  28.929 -53.911  0.00  0.00           C
ATOM   1311  NH1 ARG A 180     -10.277  28.781 -55.200  0.00  0.00           N
ATOM   1312  NH2 ARG A 180     -11.111  27.883 -53.280  0.00  0.00           N
ATOM   1313  N   SER A 181      -6.311  30.849 -48.774  0.00  0.00           N
ATOM   1314  CA  SER A 181      -6.260  30.763 -47.270  0.00  0.00           C
ATOM   1315  C   SER A 181      -6.021  29.338 -46.757  0.00  0.00           C
ATOM   1316  O   SER A 181      -6.450  28.399 -47.443  0.00  0.00           O
ATOM   1317  CB  SER A 181      -7.432  31.312 -46.608  0.00  0.00           C
ATOM   1318  OG  SER A 181      -8.544  30.530 -47.078  0.00  0.00           O
ATOM   1319  N   PRO A 182      -5.157  29.167 -45.666  0.00  0.00           N
ATOM   1320  CA  PRO A 182      -4.840  27.852 -45.057  0.00  0.00           C
ATOM   1321  C   PRO A 182      -5.999  27.384 -44.159  0.00  0.00           C
ATOM   1322  O   PRO A 182      -6.707  28.264 -43.658  0.00  0.00           O
ATOM   1323  CB  PRO A 182      -3.573  28.090 -44.170  0.00  0.00           C
ATOM   1324  CG  PRO A 182      -3.668  29.542 -43.858  0.00  0.00           C
ATOM   1325  CD  PRO A 182      -4.455  30.240 -44.989  0.00  0.00           C
ATOM   1326  N   VAL A 183      -6.051  26.140 -43.560  0.00  0.00           N
ATOM   1327  CA  VAL A 183      -7.134  25.782 -42.566  0.00  0.00           C
ATOM   1328  C   VAL A 183      -6.962  26.259 -41.150  0.00  0.00           C
ATOM   1329  O   VAL A 183      -5.838  26.236 -40.635  0.00  0.00           O
ATOM   1330  CB  VAL A 183      -7.327  24.218 -42.497  0.00  0.00           C
ATOM   1331  CG1 VAL A 183      -8.384  23.780 -41.460  0.00  0.00           C
ATOM   1332  CG2 VAL A 183      -7.626  23.649 -43.899  0.00  0.00           C
ATOM   1333  N   PHE A 184      -8.080  26.743 -40.630  0.00  0.00           N
ATOM   1334  CA  PHE A 184      -8.199  27.178 -39.171  0.00  0.00           C
ATOM   1335  C   PHE A 184      -9.564  26.814 -38.458  0.00  0.00           C
ATOM   1336  O   PHE A 184     -10.417  26.206 -39.129  0.00  0.00           O
ATOM   1337  CB  PHE A 184      -8.051  28.721 -39.218  0.00  0.00           C
ATOM   1338  CG  PHE A 184      -9.160  29.433 -40.045  0.00  0.00           C
ATOM   1339  CD1 PHE A 184      -8.831  29.878 -41.378  0.00  0.00           C
ATOM   1340  CD2 PHE A 184     -10.451  29.711 -39.515  0.00  0.00           C
ATOM   1341  CE1 PHE A 184      -9.891  30.428 -42.099  0.00  0.00           C
ATOM   1342  CE2 PHE A 184     -11.426  30.392 -40.253  0.00  0.00           C
ATOM   1343  CZ  PHE A 184     -11.170  30.690 -41.575  0.00  0.00           C
ATOM   1344  N   THR A 185      -9.640  27.073 -37.161  0.00  0.00           N
ATOM   1345  CA  THR A 185     -10.833  26.991 -36.233  0.00  0.00           C
ATOM   1346  C   THR A 185     -10.811  28.078 -35.192  0.00  0.00           C
ATOM   1347  O   THR A 185      -9.781  28.314 -34.559  0.00  0.00           O
ATOM   1348  CB  THR A 185     -10.918  25.626 -35.507  0.00  0.00           C
ATOM   1349  CG2 THR A 185     -12.388  25.381 -34.843  0.00  0.00           C
ATOM   1350  OG1 THR A 185     -10.606  24.606 -36.432  0.00  0.00           O
ATOM   1351  N   ASP A 186     -11.974  28.717 -35.094  0.00  0.00           N
ATOM   1352  CA  ASP A 186     -11.970  30.085 -34.634  0.00  0.00           C
ATOM   1353  C   ASP A 186     -12.884  30.300 -33.480  0.00  0.00           C
ATOM   1354  O   ASP A 186     -12.768  31.397 -32.851  0.00  0.00           O
ATOM   1355  CB  ASP A 186     -12.304  31.003 -35.810  0.00  0.00           C
ATOM   1356  CG  ASP A 186     -11.693  32.381 -35.771  0.00  0.00           C
ATOM   1357  OD1 ASP A 186     -12.513  33.239 -35.324  0.00  0.00           O
ATOM   1358  OD2 ASP A 186     -10.469  32.475 -35.768  0.00  0.00           O
ATOM   1359  N   ASN A 187     -13.852  29.407 -33.224  0.00  0.00           N
ATOM   1360  CA  ASN A 187     -14.968  29.572 -32.248  0.00  0.00           C
ATOM   1361  C   ASN A 187     -14.451  29.890 -30.861  0.00  0.00           C
ATOM   1362  O   ASN A 187     -13.710  29.123 -30.350  0.00  0.00           O
ATOM   1363  CB  ASN A 187     -15.703  28.257 -32.172  0.00  0.00           C
ATOM   1364  CG  ASN A 187     -16.905  28.366 -31.154  0.00  0.00           C
ATOM   1365  ND2 ASN A 187     -16.759  27.756 -29.967  0.00  0.00           N
ATOM   1366  OD1 ASN A 187     -17.925  28.995 -31.396  0.00  0.00           O
ATOM   1367  N   SER A 188     -14.851  31.002 -30.204  0.00  0.00           N
ATOM   1368  CA  SER A 188     -14.354  31.512 -28.816  0.00  0.00           C
ATOM   1369  C   SER A 188     -15.253  31.126 -27.661  0.00  0.00           C
ATOM   1370  O   SER A 188     -14.757  31.070 -26.517  0.00  0.00           O
ATOM   1371  CB  SER A 188     -14.186  33.028 -28.891  0.00  0.00           C
ATOM   1372  OG  SER A 188     -15.427  33.722 -29.148  0.00  0.00           O
ATOM   1373  N   SER A 189     -16.534  31.082 -27.882  0.00  0.00           N
ATOM   1374  CA  SER A 189     -17.518  31.028 -26.825  0.00  0.00           C
ATOM   1375  C   SER A 189     -18.293  29.670 -26.806  0.00  0.00           C
ATOM   1376  O   SER A 189     -18.668  29.129 -27.873  0.00  0.00           O
ATOM   1377  CB  SER A 189     -18.534  32.220 -27.044  0.00  0.00           C
ATOM   1378  OG  SER A 189     -17.987  33.457 -27.060  0.00  0.00           O
ATOM   1379  N   PRO A 190     -18.760  29.208 -25.591  0.00  0.00           N
ATOM   1380  CA  PRO A 190     -19.317  27.832 -25.388  0.00  0.00           C
ATOM   1381  C   PRO A 190     -20.679  27.478 -26.104  0.00  0.00           C
ATOM   1382  O   PRO A 190     -21.655  28.187 -25.949  0.00  0.00           O
ATOM   1383  CB  PRO A 190     -19.362  27.721 -23.863  0.00  0.00           C
ATOM   1384  CG  PRO A 190     -19.578  29.121 -23.314  0.00  0.00           C
ATOM   1385  CD  PRO A 190     -18.702  29.888 -24.338  0.00  0.00           C
ATOM   1386  N   PRO A 191     -20.867  26.204 -26.643  0.00  0.00           N
ATOM   1387  CA  PRO A 191     -22.098  25.748 -27.267  0.00  0.00           C
ATOM   1388  C   PRO A 191     -23.184  25.304 -26.238  0.00  0.00           C
ATOM   1389  O   PRO A 191     -22.916  25.366 -25.019  0.00  0.00           O
ATOM   1390  CB  PRO A 191     -21.714  24.544 -28.163  0.00  0.00           C
ATOM   1391  CG  PRO A 191     -20.652  23.860 -27.333  0.00  0.00           C
ATOM   1392  CD  PRO A 191     -19.891  25.093 -26.771  0.00  0.00           C
ATOM   1393  N   ALA A 192     -24.353  24.863 -26.675  0.00  0.00           N
ATOM   1394  CA  ALA A 192     -25.448  24.400 -25.821  0.00  0.00           C
ATOM   1395  C   ALA A 192     -25.540  22.857 -25.750  0.00  0.00           C
ATOM   1396  O   ALA A 192     -25.145  22.251 -26.753  0.00  0.00           O
ATOM   1397  CB  ALA A 192     -26.719  24.938 -26.446  0.00  0.00           C
ATOM   1398  N   VAL A 193     -26.060  22.179 -24.768  0.00  0.00           N
ATOM   1399  CA  VAL A 193     -25.999  20.688 -24.767  0.00  0.00           C
ATOM   1400  C   VAL A 193     -27.187  20.100 -25.552  0.00  0.00           C
ATOM   1401  O   VAL A 193     -28.288  20.644 -25.398  0.00  0.00           O
ATOM   1402  CB  VAL A 193     -25.937  20.266 -23.350  0.00  0.00           C
ATOM   1403  CG1 VAL A 193     -25.886  18.708 -23.183  0.00  0.00           C
ATOM   1404  CG2 VAL A 193     -24.688  20.770 -22.544  0.00  0.00           C
ATOM   1405  N   PRO A 194     -26.999  19.168 -26.532  0.00  0.00           N
ATOM   1406  CA  PRO A 194     -28.062  18.542 -27.345  0.00  0.00           C
ATOM   1407  C   PRO A 194     -28.705  17.487 -26.433  0.00  0.00           C
ATOM   1408  O   PRO A 194     -28.261  17.129 -25.315  0.00  0.00           O
ATOM   1409  CB  PRO A 194     -27.332  17.872 -28.522  0.00  0.00           C
ATOM   1410  CG  PRO A 194     -26.112  17.377 -27.904  0.00  0.00           C
ATOM   1411  CD  PRO A 194     -25.792  18.528 -26.934  0.00  0.00           C
ATOM   1412  N   GLN A 195     -29.742  16.856 -26.988  0.00  0.00           N
ATOM   1413  CA  GLN A 195     -30.436  15.678 -26.430  0.00  0.00           C
ATOM   1414  C   GLN A 195     -29.818  14.383 -27.102  0.00  0.00           C
ATOM   1415  O   GLN A 195     -30.178  13.272 -26.735  0.00  0.00           O
ATOM   1416  CB  GLN A 195     -31.961  15.800 -26.659  0.00  0.00           C
ATOM   1417  CG  GLN A 195     -32.611  17.103 -26.082  0.00  0.00           C
ATOM   1418  CD  GLN A 195     -34.111  17.047 -26.139  0.00  0.00           C
ATOM   1419  NE2 GLN A 195     -34.717  17.573 -27.201  0.00  0.00           N
ATOM   1420  OE1 GLN A 195     -34.849  16.535 -25.296  0.00  0.00           O
ATOM   1421  N   SER A 196     -29.046  14.500 -28.142  0.00  0.00           N
ATOM   1422  CA  SER A 196     -28.330  13.394 -28.792  0.00  0.00           C
ATOM   1423  C   SER A 196     -26.802  13.348 -28.509  0.00  0.00           C
ATOM   1424  O   SER A 196     -26.344  13.123 -27.402  0.00  0.00           O
ATOM   1425  CB  SER A 196     -28.681  13.567 -30.283  0.00  0.00           C
ATOM   1426  OG  SER A 196     -28.269  14.779 -30.815  0.00  0.00           O
ATOM   1427  N   PHE A 197     -25.969  13.838 -29.441  0.00  0.00           N
ATOM   1428  CA  PHE A 197     -24.497  14.037 -29.287  0.00  0.00           C
ATOM   1429  C   PHE A 197     -24.014  15.286 -30.074  0.00  0.00           C
ATOM   1430  O   PHE A 197     -24.701  15.761 -30.893  0.00  0.00           O
ATOM   1431  CB  PHE A 197     -23.833  12.751 -29.962  0.00  0.00           C
ATOM   1432  CG  PHE A 197     -22.367  12.700 -29.675  0.00  0.00           C
ATOM   1433  CD1 PHE A 197     -21.934  12.599 -28.365  0.00  0.00           C
ATOM   1434  CD2 PHE A 197     -21.457  12.820 -30.756  0.00  0.00           C
ATOM   1435  CE1 PHE A 197     -20.543  12.768 -28.182  0.00  0.00           C
ATOM   1436  CE2 PHE A 197     -20.054  12.665 -30.504  0.00  0.00           C
ATOM   1437  CZ  PHE A 197     -19.620  12.774 -29.215  0.00  0.00           C
ATOM   1438  N   GLN A 198     -22.796  15.721 -29.783  0.00  0.00           N
ATOM   1439  CA  GLN A 198     -22.085  16.758 -30.496  0.00  0.00           C
ATOM   1440  C   GLN A 198     -20.616  16.817 -30.041  0.00  0.00           C
ATOM   1441  O   GLN A 198     -20.300  16.858 -28.829  0.00  0.00           O
ATOM   1442  CB  GLN A 198     -22.872  18.125 -30.471  0.00  0.00           C
ATOM   1443  CG  GLN A 198     -22.154  19.290 -31.025  0.00  0.00           C
ATOM   1444  CD  GLN A 198     -23.045  20.564 -31.046  0.00  0.00           C
ATOM   1445  NE2 GLN A 198     -24.107  20.583 -31.823  0.00  0.00           N
ATOM   1446  OE1 GLN A 198     -22.796  21.585 -30.452  0.00  0.00           O
ATOM   1447  N   VAL A 199     -19.701  16.811 -31.026  0.00  0.00           N
ATOM   1448  CA  VAL A 199     -18.228  17.195 -30.887  0.00  0.00           C
ATOM   1449  C   VAL A 199     -18.096  18.683 -31.339  0.00  0.00           C
ATOM   1450  O   VAL A 199     -18.411  18.965 -32.464  0.00  0.00           O
ATOM   1451  CB  VAL A 199     -17.170  16.276 -31.609  0.00  0.00           C
ATOM   1452  CG1 VAL A 199     -15.683  16.619 -31.125  0.00  0.00           C
ATOM   1453  CG2 VAL A 199     -17.478  14.906 -31.151  0.00  0.00           C
ATOM   1454  N   ALA A 200     -17.481  19.514 -30.505  0.00  0.00           N
ATOM   1455  CA  ALA A 200     -17.192  20.948 -30.697  0.00  0.00           C
ATOM   1456  C   ALA A 200     -15.876  21.286 -30.147  0.00  0.00           C
ATOM   1457  O   ALA A 200     -15.296  20.880 -29.161  0.00  0.00           O
ATOM   1458  CB  ALA A 200     -18.220  21.788 -29.936  0.00  0.00           C
ATOM   1459  N   HIS A 201     -15.314  22.353 -30.840  0.00  0.00           N
ATOM   1460  CA  HIS A 201     -14.088  23.048 -30.489  0.00  0.00           C
ATOM   1461  C   HIS A 201     -14.351  24.410 -29.803  0.00  0.00           C
ATOM   1462  O   HIS A 201     -15.279  25.120 -30.168  0.00  0.00           O
ATOM   1463  CB  HIS A 201     -13.387  23.337 -31.786  0.00  0.00           C
ATOM   1464  CG  HIS A 201     -13.128  22.169 -32.638  0.00  0.00           C
ATOM   1465  CD2 HIS A 201     -12.118  21.222 -32.490  0.00  0.00           C
ATOM   1466  ND1 HIS A 201     -13.867  21.813 -33.836  0.00  0.00           N
ATOM   1467  CE1 HIS A 201     -13.223  20.729 -34.283  0.00  0.00           C
ATOM   1468  NE2 HIS A 201     -12.273  20.306 -33.469  0.00  0.00           N
ATOM   1469  N   LEU A 202     -13.460  24.748 -28.794  0.00  0.00           N
ATOM   1470  CA  LEU A 202     -13.516  25.993 -27.946  0.00  0.00           C
ATOM   1471  C   LEU A 202     -12.069  26.619 -27.966  0.00  0.00           C
ATOM   1472  O   LEU A 202     -11.077  26.211 -27.348  0.00  0.00           O
ATOM   1473  CB  LEU A 202     -13.987  25.510 -26.535  0.00  0.00           C
ATOM   1474  CG  LEU A 202     -14.059  26.606 -25.510  0.00  0.00           C
ATOM   1475  CD1 LEU A 202     -14.788  27.905 -25.878  0.00  0.00           C
ATOM   1476  CD2 LEU A 202     -14.749  26.119 -24.256  0.00  0.00           C
ATOM   1477  N   HIS A 203     -11.902  27.579 -28.855  0.00  0.00           N
ATOM   1478  CA  HIS A 203     -10.624  28.269 -29.165  0.00  0.00           C
ATOM   1479  C   HIS A 203     -10.478  29.570 -28.312  0.00  0.00           C
ATOM   1480  O   HIS A 203     -10.517  30.686 -28.848  0.00  0.00           O
ATOM   1481  CB  HIS A 203     -10.423  28.441 -30.665  0.00  0.00           C
ATOM   1482  CG  HIS A 203     -10.150  27.126 -31.282  0.00  0.00           C
ATOM   1483  CD2 HIS A 203      -8.874  26.814 -31.659  0.00  0.00           C
ATOM   1484  ND1 HIS A 203     -11.097  26.157 -31.648  0.00  0.00           N
ATOM   1485  CE1 HIS A 203     -10.314  25.184 -32.180  0.00  0.00           C
ATOM   1486  NE2 HIS A 203      -8.999  25.553 -32.229  0.00  0.00           N
ATOM   1487  N   ALA A 204     -10.579  29.383 -26.960  0.00  0.00           N
ATOM   1488  CA  ALA A 204     -10.860  30.338 -25.877  0.00  0.00           C
ATOM   1489  C   ALA A 204      -9.737  31.361 -25.786  0.00  0.00           C
ATOM   1490  O   ALA A 204      -8.573  30.981 -25.750  0.00  0.00           O
ATOM   1491  CB  ALA A 204     -10.887  29.490 -24.676  0.00  0.00           C
ATOM   1492  N   PRO A 205     -10.071  32.657 -25.885  0.00  0.00           N
ATOM   1493  CA  PRO A 205      -9.081  33.717 -25.941  0.00  0.00           C
ATOM   1494  C   PRO A 205      -8.133  33.798 -24.681  0.00  0.00           C
ATOM   1495  O   PRO A 205      -8.414  33.085 -23.670  0.00  0.00           O
ATOM   1496  CB  PRO A 205      -9.950  34.947 -26.176  0.00  0.00           C
ATOM   1497  CG  PRO A 205     -11.389  34.705 -25.721  0.00  0.00           C
ATOM   1498  CD  PRO A 205     -11.498  33.188 -25.920  0.00  0.00           C
ATOM   1499  N   THR A 206      -7.159  34.624 -24.758  0.00  0.00           N
ATOM   1500  CA  THR A 206      -6.032  34.718 -23.811  0.00  0.00           C
ATOM   1501  C   THR A 206      -6.560  34.829 -22.352  0.00  0.00           C
ATOM   1502  O   THR A 206      -7.198  35.812 -22.082  0.00  0.00           O
ATOM   1503  CB  THR A 206      -5.050  35.812 -24.261  0.00  0.00           C
ATOM   1504  CG2 THR A 206      -3.671  35.697 -23.565  0.00  0.00           C
ATOM   1505  OG1 THR A 206      -4.671  35.624 -25.620  0.00  0.00           O
ATOM   1506  N   GLY A 207      -6.246  33.848 -21.496  0.00  0.00           N
ATOM   1507  CA  GLY A 207      -6.679  33.951 -20.110  0.00  0.00           C
ATOM   1508  C   GLY A 207      -8.202  33.728 -19.886  0.00  0.00           C
ATOM   1509  O   GLY A 207      -8.702  34.102 -18.743  0.00  0.00           O
ATOM   1510  N   SER A 208      -8.927  33.063 -20.778  0.00  0.00           N
ATOM   1511  CA  SER A 208     -10.341  32.850 -20.556  0.00  0.00           C
ATOM   1512  C   SER A 208     -10.698  31.692 -19.565  0.00  0.00           C
ATOM   1513  O   SER A 208      -9.956  30.738 -19.400  0.00  0.00           O
ATOM   1514  CB  SER A 208     -11.053  32.527 -21.892  0.00  0.00           C
ATOM   1515  OG  SER A 208     -12.374  31.898 -21.834  0.00  0.00           O
ATOM   1516  N   GLY A 209     -11.887  31.741 -18.971  0.00  0.00           N
ATOM   1517  CA  GLY A 209     -12.533  30.720 -18.068  0.00  0.00           C
ATOM   1518  C   GLY A 209     -13.094  29.440 -18.722  0.00  0.00           C
ATOM   1519  O   GLY A 209     -14.196  28.956 -18.351  0.00  0.00           O
ATOM   1520  N   LYS A 210     -12.424  28.904 -19.740  0.00  0.00           N
ATOM   1521  CA  LYS A 210     -12.825  27.623 -20.311  0.00  0.00           C
ATOM   1522  C   LYS A 210     -12.829  26.395 -19.370  0.00  0.00           C
ATOM   1523  O   LYS A 210     -13.702  25.518 -19.569  0.00  0.00           O
ATOM   1524  CB  LYS A 210     -11.894  27.259 -21.494  0.00  0.00           C
ATOM   1525  CG  LYS A 210     -10.391  27.259 -21.107  0.00  0.00           C
ATOM   1526  CD  LYS A 210      -9.670  26.562 -22.297  0.00  0.00           C
ATOM   1527  CE  LYS A 210      -8.178  26.736 -22.251  0.00  0.00           C
ATOM   1528  NZ  LYS A 210      -7.662  26.430 -20.956  0.00  0.00           N
ATOM   1529  N   SER A 211     -12.128  26.322 -18.273  0.00  0.00           N
ATOM   1530  CA  SER A 211     -12.059  25.155 -17.469  0.00  0.00           C
ATOM   1531  C   SER A 211     -12.560  25.528 -15.969  0.00  0.00           C
ATOM   1532  O   SER A 211     -12.769  24.664 -15.133  0.00  0.00           O
ATOM   1533  CB  SER A 211     -10.661  24.605 -17.415  0.00  0.00           C
ATOM   1534  OG  SER A 211     -10.415  24.007 -18.653  0.00  0.00           O
ATOM   1535  N   THR A 212     -12.605  26.868 -15.669  0.00  0.00           N
ATOM   1536  CA  THR A 212     -13.076  27.434 -14.394  0.00  0.00           C
ATOM   1537  C   THR A 212     -14.513  27.908 -14.505  0.00  0.00           C
ATOM   1538  O   THR A 212     -15.426  27.338 -13.978  0.00  0.00           O
ATOM   1539  CB  THR A 212     -12.151  28.587 -13.849  0.00  0.00           C
ATOM   1540  CG2 THR A 212     -10.757  28.031 -13.531  0.00  0.00           C
ATOM   1541  OG1 THR A 212     -12.095  29.596 -14.853  0.00  0.00           O
ATOM   1542  N   LYS A 213     -14.738  28.914 -15.335  0.00  0.00           N
ATOM   1543  CA  LYS A 213     -16.008  29.659 -15.417  0.00  0.00           C
ATOM   1544  C   LYS A 213     -17.055  28.823 -16.156  0.00  0.00           C
ATOM   1545  O   LYS A 213     -18.147  28.657 -15.684  0.00  0.00           O
ATOM   1546  CB  LYS A 213     -15.723  31.121 -15.886  0.00  0.00           C
ATOM   1547  CG  LYS A 213     -17.075  31.948 -15.871  0.00  0.00           C
ATOM   1548  CD  LYS A 213     -16.764  33.474 -16.093  0.00  0.00           C
ATOM   1549  CE  LYS A 213     -18.081  34.254 -16.038  0.00  0.00           C
ATOM   1550  NZ  LYS A 213     -17.902  35.672 -15.807  0.00  0.00           N
ATOM   1551  N   VAL A 214     -16.695  28.185 -17.256  0.00  0.00           N
ATOM   1552  CA  VAL A 214     -17.597  27.435 -18.104  0.00  0.00           C
ATOM   1553  C   VAL A 214     -18.187  26.116 -17.423  0.00  0.00           C
ATOM   1554  O   VAL A 214     -19.385  25.908 -17.631  0.00  0.00           O
ATOM   1555  CB  VAL A 214     -16.959  27.098 -19.510  0.00  0.00           C
ATOM   1556  CG1 VAL A 214     -17.746  25.947 -20.192  0.00  0.00           C
ATOM   1557  CG2 VAL A 214     -17.050  28.410 -20.413  0.00  0.00           C
ATOM   1558  N   PRO A 215     -17.439  25.268 -16.652  0.00  0.00           N
ATOM   1559  CA  PRO A 215     -18.145  24.156 -16.018  0.00  0.00           C
ATOM   1560  C   PRO A 215     -19.166  24.745 -14.913  0.00  0.00           C
ATOM   1561  O   PRO A 215     -20.078  23.926 -14.631  0.00  0.00           O
ATOM   1562  CB  PRO A 215     -17.092  23.189 -15.477  0.00  0.00           C
ATOM   1563  CG  PRO A 215     -15.753  23.898 -15.666  0.00  0.00           C
ATOM   1564  CD  PRO A 215     -15.976  25.148 -16.495  0.00  0.00           C
ATOM   1565  N   ALA A 216     -18.954  25.921 -14.353  0.00  0.00           N
ATOM   1566  CA  ALA A 216     -19.818  26.518 -13.311  0.00  0.00           C
ATOM   1567  C   ALA A 216     -21.032  27.049 -13.974  0.00  0.00           C
ATOM   1568  O   ALA A 216     -22.187  27.059 -13.495  0.00  0.00           O
ATOM   1569  CB  ALA A 216     -19.078  27.515 -12.512  0.00  0.00           C
ATOM   1570  N   ALA A 217     -20.926  27.386 -15.267  0.00  0.00           N
ATOM   1571  CA  ALA A 217     -21.967  27.816 -16.143  0.00  0.00           C
ATOM   1572  C   ALA A 217     -22.899  26.669 -16.618  0.00  0.00           C
ATOM   1573  O   ALA A 217     -24.135  26.677 -16.558  0.00  0.00           O
ATOM   1574  CB  ALA A 217     -21.471  28.779 -17.243  0.00  0.00           C
ATOM   1575  N   TYR A 218     -22.281  25.540 -16.972  0.00  0.00           N
ATOM   1576  CA  TYR A 218     -22.973  24.295 -17.346  0.00  0.00           C
ATOM   1577  C   TYR A 218     -23.718  23.549 -16.162  0.00  0.00           C
ATOM   1578  O   TYR A 218     -24.930  23.177 -16.172  0.00  0.00           O
ATOM   1579  CB  TYR A 218     -21.990  23.453 -18.104  0.00  0.00           C
ATOM   1580  CG  TYR A 218     -21.562  23.748 -19.576  0.00  0.00           C
ATOM   1581  CD1 TYR A 218     -22.520  24.204 -20.531  0.00  0.00           C
ATOM   1582  CD2 TYR A 218     -20.282  23.565 -20.028  0.00  0.00           C
ATOM   1583  CE1 TYR A 218     -22.142  24.509 -21.834  0.00  0.00           C
ATOM   1584  CE2 TYR A 218     -19.885  23.726 -21.340  0.00  0.00           C
ATOM   1585  CZ  TYR A 218     -20.877  24.144 -22.314  0.00  0.00           C
ATOM   1586  OH  TYR A 218     -20.524  24.297 -23.610  0.00  0.00           O
ATOM   1587  N   ALA A 219     -22.979  23.430 -15.017  0.00  0.00           N
ATOM   1588  CA  ALA A 219     -23.514  23.006 -13.805  0.00  0.00           C
ATOM   1589  C   ALA A 219     -24.561  23.853 -13.119  0.00  0.00           C
ATOM   1590  O   ALA A 219     -25.285  23.351 -12.293  0.00  0.00           O
ATOM   1591  CB  ALA A 219     -22.336  22.736 -12.786  0.00  0.00           C
ATOM   1592  N   ALA A 220     -24.750  25.090 -13.502  0.00  0.00           N
ATOM   1593  CA  ALA A 220     -25.826  25.907 -12.869  0.00  0.00           C
ATOM   1594  C   ALA A 220     -27.043  25.926 -13.834  0.00  0.00           C
ATOM   1595  O   ALA A 220     -28.206  26.149 -13.471  0.00  0.00           O
ATOM   1596  CB  ALA A 220     -25.364  27.377 -12.687  0.00  0.00           C
ATOM   1597  N   GLN A 221     -26.743  25.658 -15.159  0.00  0.00           N
ATOM   1598  CA  GLN A 221     -27.877  25.242 -16.073  0.00  0.00           C
ATOM   1599  C   GLN A 221     -28.302  23.760 -15.958  0.00  0.00           C
ATOM   1600  O   GLN A 221     -29.355  23.428 -16.439  0.00  0.00           O
ATOM   1601  CB  GLN A 221     -27.476  25.590 -17.493  0.00  0.00           C
ATOM   1602  CG  GLN A 221     -27.422  27.073 -17.723  0.00  0.00           C
ATOM   1603  CD  GLN A 221     -26.977  27.471 -19.142  0.00  0.00           C
ATOM   1604  NE2 GLN A 221     -27.338  28.672 -19.544  0.00  0.00           N
ATOM   1605  OE1 GLN A 221     -26.126  26.800 -19.777  0.00  0.00           O
ATOM   1606  N   GLY A 222     -27.512  22.927 -15.283  0.00  0.00           N
ATOM   1607  CA  GLY A 222     -27.905  21.624 -14.598  0.00  0.00           C
ATOM   1608  C   GLY A 222     -27.244  20.387 -15.232  0.00  0.00           C
ATOM   1609  O   GLY A 222     -27.531  19.296 -14.873  0.00  0.00           O
ATOM   1610  N   TYR A 223     -26.262  20.576 -16.099  0.00  0.00           N
ATOM   1611  CA  TYR A 223     -25.396  19.577 -16.763  0.00  0.00           C
ATOM   1612  C   TYR A 223     -24.237  19.104 -15.791  0.00  0.00           C
ATOM   1613  O   TYR A 223     -23.344  19.786 -15.220  0.00  0.00           O
ATOM   1614  CB  TYR A 223     -24.755  20.218 -17.978  0.00  0.00           C
ATOM   1615  CG  TYR A 223     -25.811  20.709 -18.895  0.00  0.00           C
ATOM   1616  CD1 TYR A 223     -26.800  19.821 -19.358  0.00  0.00           C
ATOM   1617  CD2 TYR A 223     -25.802  22.076 -19.274  0.00  0.00           C
ATOM   1618  CE1 TYR A 223     -27.795  20.380 -20.183  0.00  0.00           C
ATOM   1619  CE2 TYR A 223     -26.726  22.567 -20.178  0.00  0.00           C
ATOM   1620  CZ  TYR A 223     -27.790  21.715 -20.608  0.00  0.00           C
ATOM   1621  OH  TYR A 223     -28.823  22.244 -21.384  0.00  0.00           O
ATOM   1622  N   LYS A 224     -24.155  17.785 -15.686  0.00  0.00           N
ATOM   1623  CA  LYS A 224     -22.960  17.256 -15.045  0.00  0.00           C
ATOM   1624  C   LYS A 224     -21.813  17.174 -15.972  0.00  0.00           C
ATOM   1625  O   LYS A 224     -21.963  16.699 -17.089  0.00  0.00           O
ATOM   1626  CB  LYS A 224     -23.231  15.896 -14.294  0.00  0.00           C
ATOM   1627  CG  LYS A 224     -24.346  16.021 -13.266  0.00  0.00           C
ATOM   1628  CD  LYS A 224     -25.088  14.749 -12.842  0.00  0.00           C
ATOM   1629  CE  LYS A 224     -26.143  14.349 -13.890  0.00  0.00           C
ATOM   1630  NZ  LYS A 224     -25.534  13.816 -15.135  0.00  0.00           N
ATOM   1631  N   VAL A 225     -20.637  17.617 -15.548  0.00  0.00           N
ATOM   1632  CA  VAL A 225     -19.538  17.679 -16.522  0.00  0.00           C
ATOM   1633  C   VAL A 225     -18.245  17.089 -15.949  0.00  0.00           C
ATOM   1634  O   VAL A 225     -17.929  17.432 -14.833  0.00  0.00           O
ATOM   1635  CB  VAL A 225     -19.397  19.170 -16.894  0.00  0.00           C
ATOM   1636  CG1 VAL A 225     -19.212  20.000 -15.623  0.00  0.00           C
ATOM   1637  CG2 VAL A 225     -18.196  19.402 -17.924  0.00  0.00           C
ATOM   1638  N   LEU A 226     -17.591  16.190 -16.659  0.00  0.00           N
ATOM   1639  CA  LEU A 226     -16.180  15.807 -16.472  0.00  0.00           C
ATOM   1640  C   LEU A 226     -15.204  16.836 -17.161  0.00  0.00           C
ATOM   1641  O   LEU A 226     -15.371  17.020 -18.358  0.00  0.00           O
ATOM   1642  CB  LEU A 226     -15.959  14.439 -16.871  0.00  0.00           C
ATOM   1643  CG  LEU A 226     -14.540  13.873 -16.914  0.00  0.00           C
ATOM   1644  CD1 LEU A 226     -13.900  13.902 -15.526  0.00  0.00           C
ATOM   1645  CD2 LEU A 226     -14.641  12.444 -17.421  0.00  0.00           C
ATOM   1646  N   VAL A 227     -14.120  17.229 -16.551  0.00  0.00           N
ATOM   1647  CA  VAL A 227     -13.024  18.111 -17.166  0.00  0.00           C
ATOM   1648  C   VAL A 227     -11.669  17.354 -17.060  0.00  0.00           C
ATOM   1649  O   VAL A 227     -11.226  16.990 -15.961  0.00  0.00           O
ATOM   1650  CB  VAL A 227     -12.816  19.410 -16.337  0.00  0.00           C
ATOM   1651  CG1 VAL A 227     -11.912  20.268 -17.227  0.00  0.00           C
ATOM   1652  CG2 VAL A 227     -14.167  20.206 -15.980  0.00  0.00           C
ATOM   1653  N   LEU A 228     -11.147  17.036 -18.203  0.00  0.00           N
ATOM   1654  CA  LEU A 228      -9.831  16.425 -18.354  0.00  0.00           C
ATOM   1655  C   LEU A 228      -8.770  17.517 -18.797  0.00  0.00           C
ATOM   1656  O   LEU A 228      -9.084  18.441 -19.569  0.00  0.00           O
ATOM   1657  CB  LEU A 228      -9.872  15.325 -19.423  0.00  0.00           C
ATOM   1658  CG  LEU A 228     -10.910  14.232 -19.318  0.00  0.00           C
ATOM   1659  CD1 LEU A 228     -10.776  13.239 -20.498  0.00  0.00           C
ATOM   1660  CD2 LEU A 228     -10.914  13.532 -17.949  0.00  0.00           C
ATOM   1661  N   ASN A 229      -7.513  17.294 -18.350  0.00  0.00           N
ATOM   1662  CA  ASN A 229      -6.364  18.147 -18.686  0.00  0.00           C
ATOM   1663  C   ASN A 229      -5.071  17.291 -18.711  0.00  0.00           C
ATOM   1664  O   ASN A 229      -5.029  16.191 -18.148  0.00  0.00           O
ATOM   1665  CB  ASN A 229      -6.400  19.212 -17.632  0.00  0.00           C
ATOM   1666  CG  ASN A 229      -5.500  20.425 -17.840  0.00  0.00           C
ATOM   1667  ND2 ASN A 229      -5.876  21.580 -18.448  0.00  0.00           N
ATOM   1668  OD1 ASN A 229      -4.367  20.315 -17.463  0.00  0.00           O
ATOM   1669  N   PRO A 230      -3.899  17.750 -19.339  0.00  0.00           N
ATOM   1670  CA  PRO A 230      -2.645  17.019 -19.292  0.00  0.00           C
ATOM   1671  C   PRO A 230      -1.714  17.389 -18.118  0.00  0.00           C
ATOM   1672  O   PRO A 230      -0.563  16.967 -18.068  0.00  0.00           O
ATOM   1673  CB  PRO A 230      -1.999  17.282 -20.676  0.00  0.00           C
ATOM   1674  CG  PRO A 230      -2.395  18.716 -20.979  0.00  0.00           C
ATOM   1675  CD  PRO A 230      -3.793  18.822 -20.310  0.00  0.00           C
ATOM   1676  N   SER A 231      -2.120  18.335 -17.235  0.00  0.00           N
ATOM   1677  CA  SER A 231      -1.327  18.619 -16.055  0.00  0.00           C
ATOM   1678  C   SER A 231      -2.170  18.685 -14.758  0.00  0.00           C
ATOM   1679  O   SER A 231      -3.344  19.008 -14.757  0.00  0.00           O
ATOM   1680  CB  SER A 231      -0.645  19.912 -16.276  0.00  0.00           C
ATOM   1681  OG  SER A 231      -1.586  21.036 -16.342  0.00  0.00           O
ATOM   1682  N   VAL A 232      -1.517  18.299 -13.619  0.00  0.00           N
ATOM   1683  CA  VAL A 232      -2.388  17.944 -12.440  0.00  0.00           C
ATOM   1684  C   VAL A 232      -2.669  19.081 -11.477  0.00  0.00           C
ATOM   1685  O   VAL A 232      -3.725  19.131 -10.879  0.00  0.00           O
ATOM   1686  CB  VAL A 232      -1.755  16.772 -11.623  0.00  0.00           C
ATOM   1687  CG1 VAL A 232      -0.531  17.129 -10.884  0.00  0.00           C
ATOM   1688  CG2 VAL A 232      -2.786  16.079 -10.693  0.00  0.00           C
ATOM   1689  N   ALA A 233      -1.750  20.010 -11.306  0.00  0.00           N
ATOM   1690  CA  ALA A 233      -1.831  21.237 -10.485  0.00  0.00           C
ATOM   1691  C   ALA A 233      -2.851  22.238 -11.049  0.00  0.00           C
ATOM   1692  O   ALA A 233      -3.263  23.216 -10.402  0.00  0.00           O
ATOM   1693  CB  ALA A 233      -0.413  21.758 -10.308  0.00  0.00           C
ATOM   1694  N   ALA A 234      -3.081  22.106 -12.346  0.00  0.00           N
ATOM   1695  CA  ALA A 234      -3.958  22.999 -13.064  0.00  0.00           C
ATOM   1696  C   ALA A 234      -5.396  22.922 -12.684  0.00  0.00           C
ATOM   1697  O   ALA A 234      -6.056  23.830 -12.320  0.00  0.00           O
ATOM   1698  CB  ALA A 234      -3.861  22.600 -14.572  0.00  0.00           C
ATOM   1699  N   THR A 235      -5.791  21.646 -12.588  0.00  0.00           N
ATOM   1700  CA  THR A 235      -7.172  21.315 -12.146  0.00  0.00           C
ATOM   1701  C   THR A 235      -7.405  21.419 -10.631  0.00  0.00           C
ATOM   1702  O   THR A 235      -8.579  21.521 -10.309  0.00  0.00           O
ATOM   1703  CB  THR A 235      -7.480  19.934 -12.658  0.00  0.00           C
ATOM   1704  CG2 THR A 235      -7.609  19.750 -14.151  0.00  0.00           C
ATOM   1705  OG1 THR A 235      -6.486  19.024 -12.322  0.00  0.00           O
ATOM   1706  N   LEU A 236      -6.375  21.260  -9.743  0.00  0.00           N
ATOM   1707  CA  LEU A 236      -6.530  21.835  -8.401  0.00  0.00           C
ATOM   1708  C   LEU A 236      -6.701  23.400  -8.359  0.00  0.00           C
ATOM   1709  O   LEU A 236      -7.439  23.977  -7.482  0.00  0.00           O
ATOM   1710  CB  LEU A 236      -5.193  21.528  -7.677  0.00  0.00           C
ATOM   1711  CG  LEU A 236      -4.914  20.065  -7.361  0.00  0.00           C
ATOM   1712  CD1 LEU A 236      -3.489  19.882  -6.740  0.00  0.00           C
ATOM   1713  CD2 LEU A 236      -6.021  19.504  -6.449  0.00  0.00           C
ATOM   1714  N   GLY A 237      -6.109  24.178  -9.224  0.00  0.00           N
ATOM   1715  CA  GLY A 237      -6.410  25.563  -9.223  0.00  0.00           C
ATOM   1716  C   GLY A 237      -7.833  25.790  -9.910  0.00  0.00           C
ATOM   1717  O   GLY A 237      -8.543  26.688  -9.478  0.00  0.00           O
ATOM   1718  N   PHE A 238      -8.345  24.923 -10.761  0.00  0.00           N
ATOM   1719  CA  PHE A 238      -9.741  24.998 -11.259  0.00  0.00           C
ATOM   1720  C   PHE A 238     -10.788  24.513 -10.221  0.00  0.00           C
ATOM   1721  O   PHE A 238     -11.873  25.007 -10.177  0.00  0.00           O
ATOM   1722  CB  PHE A 238      -9.919  24.256 -12.544  0.00  0.00           C
ATOM   1723  CG  PHE A 238      -8.919  24.374 -13.686  0.00  0.00           C
ATOM   1724  CD1 PHE A 238      -8.149  25.506 -13.834  0.00  0.00           C
ATOM   1725  CD2 PHE A 238      -8.840  23.250 -14.522  0.00  0.00           C
ATOM   1726  CE1 PHE A 238      -7.203  25.555 -14.959  0.00  0.00           C
ATOM   1727  CE2 PHE A 238      -8.034  23.336 -15.641  0.00  0.00           C
ATOM   1728  CZ  PHE A 238      -7.232  24.463 -15.872  0.00  0.00           C
ATOM   1729  N   GLY A 239     -10.454  23.419  -9.553  0.00  0.00           N
ATOM   1730  CA  GLY A 239     -11.177  22.929  -8.423  0.00  0.00           C
ATOM   1731  C   GLY A 239     -11.153  23.902  -7.218  0.00  0.00           C
ATOM   1732  O   GLY A 239     -12.249  24.065  -6.632  0.00  0.00           O
ATOM   1733  N   ALA A 240     -10.138  24.699  -6.979  0.00  0.00           N
ATOM   1734  CA  ALA A 240     -10.283  25.865  -6.058  0.00  0.00           C
ATOM   1735  C   ALA A 240     -11.387  26.846  -6.572  0.00  0.00           C
ATOM   1736  O   ALA A 240     -12.341  27.073  -5.861  0.00  0.00           O
ATOM   1737  CB  ALA A 240      -8.929  26.498  -5.805  0.00  0.00           C
ATOM   1738  N   TYR A 241     -11.264  27.301  -7.774  0.00  0.00           N
ATOM   1739  CA  TYR A 241     -12.277  28.206  -8.341  0.00  0.00           C
ATOM   1740  C   TYR A 241     -13.657  27.588  -8.116  0.00  0.00           C
ATOM   1741  O   TYR A 241     -14.624  28.328  -7.801  0.00  0.00           O
ATOM   1742  CB  TYR A 241     -12.109  28.548  -9.837  0.00  0.00           C
ATOM   1743  CG  TYR A 241     -13.150  29.427 -10.547  0.00  0.00           C
ATOM   1744  CD1 TYR A 241     -12.849  30.767 -10.763  0.00  0.00           C
ATOM   1745  CD2 TYR A 241     -14.417  28.858 -10.974  0.00  0.00           C
ATOM   1746  CE1 TYR A 241     -13.663  31.568 -11.529  0.00  0.00           C
ATOM   1747  CE2 TYR A 241     -15.221  29.685 -11.746  0.00  0.00           C
ATOM   1748  CZ  TYR A 241     -14.862  31.005 -12.036  0.00  0.00           C
ATOM   1749  OH  TYR A 241     -15.762  31.768 -12.724  0.00  0.00           O
ATOM   1750  N   MET A 242     -13.836  26.275  -8.335  0.00  0.00           N
ATOM   1751  CA  MET A 242     -15.211  25.743  -8.396  0.00  0.00           C
ATOM   1752  C   MET A 242     -15.799  25.713  -6.999  0.00  0.00           C
ATOM   1753  O   MET A 242     -16.968  26.138  -6.876  0.00  0.00           O
ATOM   1754  CB  MET A 242     -15.164  24.344  -9.069  0.00  0.00           C
ATOM   1755  CG  MET A 242     -16.523  23.817  -9.440  0.00  0.00           C
ATOM   1756  SD  MET A 242     -17.607  24.761 -10.509  0.00  0.00           S
ATOM   1757  CE  MET A 242     -16.487  24.785 -11.853  0.00  0.00           C
ATOM   1758  N   SER A 243     -15.027  25.363  -5.986  0.00  0.00           N
ATOM   1759  CA  SER A 243     -15.398  25.485  -4.623  0.00  0.00           C
ATOM   1760  C   SER A 243     -15.877  26.908  -4.217  0.00  0.00           C
ATOM   1761  O   SER A 243     -16.502  27.045  -3.138  0.00  0.00           O
ATOM   1762  CB  SER A 243     -14.387  24.868  -3.647  0.00  0.00           C
ATOM   1763  OG  SER A 243     -14.999  24.550  -2.424  0.00  0.00           O
ATOM   1764  N   LYS A 244     -15.607  27.942  -4.999  0.00  0.00           N
ATOM   1765  CA  LYS A 244     -15.983  29.338  -4.761  0.00  0.00           C
ATOM   1766  C   LYS A 244     -16.888  29.960  -5.796  0.00  0.00           C
ATOM   1767  O   LYS A 244     -17.252  31.108  -5.551  0.00  0.00           O
ATOM   1768  CB  LYS A 244     -14.641  30.087  -4.559  0.00  0.00           C
ATOM   1769  CG  LYS A 244     -14.789  31.327  -3.699  0.00  0.00           C
ATOM   1770  CD  LYS A 244     -13.544  32.048  -3.467  0.00  0.00           C
ATOM   1771  CE  LYS A 244     -13.718  33.563  -3.075  0.00  0.00           C
ATOM   1772  NZ  LYS A 244     -14.326  33.675  -1.751  0.00  0.00           N
ATOM   1773  N   ALA A 245     -17.318  29.283  -6.840  0.00  0.00           N
ATOM   1774  CA  ALA A 245     -18.276  29.691  -7.889  0.00  0.00           C
ATOM   1775  C   ALA A 245     -19.614  29.000  -7.706  0.00  0.00           C
ATOM   1776  O   ALA A 245     -20.517  29.666  -7.225  0.00  0.00           O
ATOM   1777  CB  ALA A 245     -17.616  29.395  -9.243  0.00  0.00           C
ATOM   1778  N   HIS A 246     -19.702  27.704  -8.144  0.00  0.00           N
ATOM   1779  CA  HIS A 246     -20.746  26.829  -7.657  0.00  0.00           C
ATOM   1780  C   HIS A 246     -20.914  26.754  -6.177  0.00  0.00           C
ATOM   1781  O   HIS A 246     -22.046  26.556  -5.776  0.00  0.00           O
ATOM   1782  CB  HIS A 246     -20.445  25.442  -8.269  0.00  0.00           C
ATOM   1783  CG  HIS A 246     -21.591  24.484  -8.245  0.00  0.00           C
ATOM   1784  CD2 HIS A 246     -22.653  24.598  -9.116  0.00  0.00           C
ATOM   1785  ND1 HIS A 246     -21.724  23.419  -7.346  0.00  0.00           N
ATOM   1786  CE1 HIS A 246     -22.936  22.872  -7.730  0.00  0.00           C
ATOM   1787  NE2 HIS A 246     -23.551  23.587  -8.699  0.00  0.00           N
ATOM   1788  N   GLY A 247     -19.878  26.997  -5.302  0.00  0.00           N
ATOM   1789  CA  GLY A 247     -19.971  27.312  -3.866  0.00  0.00           C
ATOM   1790  C   GLY A 247     -19.723  26.052  -3.012  0.00  0.00           C
ATOM   1791  O   GLY A 247     -19.883  26.200  -1.826  0.00  0.00           O
ATOM   1792  N   ILE A 248     -19.330  24.888  -3.539  0.00  0.00           N
ATOM   1793  CA  ILE A 248     -19.100  23.638  -2.780  0.00  0.00           C
ATOM   1794  C   ILE A 248     -18.068  22.698  -3.422  0.00  0.00           C
ATOM   1795  O   ILE A 248     -17.735  22.966  -4.579  0.00  0.00           O
ATOM   1796  CB  ILE A 248     -20.393  22.822  -2.618  0.00  0.00           C
ATOM   1797  CG1 ILE A 248     -20.999  22.357  -3.968  0.00  0.00           C
ATOM   1798  CG2 ILE A 248     -21.487  23.482  -1.808  0.00  0.00           C
ATOM   1799  CD1 ILE A 248     -22.491  21.933  -4.071  0.00  0.00           C
ATOM   1800  N   ASP A 249     -17.626  21.674  -2.776  0.00  0.00           N
ATOM   1801  CA  ASP A 249     -16.357  20.946  -3.211  0.00  0.00           C
ATOM   1802  C   ASP A 249     -16.541  19.848  -4.299  0.00  0.00           C
ATOM   1803  O   ASP A 249     -17.486  19.112  -4.218  0.00  0.00           O
ATOM   1804  CB  ASP A 249     -15.777  20.282  -1.918  0.00  0.00           C
ATOM   1805  CG  ASP A 249     -14.416  19.711  -2.231  0.00  0.00           C
ATOM   1806  OD1 ASP A 249     -13.481  20.472  -2.584  0.00  0.00           O
ATOM   1807  OD2 ASP A 249     -14.248  18.445  -2.164  0.00  0.00           O
ATOM   1808  N   PRO A 250     -15.778  19.856  -5.391  0.00  0.00           N
ATOM   1809  CA  PRO A 250     -16.029  18.944  -6.522  0.00  0.00           C
ATOM   1810  C   PRO A 250     -15.338  17.613  -6.423  0.00  0.00           C
ATOM   1811  O   PRO A 250     -14.369  17.477  -5.718  0.00  0.00           O
ATOM   1812  CB  PRO A 250     -15.538  19.720  -7.715  0.00  0.00           C
ATOM   1813  CG  PRO A 250     -14.427  20.649  -7.255  0.00  0.00           C
ATOM   1814  CD  PRO A 250     -14.909  20.956  -5.841  0.00  0.00           C
ATOM   1815  N   ASN A 251     -15.760  16.647  -7.265  0.00  0.00           N
ATOM   1816  CA  ASN A 251     -15.249  15.293  -7.310  0.00  0.00           C
ATOM   1817  C   ASN A 251     -13.852  15.377  -7.910  0.00  0.00           C
ATOM   1818  O   ASN A 251     -13.658  16.120  -8.852  0.00  0.00           O
ATOM   1819  CB  ASN A 251     -16.276  14.433  -8.133  0.00  0.00           C
ATOM   1820  CG  ASN A 251     -17.767  14.637  -7.807  0.00  0.00           C
ATOM   1821  ND2 ASN A 251     -18.461  15.579  -8.430  0.00  0.00           N
ATOM   1822  OD1 ASN A 251     -18.393  13.734  -7.148  0.00  0.00           O
ATOM   1823  N   ILE A 252     -12.866  14.575  -7.442  0.00  0.00           N
ATOM   1824  CA  ILE A 252     -11.485  14.690  -8.013  0.00  0.00           C
ATOM   1825  C   ILE A 252     -10.583  13.424  -7.875  0.00  0.00           C
ATOM   1826  O   ILE A 252     -10.933  12.606  -7.024  0.00  0.00           O
ATOM   1827  CB  ILE A 252     -10.739  15.899  -7.496  0.00  0.00           C
ATOM   1828  CG1 ILE A 252      -9.377  16.152  -8.170  0.00  0.00           C
ATOM   1829  CG2 ILE A 252     -10.623  15.811  -5.901  0.00  0.00           C
ATOM   1830  CD1 ILE A 252      -8.719  17.461  -7.968  0.00  0.00           C
ATOM   1831  N   ARG A 253      -9.608  13.219  -8.688  0.00  0.00           N
ATOM   1832  CA  ARG A 253      -8.730  12.003  -8.587  0.00  0.00           C
ATOM   1833  C   ARG A 253      -7.258  12.343  -8.844  0.00  0.00           C
ATOM   1834  O   ARG A 253      -6.972  13.060  -9.886  0.00  0.00           O
ATOM   1835  CB  ARG A 253      -9.173  10.878  -9.523  0.00  0.00           C
ATOM   1836  CG  ARG A 253      -8.220   9.635  -9.688  0.00  0.00           C
ATOM   1837  CD  ARG A 253      -8.863   8.491 -10.401  0.00  0.00           C
ATOM   1838  NE  ARG A 253      -9.617   7.690  -9.485  0.00  0.00           N
ATOM   1839  CZ  ARG A 253      -9.242   6.578  -8.913  0.00  0.00           C
ATOM   1840  NH1 ARG A 253      -7.981   6.209  -8.830  0.00  0.00           N
ATOM   1841  NH2 ARG A 253     -10.150   5.851  -8.266  0.00  0.00           N
ATOM   1842  N   THR A 254      -6.306  12.097  -7.947  0.00  0.00           N
ATOM   1843  CA  THR A 254      -4.814  12.346  -8.076  0.00  0.00           C
ATOM   1844  C   THR A 254      -4.084  11.198  -7.423  0.00  0.00           C
ATOM   1845  O   THR A 254      -4.710  10.188  -7.142  0.00  0.00           O
ATOM   1846  CB  THR A 254      -4.327  13.746  -7.583  0.00  0.00           C
ATOM   1847  CG2 THR A 254      -5.078  14.947  -7.942  0.00  0.00           C
ATOM   1848  OG1 THR A 254      -4.244  13.696  -6.225  0.00  0.00           O
ATOM   1849  N   GLY A 255      -2.769  11.366  -7.244  0.00  0.00           N
ATOM   1850  CA  GLY A 255      -1.909  10.408  -6.557  0.00  0.00           C
ATOM   1851  C   GLY A 255      -1.665  10.828  -5.064  0.00  0.00           C
ATOM   1852  O   GLY A 255      -1.263   9.973  -4.265  0.00  0.00           O
ATOM   1853  N   VAL A 256      -1.929  12.056  -4.772  0.00  0.00           N
ATOM   1854  CA  VAL A 256      -1.853  12.611  -3.385  0.00  0.00           C
ATOM   1855  C   VAL A 256      -3.165  12.694  -2.663  0.00  0.00           C
ATOM   1856  O   VAL A 256      -3.170  12.727  -1.459  0.00  0.00           O
ATOM   1857  CB  VAL A 256      -1.125  13.985  -3.292  0.00  0.00           C
ATOM   1858  CG1 VAL A 256       0.299  13.902  -3.790  0.00  0.00           C
ATOM   1859  CG2 VAL A 256      -1.875  15.050  -4.142  0.00  0.00           C
ATOM   1860  N   ARG A 257      -4.268  12.652  -3.440  0.00  0.00           N
ATOM   1861  CA  ARG A 257      -5.626  12.725  -2.855  0.00  0.00           C
ATOM   1862  C   ARG A 257      -6.707  12.402  -3.949  0.00  0.00           C
ATOM   1863  O   ARG A 257      -6.468  12.678  -5.076  0.00  0.00           O
ATOM   1864  CB  ARG A 257      -5.813  14.079  -2.286  0.00  0.00           C
ATOM   1865  CG  ARG A 257      -6.714  15.202  -2.888  0.00  0.00           C
ATOM   1866  CD  ARG A 257      -6.806  16.447  -1.955  0.00  0.00           C
ATOM   1867  NE  ARG A 257      -7.407  17.642  -2.528  0.00  0.00           N
ATOM   1868  CZ  ARG A 257      -8.700  17.810  -2.620  0.00  0.00           C
ATOM   1869  NH1 ARG A 257      -9.585  16.938  -2.372  0.00  0.00           N
ATOM   1870  NH2 ARG A 257      -9.151  18.850  -3.318  0.00  0.00           N
ATOM   1871  N   THR A 258      -7.880  11.896  -3.554  0.00  0.00           N
ATOM   1872  CA  THR A 258      -8.920  11.339  -4.499  0.00  0.00           C
ATOM   1873  C   THR A 258     -10.257  11.208  -3.804  0.00  0.00           C
ATOM   1874  O   THR A 258     -10.376  10.439  -2.855  0.00  0.00           O
ATOM   1875  CB  THR A 258      -8.450   9.957  -5.066  0.00  0.00           C
ATOM   1876  CG2 THR A 258      -9.633   9.146  -5.851  0.00  0.00           C
ATOM   1877  OG1 THR A 258      -7.386  10.149  -5.992  0.00  0.00           O
ATOM   1878  N   ILE A 259     -11.296  11.895  -4.290  0.00  0.00           N
ATOM   1879  CA  ILE A 259     -12.551  11.941  -3.544  0.00  0.00           C
ATOM   1880  C   ILE A 259     -13.745  12.205  -4.498  0.00  0.00           C
ATOM   1881  O   ILE A 259     -13.587  12.873  -5.493  0.00  0.00           O
ATOM   1882  CB  ILE A 259     -12.551  12.995  -2.355  0.00  0.00           C
ATOM   1883  CG1 ILE A 259     -13.863  13.076  -1.571  0.00  0.00           C
ATOM   1884  CG2 ILE A 259     -12.248  14.405  -2.892  0.00  0.00           C
ATOM   1885  CD1 ILE A 259     -13.921  14.069  -0.338  0.00  0.00           C
ATOM   1886  N   THR A 260     -14.843  11.601  -4.162  0.00  0.00           N
ATOM   1887  CA  THR A 260     -16.074  11.684  -4.919  0.00  0.00           C
ATOM   1888  C   THR A 260     -17.218  12.261  -4.059  0.00  0.00           C
ATOM   1889  O   THR A 260     -17.715  11.582  -3.133  0.00  0.00           O
ATOM   1890  CB  THR A 260     -16.423  10.309  -5.614  0.00  0.00           C
ATOM   1891  CG2 THR A 260     -17.523  10.455  -6.621  0.00  0.00           C
ATOM   1892  OG1 THR A 260     -15.202   9.892  -6.296  0.00  0.00           O
ATOM   1893  N   THR A 261     -17.521  13.530  -4.221  0.00  0.00           N
ATOM   1894  CA  THR A 261     -18.474  14.305  -3.419  0.00  0.00           C
ATOM   1895  C   THR A 261     -19.920  14.229  -3.764  0.00  0.00           C
ATOM   1896  O   THR A 261     -20.743  14.809  -3.045  0.00  0.00           O
ATOM   1897  CB  THR A 261     -18.126  15.732  -3.464  0.00  0.00           C
ATOM   1898  CG2 THR A 261     -16.754  16.045  -2.960  0.00  0.00           C
ATOM   1899  OG1 THR A 261     -18.132  16.192  -4.772  0.00  0.00           O
ATOM   1900  N   GLY A 262     -20.202  13.562  -4.908  0.00  0.00           N
ATOM   1901  CA  GLY A 262     -21.548  13.492  -5.474  0.00  0.00           C
ATOM   1902  C   GLY A 262     -21.965  14.667  -6.365  0.00  0.00           C
ATOM   1903  O   GLY A 262     -23.139  14.686  -6.732  0.00  0.00           O
ATOM   1904  N   ALA A 263     -21.094  15.627  -6.664  0.00  0.00           N
ATOM   1905  CA  ALA A 263     -21.378  16.962  -7.213  0.00  0.00           C
ATOM   1906  C   ALA A 263     -21.478  17.036  -8.751  0.00  0.00           C
ATOM   1907  O   ALA A 263     -21.076  16.042  -9.436  0.00  0.00           O
ATOM   1908  CB  ALA A 263     -20.307  17.882  -6.670  0.00  0.00           C
ATOM   1909  N   PRO A 264     -21.966  18.145  -9.351  0.00  0.00           N
ATOM   1910  CA  PRO A 264     -21.965  18.367 -10.823  0.00  0.00           C
ATOM   1911  C   PRO A 264     -20.633  18.286 -11.568  0.00  0.00           C
ATOM   1912  O   PRO A 264     -20.627  17.718 -12.654  0.00  0.00           O
ATOM   1913  CB  PRO A 264     -22.777  19.590 -11.179  0.00  0.00           C
ATOM   1914  CG  PRO A 264     -23.757  19.637  -9.983  0.00  0.00           C
ATOM   1915  CD  PRO A 264     -22.937  19.151  -8.819  0.00  0.00           C
ATOM   1916  N   VAL A 265     -19.593  18.998 -11.065  0.00  0.00           N
ATOM   1917  CA  VAL A 265     -18.279  19.212 -11.678  0.00  0.00           C
ATOM   1918  C   VAL A 265     -17.345  18.042 -11.215  0.00  0.00           C
ATOM   1919  O   VAL A 265     -17.343  17.799 -10.010  0.00  0.00           O
ATOM   1920  CB  VAL A 265     -17.688  20.657 -11.481  0.00  0.00           C
ATOM   1921  CG1 VAL A 265     -16.493  20.817 -12.432  0.00  0.00           C
ATOM   1922  CG2 VAL A 265     -18.839  21.640 -11.826  0.00  0.00           C
ATOM   1923  N   THR A 266     -16.697  17.381 -12.143  0.00  0.00           N
ATOM   1924  CA  THR A 266     -15.670  16.439 -11.804  0.00  0.00           C
ATOM   1925  C   THR A 266     -14.338  16.873 -12.486  0.00  0.00           C
ATOM   1926  O   THR A 266     -14.248  17.023 -13.700  0.00  0.00           O
ATOM   1927  CB  THR A 266     -16.007  14.965 -12.073  0.00  0.00           C
ATOM   1928  CG2 THR A 266     -14.930  13.995 -11.678  0.00  0.00           C
ATOM   1929  OG1 THR A 266     -17.218  14.585 -11.422  0.00  0.00           O
ATOM   1930  N   TYR A 267     -13.253  16.925 -11.719  0.00  0.00           N
ATOM   1931  CA  TYR A 267     -11.899  17.056 -12.233  0.00  0.00           C
ATOM   1932  C   TYR A 267     -11.146  15.705 -12.192  0.00  0.00           C
ATOM   1933  O   TYR A 267     -11.328  14.875 -11.342  0.00  0.00           O
ATOM   1934  CB  TYR A 267     -11.130  18.173 -11.561  0.00  0.00           C
ATOM   1935  CG  TYR A 267     -11.732  19.548 -11.828  0.00  0.00           C
ATOM   1936  CD1 TYR A 267     -11.486  20.309 -13.048  0.00  0.00           C
ATOM   1937  CD2 TYR A 267     -12.569  20.124 -10.902  0.00  0.00           C
ATOM   1938  CE1 TYR A 267     -11.959  21.624 -13.179  0.00  0.00           C
ATOM   1939  CE2 TYR A 267     -13.106  21.427 -11.088  0.00  0.00           C
ATOM   1940  CZ  TYR A 267     -12.820  22.173 -12.252  0.00  0.00           C
ATOM   1941  OH  TYR A 267     -13.418  23.351 -12.515  0.00  0.00           O
ATOM   1942  N   SER A 268     -10.366  15.496 -13.276  0.00  0.00           N
ATOM   1943  CA  SER A 268      -9.427  14.375 -13.574  0.00  0.00           C
ATOM   1944  C   SER A 268      -8.316  14.920 -14.596  0.00  0.00           C
ATOM   1945  O   SER A 268      -8.470  15.993 -15.193  0.00  0.00           O
ATOM   1946  CB  SER A 268     -10.188  13.162 -14.212  0.00  0.00           C
ATOM   1947  OG  SER A 268      -9.325  12.099 -13.974  0.00  0.00           O
ATOM   1948  N   THR A 269      -7.323  14.142 -14.791  0.00  0.00           N
ATOM   1949  CA  THR A 269      -6.111  14.262 -15.597  0.00  0.00           C
ATOM   1950  C   THR A 269      -6.291  13.143 -16.676  0.00  0.00           C
ATOM   1951  O   THR A 269      -6.788  12.080 -16.302  0.00  0.00           O
ATOM   1952  CB  THR A 269      -4.802  14.046 -14.866  0.00  0.00           C
ATOM   1953  CG2 THR A 269      -3.749  14.796 -15.562  0.00  0.00           C
ATOM   1954  OG1 THR A 269      -4.849  14.616 -13.613  0.00  0.00           O
ATOM   1955  N   TYR A 270      -5.887  13.269 -17.939  0.00  0.00           N
ATOM   1956  CA  TYR A 270      -5.992  12.151 -18.967  0.00  0.00           C
ATOM   1957  C   TYR A 270      -5.602  10.795 -18.564  0.00  0.00           C
ATOM   1958  O   TYR A 270      -6.221   9.761 -19.018  0.00  0.00           O
ATOM   1959  CB  TYR A 270      -5.247  12.678 -20.193  0.00  0.00           C
ATOM   1960  CG  TYR A 270      -5.819  13.917 -20.888  0.00  0.00           C
ATOM   1961  CD1 TYR A 270      -7.172  13.903 -21.282  0.00  0.00           C
ATOM   1962  CD2 TYR A 270      -5.039  15.028 -21.165  0.00  0.00           C
ATOM   1963  CE1 TYR A 270      -7.699  15.030 -21.857  0.00  0.00           C
ATOM   1964  CE2 TYR A 270      -5.562  16.187 -21.846  0.00  0.00           C
ATOM   1965  CZ  TYR A 270      -6.978  16.150 -22.182  0.00  0.00           C
ATOM   1966  OH  TYR A 270      -7.555  17.260 -22.708  0.00  0.00           O
ATOM   1967  N   GLY A 271      -4.432  10.608 -17.933  0.00  0.00           N
ATOM   1968  CA  GLY A 271      -3.882   9.240 -17.511  0.00  0.00           C
ATOM   1969  C   GLY A 271      -4.715   8.708 -16.254  0.00  0.00           C
ATOM   1970  O   GLY A 271      -4.915   7.539 -16.112  0.00  0.00           O
ATOM   1971  N   LYS A 272      -5.294   9.551 -15.420  0.00  0.00           N
ATOM   1972  CA  LYS A 272      -6.107   9.129 -14.327  0.00  0.00           C
ATOM   1973  C   LYS A 272      -7.498   8.743 -14.870  0.00  0.00           C
ATOM   1974  O   LYS A 272      -8.013   7.720 -14.371  0.00  0.00           O
ATOM   1975  CB  LYS A 272      -6.249  10.314 -13.328  0.00  0.00           C
ATOM   1976  CG  LYS A 272      -4.976  10.641 -12.591  0.00  0.00           C
ATOM   1977  CD  LYS A 272      -4.628   9.533 -11.612  0.00  0.00           C
ATOM   1978  CE  LYS A 272      -3.333   9.920 -10.837  0.00  0.00           C
ATOM   1979  NZ  LYS A 272      -3.007   8.887  -9.750  0.00  0.00           N
ATOM   1980  N   PHE A 273      -7.965   9.286 -15.991  0.00  0.00           N
ATOM   1981  CA  PHE A 273      -9.125   8.844 -16.663  0.00  0.00           C
ATOM   1982  C   PHE A 273      -8.874   7.492 -17.349  0.00  0.00           C
ATOM   1983  O   PHE A 273      -9.747   6.660 -17.281  0.00  0.00           O
ATOM   1984  CB  PHE A 273      -9.590   9.955 -17.541  0.00  0.00           C
ATOM   1985  CG  PHE A 273     -10.576   9.566 -18.613  0.00  0.00           C
ATOM   1986  CD1 PHE A 273     -11.931   9.839 -18.502  0.00  0.00           C
ATOM   1987  CD2 PHE A 273     -10.069   9.089 -19.850  0.00  0.00           C
ATOM   1988  CE1 PHE A 273     -12.797   9.522 -19.569  0.00  0.00           C
ATOM   1989  CE2 PHE A 273     -10.846   8.667 -20.867  0.00  0.00           C
ATOM   1990  CZ  PHE A 273     -12.218   8.944 -20.758  0.00  0.00           C
ATOM   1991  N   LEU A 274      -7.712   7.197 -17.954  0.00  0.00           N
ATOM   1992  CA  LEU A 274      -7.400   5.879 -18.598  0.00  0.00           C
ATOM   1993  C   LEU A 274      -7.194   4.795 -17.654  0.00  0.00           C
ATOM   1994  O   LEU A 274      -7.613   3.669 -17.939  0.00  0.00           O
ATOM   1995  CB  LEU A 274      -6.239   6.011 -19.578  0.00  0.00           C
ATOM   1996  CG  LEU A 274      -6.739   6.857 -20.837  0.00  0.00           C
ATOM   1997  CD1 LEU A 274      -5.577   6.993 -21.884  0.00  0.00           C
ATOM   1998  CD2 LEU A 274      -7.923   6.144 -21.624  0.00  0.00           C
ATOM   1999  N   ALA A 275      -6.532   5.142 -16.513  0.00  0.00           N
ATOM   2000  CA  ALA A 275      -6.314   4.198 -15.434  0.00  0.00           C
ATOM   2001  C   ALA A 275      -7.599   3.734 -14.778  0.00  0.00           C
ATOM   2002  O   ALA A 275      -7.842   2.576 -14.624  0.00  0.00           O
ATOM   2003  CB  ALA A 275      -5.334   4.718 -14.434  0.00  0.00           C
ATOM   2004  N   ASP A 276      -8.526   4.647 -14.499  0.00  0.00           N
ATOM   2005  CA  ASP A 276      -9.880   4.308 -14.023  0.00  0.00           C
ATOM   2006  C   ASP A 276     -10.746   3.732 -15.169  0.00  0.00           C
ATOM   2007  O   ASP A 276     -11.969   3.516 -15.004  0.00  0.00           O
ATOM   2008  CB  ASP A 276     -10.426   5.598 -13.443  0.00  0.00           C
ATOM   2009  CG  ASP A 276     -11.782   5.415 -12.857  0.00  0.00           C
ATOM   2010  OD1 ASP A 276     -12.676   6.017 -13.488  0.00  0.00           O
ATOM   2011  OD2 ASP A 276     -12.048   4.579 -11.976  0.00  0.00           O
ATOM   2012  N   GLY A 277     -10.109   3.382 -16.302  0.00  0.00           N
ATOM   2013  CA  GLY A 277     -10.775   2.566 -17.292  0.00  0.00           C
ATOM   2014  C   GLY A 277     -11.512   3.218 -18.487  0.00  0.00           C
ATOM   2015  O   GLY A 277     -12.599   2.757 -18.856  0.00  0.00           O
ATOM   2016  N   GLY A 278     -11.131   4.429 -18.897  0.00  0.00           N
ATOM   2017  CA  GLY A 278     -11.947   5.313 -19.689  0.00  0.00           C
ATOM   2018  C   GLY A 278     -12.995   6.067 -18.909  0.00  0.00           C
ATOM   2019  O   GLY A 278     -12.764   6.517 -17.785  0.00  0.00           O
ATOM   2020  N   CYS A 279     -14.121   6.274 -19.569  0.00  0.00           N
ATOM   2021  CA  CYS A 279     -15.223   7.188 -19.135  0.00  0.00           C
ATOM   2022  C   CYS A 279     -16.293   6.452 -18.354  0.00  0.00           C
ATOM   2023  O   CYS A 279     -16.996   5.505 -18.905  0.00  0.00           O
ATOM   2024  CB  CYS A 279     -15.848   7.941 -20.368  0.00  0.00           C
ATOM   2025  SG  CYS A 279     -16.828   9.394 -19.864  0.00  0.00           S
ATOM   2026  N   SER A 280     -16.543   6.864 -17.182  0.00  0.00           N
ATOM   2027  CA  SER A 280     -17.546   6.350 -16.314  0.00  0.00           C
ATOM   2028  C   SER A 280     -18.964   6.424 -16.977  0.00  0.00           C
ATOM   2029  O   SER A 280     -19.406   7.437 -17.619  0.00  0.00           O
ATOM   2030  CB  SER A 280     -17.566   7.038 -15.006  0.00  0.00           C
ATOM   2031  OG  SER A 280     -16.223   7.131 -14.403  0.00  0.00           O
ATOM   2032  N   GLY A 281     -19.830   5.457 -16.723  0.00  0.00           N
ATOM   2033  CA  GLY A 281     -21.129   5.245 -17.447  0.00  0.00           C
ATOM   2034  C   GLY A 281     -22.240   5.950 -16.617  0.00  0.00           C
ATOM   2035  O   GLY A 281     -22.347   5.852 -15.415  0.00  0.00           O
ATOM   2036  N   GLY A 282     -23.085   6.766 -17.341  0.00  0.00           N
ATOM   2037  CA  GLY A 282     -24.274   7.454 -16.795  0.00  0.00           C
ATOM   2038  C   GLY A 282     -23.983   8.579 -15.732  0.00  0.00           C
ATOM   2039  O   GLY A 282     -24.639   8.612 -14.752  0.00  0.00           O
ATOM   2040  N   ALA A 283     -22.930   9.339 -15.908  0.00  0.00           N
ATOM   2041  CA  ALA A 283     -22.351  10.279 -14.840  0.00  0.00           C
ATOM   2042  C   ALA A 283     -22.459  11.733 -15.289  0.00  0.00           C
ATOM   2043  O   ALA A 283     -22.828  12.595 -14.470  0.00  0.00           O
ATOM   2044  CB  ALA A 283     -20.844   9.909 -14.517  0.00  0.00           C
ATOM   2045  N   TYR A 284     -22.222  12.022 -16.545  0.00  0.00           N
ATOM   2046  CA  TYR A 284     -22.058  13.289 -17.182  0.00  0.00           C
ATOM   2047  C   TYR A 284     -23.015  13.476 -18.368  0.00  0.00           C
ATOM   2048  O   TYR A 284     -23.482  12.563 -18.982  0.00  0.00           O
ATOM   2049  CB  TYR A 284     -20.669  13.516 -17.709  0.00  0.00           C
ATOM   2050  CG  TYR A 284     -19.633  12.893 -16.758  0.00  0.00           C
ATOM   2051  CD1 TYR A 284     -19.459  13.535 -15.453  0.00  0.00           C
ATOM   2052  CD2 TYR A 284     -18.860  11.782 -17.133  0.00  0.00           C
ATOM   2053  CE1 TYR A 284     -18.508  13.024 -14.614  0.00  0.00           C
ATOM   2054  CE2 TYR A 284     -17.942  11.293 -16.282  0.00  0.00           C
ATOM   2055  CZ  TYR A 284     -17.747  11.886 -14.931  0.00  0.00           C
ATOM   2056  OH  TYR A 284     -16.699  11.379 -14.170  0.00  0.00           O
ATOM   2057  N   ASP A 285     -23.346  14.765 -18.637  0.00  0.00           N
ATOM   2058  CA  ASP A 285     -23.935  15.295 -19.909  0.00  0.00           C
ATOM   2059  C   ASP A 285     -22.857  15.988 -20.827  0.00  0.00           C
ATOM   2060  O   ASP A 285     -23.086  16.109 -22.022  0.00  0.00           O
ATOM   2061  CB  ASP A 285     -24.833  16.381 -19.379  0.00  0.00           C
ATOM   2062  CG  ASP A 285     -25.867  15.831 -18.473  0.00  0.00           C
ATOM   2063  OD1 ASP A 285     -26.758  15.213 -19.035  0.00  0.00           O
ATOM   2064  OD2 ASP A 285     -25.786  16.194 -17.262  0.00  0.00           O
ATOM   2065  N   ILE A 286     -21.659  16.371 -20.254  0.00  0.00           N
ATOM   2066  CA  ILE A 286     -20.581  17.066 -20.976  0.00  0.00           C
ATOM   2067  C   ILE A 286     -19.245  16.381 -20.678  0.00  0.00           C
ATOM   2068  O   ILE A 286     -18.964  15.965 -19.515  0.00  0.00           O
ATOM   2069  CB  ILE A 286     -20.568  18.600 -20.604  0.00  0.00           C
ATOM   2070  CG1 ILE A 286     -22.009  19.215 -20.658  0.00  0.00           C
ATOM   2071  CG2 ILE A 286     -19.627  19.288 -21.538  0.00  0.00           C
ATOM   2072  CD1 ILE A 286     -21.975  20.749 -20.494  0.00  0.00           C
ATOM   2073  N   ILE A 287     -18.352  16.255 -21.600  0.00  0.00           N
ATOM   2074  CA  ILE A 287     -16.909  16.019 -21.328  0.00  0.00           C
ATOM   2075  C   ILE A 287     -16.170  17.238 -21.903  0.00  0.00           C
ATOM   2076  O   ILE A 287     -16.332  17.618 -23.059  0.00  0.00           O
ATOM   2077  CB  ILE A 287     -16.449  14.661 -21.943  0.00  0.00           C
ATOM   2078  CG1 ILE A 287     -17.265  13.423 -21.519  0.00  0.00           C
ATOM   2079  CG2 ILE A 287     -14.948  14.444 -21.739  0.00  0.00           C
ATOM   2080  CD1 ILE A 287     -17.171  12.179 -22.488  0.00  0.00           C
ATOM   2081  N   ILE A 288     -15.332  17.866 -21.099  0.00  0.00           N
ATOM   2082  CA  ILE A 288     -14.377  18.788 -21.648  0.00  0.00           C
ATOM   2083  C   ILE A 288     -12.928  18.207 -21.600  0.00  0.00           C
ATOM   2084  O   ILE A 288     -12.493  17.492 -20.690  0.00  0.00           O
ATOM   2085  CB  ILE A 288     -14.514  20.037 -20.798  0.00  0.00           C
ATOM   2086  CG1 ILE A 288     -15.913  20.597 -20.455  0.00  0.00           C
ATOM   2087  CG2 ILE A 288     -13.648  21.136 -21.348  0.00  0.00           C
ATOM   2088  CD1 ILE A 288     -16.017  21.757 -19.424  0.00  0.00           C
ATOM   2089  N   CYS A 289     -12.202  18.416 -22.701  0.00  0.00           N
ATOM   2090  CA  CYS A 289     -10.826  18.036 -22.977  0.00  0.00           C
ATOM   2091  C   CYS A 289     -10.019  19.295 -23.112  0.00  0.00           C
ATOM   2092  O   CYS A 289     -10.201  19.959 -24.164  0.00  0.00           O
ATOM   2093  CB  CYS A 289     -10.697  17.120 -24.189  0.00  0.00           C
ATOM   2094  SG  CYS A 289     -11.512  15.563 -23.857  0.00  0.00           S
ATOM   2095  N   ASP A 290      -9.216  19.724 -22.148  0.00  0.00           N
ATOM   2096  CA  ASP A 290      -8.467  20.958 -22.133  0.00  0.00           C
ATOM   2097  C   ASP A 290      -6.964  20.779 -22.408  0.00  0.00           C
ATOM   2098  O   ASP A 290      -6.317  19.828 -21.979  0.00  0.00           O
ATOM   2099  CB  ASP A 290      -8.723  21.575 -20.788  0.00  0.00           C
ATOM   2100  CG  ASP A 290      -8.167  22.929 -20.458  0.00  0.00           C
ATOM   2101  OD1 ASP A 290      -7.962  23.208 -19.266  0.00  0.00           O
ATOM   2102  OD2 ASP A 290      -8.016  23.748 -21.418  0.00  0.00           O
ATOM   2103  N   GLU A 291      -6.484  21.613 -23.323  0.00  0.00           N
ATOM   2104  CA  GLU A 291      -5.184  21.567 -23.930  0.00  0.00           C
ATOM   2105  C   GLU A 291      -5.174  20.521 -25.027  0.00  0.00           C
ATOM   2106  O   GLU A 291      -4.248  19.768 -25.219  0.00  0.00           O
ATOM   2107  CB  GLU A 291      -3.981  21.392 -23.019  0.00  0.00           C
ATOM   2108  CG  GLU A 291      -3.916  22.322 -21.737  0.00  0.00           C
ATOM   2109  CD  GLU A 291      -3.708  23.752 -22.143  0.00  0.00           C
ATOM   2110  OE1 GLU A 291      -3.048  24.004 -23.200  0.00  0.00           O
ATOM   2111  OE2 GLU A 291      -4.049  24.573 -21.228  0.00  0.00           O
ATOM   2112  N   CYS A 292      -6.355  20.336 -25.692  0.00  0.00           N
ATOM   2113  CA  CYS A 292      -6.522  19.175 -26.604  0.00  0.00           C
ATOM   2114  C   CYS A 292      -5.609  19.141 -27.794  0.00  0.00           C
ATOM   2115  O   CYS A 292      -5.300  18.157 -28.455  0.00  0.00           O
ATOM   2116  CB  CYS A 292      -8.013  19.231 -27.021  0.00  0.00           C
ATOM   2117  SG  CYS A 292      -8.188  20.638 -28.221  0.00  0.00           S
ATOM   2118  N   HIS A 293      -4.963  20.302 -28.113  0.00  0.00           N
ATOM   2119  CA  HIS A 293      -3.957  20.494 -29.199  0.00  0.00           C
ATOM   2120  C   HIS A 293      -2.591  19.950 -28.683  0.00  0.00           C
ATOM   2121  O   HIS A 293      -1.733  19.866 -29.514  0.00  0.00           O
ATOM   2122  CB  HIS A 293      -3.871  21.899 -29.725  0.00  0.00           C
ATOM   2123  CG  HIS A 293      -3.119  22.933 -28.877  0.00  0.00           C
ATOM   2124  CD2 HIS A 293      -2.349  23.890 -29.471  0.00  0.00           C
ATOM   2125  ND1 HIS A 293      -2.795  22.846 -27.523  0.00  0.00           N
ATOM   2126  CE1 HIS A 293      -1.860  23.740 -27.268  0.00  0.00           C
ATOM   2127  NE2 HIS A 293      -1.576  24.449 -28.437  0.00  0.00           N
ATOM   2128  N   SER A 294      -2.358  19.575 -27.434  0.00  0.00           N
ATOM   2129  CA  SER A 294      -1.004  19.079 -26.987  0.00  0.00           C
ATOM   2130  C   SER A 294      -0.814  17.621 -27.394  0.00  0.00           C
ATOM   2131  O   SER A 294      -1.757  16.819 -27.351  0.00  0.00           O
ATOM   2132  CB  SER A 294      -0.775  19.325 -25.489  0.00  0.00           C
ATOM   2133  OG  SER A 294      -1.801  18.793 -24.692  0.00  0.00           O
ATOM   2134  N   THR A 295       0.419  17.343 -27.817  0.00  0.00           N
ATOM   2135  CA  THR A 295       0.791  16.005 -28.304  0.00  0.00           C
ATOM   2136  C   THR A 295       1.473  15.185 -27.133  0.00  0.00           C
ATOM   2137  O   THR A 295       2.267  15.777 -26.330  0.00  0.00           O
ATOM   2138  CB  THR A 295       1.472  16.035 -29.683  0.00  0.00           C
ATOM   2139  CG2 THR A 295       0.736  16.922 -30.634  0.00  0.00           C
ATOM   2140  OG1 THR A 295       2.806  16.575 -29.541  0.00  0.00           O
ATOM   2141  N   ASP A 296       1.262  13.855 -27.082  0.00  0.00           N
ATOM   2142  CA  ASP A 296       1.554  12.882 -25.912  0.00  0.00           C
ATOM   2143  C   ASP A 296       0.682  11.594 -26.040  0.00  0.00           C
ATOM   2144  O   ASP A 296      -0.539  11.742 -26.113  0.00  0.00           O
ATOM   2145  CB  ASP A 296       1.504  13.407 -24.451  0.00  0.00           C
ATOM   2146  CG  ASP A 296       2.005  12.390 -23.487  0.00  0.00           C
ATOM   2147  OD1 ASP A 296       1.180  11.778 -22.841  0.00  0.00           O
ATOM   2148  OD2 ASP A 296       3.195  11.984 -23.521  0.00  0.00           O
ATOM   2149  N   SER A 297       1.202  10.433 -25.869  0.00  0.00           N
ATOM   2150  CA  SER A 297       0.334   9.249 -25.905  0.00  0.00           C
ATOM   2151  C   SER A 297      -0.772   9.097 -24.829  0.00  0.00           C
ATOM   2152  O   SER A 297      -1.689   8.300 -25.116  0.00  0.00           O
ATOM   2153  CB  SER A 297       1.263   8.103 -25.501  0.00  0.00           C
ATOM   2154  OG  SER A 297       1.883   8.182 -24.222  0.00  0.00           O
ATOM   2155  N   THR A 298      -0.748   9.845 -23.680  0.00  0.00           N
ATOM   2156  CA  THR A 298      -1.794   9.837 -22.673  0.00  0.00           C
ATOM   2157  C   THR A 298      -2.931  10.699 -23.265  0.00  0.00           C
ATOM   2158  O   THR A 298      -4.129  10.394 -23.117  0.00  0.00           O
ATOM   2159  CB  THR A 298      -1.288  10.403 -21.394  0.00  0.00           C
ATOM   2160  CG2 THR A 298      -2.168   9.881 -20.265  0.00  0.00           C
ATOM   2161  OG1 THR A 298       0.032  10.107 -21.088  0.00  0.00           O
ATOM   2162  N   THR A 299      -2.529  11.887 -23.707  0.00  0.00           N
ATOM   2163  CA  THR A 299      -3.488  12.908 -24.342  0.00  0.00           C
ATOM   2164  C   THR A 299      -4.262  12.393 -25.559  0.00  0.00           C
ATOM   2165  O   THR A 299      -5.474  12.340 -25.569  0.00  0.00           O
ATOM   2166  CB  THR A 299      -2.712  14.193 -24.558  0.00  0.00           C
ATOM   2167  CG2 THR A 299      -3.633  15.343 -25.084  0.00  0.00           C
ATOM   2168  OG1 THR A 299      -2.059  14.666 -23.394  0.00  0.00           O
ATOM   2169  N   ILE A 300      -3.483  11.819 -26.455  0.00  0.00           N
ATOM   2170  CA  ILE A 300      -4.011  11.347 -27.774  0.00  0.00           C
ATOM   2171  C   ILE A 300      -4.944  10.192 -27.615  0.00  0.00           C
ATOM   2172  O   ILE A 300      -6.085  10.305 -28.114  0.00  0.00           O
ATOM   2173  CB  ILE A 300      -2.774  10.983 -28.683  0.00  0.00           C
ATOM   2174  CG1 ILE A 300      -1.939  12.218 -28.965  0.00  0.00           C
ATOM   2175  CG2 ILE A 300      -3.290  10.221 -29.927  0.00  0.00           C
ATOM   2176  CD1 ILE A 300      -0.717  12.121 -29.850  0.00  0.00           C
ATOM   2177  N   LEU A 301      -4.527   9.159 -26.869  0.00  0.00           N
ATOM   2178  CA  LEU A 301      -5.313   7.995 -26.489  0.00  0.00           C
ATOM   2179  C   LEU A 301      -6.427   8.412 -25.488  0.00  0.00           C
ATOM   2180  O   LEU A 301      -7.432   7.769 -25.413  0.00  0.00           O
ATOM   2181  CB  LEU A 301      -4.385   6.907 -26.002  0.00  0.00           C
ATOM   2182  CG  LEU A 301      -5.020   5.499 -25.804  0.00  0.00           C
ATOM   2183  CD1 LEU A 301      -5.767   4.838 -27.055  0.00  0.00           C
ATOM   2184  CD2 LEU A 301      -4.042   4.574 -25.054  0.00  0.00           C
ATOM   2185  N   GLY A 302      -6.325   9.549 -24.813  0.00  0.00           N
ATOM   2186  CA  GLY A 302      -7.348  10.180 -23.905  0.00  0.00           C
ATOM   2187  C   GLY A 302      -8.578  10.707 -24.603  0.00  0.00           C
ATOM   2188  O   GLY A 302      -9.679  10.286 -24.373  0.00  0.00           O
ATOM   2189  N   ILE A 303      -8.311  11.523 -25.614  0.00  0.00           N
ATOM   2190  CA  ILE A 303      -9.328  12.136 -26.532  0.00  0.00           C
ATOM   2191  C   ILE A 303      -9.811  11.014 -27.474  0.00  0.00           C
ATOM   2192  O   ILE A 303     -11.003  11.040 -27.824  0.00  0.00           O
ATOM   2193  CB  ILE A 303      -8.811  13.411 -27.288  0.00  0.00           C
ATOM   2194  CG1 ILE A 303      -8.448  14.586 -26.245  0.00  0.00           C
ATOM   2195  CG2 ILE A 303      -9.737  14.025 -28.298  0.00  0.00           C
ATOM   2196  CD1 ILE A 303      -7.126  15.246 -26.561  0.00  0.00           C
ATOM   2197  N   GLY A 304      -9.007   9.967 -27.826  0.00  0.00           N
ATOM   2198  CA  GLY A 304      -9.444   8.805 -28.602  0.00  0.00           C
ATOM   2199  C   GLY A 304     -10.440   7.834 -27.805  0.00  0.00           C
ATOM   2200  O   GLY A 304     -11.478   7.474 -28.326  0.00  0.00           O
ATOM   2201  N   THR A 305     -10.058   7.561 -26.553  0.00  0.00           N
ATOM   2202  CA  THR A 305     -10.963   6.736 -25.644  0.00  0.00           C
ATOM   2203  C   THR A 305     -12.242   7.537 -25.424  0.00  0.00           C
ATOM   2204  O   THR A 305     -13.282   6.986 -25.643  0.00  0.00           O
ATOM   2205  CB  THR A 305     -10.238   6.450 -24.320  0.00  0.00           C
ATOM   2206  CG2 THR A 305     -11.166   5.678 -23.402  0.00  0.00           C
ATOM   2207  OG1 THR A 305      -9.144   5.585 -24.509  0.00  0.00           O
ATOM   2208  N   VAL A 306     -12.120   8.889 -25.198  0.00  0.00           N
ATOM   2209  CA  VAL A 306     -13.303   9.734 -25.023  0.00  0.00           C
ATOM   2210  C   VAL A 306     -14.259   9.675 -26.202  0.00  0.00           C
ATOM   2211  O   VAL A 306     -15.446   9.399 -26.076  0.00  0.00           O
ATOM   2212  CB  VAL A 306     -12.904  11.200 -24.729  0.00  0.00           C
ATOM   2213  CG1 VAL A 306     -14.011  12.169 -25.006  0.00  0.00           C
ATOM   2214  CG2 VAL A 306     -12.504  11.218 -23.230  0.00  0.00           C
ATOM   2215  N   LEU A 307     -13.695   9.924 -27.409  0.00  0.00           N
ATOM   2216  CA  LEU A 307     -14.479   9.986 -28.678  0.00  0.00           C
ATOM   2217  C   LEU A 307     -15.118   8.768 -29.099  0.00  0.00           C
ATOM   2218  O   LEU A 307     -16.110   8.712 -29.829  0.00  0.00           O
ATOM   2219  CB  LEU A 307     -13.471  10.480 -29.738  0.00  0.00           C
ATOM   2220  CG  LEU A 307     -13.149  11.965 -29.741  0.00  0.00           C
ATOM   2221  CD1 LEU A 307     -11.949  12.209 -30.699  0.00  0.00           C
ATOM   2222  CD2 LEU A 307     -14.319  12.808 -30.234  0.00  0.00           C
ATOM   2223  N   ASP A 308     -14.444   7.641 -28.825  0.00  0.00           N
ATOM   2224  CA  ASP A 308     -15.102   6.344 -29.012  0.00  0.00           C
ATOM   2225  C   ASP A 308     -16.216   6.082 -27.999  0.00  0.00           C
ATOM   2226  O   ASP A 308     -17.306   5.601 -28.355  0.00  0.00           O
ATOM   2227  CB  ASP A 308     -14.062   5.250 -28.934  0.00  0.00           C
ATOM   2228  CG  ASP A 308     -14.590   3.872 -29.072  0.00  0.00           C
ATOM   2229  OD1 ASP A 308     -14.530   3.047 -28.167  0.00  0.00           O
ATOM   2230  OD2 ASP A 308     -15.156   3.618 -30.174  0.00  0.00           O
ATOM   2231  N   GLN A 309     -15.975   6.350 -26.689  0.00  0.00           N
ATOM   2232  CA  GLN A 309     -16.901   5.875 -25.646  0.00  0.00           C
ATOM   2233  C   GLN A 309     -18.057   6.845 -25.369  0.00  0.00           C
ATOM   2234  O   GLN A 309     -19.037   6.434 -24.733  0.00  0.00           O
ATOM   2235  CB  GLN A 309     -16.194   5.583 -24.327  0.00  0.00           C
ATOM   2236  CG  GLN A 309     -15.155   4.494 -24.422  0.00  0.00           C
ATOM   2237  CD  GLN A 309     -14.393   4.065 -23.166  0.00  0.00           C
ATOM   2238  NE2 GLN A 309     -13.671   2.991 -23.170  0.00  0.00           N
ATOM   2239  OE1 GLN A 309     -14.474   4.638 -22.086  0.00  0.00           O
ATOM   2240  N   ALA A 310     -17.891   8.120 -25.655  0.00  0.00           N
ATOM   2241  CA  ALA A 310     -18.832   9.129 -25.078  0.00  0.00           C
ATOM   2242  C   ALA A 310     -20.315   8.840 -25.241  0.00  0.00           C
ATOM   2243  O   ALA A 310     -21.053   8.737 -24.240  0.00  0.00           O
ATOM   2244  CB  ALA A 310     -18.422  10.524 -25.615  0.00  0.00           C
ATOM   2245  N   GLU A 311     -20.720   8.579 -26.431  0.00  0.00           N
ATOM   2246  CA  GLU A 311     -22.091   8.155 -26.860  0.00  0.00           C
ATOM   2247  C   GLU A 311     -22.657   6.900 -26.250  0.00  0.00           C
ATOM   2248  O   GLU A 311     -23.868   6.745 -26.259  0.00  0.00           O
ATOM   2249  CB  GLU A 311     -22.241   8.044 -28.383  0.00  0.00           C
ATOM   2250  CG  GLU A 311     -21.750   9.269 -29.189  0.00  0.00           C
ATOM   2251  CD  GLU A 311     -21.851   9.020 -30.665  0.00  0.00           C
ATOM   2252  OE1 GLU A 311     -22.964   8.726 -31.058  0.00  0.00           O
ATOM   2253  OE2 GLU A 311     -20.822   8.836 -31.362  0.00  0.00           O
ATOM   2254  N   THR A 312     -21.760   6.103 -25.607  0.00  0.00           N
ATOM   2255  CA  THR A 312     -22.153   4.845 -24.985  0.00  0.00           C
ATOM   2256  C   THR A 312     -22.072   5.006 -23.469  0.00  0.00           C
ATOM   2257  O   THR A 312     -22.723   4.191 -22.838  0.00  0.00           O
ATOM   2258  CB  THR A 312     -21.283   3.723 -25.591  0.00  0.00           C
ATOM   2259  CG2 THR A 312     -21.858   2.317 -25.390  0.00  0.00           C
ATOM   2260  OG1 THR A 312     -21.155   3.796 -27.041  0.00  0.00           O
ATOM   2261  N   ALA A 313     -21.188   5.877 -22.971  0.00  0.00           N
ATOM   2262  CA  ALA A 313     -21.119   6.344 -21.586  0.00  0.00           C
ATOM   2263  C   ALA A 313     -22.262   7.343 -21.243  0.00  0.00           C
ATOM   2264  O   ALA A 313     -22.438   7.733 -20.086  0.00  0.00           O
ATOM   2265  CB  ALA A 313     -19.809   7.000 -21.277  0.00  0.00           C
ATOM   2266  N   GLY A 314     -23.138   7.800 -22.230  0.00  0.00           N
ATOM   2267  CA  GLY A 314     -24.347   8.627 -22.071  0.00  0.00           C
ATOM   2268  C   GLY A 314     -23.998  10.079 -22.052  0.00  0.00           C
ATOM   2269  O   GLY A 314     -24.863  10.854 -21.638  0.00  0.00           O
ATOM   2270  N   ALA A 315     -22.775  10.552 -22.473  0.00  0.00           N
ATOM   2271  CA  ALA A 315     -22.536  12.001 -22.621  0.00  0.00           C
ATOM   2272  C   ALA A 315     -23.293  12.586 -23.837  0.00  0.00           C
ATOM   2273  O   ALA A 315     -23.589  11.823 -24.821  0.00  0.00           O
ATOM   2274  CB  ALA A 315     -21.040  12.265 -22.725  0.00  0.00           C
ATOM   2275  N   ARG A 316     -23.609  13.902 -23.761  0.00  0.00           N
ATOM   2276  CA  ARG A 316     -24.188  14.620 -24.885  0.00  0.00           C
ATOM   2277  C   ARG A 316     -23.264  15.614 -25.650  0.00  0.00           C
ATOM   2278  O   ARG A 316     -23.354  15.838 -26.860  0.00  0.00           O
ATOM   2279  CB  ARG A 316     -25.457  15.295 -24.383  0.00  0.00           C
ATOM   2280  CG  ARG A 316     -26.525  14.522 -23.627  0.00  0.00           C
ATOM   2281  CD  ARG A 316     -26.897  13.233 -24.353  0.00  0.00           C
ATOM   2282  NE  ARG A 316     -27.579  12.293 -23.507  0.00  0.00           N
ATOM   2283  CZ  ARG A 316     -28.355  11.309 -23.954  0.00  0.00           C
ATOM   2284  NH1 ARG A 316     -28.494  11.074 -25.269  0.00  0.00           N
ATOM   2285  NH2 ARG A 316     -29.050  10.546 -23.155  0.00  0.00           N
ATOM   2286  N   LEU A 317     -22.281  16.155 -24.972  0.00  0.00           N
ATOM   2287  CA  LEU A 317     -21.384  17.164 -25.498  0.00  0.00           C
ATOM   2288  C   LEU A 317     -19.881  16.992 -25.219  0.00  0.00           C
ATOM   2289  O   LEU A 317     -19.424  17.155 -24.049  0.00  0.00           O
ATOM   2290  CB  LEU A 317     -22.008  18.451 -25.055  0.00  0.00           C
ATOM   2291  CG  LEU A 317     -21.222  19.758 -25.462  0.00  0.00           C
ATOM   2292  CD1 LEU A 317     -21.300  19.967 -26.971  0.00  0.00           C
ATOM   2293  CD2 LEU A 317     -21.653  21.119 -24.884  0.00  0.00           C
ATOM   2294  N   VAL A 318     -19.120  16.563 -26.261  0.00  0.00           N
ATOM   2295  CA  VAL A 318     -17.665  16.522 -26.074  0.00  0.00           C
ATOM   2296  C   VAL A 318     -17.011  17.846 -26.528  0.00  0.00           C
ATOM   2297  O   VAL A 318     -17.047  18.042 -27.744  0.00  0.00           O
ATOM   2298  CB  VAL A 318     -17.030  15.372 -26.905  0.00  0.00           C
ATOM   2299  CG1 VAL A 318     -15.506  15.398 -26.830  0.00  0.00           C
ATOM   2300  CG2 VAL A 318     -17.517  13.986 -26.430  0.00  0.00           C
ATOM   2301  N   VAL A 319     -16.499  18.657 -25.569  0.00  0.00           N
ATOM   2302  CA  VAL A 319     -15.937  19.980 -25.895  0.00  0.00           C
ATOM   2303  C   VAL A 319     -14.396  19.963 -25.871  0.00  0.00           C
ATOM   2304  O   VAL A 319     -13.769  19.642 -24.840  0.00  0.00           O
ATOM   2305  CB  VAL A 319     -16.375  21.030 -24.863  0.00  0.00           C
ATOM   2306  CG1 VAL A 319     -15.949  22.476 -25.210  0.00  0.00           C
ATOM   2307  CG2 VAL A 319     -17.884  21.081 -24.527  0.00  0.00           C
ATOM   2308  N   LEU A 320     -13.754  20.182 -26.986  0.00  0.00           N
ATOM   2309  CA  LEU A 320     -12.283  20.147 -27.266  0.00  0.00           C
ATOM   2310  C   LEU A 320     -11.817  21.588 -27.111  0.00  0.00           C
ATOM   2311  O   LEU A 320     -11.885  22.389 -28.041  0.00  0.00           O
ATOM   2312  CB  LEU A 320     -12.095  19.530 -28.698  0.00  0.00           C
ATOM   2313  CG  LEU A 320     -12.632  18.084 -28.794  0.00  0.00           C
ATOM   2314  CD1 LEU A 320     -12.556  17.736 -30.305  0.00  0.00           C
ATOM   2315  CD2 LEU A 320     -11.816  17.027 -28.008  0.00  0.00           C
ATOM   2316  N   ALA A 321     -11.323  21.893 -25.910  0.00  0.00           N
ATOM   2317  CA  ALA A 321     -10.899  23.238 -25.441  0.00  0.00           C
ATOM   2318  C   ALA A 321      -9.367  23.452 -25.575  0.00  0.00           C
ATOM   2319  O   ALA A 321      -8.608  22.474 -25.507  0.00  0.00           O
ATOM   2320  CB  ALA A 321     -11.391  23.308 -24.012  0.00  0.00           C
ATOM   2321  N   THR A 322      -8.947  24.699 -25.779  0.00  0.00           N
ATOM   2322  CA  THR A 322      -7.639  25.022 -26.316  0.00  0.00           C
ATOM   2323  C   THR A 322      -7.446  26.589 -26.403  0.00  0.00           C
ATOM   2324  O   THR A 322      -8.404  27.308 -26.431  0.00  0.00           O
ATOM   2325  CB  THR A 322      -7.351  24.401 -27.687  0.00  0.00           C
ATOM   2326  CG2 THR A 322      -8.197  25.044 -28.777  0.00  0.00           C
ATOM   2327  OG1 THR A 322      -5.945  24.655 -28.029  0.00  0.00           O
ATOM   2328  N   ALA A 323      -6.250  27.086 -26.399  0.00  0.00           N
ATOM   2329  CA  ALA A 323      -5.986  28.485 -26.873  0.00  0.00           C
ATOM   2330  C   ALA A 323      -6.172  28.711 -28.381  0.00  0.00           C
ATOM   2331  O   ALA A 323      -6.706  29.719 -28.788  0.00  0.00           O
ATOM   2332  CB  ALA A 323      -4.569  28.816 -26.527  0.00  0.00           C
ATOM   2333  N   THR A 324      -5.670  27.718 -29.170  0.00  0.00           N
ATOM   2334  CA  THR A 324      -5.229  27.886 -30.554  0.00  0.00           C
ATOM   2335  C   THR A 324      -5.356  26.516 -31.279  0.00  0.00           C
ATOM   2336  O   THR A 324      -5.309  25.506 -30.591  0.00  0.00           O
ATOM   2337  CB  THR A 324      -3.784  28.345 -30.637  0.00  0.00           C
ATOM   2338  CG2 THR A 324      -3.592  29.823 -30.207  0.00  0.00           C
ATOM   2339  OG1 THR A 324      -2.895  27.592 -29.823  0.00  0.00           O
ATOM   2340  N   PRO A 325      -5.484  26.499 -32.660  0.00  0.00           N
ATOM   2341  CA  PRO A 325      -5.671  25.234 -33.390  0.00  0.00           C
ATOM   2342  C   PRO A 325      -4.292  24.600 -33.652  0.00  0.00           C
ATOM   2343  O   PRO A 325      -3.296  25.229 -33.302  0.00  0.00           O
ATOM   2344  CB  PRO A 325      -6.425  25.691 -34.740  0.00  0.00           C
ATOM   2345  CG  PRO A 325      -5.865  27.079 -35.049  0.00  0.00           C
ATOM   2346  CD  PRO A 325      -5.805  27.608 -33.580  0.00  0.00           C
ATOM   2347  N   PRO A 326      -4.218  23.340 -34.206  0.00  0.00           N
ATOM   2348  CA  PRO A 326      -3.049  22.743 -34.841  0.00  0.00           C
ATOM   2349  C   PRO A 326      -2.369  23.795 -35.749  0.00  0.00           C
ATOM   2350  O   PRO A 326      -2.900  24.592 -36.470  0.00  0.00           O
ATOM   2351  CB  PRO A 326      -3.518  21.542 -35.758  0.00  0.00           C
ATOM   2352  CG  PRO A 326      -4.769  21.143 -34.908  0.00  0.00           C
ATOM   2353  CD  PRO A 326      -5.341  22.400 -34.265  0.00  0.00           C
ATOM   2354  N   GLY A 327      -1.049  23.682 -35.683  0.00  0.00           N
ATOM   2355  CA  GLY A 327      -0.118  24.410 -36.456  0.00  0.00           C
ATOM   2356  C   GLY A 327       0.349  25.754 -35.875  0.00  0.00           C
ATOM   2357  O   GLY A 327       0.820  26.593 -36.664  0.00  0.00           O
ATOM   2358  N   SER A 328       0.125  26.021 -34.586  0.00  0.00           N
ATOM   2359  CA  SER A 328       0.104  27.385 -34.012  0.00  0.00           C
ATOM   2360  C   SER A 328       1.043  27.627 -32.863  0.00  0.00           C
ATOM   2361  O   SER A 328       1.354  26.649 -32.082  0.00  0.00           O
ATOM   2362  CB  SER A 328      -1.287  27.789 -33.478  0.00  0.00           C
ATOM   2363  OG  SER A 328      -2.365  27.531 -34.298  0.00  0.00           O
ATOM   2364  N   VAL A 329       1.470  28.862 -32.650  0.00  0.00           N
ATOM   2365  CA  VAL A 329       2.146  29.242 -31.421  0.00  0.00           C
ATOM   2366  C   VAL A 329       1.161  29.779 -30.370  0.00  0.00           C
ATOM   2367  O   VAL A 329       0.138  30.352 -30.744  0.00  0.00           O
ATOM   2368  CB  VAL A 329       3.315  30.287 -31.536  0.00  0.00           C
ATOM   2369  CG1 VAL A 329       4.453  29.876 -32.425  0.00  0.00           C
ATOM   2370  CG2 VAL A 329       2.863  31.636 -32.278  0.00  0.00           C
ATOM   2371  N   THR A 330       1.477  29.798 -29.112  0.00  0.00           N
ATOM   2372  CA  THR A 330       0.719  30.387 -28.059  0.00  0.00           C
ATOM   2373  C   THR A 330       0.972  31.909 -27.990  0.00  0.00           C
ATOM   2374  O   THR A 330       2.069  32.363 -28.398  0.00  0.00           O
ATOM   2375  CB  THR A 330       1.169  29.796 -26.735  0.00  0.00           C
ATOM   2376  CG2 THR A 330       0.621  28.384 -26.598  0.00  0.00           C
ATOM   2377  OG1 THR A 330       2.527  29.742 -26.634  0.00  0.00           O
ATOM   2378  N   VAL A 331       0.034  32.622 -27.387  0.00  0.00           N
ATOM   2379  CA  VAL A 331       0.295  34.008 -26.960  0.00  0.00           C
ATOM   2380  C   VAL A 331       1.006  33.900 -25.536  0.00  0.00           C
ATOM   2381  O   VAL A 331       0.705  33.001 -24.720  0.00  0.00           O
ATOM   2382  CB  VAL A 331      -1.086  34.708 -26.723  0.00  0.00           C
ATOM   2383  CG1 VAL A 331      -0.904  36.183 -26.416  0.00  0.00           C
ATOM   2384  CG2 VAL A 331      -2.070  34.673 -27.945  0.00  0.00           C
ATOM   2385  N   PRO A 332       1.824  34.903 -25.172  0.00  0.00           N
ATOM   2386  CA  PRO A 332       2.591  34.850 -23.936  0.00  0.00           C
ATOM   2387  C   PRO A 332       1.774  35.066 -22.658  0.00  0.00           C
ATOM   2388  O   PRO A 332       0.652  35.574 -22.644  0.00  0.00           O
ATOM   2389  CB  PRO A 332       3.675  35.901 -24.136  0.00  0.00           C
ATOM   2390  CG  PRO A 332       3.824  36.025 -25.606  0.00  0.00           C
ATOM   2391  CD  PRO A 332       2.352  35.924 -26.033  0.00  0.00           C
ATOM   2392  N   HIS A 333       2.296  34.642 -21.508  0.00  0.00           N
ATOM   2393  CA  HIS A 333       1.533  34.544 -20.274  0.00  0.00           C
ATOM   2394  C   HIS A 333       1.092  35.890 -19.584  0.00  0.00           C
ATOM   2395  O   HIS A 333       2.017  36.651 -19.208  0.00  0.00           O
ATOM   2396  CB  HIS A 333       2.282  33.541 -19.392  0.00  0.00           C
ATOM   2397  CG  HIS A 333       1.475  33.033 -18.198  0.00  0.00           C
ATOM   2398  CD2 HIS A 333       1.867  32.078 -17.307  0.00  0.00           C
ATOM   2399  ND1 HIS A 333       0.175  33.483 -17.902  0.00  0.00           N
ATOM   2400  CE1 HIS A 333      -0.162  32.816 -16.743  0.00  0.00           C
ATOM   2401  NE2 HIS A 333       0.841  31.966 -16.371  0.00  0.00           N
ATOM   2402  N   PRO A 334      -0.216  36.145 -19.343  0.00  0.00           N
ATOM   2403  CA  PRO A 334      -0.630  37.225 -18.441  0.00  0.00           C
ATOM   2404  C   PRO A 334       0.079  37.341 -17.127  0.00  0.00           C
ATOM   2405  O   PRO A 334       0.552  38.442 -16.744  0.00  0.00           O
ATOM   2406  CB  PRO A 334      -2.162  37.102 -18.200  0.00  0.00           C
ATOM   2407  CG  PRO A 334      -2.581  36.275 -19.477  0.00  0.00           C
ATOM   2408  CD  PRO A 334      -1.370  35.465 -19.976  0.00  0.00           C
ATOM   2409  N   ASN A 335       0.032  36.273 -16.343  0.00  0.00           N
ATOM   2410  CA  ASN A 335       0.158  36.387 -14.842  0.00  0.00           C
ATOM   2411  C   ASN A 335       1.588  36.403 -14.242  0.00  0.00           C
ATOM   2412  O   ASN A 335       1.800  36.568 -13.061  0.00  0.00           O
ATOM   2413  CB  ASN A 335      -0.639  35.297 -14.090  0.00  0.00           C
ATOM   2414  CG  ASN A 335      -2.166  35.519 -14.270  0.00  0.00           C
ATOM   2415  ND2 ASN A 335      -2.741  36.347 -13.460  0.00  0.00           N
ATOM   2416  OD1 ASN A 335      -2.819  34.925 -15.150  0.00  0.00           O
ATOM   2417  N   ILE A 336       2.608  36.428 -15.090  0.00  0.00           N
ATOM   2418  CA  ILE A 336       4.027  36.353 -14.756  0.00  0.00           C
ATOM   2419  C   ILE A 336       4.980  37.265 -15.566  0.00  0.00           C
ATOM   2420  O   ILE A 336       4.599  37.789 -16.592  0.00  0.00           O
ATOM   2421  CB  ILE A 336       4.501  34.830 -14.870  0.00  0.00           C
ATOM   2422  CG1 ILE A 336       4.552  34.469 -16.363  0.00  0.00           C
ATOM   2423  CG2 ILE A 336       3.688  33.895 -14.026  0.00  0.00           C
ATOM   2424  CD1 ILE A 336       4.961  33.014 -16.601  0.00  0.00           C
ATOM   2425  N   GLU A 337       6.180  37.537 -15.037  0.00  0.00           N
ATOM   2426  CA  GLU A 337       7.307  38.053 -15.812  0.00  0.00           C
ATOM   2427  C   GLU A 337       7.865  36.916 -16.695  0.00  0.00           C
ATOM   2428  O   GLU A 337       7.996  35.806 -16.205  0.00  0.00           O
ATOM   2429  CB  GLU A 337       8.458  38.567 -14.925  0.00  0.00           C
ATOM   2430  CG  GLU A 337       7.936  39.669 -13.987  0.00  0.00           C
ATOM   2431  CD  GLU A 337       7.442  40.976 -14.696  0.00  0.00           C
ATOM   2432  OE1 GLU A 337       8.050  41.326 -15.719  0.00  0.00           O
ATOM   2433  OE2 GLU A 337       6.461  41.653 -14.261  0.00  0.00           O
ATOM   2434  N   GLU A 338       8.255  37.184 -17.898  0.00  0.00           N
ATOM   2435  CA  GLU A 338       8.985  36.261 -18.753  0.00  0.00           C
ATOM   2436  C   GLU A 338      10.263  37.068 -19.191  0.00  0.00           C
ATOM   2437  O   GLU A 338      10.182  37.956 -20.037  0.00  0.00           O
ATOM   2438  CB  GLU A 338       8.164  35.848 -19.896  0.00  0.00           C
ATOM   2439  CG  GLU A 338       6.959  34.945 -19.538  0.00  0.00           C
ATOM   2440  CD  GLU A 338       6.195  34.693 -20.871  0.00  0.00           C
ATOM   2441  OE1 GLU A 338       6.435  33.691 -21.593  0.00  0.00           O
ATOM   2442  OE2 GLU A 338       5.492  35.594 -21.330  0.00  0.00           O
ATOM   2443  N   VAL A 339      11.363  36.652 -18.661  0.00  0.00           N
ATOM   2444  CA  VAL A 339      12.577  37.355 -18.825  0.00  0.00           C
ATOM   2445  C   VAL A 339      13.738  36.476 -19.139  0.00  0.00           C
ATOM   2446  O   VAL A 339      13.811  35.293 -18.789  0.00  0.00           O
ATOM   2447  CB  VAL A 339      12.877  38.165 -17.481  0.00  0.00           C
ATOM   2448  CG1 VAL A 339      12.305  39.618 -17.674  0.00  0.00           C
ATOM   2449  CG2 VAL A 339      12.525  37.605 -16.105  0.00  0.00           C
ATOM   2450  N   ALA A 340      14.718  37.057 -19.818  0.00  0.00           N
ATOM   2451  CA  ALA A 340      15.964  36.416 -20.254  0.00  0.00           C
ATOM   2452  C   ALA A 340      17.006  36.077 -19.112  0.00  0.00           C
ATOM   2453  O   ALA A 340      16.921  36.566 -17.969  0.00  0.00           O
ATOM   2454  CB  ALA A 340      16.631  37.357 -21.377  0.00  0.00           C
ATOM   2455  N   LEU A 341      18.086  35.383 -19.496  0.00  0.00           N
ATOM   2456  CA  LEU A 341      19.411  35.102 -18.834  0.00  0.00           C
ATOM   2457  C   LEU A 341      20.582  35.569 -19.570  0.00  0.00           C
ATOM   2458  O   LEU A 341      20.599  35.626 -20.817  0.00  0.00           O
ATOM   2459  CB  LEU A 341      19.640  33.601 -18.549  0.00  0.00           C
ATOM   2460  CG  LEU A 341      18.577  33.104 -17.561  0.00  0.00           C
ATOM   2461  CD1 LEU A 341      18.763  31.555 -17.545  0.00  0.00           C
ATOM   2462  CD2 LEU A 341      18.782  33.760 -16.131  0.00  0.00           C
ATOM   2463  N   SER A 342      21.600  36.057 -18.869  0.00  0.00           N
ATOM   2464  CA  SER A 342      23.008  36.415 -19.366  0.00  0.00           C
ATOM   2465  C   SER A 342      24.088  35.294 -19.042  0.00  0.00           C
ATOM   2466  O   SER A 342      23.773  34.194 -18.567  0.00  0.00           O
ATOM   2467  CB  SER A 342      23.397  37.751 -18.770  0.00  0.00           C
ATOM   2468  OG  SER A 342      23.714  37.596 -17.408  0.00  0.00           O
ATOM   2469  N   ASN A 343      25.380  35.558 -19.213  0.00  0.00           N
ATOM   2470  CA  ASN A 343      26.476  34.798 -18.711  0.00  0.00           C
ATOM   2471  C   ASN A 343      26.781  35.154 -17.194  0.00  0.00           C
ATOM   2472  O   ASN A 343      27.756  34.575 -16.687  0.00  0.00           O
ATOM   2473  CB  ASN A 343      27.620  35.110 -19.730  0.00  0.00           C
ATOM   2474  CG  ASN A 343      28.910  34.346 -19.336  0.00  0.00           C
ATOM   2475  ND2 ASN A 343      29.785  34.934 -18.604  0.00  0.00           N
ATOM   2476  OD1 ASN A 343      29.333  33.330 -19.852  0.00  0.00           O
ATOM   2477  N   THR A 344      26.122  36.107 -16.553  0.00  0.00           N
ATOM   2478  CA  THR A 344      26.441  36.550 -15.111  0.00  0.00           C
ATOM   2479  C   THR A 344      25.962  35.470 -14.105  0.00  0.00           C
ATOM   2480  O   THR A 344      24.859  34.911 -14.283  0.00  0.00           O
ATOM   2481  CB  THR A 344      26.087  37.973 -14.826  0.00  0.00           C
ATOM   2482  CG2 THR A 344      26.393  38.423 -13.388  0.00  0.00           C
ATOM   2483  OG1 THR A 344      26.788  38.764 -15.763  0.00  0.00           O
ATOM   2484  N   GLY A 345      26.703  35.251 -13.053  0.00  0.00           N
ATOM   2485  CA  GLY A 345      26.259  34.335 -12.030  0.00  0.00           C
ATOM   2486  C   GLY A 345      27.089  33.097 -11.903  0.00  0.00           C
ATOM   2487  O   GLY A 345      27.768  32.626 -12.808  0.00  0.00           O
ATOM   2488  N   GLU A 346      27.113  32.577 -10.639  0.00  0.00           N
ATOM   2489  CA  GLU A 346      27.909  31.444 -10.155  0.00  0.00           C
ATOM   2490  C   GLU A 346      27.737  30.038 -10.803  0.00  0.00           C
ATOM   2491  O   GLU A 346      28.704  29.240 -10.817  0.00  0.00           O
ATOM   2492  CB  GLU A 346      27.681  31.195  -8.649  0.00  0.00           C
ATOM   2493  CG  GLU A 346      28.094  32.245  -7.630  0.00  0.00           C
ATOM   2494  CD  GLU A 346      27.402  33.580  -7.831  0.00  0.00           C
ATOM   2495  OE1 GLU A 346      26.205  33.625  -8.204  0.00  0.00           O
ATOM   2496  OE2 GLU A 346      28.044  34.696  -7.644  0.00  0.00           O
ATOM   2497  N   ILE A 347      26.538  29.701 -11.277  0.00  0.00           N
ATOM   2498  CA  ILE A 347      26.224  28.425 -11.954  0.00  0.00           C
ATOM   2499  C   ILE A 347      26.245  28.529 -13.475  0.00  0.00           C
ATOM   2500  O   ILE A 347      25.266  29.118 -13.989  0.00  0.00           O
ATOM   2501  CB  ILE A 347      24.866  27.892 -11.435  0.00  0.00           C
ATOM   2502  CG1 ILE A 347      24.719  28.005  -9.889  0.00  0.00           C
ATOM   2503  CG2 ILE A 347      24.630  26.440 -11.819  0.00  0.00           C
ATOM   2504  CD1 ILE A 347      25.901  27.338  -9.096  0.00  0.00           C
ATOM   2505  N   PRO A 348      27.209  27.984 -14.262  0.00  0.00           N
ATOM   2506  CA  PRO A 348      27.138  28.029 -15.675  0.00  0.00           C
ATOM   2507  C   PRO A 348      26.071  27.064 -16.149  0.00  0.00           C
ATOM   2508  O   PRO A 348      25.912  25.933 -15.703  0.00  0.00           O
ATOM   2509  CB  PRO A 348      28.585  27.818 -16.203  0.00  0.00           C
ATOM   2510  CG  PRO A 348      29.267  27.095 -15.018  0.00  0.00           C
ATOM   2511  CD  PRO A 348      28.504  27.623 -13.792  0.00  0.00           C
ATOM   2512  N   PHE A 349      25.386  27.494 -17.132  0.00  0.00           N
ATOM   2513  CA  PHE A 349      24.076  26.919 -17.505  0.00  0.00           C
ATOM   2514  C   PHE A 349      23.673  27.094 -18.930  0.00  0.00           C
ATOM   2515  O   PHE A 349      23.058  28.075 -19.305  0.00  0.00           O
ATOM   2516  CB  PHE A 349      23.042  27.587 -16.548  0.00  0.00           C
ATOM   2517  CG  PHE A 349      21.732  26.864 -16.506  0.00  0.00           C
ATOM   2518  CD1 PHE A 349      21.702  25.625 -15.947  0.00  0.00           C
ATOM   2519  CD2 PHE A 349      20.537  27.502 -16.925  0.00  0.00           C
ATOM   2520  CE1 PHE A 349      20.440  24.998 -15.935  0.00  0.00           C
ATOM   2521  CE2 PHE A 349      19.327  26.806 -16.970  0.00  0.00           C
ATOM   2522  CZ  PHE A 349      19.222  25.530 -16.401  0.00  0.00           C
ATOM   2523  N   TYR A 350      24.145  26.200 -19.798  0.00  0.00           N
ATOM   2524  CA  TYR A 350      23.998  26.056 -21.263  0.00  0.00           C
ATOM   2525  C   TYR A 350      24.648  27.273 -22.055  0.00  0.00           C
ATOM   2526  O   TYR A 350      24.138  27.733 -23.089  0.00  0.00           O
ATOM   2527  CB  TYR A 350      22.560  25.740 -21.631  0.00  0.00           C
ATOM   2528  CG  TYR A 350      21.898  24.499 -21.014  0.00  0.00           C
ATOM   2529  CD1 TYR A 350      21.271  24.615 -19.720  0.00  0.00           C
ATOM   2530  CD2 TYR A 350      21.975  23.177 -21.561  0.00  0.00           C
ATOM   2531  CE1 TYR A 350      20.828  23.504 -19.029  0.00  0.00           C
ATOM   2532  CE2 TYR A 350      21.545  22.055 -20.884  0.00  0.00           C
ATOM   2533  CZ  TYR A 350      20.967  22.221 -19.612  0.00  0.00           C
ATOM   2534  OH  TYR A 350      20.597  21.147 -18.951  0.00  0.00           O
ATOM   2535  N   GLY A 351      25.595  27.874 -21.398  0.00  0.00           N
ATOM   2536  CA  GLY A 351      26.341  29.054 -21.790  0.00  0.00           C
ATOM   2537  C   GLY A 351      25.675  30.474 -21.379  0.00  0.00           C
ATOM   2538  O   GLY A 351      26.368  31.484 -21.441  0.00  0.00           O
ATOM   2539  N   LYS A 352      24.416  30.439 -20.965  0.00  0.00           N
ATOM   2540  CA  LYS A 352      23.868  31.372 -19.946  0.00  0.00           C
ATOM   2541  C   LYS A 352      24.480  30.914 -18.591  0.00  0.00           C
ATOM   2542  O   LYS A 352      25.265  29.972 -18.492  0.00  0.00           O
ATOM   2543  CB  LYS A 352      22.303  31.467 -19.995  0.00  0.00           C
ATOM   2544  CG  LYS A 352      21.757  31.719 -21.417  0.00  0.00           C
ATOM   2545  CD  LYS A 352      22.552  32.879 -22.093  0.00  0.00           C
ATOM   2546  CE  LYS A 352      21.597  33.443 -23.184  0.00  0.00           C
ATOM   2547  NZ  LYS A 352      22.314  34.236 -24.123  0.00  0.00           N
ATOM   2548  N   ALA A 353      24.152  31.675 -17.553  0.00  0.00           N
ATOM   2549  CA  ALA A 353      24.453  31.303 -16.181  0.00  0.00           C
ATOM   2550  C   ALA A 353      23.222  31.602 -15.290  0.00  0.00           C
ATOM   2551  O   ALA A 353      22.318  32.317 -15.740  0.00  0.00           O
ATOM   2552  CB  ALA A 353      25.710  32.143 -15.862  0.00  0.00           C
ATOM   2553  N   ILE A 354      23.255  31.086 -14.072  0.00  0.00           N
ATOM   2554  CA  ILE A 354      22.274  31.297 -13.041  0.00  0.00           C
ATOM   2555  C   ILE A 354      23.077  31.880 -11.858  0.00  0.00           C
ATOM   2556  O   ILE A 354      24.086  31.306 -11.482  0.00  0.00           O
ATOM   2557  CB  ILE A 354      21.543  30.037 -12.688  0.00  0.00           C
ATOM   2558  CG1 ILE A 354      20.673  29.604 -13.870  0.00  0.00           C
ATOM   2559  CG2 ILE A 354      20.671  30.257 -11.436  0.00  0.00           C
ATOM   2560  CD1 ILE A 354      20.376  28.117 -13.696  0.00  0.00           C
ATOM   2561  N   PRO A 355      22.791  33.113 -11.374  0.00  0.00           N
ATOM   2562  CA  PRO A 355      23.257  33.749 -10.112  0.00  0.00           C
ATOM   2563  C   PRO A 355      22.710  33.121  -8.820  0.00  0.00           C
ATOM   2564  O   PRO A 355      21.573  32.724  -8.660  0.00  0.00           O
ATOM   2565  CB  PRO A 355      22.938  35.245 -10.252  0.00  0.00           C
ATOM   2566  CG  PRO A 355      22.208  35.436 -11.529  0.00  0.00           C
ATOM   2567  CD  PRO A 355      21.803  34.027 -11.945  0.00  0.00           C
ATOM   2568  N   ILE A 356      23.594  32.777  -7.918  0.00  0.00           N
ATOM   2569  CA  ILE A 356      23.146  31.959  -6.732  0.00  0.00           C
ATOM   2570  C   ILE A 356      22.372  32.744  -5.701  0.00  0.00           C
ATOM   2571  O   ILE A 356      21.446  32.277  -4.953  0.00  0.00           O
ATOM   2572  CB  ILE A 356      24.276  31.100  -6.114  0.00  0.00           C
ATOM   2573  CG1 ILE A 356      23.775  29.845  -5.277  0.00  0.00           C
ATOM   2574  CG2 ILE A 356      25.146  31.980  -5.318  0.00  0.00           C
ATOM   2575  CD1 ILE A 356      24.863  29.037  -4.516  0.00  0.00           C
ATOM   2576  N   GLU A 357      22.707  34.083  -5.562  0.00  0.00           N
ATOM   2577  CA  GLU A 357      22.094  34.888  -4.568  0.00  0.00           C
ATOM   2578  C   GLU A 357      20.642  35.260  -4.864  0.00  0.00           C
ATOM   2579  O   GLU A 357      19.919  35.716  -3.937  0.00  0.00           O
ATOM   2580  CB  GLU A 357      22.899  36.170  -4.272  0.00  0.00           C
ATOM   2581  CG  GLU A 357      22.794  36.719  -2.907  0.00  0.00           C
ATOM   2582  CD  GLU A 357      23.329  35.806  -1.876  0.00  0.00           C
ATOM   2583  OE1 GLU A 357      24.573  35.762  -1.752  0.00  0.00           O
ATOM   2584  OE2 GLU A 357      22.559  34.930  -1.433  0.00  0.00           O
ATOM   2585  N   ALA A 358      20.225  35.130  -6.162  0.00  0.00           N
ATOM   2586  CA  ALA A 358      18.892  35.241  -6.706  0.00  0.00           C
ATOM   2587  C   ALA A 358      17.942  34.268  -6.076  0.00  0.00           C
ATOM   2588  O   ALA A 358      16.759  34.428  -6.176  0.00  0.00           O
ATOM   2589  CB  ALA A 358      18.954  35.182  -8.250  0.00  0.00           C
ATOM   2590  N   ILE A 359      18.423  33.122  -5.603  0.00  0.00           N
ATOM   2591  CA  ILE A 359      17.666  31.857  -5.403  0.00  0.00           C
ATOM   2592  C   ILE A 359      17.919  31.133  -4.089  0.00  0.00           C
ATOM   2593  O   ILE A 359      17.151  30.164  -3.765  0.00  0.00           O
ATOM   2594  CB  ILE A 359      17.783  30.870  -6.623  0.00  0.00           C
ATOM   2595  CG1 ILE A 359      19.210  30.561  -7.128  0.00  0.00           C
ATOM   2596  CG2 ILE A 359      16.944  31.437  -7.757  0.00  0.00           C
ATOM   2597  CD1 ILE A 359      19.416  29.169  -7.775  0.00  0.00           C
ATOM   2598  N   ARG A 360      18.897  31.463  -3.320  0.00  0.00           N
ATOM   2599  CA  ARG A 360      19.254  30.672  -2.137  0.00  0.00           C
ATOM   2600  C   ARG A 360      18.600  31.146  -0.877  0.00  0.00           C
ATOM   2601  O   ARG A 360      18.813  32.299  -0.440  0.00  0.00           O
ATOM   2602  CB  ARG A 360      20.786  30.499  -2.004  0.00  0.00           C
ATOM   2603  CG  ARG A 360      21.719  31.740  -1.623  0.00  0.00           C
ATOM   2604  CD  ARG A 360      23.117  31.304  -1.544  0.00  0.00           C
ATOM   2605  NE  ARG A 360      23.986  32.465  -1.249  0.00  0.00           N
ATOM   2606  CZ  ARG A 360      25.287  32.441  -1.159  0.00  0.00           C
ATOM   2607  NH1 ARG A 360      25.869  31.277  -0.875  0.00  0.00           N
ATOM   2608  NH2 ARG A 360      26.005  33.555  -1.182  0.00  0.00           N
ATOM   2609  N   GLY A 361      17.835  30.247  -0.231  0.00  0.00           N
ATOM   2610  CA  GLY A 361      16.774  30.533   0.783  0.00  0.00           C
ATOM   2611  C   GLY A 361      15.270  30.392   0.329  0.00  0.00           C
ATOM   2612  O   GLY A 361      14.381  30.864   1.000  0.00  0.00           O
ATOM   2613  N   GLY A 362      15.044  29.643  -0.793  0.00  0.00           N
ATOM   2614  CA  GLY A 362      13.815  29.734  -1.575  0.00  0.00           C
ATOM   2615  C   GLY A 362      13.369  28.512  -2.326  0.00  0.00           C
ATOM   2616  O   GLY A 362      14.032  27.411  -2.360  0.00  0.00           O
ATOM   2617  N   ARG A 363      12.097  28.550  -2.760  0.00  0.00           N
ATOM   2618  CA  ARG A 363      11.410  27.448  -3.336  0.00  0.00           C
ATOM   2619  C   ARG A 363      11.276  27.534  -4.891  0.00  0.00           C
ATOM   2620  O   ARG A 363      10.300  28.087  -5.355  0.00  0.00           O
ATOM   2621  CB  ARG A 363      10.109  27.215  -2.613  0.00  0.00           C
ATOM   2622  CG  ARG A 363      10.189  26.946  -1.066  0.00  0.00           C
ATOM   2623  CD  ARG A 363       8.756  26.877  -0.580  0.00  0.00           C
ATOM   2624  NE  ARG A 363       8.121  25.736  -1.200  0.00  0.00           N
ATOM   2625  CZ  ARG A 363       8.358  24.442  -1.081  0.00  0.00           C
ATOM   2626  NH1 ARG A 363       9.205  23.843  -0.283  0.00  0.00           N
ATOM   2627  NH2 ARG A 363       7.725  23.547  -1.825  0.00  0.00           N
ATOM   2628  N   HIS A 364      12.316  26.990  -5.646  0.00  0.00           N
ATOM   2629  CA  HIS A 364      12.507  27.275  -7.066  0.00  0.00           C
ATOM   2630  C   HIS A 364      12.598  25.952  -7.875  0.00  0.00           C
ATOM   2631  O   HIS A 364      13.000  24.879  -7.395  0.00  0.00           O
ATOM   2632  CB  HIS A 364      13.757  28.144  -7.210  0.00  0.00           C
ATOM   2633  CG  HIS A 364      13.603  29.547  -6.618  0.00  0.00           C
ATOM   2634  CD2 HIS A 364      14.279  30.089  -5.575  0.00  0.00           C
ATOM   2635  ND1 HIS A 364      12.816  30.554  -7.220  0.00  0.00           N
ATOM   2636  CE1 HIS A 364      13.187  31.656  -6.632  0.00  0.00           C
ATOM   2637  NE2 HIS A 364      14.041  31.436  -5.581  0.00  0.00           N
ATOM   2638  N   LEU A 365      12.504  26.104  -9.214  0.00  0.00           N
ATOM   2639  CA  LEU A 365      12.504  25.007 -10.229  0.00  0.00           C
ATOM   2640  C   LEU A 365      13.552  25.278 -11.226  0.00  0.00           C
ATOM   2641  O   LEU A 365      13.564  26.395 -11.819  0.00  0.00           O
ATOM   2642  CB  LEU A 365      11.072  24.956 -10.758  0.00  0.00           C
ATOM   2643  CG  LEU A 365      10.775  23.971 -11.952  0.00  0.00           C
ATOM   2644  CD1 LEU A 365      11.426  22.630 -11.954  0.00  0.00           C
ATOM   2645  CD2 LEU A 365       9.234  23.789 -11.888  0.00  0.00           C
ATOM   2646  N   ILE A 366      14.272  24.295 -11.608  0.00  0.00           N
ATOM   2647  CA  ILE A 366      15.212  24.322 -12.714  0.00  0.00           C
ATOM   2648  C   ILE A 366      14.827  23.130 -13.695  0.00  0.00           C
ATOM   2649  O   ILE A 366      14.801  21.952 -13.274  0.00  0.00           O
ATOM   2650  CB  ILE A 366      16.757  24.168 -12.376  0.00  0.00           C
ATOM   2651  CG1 ILE A 366      17.161  25.171 -11.231  0.00  0.00           C
ATOM   2652  CG2 ILE A 366      17.703  24.274 -13.588  0.00  0.00           C
ATOM   2653  CD1 ILE A 366      18.620  25.110 -10.823  0.00  0.00           C
ATOM   2654  N   PHE A 367      14.395  23.384 -14.939  0.00  0.00           N
ATOM   2655  CA  PHE A 367      14.036  22.266 -15.884  0.00  0.00           C
ATOM   2656  C   PHE A 367      15.267  21.909 -16.724  0.00  0.00           C
ATOM   2657  O   PHE A 367      15.921  22.769 -17.303  0.00  0.00           O
ATOM   2658  CB  PHE A 367      12.921  22.728 -16.820  0.00  0.00           C
ATOM   2659  CG  PHE A 367      11.559  22.661 -16.210  0.00  0.00           C
ATOM   2660  CD1 PHE A 367      10.899  21.449 -16.455  0.00  0.00           C
ATOM   2661  CD2 PHE A 367      10.889  23.776 -15.729  0.00  0.00           C
ATOM   2662  CE1 PHE A 367       9.502  21.378 -16.174  0.00  0.00           C
ATOM   2663  CE2 PHE A 367       9.506  23.674 -15.456  0.00  0.00           C
ATOM   2664  CZ  PHE A 367       8.791  22.486 -15.640  0.00  0.00           C
ATOM   2665  N   CYS A 368      15.384  20.590 -16.926  0.00  0.00           N
ATOM   2666  CA  CYS A 368      16.493  19.948 -17.673  0.00  0.00           C
ATOM   2667  C   CYS A 368      15.890  19.040 -18.787  0.00  0.00           C
ATOM   2668  O   CYS A 368      14.853  18.422 -18.673  0.00  0.00           O
ATOM   2669  CB  CYS A 368      17.530  19.340 -16.727  0.00  0.00           C
ATOM   2670  SG  CYS A 368      18.583  20.550 -15.927  0.00  0.00           S
ATOM   2671  N   HIS A 369      16.650  18.934 -19.897  0.00  0.00           N
ATOM   2672  CA  HIS A 369      16.333  18.127 -21.121  0.00  0.00           C
ATOM   2673  C   HIS A 369      16.262  16.583 -20.821  0.00  0.00           C
ATOM   2674  O   HIS A 369      15.248  15.946 -21.130  0.00  0.00           O
ATOM   2675  CB  HIS A 369      17.347  18.414 -22.184  0.00  0.00           C
ATOM   2676  CG  HIS A 369      18.847  18.031 -22.040  0.00  0.00           C
ATOM   2677  CD2 HIS A 369      19.502  17.154 -22.900  0.00  0.00           C
ATOM   2678  ND1 HIS A 369      19.728  18.448 -21.060  0.00  0.00           N
ATOM   2679  CE1 HIS A 369      20.854  17.834 -21.298  0.00  0.00           C
ATOM   2680  NE2 HIS A 369      20.777  17.055 -22.408  0.00  0.00           N
ATOM   2681  N   SER A 370      17.200  16.036 -19.992  0.00  0.00           N
ATOM   2682  CA  SER A 370      17.291  14.586 -19.711  0.00  0.00           C
ATOM   2683  C   SER A 370      17.453  14.249 -18.179  0.00  0.00           C
ATOM   2684  O   SER A 370      17.781  15.024 -17.359  0.00  0.00           O
ATOM   2685  CB  SER A 370      18.505  14.074 -20.564  0.00  0.00           C
ATOM   2686  OG  SER A 370      19.664  14.916 -20.473  0.00  0.00           O
ATOM   2687  N   LYS A 371      17.164  13.024 -17.727  0.00  0.00           N
ATOM   2688  CA  LYS A 371      17.321  12.435 -16.307  0.00  0.00           C
ATOM   2689  C   LYS A 371      18.769  12.366 -15.812  0.00  0.00           C
ATOM   2690  O   LYS A 371      18.996  12.755 -14.676  0.00  0.00           O
ATOM   2691  CB  LYS A 371      16.878  10.957 -16.461  0.00  0.00           C
ATOM   2692  CG  LYS A 371      16.983  10.033 -15.250  0.00  0.00           C
ATOM   2693  CD  LYS A 371      16.195   8.743 -15.606  0.00  0.00           C
ATOM   2694  CE  LYS A 371      16.579   7.989 -16.814  0.00  0.00           C
ATOM   2695  NZ  LYS A 371      16.071   6.573 -16.811  0.00  0.00           N
ATOM   2696  N   LYS A 372      19.729  11.906 -16.662  0.00  0.00           N
ATOM   2697  CA  LYS A 372      21.114  11.925 -16.422  0.00  0.00           C
ATOM   2698  C   LYS A 372      21.589  13.313 -15.999  0.00  0.00           C
ATOM   2699  O   LYS A 372      22.216  13.525 -14.943  0.00  0.00           O
ATOM   2700  CB  LYS A 372      22.021  11.326 -17.568  0.00  0.00           C
ATOM   2701  CG  LYS A 372      23.479  11.124 -17.248  0.00  0.00           C
ATOM   2702  CD  LYS A 372      23.720  10.380 -15.926  0.00  0.00           C
ATOM   2703  CE  LYS A 372      25.176   9.809 -15.853  0.00  0.00           C
ATOM   2704  NZ  LYS A 372      25.331   8.682 -15.002  0.00  0.00           N
ATOM   2705  N   LYS A 373      21.291  14.293 -16.819  0.00  0.00           N
ATOM   2706  CA  LYS A 373      21.598  15.765 -16.580  0.00  0.00           C
ATOM   2707  C   LYS A 373      20.912  16.290 -15.289  0.00  0.00           C
ATOM   2708  O   LYS A 373      21.601  16.666 -14.347  0.00  0.00           O
ATOM   2709  CB  LYS A 373      21.098  16.553 -17.750  0.00  0.00           C
ATOM   2710  CG  LYS A 373      21.459  18.041 -17.828  0.00  0.00           C
ATOM   2711  CD  LYS A 373      22.907  18.417 -17.516  0.00  0.00           C
ATOM   2712  CE  LYS A 373      23.841  17.826 -18.524  0.00  0.00           C
ATOM   2713  NZ  LYS A 373      25.288  18.041 -18.173  0.00  0.00           N
ATOM   2714  N   CYS A 374      19.586  16.207 -15.184  0.00  0.00           N
ATOM   2715  CA  CYS A 374      18.815  16.499 -13.988  0.00  0.00           C
ATOM   2716  C   CYS A 374      19.419  16.028 -12.650  0.00  0.00           C
ATOM   2717  O   CYS A 374      19.644  16.807 -11.700  0.00  0.00           O
ATOM   2718  CB  CYS A 374      17.373  15.952 -14.263  0.00  0.00           C
ATOM   2719  SG  CYS A 374      16.371  16.073 -12.748  0.00  0.00           S
ATOM   2720  N   ASP A 375      19.774  14.754 -12.613  0.00  0.00           N
ATOM   2721  CA  ASP A 375      20.433  14.150 -11.446  0.00  0.00           C
ATOM   2722  C   ASP A 375      21.867  14.667 -11.159  0.00  0.00           C
ATOM   2723  O   ASP A 375      22.231  14.953 -10.029  0.00  0.00           O
ATOM   2724  CB  ASP A 375      20.428  12.627 -11.593  0.00  0.00           C
ATOM   2725  CG  ASP A 375      21.157  11.824 -10.519  0.00  0.00           C
ATOM   2726  OD1 ASP A 375      20.385  11.283  -9.715  0.00  0.00           O
ATOM   2727  OD2 ASP A 375      22.360  11.627 -10.582  0.00  0.00           O
ATOM   2728  N   GLU A 376      22.744  14.736 -12.214  0.00  0.00           N
ATOM   2729  CA  GLU A 376      24.144  15.178 -12.165  0.00  0.00           C
ATOM   2730  C   GLU A 376      24.209  16.602 -11.562  0.00  0.00           C
ATOM   2731  O   GLU A 376      25.024  16.928 -10.738  0.00  0.00           O
ATOM   2732  CB  GLU A 376      24.691  15.112 -13.582  0.00  0.00           C
ATOM   2733  CG  GLU A 376      26.138  15.531 -13.647  0.00  0.00           C
ATOM   2734  CD  GLU A 376      26.491  15.781 -15.141  0.00  0.00           C
ATOM   2735  OE1 GLU A 376      26.321  16.894 -15.622  0.00  0.00           O
ATOM   2736  OE2 GLU A 376      27.027  14.940 -15.901  0.00  0.00           O
ATOM   2737  N   LEU A 377      23.361  17.476 -12.002  0.00  0.00           N
ATOM   2738  CA  LEU A 377      23.199  18.856 -11.505  0.00  0.00           C
ATOM   2739  C   LEU A 377      22.633  18.845 -10.039  0.00  0.00           C
ATOM   2740  O   LEU A 377      23.140  19.568  -9.217  0.00  0.00           O
ATOM   2741  CB  LEU A 377      22.173  19.627 -12.402  0.00  0.00           C
ATOM   2742  CG  LEU A 377      22.263  21.136 -12.305  0.00  0.00           C
ATOM   2743  CD1 LEU A 377      23.546  21.628 -13.012  0.00  0.00           C
ATOM   2744  CD2 LEU A 377      21.041  21.884 -12.936  0.00  0.00           C
ATOM   2745  N   ALA A 378      21.561  18.066  -9.687  0.00  0.00           N
ATOM   2746  CA  ALA A 378      21.009  18.099  -8.341  0.00  0.00           C
ATOM   2747  C   ALA A 378      21.905  17.483  -7.241  0.00  0.00           C
ATOM   2748  O   ALA A 378      21.754  17.792  -6.069  0.00  0.00           O
ATOM   2749  CB  ALA A 378      19.589  17.404  -8.375  0.00  0.00           C
ATOM   2750  N   ALA A 379      22.874  16.570  -7.618  0.00  0.00           N
ATOM   2751  CA  ALA A 379      24.054  16.371  -6.716  0.00  0.00           C
ATOM   2752  C   ALA A 379      24.939  17.556  -6.623  0.00  0.00           C
ATOM   2753  O   ALA A 379      25.364  17.909  -5.571  0.00  0.00           O
ATOM   2754  CB  ALA A 379      24.806  15.002  -7.140  0.00  0.00           C
ATOM   2755  N   LYS A 380      25.251  18.234  -7.667  0.00  0.00           N
ATOM   2756  CA  LYS A 380      26.261  19.293  -7.604  0.00  0.00           C
ATOM   2757  C   LYS A 380      25.710  20.440  -6.727  0.00  0.00           C
ATOM   2758  O   LYS A 380      26.526  21.080  -6.087  0.00  0.00           O
ATOM   2759  CB  LYS A 380      26.521  19.796  -9.000  0.00  0.00           C
ATOM   2760  CG  LYS A 380      27.564  18.950  -9.703  0.00  0.00           C
ATOM   2761  CD  LYS A 380      27.591  19.421 -11.153  0.00  0.00           C
ATOM   2762  CE  LYS A 380      28.267  18.517 -12.136  0.00  0.00           C
ATOM   2763  NZ  LYS A 380      29.712  18.373 -11.976  0.00  0.00           N
ATOM   2764  N   LEU A 381      24.368  20.687  -6.671  0.00  0.00           N
ATOM   2765  CA  LEU A 381      23.736  21.727  -5.872  0.00  0.00           C
ATOM   2766  C   LEU A 381      23.598  21.399  -4.391  0.00  0.00           C
ATOM   2767  O   LEU A 381      23.897  22.290  -3.609  0.00  0.00           O
ATOM   2768  CB  LEU A 381      22.399  21.962  -6.637  0.00  0.00           C
ATOM   2769  CG  LEU A 381      22.479  22.724  -7.937  0.00  0.00           C
ATOM   2770  CD1 LEU A 381      21.167  22.546  -8.704  0.00  0.00           C
ATOM   2771  CD2 LEU A 381      22.701  24.233  -7.882  0.00  0.00           C
ATOM   2772  N   SER A 382      23.376  20.112  -4.068  0.00  0.00           N
ATOM   2773  CA  SER A 382      23.422  19.571  -2.743  0.00  0.00           C
ATOM   2774  C   SER A 382      24.943  19.602  -2.258  0.00  0.00           C
ATOM   2775  O   SER A 382      25.165  19.669  -1.040  0.00  0.00           O
ATOM   2776  CB  SER A 382      22.931  18.195  -2.695  0.00  0.00           C
ATOM   2777  OG  SER A 382      21.498  18.201  -2.898  0.00  0.00           O
ATOM   2778  N   GLY A 383      25.984  19.717  -3.123  0.00  0.00           N
ATOM   2779  CA  GLY A 383      27.360  20.030  -2.629  0.00  0.00           C
ATOM   2780  C   GLY A 383      27.595  21.382  -2.099  0.00  0.00           C
ATOM   2781  O   GLY A 383      28.556  21.512  -1.300  0.00  0.00           O
ATOM   2782  N   LEU A 384      26.884  22.347  -2.701  0.00  0.00           N
ATOM   2783  CA  LEU A 384      26.962  23.828  -2.319  0.00  0.00           C
ATOM   2784  C   LEU A 384      26.279  24.125  -1.015  0.00  0.00           C
ATOM   2785  O   LEU A 384      26.204  25.246  -0.540  0.00  0.00           O
ATOM   2786  CB  LEU A 384      26.300  24.679  -3.479  0.00  0.00           C
ATOM   2787  CG  LEU A 384      26.977  24.784  -4.813  0.00  0.00           C
ATOM   2788  CD1 LEU A 384      26.143  25.540  -5.849  0.00  0.00           C
ATOM   2789  CD2 LEU A 384      28.360  25.535  -4.738  0.00  0.00           C
ATOM   2790  N   GLY A 385      25.697  23.076  -0.390  0.00  0.00           N
ATOM   2791  CA  GLY A 385      25.089  23.256   0.915  0.00  0.00           C
ATOM   2792  C   GLY A 385      23.732  23.856   0.874  0.00  0.00           C
ATOM   2793  O   GLY A 385      23.390  24.553   1.760  0.00  0.00           O
ATOM   2794  N   ILE A 386      22.856  23.519  -0.097  0.00  0.00           N
ATOM   2795  CA  ILE A 386      21.555  24.051  -0.181  0.00  0.00           C
ATOM   2796  C   ILE A 386      20.669  22.856  -0.527  0.00  0.00           C
ATOM   2797  O   ILE A 386      21.046  21.970  -1.295  0.00  0.00           O
ATOM   2798  CB  ILE A 386      21.475  25.284  -1.164  0.00  0.00           C
ATOM   2799  CG1 ILE A 386      21.970  24.772  -2.555  0.00  0.00           C
ATOM   2800  CG2 ILE A 386      22.344  26.527  -0.732  0.00  0.00           C
ATOM   2801  CD1 ILE A 386      21.883  25.707  -3.758  0.00  0.00           C
ATOM   2802  N   ASN A 387      19.407  22.933  -0.111  0.00  0.00           N
ATOM   2803  CA  ASN A 387      18.493  21.769  -0.217  0.00  0.00           C
ATOM   2804  C   ASN A 387      18.135  21.517  -1.714  0.00  0.00           C
ATOM   2805  O   ASN A 387      17.536  22.360  -2.378  0.00  0.00           O
ATOM   2806  CB  ASN A 387      17.293  21.875   0.722  0.00  0.00           C
ATOM   2807  CG  ASN A 387      16.229  20.731   0.723  0.00  0.00           C
ATOM   2808  ND2 ASN A 387      14.913  21.042   0.923  0.00  0.00           N
ATOM   2809  OD1 ASN A 387      16.507  19.587   0.435  0.00  0.00           O
ATOM   2810  N   ALA A 388      18.635  20.416  -2.287  0.00  0.00           N
ATOM   2811  CA  ALA A 388      18.333  20.118  -3.714  0.00  0.00           C
ATOM   2812  C   ALA A 388      18.131  18.678  -3.961  0.00  0.00           C
ATOM   2813  O   ALA A 388      18.809  17.856  -3.333  0.00  0.00           O
ATOM   2814  CB  ALA A 388      19.592  20.510  -4.570  0.00  0.00           C
ATOM   2815  N   VAL A 389      17.450  18.321  -5.032  0.00  0.00           N
ATOM   2816  CA  VAL A 389      16.747  17.089  -5.355  0.00  0.00           C
ATOM   2817  C   VAL A 389      16.376  17.150  -6.776  0.00  0.00           C
ATOM   2818  O   VAL A 389      16.091  18.198  -7.333  0.00  0.00           O
ATOM   2819  CB  VAL A 389      15.414  16.968  -4.507  0.00  0.00           C
ATOM   2820  CG1 VAL A 389      14.486  18.258  -4.329  0.00  0.00           C
ATOM   2821  CG2 VAL A 389      14.486  15.837  -4.996  0.00  0.00           C
ATOM   2822  N   ALA A 390      16.354  15.978  -7.453  0.00  0.00           N
ATOM   2823  CA  ALA A 390      15.790  15.651  -8.763  0.00  0.00           C
ATOM   2824  C   ALA A 390      14.358  15.070  -8.856  0.00  0.00           C
ATOM   2825  O   ALA A 390      13.896  14.380  -7.947  0.00  0.00           O
ATOM   2826  CB  ALA A 390      16.785  14.554  -9.352  0.00  0.00           C
ATOM   2827  N   TYR A 391      13.679  15.173  -9.981  0.00  0.00           N
ATOM   2828  CA  TYR A 391      12.438  14.426 -10.409  0.00  0.00           C
ATOM   2829  C   TYR A 391      12.311  14.208 -11.943  0.00  0.00           C
ATOM   2830  O   TYR A 391      12.615  15.046 -12.758  0.00  0.00           O
ATOM   2831  CB  TYR A 391      11.172  15.226  -9.795  0.00  0.00           C
ATOM   2832  CG  TYR A 391       9.891  14.470  -9.992  0.00  0.00           C
ATOM   2833  CD1 TYR A 391       9.546  13.356  -9.158  0.00  0.00           C
ATOM   2834  CD2 TYR A 391       9.029  14.807 -11.088  0.00  0.00           C
ATOM   2835  CE1 TYR A 391       8.437  12.531  -9.436  0.00  0.00           C
ATOM   2836  CE2 TYR A 391       7.976  13.974 -11.394  0.00  0.00           C
ATOM   2837  CZ  TYR A 391       7.661  12.856 -10.582  0.00  0.00           C
ATOM   2838  OH  TYR A 391       6.604  12.108 -10.928  0.00  0.00           O
ATOM   2839  N   TYR A 392      11.734  13.034 -12.329  0.00  0.00           N
ATOM   2840  CA  TYR A 392      11.557  12.591 -13.748  0.00  0.00           C
ATOM   2841  C   TYR A 392      10.665  11.395 -14.043  0.00  0.00           C
ATOM   2842  O   TYR A 392       9.759  11.060 -13.219  0.00  0.00           O
ATOM   2843  CB  TYR A 392      12.958  12.506 -14.397  0.00  0.00           C
ATOM   2844  CG  TYR A 392      13.896  11.706 -13.607  0.00  0.00           C
ATOM   2845  CD1 TYR A 392      13.685  10.339 -13.292  0.00  0.00           C
ATOM   2846  CD2 TYR A 392      14.753  12.414 -12.826  0.00  0.00           C
ATOM   2847  CE1 TYR A 392      14.417   9.737 -12.249  0.00  0.00           C
ATOM   2848  CE2 TYR A 392      15.583  11.801 -11.858  0.00  0.00           C
ATOM   2849  CZ  TYR A 392      15.449  10.468 -11.569  0.00  0.00           C
ATOM   2850  OH  TYR A 392      16.157   9.887 -10.525  0.00  0.00           O
ATOM   2851  N   ARG A 393      10.783  10.812 -15.224  0.00  0.00           N
ATOM   2852  CA  ARG A 393       9.932   9.722 -15.723  0.00  0.00           C
ATOM   2853  C   ARG A 393       9.982   8.479 -14.813  0.00  0.00           C
ATOM   2854  O   ARG A 393      11.092   7.954 -14.570  0.00  0.00           O
ATOM   2855  CB  ARG A 393      10.299   9.453 -17.205  0.00  0.00           C
ATOM   2856  CG  ARG A 393       9.606   8.432 -18.020  0.00  0.00           C
ATOM   2857  CD  ARG A 393      10.078   8.007 -19.380  0.00  0.00           C
ATOM   2858  NE  ARG A 393       9.537   6.764 -19.833  0.00  0.00           N
ATOM   2859  CZ  ARG A 393       8.659   6.559 -20.861  0.00  0.00           C
ATOM   2860  NH1 ARG A 393       8.090   7.481 -21.646  0.00  0.00           N
ATOM   2861  NH2 ARG A 393       8.286   5.293 -21.186  0.00  0.00           N
ATOM   2862  N   GLY A 394       8.856   8.017 -14.347  0.00  0.00           N
ATOM   2863  CA  GLY A 394       8.873   6.767 -13.570  0.00  0.00           C
ATOM   2864  C   GLY A 394       9.289   6.990 -12.085  0.00  0.00           C
ATOM   2865  O   GLY A 394       9.708   6.030 -11.451  0.00  0.00           O
ATOM   2866  N   LEU A 395       9.211   8.255 -11.566  0.00  0.00           N
ATOM   2867  CA  LEU A 395       9.354   8.448 -10.090  0.00  0.00           C
ATOM   2868  C   LEU A 395       7.970   8.741  -9.481  0.00  0.00           C
ATOM   2869  O   LEU A 395       7.154   9.428 -10.010  0.00  0.00           O
ATOM   2870  CB  LEU A 395      10.369   9.515  -9.838  0.00  0.00           C
ATOM   2871  CG  LEU A 395      11.862   9.143  -9.954  0.00  0.00           C
ATOM   2872  CD1 LEU A 395      12.723  10.389  -9.589  0.00  0.00           C
ATOM   2873  CD2 LEU A 395      12.321   8.006  -8.965  0.00  0.00           C
ATOM   2874  N   ASP A 396       7.785   8.344  -8.244  0.00  0.00           N
ATOM   2875  CA  ASP A 396       6.804   8.963  -7.289  0.00  0.00           C
ATOM   2876  C   ASP A 396       7.505  10.135  -6.613  0.00  0.00           C
ATOM   2877  O   ASP A 396       8.630   9.938  -6.096  0.00  0.00           O
ATOM   2878  CB  ASP A 396       6.267   7.936  -6.246  0.00  0.00           C
ATOM   2879  CG  ASP A 396       4.831   8.331  -5.731  0.00  0.00           C
ATOM   2880  OD1 ASP A 396       4.180   7.379  -5.192  0.00  0.00           O
ATOM   2881  OD2 ASP A 396       4.480   9.555  -5.758  0.00  0.00           O
ATOM   2882  N   VAL A 397       6.967  11.389  -6.625  0.00  0.00           N
ATOM   2883  CA  VAL A 397       7.533  12.690  -6.112  0.00  0.00           C
ATOM   2884  C   VAL A 397       7.884  12.583  -4.643  0.00  0.00           C
ATOM   2885  O   VAL A 397       7.010  12.516  -3.797  0.00  0.00           O
ATOM   2886  CB  VAL A 397       6.605  13.924  -6.424  0.00  0.00           C
ATOM   2887  CG1 VAL A 397       5.416  14.196  -5.499  0.00  0.00           C
ATOM   2888  CG2 VAL A 397       7.511  15.147  -6.499  0.00  0.00           C
ATOM   2889  N   SER A 398       9.145  12.858  -4.314  0.00  0.00           N
ATOM   2890  CA  SER A 398       9.643  13.001  -2.964  0.00  0.00           C
ATOM   2891  C   SER A 398       9.632  14.410  -2.339  0.00  0.00           C
ATOM   2892  O   SER A 398      10.110  14.570  -1.202  0.00  0.00           O
ATOM   2893  CB  SER A 398      11.059  12.431  -2.873  0.00  0.00           C
ATOM   2894  OG  SER A 398      12.109  13.290  -3.373  0.00  0.00           O
ATOM   2895  N   VAL A 399       9.114  15.381  -3.080  0.00  0.00           N
ATOM   2896  CA  VAL A 399       8.971  16.756  -2.770  0.00  0.00           C
ATOM   2897  C   VAL A 399       7.631  17.170  -2.209  0.00  0.00           C
ATOM   2898  O   VAL A 399       6.711  17.074  -2.973  0.00  0.00           O
ATOM   2899  CB  VAL A 399       9.456  17.671  -3.932  0.00  0.00           C
ATOM   2900  CG1 VAL A 399       9.283  19.184  -3.604  0.00  0.00           C
ATOM   2901  CG2 VAL A 399      10.850  17.290  -4.454  0.00  0.00           C
ATOM   2902  N   ILE A 400       7.587  17.563  -0.932  0.00  0.00           N
ATOM   2903  CA  ILE A 400       6.395  18.240  -0.194  0.00  0.00           C
ATOM   2904  C   ILE A 400       6.215  19.748  -0.422  0.00  0.00           C
ATOM   2905  O   ILE A 400       7.207  20.486  -0.500  0.00  0.00           O
ATOM   2906  CB  ILE A 400       6.627  17.975   1.299  0.00  0.00           C
ATOM   2907  CG1 ILE A 400       7.932  18.658   1.979  0.00  0.00           C
ATOM   2908  CG2 ILE A 400       6.672  16.495   1.608  0.00  0.00           C
ATOM   2909  CD1 ILE A 400       7.747  18.762   3.543  0.00  0.00           C
ATOM   2910  N   PRO A 401       4.997  20.275  -0.346  0.00  0.00           N
ATOM   2911  CA  PRO A 401       4.710  21.693  -0.144  0.00  0.00           C
ATOM   2912  C   PRO A 401       4.910  22.091   1.336  0.00  0.00           C
ATOM   2913  O   PRO A 401       4.637  21.272   2.216  0.00  0.00           O
ATOM   2914  CB  PRO A 401       3.258  21.906  -0.547  0.00  0.00           C
ATOM   2915  CG  PRO A 401       2.691  20.543  -0.074  0.00  0.00           C
ATOM   2916  CD  PRO A 401       3.765  19.493  -0.297  0.00  0.00           C
ATOM   2917  N   THR A 402       5.556  23.218   1.640  0.00  0.00           N
ATOM   2918  CA  THR A 402       6.064  23.624   2.894  0.00  0.00           C
ATOM   2919  C   THR A 402       6.544  25.096   2.874  0.00  0.00           C
ATOM   2920  O   THR A 402       6.809  25.564   1.811  0.00  0.00           O
ATOM   2921  CB  THR A 402       7.160  22.709   3.389  0.00  0.00           C
ATOM   2922  CG2 THR A 402       8.421  22.627   2.552  0.00  0.00           C
ATOM   2923  OG1 THR A 402       7.575  22.982   4.716  0.00  0.00           O
ATOM   2924  N   ILE A 403       6.688  25.683   3.992  0.00  0.00           N
ATOM   2925  CA  ILE A 403       7.431  26.953   4.204  0.00  0.00           C
ATOM   2926  C   ILE A 403       8.979  26.773   3.897  0.00  0.00           C
ATOM   2927  O   ILE A 403       9.549  27.709   3.321  0.00  0.00           O
ATOM   2928  CB  ILE A 403       7.142  27.565   5.583  0.00  0.00           C
ATOM   2929  CG1 ILE A 403       7.632  28.979   5.701  0.00  0.00           C
ATOM   2930  CG2 ILE A 403       7.771  26.689   6.686  0.00  0.00           C
ATOM   2931  CD1 ILE A 403       7.248  29.920   4.597  0.00  0.00           C
ATOM   2932  N   GLY A 404       9.638  25.648   4.262  0.00  0.00           N
ATOM   2933  CA  GLY A 404      11.087  25.429   3.978  0.00  0.00           C
ATOM   2934  C   GLY A 404      11.536  25.729   2.489  0.00  0.00           C
ATOM   2935  O   GLY A 404      10.849  25.480   1.514  0.00  0.00           O
ATOM   2936  N   ASP A 405      12.822  26.036   2.318  0.00  0.00           N
ATOM   2937  CA  ASP A 405      13.375  26.192   1.019  0.00  0.00           C
ATOM   2938  C   ASP A 405      13.625  24.898   0.312  0.00  0.00           C
ATOM   2939  O   ASP A 405      13.691  23.847   0.940  0.00  0.00           O
ATOM   2940  CB  ASP A 405      14.732  26.869   1.099  0.00  0.00           C
ATOM   2941  CG  ASP A 405      15.919  26.135   1.850  0.00  0.00           C
ATOM   2942  OD1 ASP A 405      16.058  26.326   3.130  0.00  0.00           O
ATOM   2943  OD2 ASP A 405      16.708  25.457   1.235  0.00  0.00           O
ATOM   2944  N   VAL A 406      13.724  24.899  -1.014  0.00  0.00           N
ATOM   2945  CA  VAL A 406      14.140  23.801  -1.894  0.00  0.00           C
ATOM   2946  C   VAL A 406      14.465  24.212  -3.336  0.00  0.00           C
ATOM   2947  O   VAL A 406      13.684  24.934  -3.927  0.00  0.00           O
ATOM   2948  CB  VAL A 406      12.984  22.710  -1.957  0.00  0.00           C
ATOM   2949  CG1 VAL A 406      11.648  23.219  -2.526  0.00  0.00           C
ATOM   2950  CG2 VAL A 406      13.410  21.460  -2.713  0.00  0.00           C
ATOM   2951  N   VAL A 407      15.584  23.678  -3.887  0.00  0.00           N
ATOM   2952  CA  VAL A 407      15.817  23.753  -5.352  0.00  0.00           C
ATOM   2953  C   VAL A 407      15.465  22.381  -6.019  0.00  0.00           C
ATOM   2954  O   VAL A 407      16.168  21.370  -5.936  0.00  0.00           O
ATOM   2955  CB  VAL A 407      17.247  24.180  -5.724  0.00  0.00           C
ATOM   2956  CG1 VAL A 407      17.481  24.260  -7.276  0.00  0.00           C
ATOM   2957  CG2 VAL A 407      17.768  25.419  -5.030  0.00  0.00           C
ATOM   2958  N   VAL A 408      14.387  22.445  -6.797  0.00  0.00           N
ATOM   2959  CA  VAL A 408      13.937  21.272  -7.568  0.00  0.00           C
ATOM   2960  C   VAL A 408      14.512  21.318  -8.989  0.00  0.00           C
ATOM   2961  O   VAL A 408      14.228  22.280  -9.760  0.00  0.00           O
ATOM   2962  CB  VAL A 408      12.383  21.214  -7.645  0.00  0.00           C
ATOM   2963  CG1 VAL A 408      11.892  20.060  -8.589  0.00  0.00           C
ATOM   2964  CG2 VAL A 408      11.839  21.219  -6.229  0.00  0.00           C
ATOM   2965  N   VAL A 409      15.351  20.293  -9.370  0.00  0.00           N
ATOM   2966  CA  VAL A 409      15.777  20.030 -10.812  0.00  0.00           C
ATOM   2967  C   VAL A 409      14.866  18.978 -11.331  0.00  0.00           C
ATOM   2968  O   VAL A 409      14.734  17.957 -10.669  0.00  0.00           O
ATOM   2969  CB  VAL A 409      17.236  19.608 -10.908  0.00  0.00           C
ATOM   2970  CG1 VAL A 409      17.656  19.611 -12.355  0.00  0.00           C
ATOM   2971  CG2 VAL A 409      18.208  20.475 -10.090  0.00  0.00           C
ATOM   2972  N   ALA A 410      14.182  19.098 -12.438  0.00  0.00           N
ATOM   2973  CA  ALA A 410      13.244  18.058 -12.953  0.00  0.00           C
ATOM   2974  C   ALA A 410      13.198  17.917 -14.484  0.00  0.00           C
ATOM   2975  O   ALA A 410      13.715  18.804 -15.238  0.00  0.00           O
ATOM   2976  CB  ALA A 410      11.787  18.276 -12.473  0.00  0.00           C
ATOM   2977  N   THR A 411      12.376  17.026 -14.971  0.00  0.00           N
ATOM   2978  CA  THR A 411      11.902  16.921 -16.361  0.00  0.00           C
ATOM   2979  C   THR A 411      10.449  17.353 -16.540  0.00  0.00           C
ATOM   2980  O   THR A 411       9.732  17.650 -15.582  0.00  0.00           O
ATOM   2981  CB  THR A 411      12.269  15.573 -16.954  0.00  0.00           C
ATOM   2982  CG2 THR A 411      13.745  15.198 -16.735  0.00  0.00           C
ATOM   2983  OG1 THR A 411      11.425  14.603 -16.419  0.00  0.00           O
ATOM   2984  N   ASP A 412       9.993  17.446 -17.777  0.00  0.00           N
ATOM   2985  CA  ASP A 412       8.601  17.656 -18.108  0.00  0.00           C
ATOM   2986  C   ASP A 412       7.630  16.624 -17.514  0.00  0.00           C
ATOM   2987  O   ASP A 412       6.398  16.921 -17.383  0.00  0.00           O
ATOM   2988  CB  ASP A 412       8.362  17.718 -19.629  0.00  0.00           C
ATOM   2989  CG  ASP A 412       9.216  18.832 -20.293  0.00  0.00           C
ATOM   2990  OD1 ASP A 412       9.082  20.032 -19.911  0.00  0.00           O
ATOM   2991  OD2 ASP A 412       9.941  18.511 -21.292  0.00  0.00           O
ATOM   2992  N   ALA A 413       8.150  15.495 -16.913  0.00  0.00           N
ATOM   2993  CA  ALA A 413       7.348  14.508 -16.269  0.00  0.00           C
ATOM   2994  C   ALA A 413       6.712  15.098 -14.967  0.00  0.00           C
ATOM   2995  O   ALA A 413       5.713  14.560 -14.397  0.00  0.00           O
ATOM   2996  CB  ALA A 413       8.261  13.319 -15.881  0.00  0.00           C
ATOM   2997  N   LEU A 414       7.208  16.228 -14.439  0.00  0.00           N
ATOM   2998  CA  LEU A 414       6.744  17.087 -13.306  0.00  0.00           C
ATOM   2999  C   LEU A 414       5.302  17.491 -13.429  0.00  0.00           C
ATOM   3000  O   LEU A 414       4.621  17.658 -12.416  0.00  0.00           O
ATOM   3001  CB  LEU A 414       7.674  18.353 -13.345  0.00  0.00           C
ATOM   3002  CG  LEU A 414       7.415  19.146 -12.039  0.00  0.00           C
ATOM   3003  CD1 LEU A 414       8.341  18.737 -10.910  0.00  0.00           C
ATOM   3004  CD2 LEU A 414       7.550  20.639 -12.366  0.00  0.00           C
ATOM   3005  N   MET A 415       4.809  17.734 -14.652  0.00  0.00           N
ATOM   3006  CA  MET A 415       3.431  18.244 -14.835  0.00  0.00           C
ATOM   3007  C   MET A 415       2.286  17.277 -14.366  0.00  0.00           C
ATOM   3008  O   MET A 415       1.114  17.647 -14.134  0.00  0.00           O
ATOM   3009  CB  MET A 415       3.206  18.567 -16.307  0.00  0.00           C
ATOM   3010  CG  MET A 415       3.032  17.353 -17.281  0.00  0.00           C
ATOM   3011  SD  MET A 415       2.796  18.136 -18.923  0.00  0.00           S
ATOM   3012  CE  MET A 415       2.683  16.662 -19.953  0.00  0.00           C
ATOM   3013  N   THR A 416       2.610  15.991 -14.042  0.00  0.00           N
ATOM   3014  CA  THR A 416       1.841  14.937 -13.419  0.00  0.00           C
ATOM   3015  C   THR A 416       2.535  14.430 -12.194  0.00  0.00           C
ATOM   3016  O   THR A 416       1.878  13.815 -11.361  0.00  0.00           O
ATOM   3017  CB  THR A 416       1.672  13.784 -14.469  0.00  0.00           C
ATOM   3018  CG2 THR A 416       0.492  13.913 -15.433  0.00  0.00           C
ATOM   3019  OG1 THR A 416       2.843  13.648 -15.284  0.00  0.00           O
ATOM   3020  N   GLY A 417       3.812  14.623 -12.052  0.00  0.00           N
ATOM   3021  CA  GLY A 417       4.498  14.288 -10.810  0.00  0.00           C
ATOM   3022  C   GLY A 417       3.993  14.959  -9.576  0.00  0.00           C
ATOM   3023  O   GLY A 417       3.569  14.335  -8.642  0.00  0.00           O
ATOM   3024  N   TYR A 418       3.906  16.322  -9.700  0.00  0.00           N
ATOM   3025  CA  TYR A 418       3.772  17.250  -8.541  0.00  0.00           C
ATOM   3026  C   TYR A 418       2.575  18.173  -8.561  0.00  0.00           C
ATOM   3027  O   TYR A 418       2.007  18.559  -9.616  0.00  0.00           O
ATOM   3028  CB  TYR A 418       5.087  18.044  -8.447  0.00  0.00           C
ATOM   3029  CG  TYR A 418       5.150  18.923  -7.251  0.00  0.00           C
ATOM   3030  CD1 TYR A 418       5.147  18.391  -5.911  0.00  0.00           C
ATOM   3031  CD2 TYR A 418       5.388  20.283  -7.358  0.00  0.00           C
ATOM   3032  CE1 TYR A 418       5.227  19.155  -4.730  0.00  0.00           C
ATOM   3033  CE2 TYR A 418       5.605  21.070  -6.223  0.00  0.00           C
ATOM   3034  CZ  TYR A 418       5.558  20.532  -4.919  0.00  0.00           C
ATOM   3035  OH  TYR A 418       5.663  21.345  -3.827  0.00  0.00           O
ATOM   3036  N   THR A 419       2.108  18.542  -7.349  0.00  0.00           N
ATOM   3037  CA  THR A 419       0.883  19.261  -7.150  0.00  0.00           C
ATOM   3038  C   THR A 419       1.079  20.749  -6.770  0.00  0.00           C
ATOM   3039  O   THR A 419       0.171  21.564  -6.852  0.00  0.00           O
ATOM   3040  CB  THR A 419      -0.098  18.598  -6.132  0.00  0.00           C
ATOM   3041  CG2 THR A 419      -0.619  17.312  -6.714  0.00  0.00           C
ATOM   3042  OG1 THR A 419       0.664  18.380  -4.967  0.00  0.00           O
ATOM   3043  N   GLY A 420       2.315  21.165  -6.423  0.00  0.00           N
ATOM   3044  CA  GLY A 420       2.782  22.553  -6.010  0.00  0.00           C
ATOM   3045  C   GLY A 420       3.419  23.384  -7.135  0.00  0.00           C
ATOM   3046  O   GLY A 420       3.875  22.825  -8.210  0.00  0.00           O
ATOM   3047  N   ASP A 421       3.583  24.608  -6.852  0.00  0.00           N
ATOM   3048  CA  ASP A 421       4.023  25.681  -7.811  0.00  0.00           C
ATOM   3049  C   ASP A 421       5.196  26.492  -7.112  0.00  0.00           C
ATOM   3050  O   ASP A 421       5.580  26.121  -5.968  0.00  0.00           O
ATOM   3051  CB  ASP A 421       2.836  26.516  -8.043  0.00  0.00           C
ATOM   3052  CG  ASP A 421       2.984  27.569  -9.234  0.00  0.00           C
ATOM   3053  OD1 ASP A 421       2.584  27.203 -10.369  0.00  0.00           O
ATOM   3054  OD2 ASP A 421       3.401  28.668  -8.906  0.00  0.00           O
ATOM   3055  N   PHE A 422       5.903  27.333  -7.850  0.00  0.00           N
ATOM   3056  CA  PHE A 422       7.210  27.795  -7.402  0.00  0.00           C
ATOM   3057  C   PHE A 422       7.298  29.372  -7.521  0.00  0.00           C
ATOM   3058  O   PHE A 422       6.638  29.958  -8.290  0.00  0.00           O
ATOM   3059  CB  PHE A 422       8.391  27.116  -8.162  0.00  0.00           C
ATOM   3060  CG  PHE A 422       8.397  25.652  -8.069  0.00  0.00           C
ATOM   3061  CD1 PHE A 422       7.658  24.789  -8.925  0.00  0.00           C
ATOM   3062  CD2 PHE A 422       9.171  25.096  -7.069  0.00  0.00           C
ATOM   3063  CE1 PHE A 422       7.543  23.434  -8.728  0.00  0.00           C
ATOM   3064  CE2 PHE A 422       9.228  23.720  -6.904  0.00  0.00           C
ATOM   3065  CZ  PHE A 422       8.424  22.900  -7.793  0.00  0.00           C
ATOM   3066  N   ASP A 423       8.232  29.916  -6.768  0.00  0.00           N
ATOM   3067  CA  ASP A 423       8.640  31.331  -6.815  0.00  0.00           C
ATOM   3068  C   ASP A 423       9.140  31.705  -8.249  0.00  0.00           C
ATOM   3069  O   ASP A 423       8.390  32.371  -8.918  0.00  0.00           O
ATOM   3070  CB  ASP A 423       9.679  31.593  -5.660  0.00  0.00           C
ATOM   3071  CG  ASP A 423      10.203  33.043  -5.609  0.00  0.00           C
ATOM   3072  OD1 ASP A 423      10.025  33.721  -4.553  0.00  0.00           O
ATOM   3073  OD2 ASP A 423      10.739  33.627  -6.555  0.00  0.00           O
ATOM   3074  N   SER A 424      10.209  31.132  -8.790  0.00  0.00           N
ATOM   3075  CA  SER A 424      10.643  31.239 -10.157  0.00  0.00           C
ATOM   3076  C   SER A 424      10.753  29.872 -10.786  0.00  0.00           C
ATOM   3077  O   SER A 424      11.012  28.878 -10.116  0.00  0.00           O
ATOM   3078  CB  SER A 424      11.941  32.032 -10.167  0.00  0.00           C
ATOM   3079  OG  SER A 424      11.864  33.235  -9.397  0.00  0.00           O
ATOM   3080  N   VAL A 425      10.496  29.782 -12.119  0.00  0.00           N
ATOM   3081  CA  VAL A 425      10.962  28.655 -13.028  0.00  0.00           C
ATOM   3082  C   VAL A 425      12.135  29.258 -13.761  0.00  0.00           C
ATOM   3083  O   VAL A 425      12.018  30.279 -14.332  0.00  0.00           O
ATOM   3084  CB  VAL A 425       9.840  28.074 -14.034  0.00  0.00           C
ATOM   3085  CG1 VAL A 425      10.382  27.194 -15.171  0.00  0.00           C
ATOM   3086  CG2 VAL A 425       8.860  27.266 -13.192  0.00  0.00           C
ATOM   3087  N   ILE A 426      13.192  28.386 -13.831  0.00  0.00           N
ATOM   3088  CA  ILE A 426      14.380  28.553 -14.684  0.00  0.00           C
ATOM   3089  C   ILE A 426      14.427  27.361 -15.703  0.00  0.00           C
ATOM   3090  O   ILE A 426      14.135  26.273 -15.329  0.00  0.00           O
ATOM   3091  CB  ILE A 426      15.752  28.802 -13.927  0.00  0.00           C
ATOM   3092  CG1 ILE A 426      15.764  29.832 -12.801  0.00  0.00           C
ATOM   3093  CG2 ILE A 426      16.859  29.168 -14.961  0.00  0.00           C
ATOM   3094  CD1 ILE A 426      17.069  30.024 -12.085  0.00  0.00           C
ATOM   3095  N   ASP A 427      14.466  27.593 -17.059  0.00  0.00           N
ATOM   3096  CA  ASP A 427      14.274  26.732 -18.217  0.00  0.00           C
ATOM   3097  C   ASP A 427      15.395  26.922 -19.188  0.00  0.00           C
ATOM   3098  O   ASP A 427      15.812  28.024 -19.582  0.00  0.00           O
ATOM   3099  CB  ASP A 427      12.932  27.021 -18.854  0.00  0.00           C
ATOM   3100  CG  ASP A 427      12.559  26.163 -20.048  0.00  0.00           C
ATOM   3101  OD1 ASP A 427      13.136  25.054 -20.281  0.00  0.00           O
ATOM   3102  OD2 ASP A 427      11.720  26.514 -20.938  0.00  0.00           O
ATOM   3103  N   CYS A 428      15.920  25.759 -19.602  0.00  0.00           N
ATOM   3104  CA  CYS A 428      16.990  25.550 -20.518  0.00  0.00           C
ATOM   3105  C   CYS A 428      16.552  25.706 -21.940  0.00  0.00           C
ATOM   3106  O   CYS A 428      17.350  25.866 -22.846  0.00  0.00           O
ATOM   3107  CB  CYS A 428      17.559  24.151 -20.300  0.00  0.00           C
ATOM   3108  SG  CYS A 428      16.413  22.727 -20.578  0.00  0.00           S
ATOM   3109  N   ASN A 429      15.261  25.503 -22.198  0.00  0.00           N
ATOM   3110  CA  ASN A 429      14.532  25.652 -23.465  0.00  0.00           C
ATOM   3111  C   ASN A 429      14.895  24.570 -24.496  0.00  0.00           C
ATOM   3112  O   ASN A 429      14.668  24.729 -25.666  0.00  0.00           O
ATOM   3113  CB  ASN A 429      14.666  27.085 -23.962  0.00  0.00           C
ATOM   3114  CG  ASN A 429      14.275  28.178 -23.020  0.00  0.00           C
ATOM   3115  ND2 ASN A 429      12.973  28.281 -22.819  0.00  0.00           N
ATOM   3116  OD1 ASN A 429      14.977  29.027 -22.513  0.00  0.00           O
ATOM   3117  N   THR A 430      15.533  23.463 -24.047  0.00  0.00           N
ATOM   3118  CA  THR A 430      15.876  22.255 -24.874  0.00  0.00           C
ATOM   3119  C   THR A 430      14.842  21.131 -24.513  0.00  0.00           C
ATOM   3120  O   THR A 430      14.539  20.924 -23.356  0.00  0.00           O
ATOM   3121  CB  THR A 430      17.348  21.747 -24.597  0.00  0.00           C
ATOM   3122  CG2 THR A 430      17.623  20.499 -25.301  0.00  0.00           C
ATOM   3123  OG1 THR A 430      18.334  22.675 -25.074  0.00  0.00           O
ATOM   3124  N   CYS A 431      14.309  20.488 -25.550  0.00  0.00           N
ATOM   3125  CA  CYS A 431      13.494  19.319 -25.278  0.00  0.00           C
ATOM   3126  C   CYS A 431      14.068  17.958 -25.851  0.00  0.00           C
ATOM   3127  O   CYS A 431      15.119  17.964 -26.631  0.00  0.00           O
ATOM   3128  CB  CYS A 431      12.067  19.597 -25.819  0.00  0.00           C
ATOM   3129  SG  CYS A 431      11.110  20.888 -25.020  0.00  0.00           S
ATOM   3130  N   VAL A 432      13.456  16.853 -25.532  0.00  0.00           N
ATOM   3131  CA  VAL A 432      13.838  15.509 -26.031  0.00  0.00           C
ATOM   3132  C   VAL A 432      12.527  14.886 -26.442  0.00  0.00           C
ATOM   3133  O   VAL A 432      11.578  14.800 -25.665  0.00  0.00           O
ATOM   3134  CB  VAL A 432      14.531  14.608 -24.984  0.00  0.00           C
ATOM   3135  CG1 VAL A 432      14.839  13.339 -25.784  0.00  0.00           C
ATOM   3136  CG2 VAL A 432      15.838  15.189 -24.370  0.00  0.00           C
ATOM   3137  N   THR A 433      12.433  14.341 -27.641  0.00  0.00           N
ATOM   3138  CA  THR A 433      11.446  13.467 -28.243  0.00  0.00           C
ATOM   3139  C   THR A 433      12.037  12.220 -28.823  0.00  0.00           C
ATOM   3140  O   THR A 433      13.291  12.027 -28.835  0.00  0.00           O
ATOM   3141  CB  THR A 433      10.568  14.242 -29.295  0.00  0.00           C
ATOM   3142  CG2 THR A 433      11.328  14.671 -30.541  0.00  0.00           C
ATOM   3143  OG1 THR A 433       9.442  13.580 -29.647  0.00  0.00           O
ATOM   3144  N   GLN A 434      11.278  11.341 -29.420  0.00  0.00           N
ATOM   3145  CA  GLN A 434      11.690  10.265 -30.271  0.00  0.00           C
ATOM   3146  C   GLN A 434      11.389  10.536 -31.709  0.00  0.00           C
ATOM   3147  O   GLN A 434      10.686  11.442 -32.100  0.00  0.00           O
ATOM   3148  CB  GLN A 434      10.949   9.003 -29.859  0.00  0.00           C
ATOM   3149  CG  GLN A 434      11.514   8.222 -28.659  0.00  0.00           C
ATOM   3150  CD  GLN A 434      11.094   8.890 -27.287  0.00  0.00           C
ATOM   3151  NE2 GLN A 434       9.802   8.889 -27.014  0.00  0.00           N
ATOM   3152  OE1 GLN A 434      11.894   9.514 -26.544  0.00  0.00           O
ATOM   3153  N   THR A 435      11.800   9.639 -32.672  0.00  0.00           N
ATOM   3154  CA  THR A 435      11.823   9.790 -34.111  0.00  0.00           C
ATOM   3155  C   THR A 435      11.847   8.356 -34.548  0.00  0.00           C
ATOM   3156  O   THR A 435      12.784   7.724 -34.185  0.00  0.00           O
ATOM   3157  CB  THR A 435      13.078  10.557 -34.553  0.00  0.00           C
ATOM   3158  CG2 THR A 435      13.256  10.663 -36.010  0.00  0.00           C
ATOM   3159  OG1 THR A 435      13.117  11.876 -34.070  0.00  0.00           O
ATOM   3160  N   VAL A 436      10.836   7.858 -35.241  0.00  0.00           N
ATOM   3161  CA  VAL A 436      10.756   6.545 -35.859  0.00  0.00           C
ATOM   3162  C   VAL A 436      11.638   6.471 -37.168  0.00  0.00           C
ATOM   3163  O   VAL A 436      11.960   7.506 -37.827  0.00  0.00           O
ATOM   3164  CB  VAL A 436       9.270   6.117 -36.259  0.00  0.00           C
ATOM   3165  CG1 VAL A 436       8.846   6.785 -37.575  0.00  0.00           C
ATOM   3166  CG2 VAL A 436       9.036   4.577 -36.449  0.00  0.00           C
ATOM   3167  N   ASP A 437      12.077   5.267 -37.559  0.00  0.00           N
ATOM   3168  CA  ASP A 437      12.681   5.201 -38.921  0.00  0.00           C
ATOM   3169  C   ASP A 437      12.455   3.752 -39.459  0.00  0.00           C
ATOM   3170  O   ASP A 437      12.714   2.755 -38.773  0.00  0.00           O
ATOM   3171  CB  ASP A 437      14.227   5.464 -38.914  0.00  0.00           C
ATOM   3172  CG  ASP A 437      14.838   5.630 -40.291  0.00  0.00           C
ATOM   3173  OD1 ASP A 437      15.558   4.803 -40.798  0.00  0.00           O
ATOM   3174  OD2 ASP A 437      14.429   6.611 -40.869  0.00  0.00           O
ATOM   3175  N   PHE A 438      12.122   3.672 -40.774  0.00  0.00           N
ATOM   3176  CA  PHE A 438      11.678   2.447 -41.498  0.00  0.00           C
ATOM   3177  C   PHE A 438      12.602   2.140 -42.673  0.00  0.00           C
ATOM   3178  O   PHE A 438      12.168   1.394 -43.538  0.00  0.00           O
ATOM   3179  CB  PHE A 438      10.189   2.666 -41.969  0.00  0.00           C
ATOM   3180  CG  PHE A 438       9.187   2.762 -40.859  0.00  0.00           C
ATOM   3181  CD1 PHE A 438       8.440   3.996 -40.697  0.00  0.00           C
ATOM   3182  CD2 PHE A 438       8.934   1.680 -39.979  0.00  0.00           C
ATOM   3183  CE1 PHE A 438       7.408   4.064 -39.762  0.00  0.00           C
ATOM   3184  CE2 PHE A 438       7.862   1.807 -39.067  0.00  0.00           C
ATOM   3185  CZ  PHE A 438       7.065   2.973 -38.951  0.00  0.00           C
ATOM   3186  N   SER A 439      13.910   2.433 -42.622  0.00  0.00           N
ATOM   3187  CA  SER A 439      14.886   2.138 -43.649  0.00  0.00           C
ATOM   3188  C   SER A 439      15.273   0.634 -43.790  0.00  0.00           C
ATOM   3189  O   SER A 439      15.967   0.276 -44.771  0.00  0.00           O
ATOM   3190  CB  SER A 439      16.129   2.963 -43.514  0.00  0.00           C
ATOM   3191  OG  SER A 439      15.847   4.355 -43.308  0.00  0.00           O
ATOM   3192  N   LEU A 440      14.863  -0.321 -42.895  0.00  0.00           N
ATOM   3193  CA  LEU A 440      15.071  -1.803 -42.942  0.00  0.00           C
ATOM   3194  C   LEU A 440      16.514  -2.261 -42.423  0.00  0.00           C
ATOM   3195  O   LEU A 440      17.155  -3.189 -42.882  0.00  0.00           O
ATOM   3196  CB  LEU A 440      14.604  -2.399 -44.256  0.00  0.00           C
ATOM   3197  CG  LEU A 440      14.285  -3.869 -44.130  0.00  0.00           C
ATOM   3198  CD1 LEU A 440      13.014  -4.137 -43.241  0.00  0.00           C
ATOM   3199  CD2 LEU A 440      14.234  -4.417 -45.542  0.00  0.00           C
ATOM   3200  N   ASP A 441      17.150  -1.440 -41.625  0.00  0.00           N
ATOM   3201  CA  ASP A 441      18.488  -1.594 -41.005  0.00  0.00           C
ATOM   3202  C   ASP A 441      18.318  -1.949 -39.508  0.00  0.00           C
ATOM   3203  O   ASP A 441      18.271  -1.078 -38.708  0.00  0.00           O
ATOM   3204  CB  ASP A 441      19.258  -0.259 -41.142  0.00  0.00           C
ATOM   3205  CG  ASP A 441      20.780  -0.360 -40.718  0.00  0.00           C
ATOM   3206  OD1 ASP A 441      21.085  -1.299 -39.949  0.00  0.00           O
ATOM   3207  OD2 ASP A 441      21.645   0.431 -41.229  0.00  0.00           O
ATOM   3208  N   PRO A 442      18.062  -3.200 -39.148  0.00  0.00           N
ATOM   3209  CA  PRO A 442      17.566  -4.346 -39.885  0.00  0.00           C
ATOM   3210  C   PRO A 442      16.045  -4.590 -39.946  0.00  0.00           C
ATOM   3211  O   PRO A 442      15.558  -5.181 -40.920  0.00  0.00           O
ATOM   3212  CB  PRO A 442      18.385  -5.583 -39.323  0.00  0.00           C
ATOM   3213  CG  PRO A 442      18.297  -5.193 -37.832  0.00  0.00           C
ATOM   3214  CD  PRO A 442      18.450  -3.649 -37.809  0.00  0.00           C
ATOM   3215  N   THR A 443      15.303  -4.109 -38.971  0.00  0.00           N
ATOM   3216  CA  THR A 443      13.828  -3.950 -38.982  0.00  0.00           C
ATOM   3217  C   THR A 443      13.576  -2.521 -38.696  0.00  0.00           C
ATOM   3218  O   THR A 443      14.414  -1.641 -38.939  0.00  0.00           O
ATOM   3219  CB  THR A 443      13.182  -4.921 -38.027  0.00  0.00           C
ATOM   3220  CG2 THR A 443      13.322  -6.316 -38.580  0.00  0.00           C
ATOM   3221  OG1 THR A 443      13.834  -5.066 -36.816  0.00  0.00           O
ATOM   3222  N   PHE A 444      12.401  -2.126 -38.165  0.00  0.00           N
ATOM   3223  CA  PHE A 444      12.182  -0.667 -37.800  0.00  0.00           C
ATOM   3224  C   PHE A 444      13.016  -0.296 -36.525  0.00  0.00           C
ATOM   3225  O   PHE A 444      13.458  -1.148 -35.755  0.00  0.00           O
ATOM   3226  CB  PHE A 444      10.756  -0.390 -37.621  0.00  0.00           C
ATOM   3227  CG  PHE A 444      10.144  -1.004 -36.409  0.00  0.00           C
ATOM   3228  CD1 PHE A 444       9.631  -2.252 -36.495  0.00  0.00           C
ATOM   3229  CD2 PHE A 444       9.912  -0.307 -35.229  0.00  0.00           C
ATOM   3230  CE1 PHE A 444       8.879  -2.867 -35.456  0.00  0.00           C
ATOM   3231  CE2 PHE A 444       9.172  -0.819 -34.201  0.00  0.00           C
ATOM   3232  CZ  PHE A 444       8.685  -2.158 -34.238  0.00  0.00           C
ATOM   3233  N   THR A 445      13.273   0.984 -36.369  0.00  0.00           N
ATOM   3234  CA  THR A 445      14.147   1.663 -35.432  0.00  0.00           C
ATOM   3235  C   THR A 445      13.284   2.680 -34.786  0.00  0.00           C
ATOM   3236  O   THR A 445      12.519   3.318 -35.526  0.00  0.00           O
ATOM   3237  CB  THR A 445      15.253   2.283 -36.133  0.00  0.00           C
ATOM   3238  CG2 THR A 445      16.300   2.868 -35.220  0.00  0.00           C
ATOM   3239  OG1 THR A 445      16.028   1.367 -36.980  0.00  0.00           O
ATOM   3240  N   ILE A 446      13.427   2.966 -33.515  0.00  0.00           N
ATOM   3241  CA  ILE A 446      13.018   4.198 -32.913  0.00  0.00           C
ATOM   3242  C   ILE A 446      14.319   4.742 -32.309  0.00  0.00           C
ATOM   3243  O   ILE A 446      15.098   4.023 -31.710  0.00  0.00           O
ATOM   3244  CB  ILE A 446      11.966   3.855 -31.838  0.00  0.00           C
ATOM   3245  CG1 ILE A 446      10.710   3.129 -32.365  0.00  0.00           C
ATOM   3246  CG2 ILE A 446      11.584   5.205 -31.319  0.00  0.00           C
ATOM   3247  CD1 ILE A 446       9.978   2.236 -31.315  0.00  0.00           C
ATOM   3248  N   GLU A 447      14.568   6.022 -32.545  0.00  0.00           N
ATOM   3249  CA  GLU A 447      15.644   6.776 -32.062  0.00  0.00           C
ATOM   3250  C   GLU A 447      15.092   7.844 -31.125  0.00  0.00           C
ATOM   3251  O   GLU A 447      14.044   8.553 -31.385  0.00  0.00           O
ATOM   3252  CB  GLU A 447      16.412   7.263 -33.315  0.00  0.00           C
ATOM   3253  CG  GLU A 447      17.853   7.753 -32.936  0.00  0.00           C
ATOM   3254  CD  GLU A 447      18.818   6.631 -32.761  0.00  0.00           C
ATOM   3255  OE1 GLU A 447      18.784   6.019 -31.643  0.00  0.00           O
ATOM   3256  OE2 GLU A 447      19.608   6.373 -33.628  0.00  0.00           O
ATOM   3257  N   THR A 448      15.784   8.017 -29.955  0.00  0.00           N
ATOM   3258  CA  THR A 448      15.554   9.093 -29.003  0.00  0.00           C
ATOM   3259  C   THR A 448      16.523  10.219 -29.427  0.00  0.00           C
ATOM   3260  O   THR A 448      17.742  10.037 -29.722  0.00  0.00           O
ATOM   3261  CB  THR A 448      15.747   8.658 -27.554  0.00  0.00           C
ATOM   3262  CG2 THR A 448      15.492   9.788 -26.562  0.00  0.00           C
ATOM   3263  OG1 THR A 448      14.841   7.590 -27.219  0.00  0.00           O
ATOM   3264  N   THR A 449      15.942  11.404 -29.442  0.00  0.00           N
ATOM   3265  CA  THR A 449      16.382  12.550 -30.347  0.00  0.00           C
ATOM   3266  C   THR A 449      16.109  13.994 -29.763  0.00  0.00           C
ATOM   3267  O   THR A 449      14.962  14.312 -29.320  0.00  0.00           O
ATOM   3268  CB  THR A 449      15.747  12.420 -31.733  0.00  0.00           C
ATOM   3269  CG2 THR A 449      16.314  11.301 -32.567  0.00  0.00           C
ATOM   3270  OG1 THR A 449      14.391  12.206 -31.635  0.00  0.00           O
ATOM   3271  N   THR A 450      17.135  14.761 -29.513  0.00  0.00           N
ATOM   3272  CA  THR A 450      17.101  16.090 -28.828  0.00  0.00           C
ATOM   3273  C   THR A 450      16.509  17.132 -29.825  0.00  0.00           C
ATOM   3274  O   THR A 450      16.855  16.976 -30.979  0.00  0.00           O
ATOM   3275  CB  THR A 450      18.510  16.486 -28.380  0.00  0.00           C
ATOM   3276  CG2 THR A 450      18.617  17.711 -27.481  0.00  0.00           C
ATOM   3277  OG1 THR A 450      18.992  15.451 -27.554  0.00  0.00           O
ATOM   3278  N   VAL A 451      15.690  18.043 -29.385  0.00  0.00           N
ATOM   3279  CA  VAL A 451      15.079  19.035 -30.259  0.00  0.00           C
ATOM   3280  C   VAL A 451      14.775  20.368 -29.481  0.00  0.00           C
ATOM   3281  O   VAL A 451      14.842  20.545 -28.292  0.00  0.00           O
ATOM   3282  CB  VAL A 451      13.796  18.454 -30.864  0.00  0.00           C
ATOM   3283  CG1 VAL A 451      13.877  17.223 -31.703  0.00  0.00           C
ATOM   3284  CG2 VAL A 451      12.771  18.115 -29.811  0.00  0.00           C
ATOM   3285  N   PRO A 452      14.611  21.486 -30.245  0.00  0.00           N
ATOM   3286  CA  PRO A 452      14.044  22.751 -29.793  0.00  0.00           C
ATOM   3287  C   PRO A 452      12.589  22.728 -29.194  0.00  0.00           C
ATOM   3288  O   PRO A 452      11.902  21.697 -29.311  0.00  0.00           O
ATOM   3289  CB  PRO A 452      14.106  23.736 -31.027  0.00  0.00           C
ATOM   3290  CG  PRO A 452      14.943  22.991 -32.047  0.00  0.00           C
ATOM   3291  CD  PRO A 452      14.764  21.554 -31.719  0.00  0.00           C
ATOM   3292  N   GLN A 453      12.165  23.813 -28.588  0.00  0.00           N
ATOM   3293  CA  GLN A 453      10.977  23.901 -27.784  0.00  0.00           C
ATOM   3294  C   GLN A 453       9.731  24.432 -28.526  0.00  0.00           C
ATOM   3295  O   GLN A 453       9.819  25.504 -29.171  0.00  0.00           O
ATOM   3296  CB  GLN A 453      11.417  24.658 -26.525  0.00  0.00           C
ATOM   3297  CG  GLN A 453      10.269  24.893 -25.497  0.00  0.00           C
ATOM   3298  CD  GLN A 453      10.764  25.845 -24.459  0.00  0.00           C
ATOM   3299  NE2 GLN A 453      10.806  25.349 -23.229  0.00  0.00           N
ATOM   3300  OE1 GLN A 453      11.061  27.074 -24.634  0.00  0.00           O
ATOM   3301  N   ASP A 454       8.635  23.669 -28.398  0.00  0.00           N
ATOM   3302  CA  ASP A 454       7.353  24.013 -28.984  0.00  0.00           C
ATOM   3303  C   ASP A 454       6.392  24.737 -27.985  0.00  0.00           C
ATOM   3304  O   ASP A 454       6.574  24.610 -26.748  0.00  0.00           O
ATOM   3305  CB  ASP A 454       6.764  22.810 -29.722  0.00  0.00           C
ATOM   3306  CG  ASP A 454       6.024  21.847 -28.782  0.00  0.00           C
ATOM   3307  OD1 ASP A 454       5.064  21.195 -29.230  0.00  0.00           O
ATOM   3308  OD2 ASP A 454       6.276  21.819 -27.532  0.00  0.00           O
ATOM   3309  N   ALA A 455       5.374  25.443 -28.484  0.00  0.00           N
ATOM   3310  CA  ALA A 455       4.573  26.294 -27.610  0.00  0.00           C
ATOM   3311  C   ALA A 455       4.000  25.532 -26.416  0.00  0.00           C
ATOM   3312  O   ALA A 455       4.011  26.061 -25.313  0.00  0.00           O
ATOM   3313  CB  ALA A 455       3.544  26.924 -28.485  0.00  0.00           C
ATOM   3314  N   VAL A 456       3.400  24.342 -26.647  0.00  0.00           N
ATOM   3315  CA  VAL A 456       2.876  23.476 -25.502  0.00  0.00           C
ATOM   3316  C   VAL A 456       3.938  23.306 -24.449  0.00  0.00           C
ATOM   3317  O   VAL A 456       3.706  23.717 -23.279  0.00  0.00           O
ATOM   3318  CB  VAL A 456       2.333  22.166 -26.136  0.00  0.00           C
ATOM   3319  CG1 VAL A 456       2.110  20.943 -25.205  0.00  0.00           C
ATOM   3320  CG2 VAL A 456       1.112  22.559 -26.786  0.00  0.00           C
ATOM   3321  N   SER A 457       5.103  22.692 -24.732  0.00  0.00           N
ATOM   3322  CA  SER A 457       6.270  22.468 -23.812  0.00  0.00           C
ATOM   3323  C   SER A 457       6.622  23.750 -23.016  0.00  0.00           C
ATOM   3324  O   SER A 457       6.663  23.785 -21.772  0.00  0.00           O
ATOM   3325  CB  SER A 457       7.492  21.856 -24.553  0.00  0.00           C
ATOM   3326  OG  SER A 457       8.078  22.742 -25.396  0.00  0.00           O
ATOM   3327  N   ARG A 458       6.821  24.798 -23.763  0.00  0.00           N
ATOM   3328  CA  ARG A 458       7.214  26.067 -23.248  0.00  0.00           C
ATOM   3329  C   ARG A 458       6.116  26.579 -22.221  0.00  0.00           C
ATOM   3330  O   ARG A 458       6.440  26.969 -21.147  0.00  0.00           O
ATOM   3331  CB  ARG A 458       7.415  27.125 -24.362  0.00  0.00           C
ATOM   3332  CG  ARG A 458       7.746  28.458 -23.695  0.00  0.00           C
ATOM   3333  CD  ARG A 458       8.451  29.403 -24.696  0.00  0.00           C
ATOM   3334  NE  ARG A 458       9.139  30.537 -24.082  0.00  0.00           N
ATOM   3335  CZ  ARG A 458      10.421  30.922 -24.331  0.00  0.00           C
ATOM   3336  NH1 ARG A 458      11.349  30.043 -24.735  0.00  0.00           N
ATOM   3337  NH2 ARG A 458      10.632  32.226 -24.183  0.00  0.00           N
ATOM   3338  N   SER A 459       4.864  26.558 -22.622  0.00  0.00           N
ATOM   3339  CA  SER A 459       3.695  26.857 -21.698  0.00  0.00           C
ATOM   3340  C   SER A 459       3.543  25.909 -20.544  0.00  0.00           C
ATOM   3341  O   SER A 459       3.377  26.433 -19.432  0.00  0.00           O
ATOM   3342  CB  SER A 459       2.476  26.800 -22.606  0.00  0.00           C
ATOM   3343  OG  SER A 459       2.700  27.960 -23.499  0.00  0.00           O
ATOM   3344  N   GLN A 460       3.596  24.599 -20.693  0.00  0.00           N
ATOM   3345  CA  GLN A 460       3.721  23.780 -19.465  0.00  0.00           C
ATOM   3346  C   GLN A 460       4.971  24.050 -18.565  0.00  0.00           C
ATOM   3347  O   GLN A 460       4.892  23.896 -17.352  0.00  0.00           O
ATOM   3348  CB  GLN A 460       3.687  22.260 -19.864  0.00  0.00           C
ATOM   3349  CG  GLN A 460       2.293  21.900 -20.313  0.00  0.00           C
ATOM   3350  CD  GLN A 460       1.132  22.082 -19.305  0.00  0.00           C
ATOM   3351  NE2 GLN A 460      -0.061  21.728 -19.703  0.00  0.00           N
ATOM   3352  OE1 GLN A 460       1.278  22.345 -18.121  0.00  0.00           O
ATOM   3353  N   ARG A 461       6.126  24.484 -19.075  0.00  0.00           N
ATOM   3354  CA  ARG A 461       7.305  24.853 -18.264  0.00  0.00           C
ATOM   3355  C   ARG A 461       7.078  26.261 -17.492  0.00  0.00           C
ATOM   3356  O   ARG A 461       7.215  26.287 -16.211  0.00  0.00           O
ATOM   3357  CB  ARG A 461       8.672  24.847 -19.013  0.00  0.00           C
ATOM   3358  CG  ARG A 461       9.070  23.407 -19.361  0.00  0.00           C
ATOM   3359  CD  ARG A 461      10.485  23.381 -19.865  0.00  0.00           C
ATOM   3360  NE  ARG A 461      10.708  22.091 -20.637  0.00  0.00           N
ATOM   3361  CZ  ARG A 461      11.750  21.835 -21.428  0.00  0.00           C
ATOM   3362  NH1 ARG A 461      12.601  22.747 -21.713  0.00  0.00           N
ATOM   3363  NH2 ARG A 461      11.757  20.675 -22.047  0.00  0.00           N
ATOM   3364  N   ARG A 462       6.626  27.281 -18.274  0.00  0.00           N
ATOM   3365  CA  ARG A 462       6.460  28.681 -17.723  0.00  0.00           C
ATOM   3366  C   ARG A 462       5.047  28.738 -16.946  0.00  0.00           C
ATOM   3367  O   ARG A 462       4.891  29.730 -16.272  0.00  0.00           O
ATOM   3368  CB  ARG A 462       6.496  29.783 -18.861  0.00  0.00           C
ATOM   3369  CG  ARG A 462       5.239  29.738 -19.806  0.00  0.00           C
ATOM   3370  CD  ARG A 462       5.221  30.989 -20.715  0.00  0.00           C
ATOM   3371  NE  ARG A 462       4.120  30.890 -21.665  0.00  0.00           N
ATOM   3372  CZ  ARG A 462       4.002  31.416 -22.903  0.00  0.00           C
ATOM   3373  NH1 ARG A 462       4.994  32.051 -23.437  0.00  0.00           N
ATOM   3374  NH2 ARG A 462       2.905  31.188 -23.566  0.00  0.00           N
ATOM   3375  N   GLY A 463       4.103  27.792 -17.045  0.00  0.00           N
ATOM   3376  CA  GLY A 463       2.965  27.882 -16.102  0.00  0.00           C
ATOM   3377  C   GLY A 463       3.134  27.158 -14.754  0.00  0.00           C
ATOM   3378  O   GLY A 463       2.119  27.110 -14.100  0.00  0.00           O
ATOM   3379  N   ARG A 464       4.350  26.644 -14.306  0.00  0.00           N
ATOM   3380  CA  ARG A 464       4.612  26.153 -12.904  0.00  0.00           C
ATOM   3381  C   ARG A 464       5.157  27.248 -11.951  0.00  0.00           C
ATOM   3382  O   ARG A 464       5.792  26.944 -10.960  0.00  0.00           O
ATOM   3383  CB  ARG A 464       5.548  24.952 -12.944  0.00  0.00           C
ATOM   3384  CG  ARG A 464       5.280  23.733 -13.779  0.00  0.00           C
ATOM   3385  CD  ARG A 464       4.180  22.799 -13.238  0.00  0.00           C
ATOM   3386  NE  ARG A 464       2.823  23.291 -13.348  0.00  0.00           N
ATOM   3387  CZ  ARG A 464       2.063  23.220 -14.452  0.00  0.00           C
ATOM   3388  NH1 ARG A 464       2.487  22.571 -15.460  0.00  0.00           N
ATOM   3389  NH2 ARG A 464       0.848  23.767 -14.396  0.00  0.00           N
ATOM   3390  N   THR A 465       4.923  28.504 -12.247  0.00  0.00           N
ATOM   3391  CA  THR A 465       5.225  29.662 -11.467  0.00  0.00           C
ATOM   3392  C   THR A 465       4.048  30.627 -11.546  0.00  0.00           C
ATOM   3393  O   THR A 465       3.331  30.887 -12.532  0.00  0.00           O
ATOM   3394  CB  THR A 465       6.545  30.397 -11.775  0.00  0.00           C
ATOM   3395  CG2 THR A 465       6.584  30.828 -13.203  0.00  0.00           C
ATOM   3396  OG1 THR A 465       6.874  31.488 -10.995  0.00  0.00           O
ATOM   3397  N   GLY A 466       3.755  31.342 -10.422  0.00  0.00           N
ATOM   3398  CA  GLY A 466       2.766  32.462 -10.398  0.00  0.00           C
ATOM   3399  C   GLY A 466       1.306  32.074 -10.013  0.00  0.00           C
ATOM   3400  O   GLY A 466       0.355  32.860 -10.317  0.00  0.00           O
ATOM   3401  N   ARG A 467       1.150  30.921  -9.273  0.00  0.00           N
ATOM   3402  CA  ARG A 467      -0.126  30.596  -8.731  0.00  0.00           C
ATOM   3403  C   ARG A 467      -0.619  31.699  -7.743  0.00  0.00           C
ATOM   3404  O   ARG A 467      -0.039  31.883  -6.677  0.00  0.00           O
ATOM   3405  CB  ARG A 467       0.104  29.249  -8.081  0.00  0.00           C
ATOM   3406  CG  ARG A 467      -1.093  28.875  -7.169  0.00  0.00           C
ATOM   3407  CD  ARG A 467      -0.824  27.546  -6.500  0.00  0.00           C
ATOM   3408  NE  ARG A 467      -1.765  27.240  -5.385  0.00  0.00           N
ATOM   3409  CZ  ARG A 467      -1.896  27.977  -4.324  0.00  0.00           C
ATOM   3410  NH1 ARG A 467      -1.160  28.969  -3.948  0.00  0.00           N
ATOM   3411  NH2 ARG A 467      -2.723  27.529  -3.470  0.00  0.00           N
ATOM   3412  N   GLY A 468      -1.635  32.481  -8.118  0.00  0.00           N
ATOM   3413  CA  GLY A 468      -2.250  33.634  -7.476  0.00  0.00           C
ATOM   3414  C   GLY A 468      -1.496  34.859  -7.829  0.00  0.00           C
ATOM   3415  O   GLY A 468      -1.772  35.321  -8.923  0.00  0.00           O
ATOM   3416  N   ARG A 469      -0.589  35.389  -6.940  0.00  0.00           N
ATOM   3417  CA  ARG A 469       0.493  36.365  -7.198  0.00  0.00           C
ATOM   3418  C   ARG A 469       1.626  36.029  -8.160  0.00  0.00           C
ATOM   3419  O   ARG A 469       1.903  34.856  -8.429  0.00  0.00           O
ATOM   3420  CB  ARG A 469       1.214  36.588  -5.800  0.00  0.00           C
ATOM   3421  CG  ARG A 469       0.274  37.348  -4.899  0.00  0.00           C
ATOM   3422  CD  ARG A 469       1.024  37.686  -3.595  0.00  0.00           C
ATOM   3423  NE  ARG A 469       0.151  38.423  -2.702  0.00  0.00           N
ATOM   3424  CZ  ARG A 469       0.509  39.343  -1.781  0.00  0.00           C
ATOM   3425  NH1 ARG A 469       1.686  39.900  -1.648  0.00  0.00           N
ATOM   3426  NH2 ARG A 469      -0.337  39.694  -0.927  0.00  0.00           N
ATOM   3427  N   ARG A 470       2.284  37.045  -8.664  0.00  0.00           N
ATOM   3428  CA  ARG A 470       3.059  36.990  -9.876  0.00  0.00           C
ATOM   3429  C   ARG A 470       4.272  36.070  -9.722  0.00  0.00           C
ATOM   3430  O   ARG A 470       5.085  36.159  -8.816  0.00  0.00           O
ATOM   3431  CB  ARG A 470       3.674  38.379 -10.136  0.00  0.00           C
ATOM   3432  CG  ARG A 470       3.884  38.485 -11.610  0.00  0.00           C
ATOM   3433  CD  ARG A 470       4.296  39.904 -12.017  0.00  0.00           C
ATOM   3434  NE  ARG A 470       4.306  40.128 -13.499  0.00  0.00           N
ATOM   3435  CZ  ARG A 470       3.340  40.155 -14.425  0.00  0.00           C
ATOM   3436  NH1 ARG A 470       2.135  39.729 -14.164  0.00  0.00           N
ATOM   3437  NH2 ARG A 470       3.604  40.594 -15.637  0.00  0.00           N
ATOM   3438  N   GLY A 471       4.456  35.115 -10.665  0.00  0.00           N
ATOM   3439  CA  GLY A 471       5.654  34.288 -10.855  0.00  0.00           C
ATOM   3440  C   GLY A 471       6.655  34.901 -11.798  0.00  0.00           C
ATOM   3441  O   GLY A 471       6.412  35.918 -12.479  0.00  0.00           O
ATOM   3442  N   ILE A 472       7.787  34.214 -11.930  0.00  0.00           N
ATOM   3443  CA  ILE A 472       8.870  34.593 -12.873  0.00  0.00           C
ATOM   3444  C   ILE A 472       9.340  33.355 -13.634  0.00  0.00           C
ATOM   3445  O   ILE A 472       9.754  32.351 -13.027  0.00  0.00           O
ATOM   3446  CB  ILE A 472      10.044  35.305 -12.138  0.00  0.00           C
ATOM   3447  CG1 ILE A 472       9.461  36.589 -11.332  0.00  0.00           C
ATOM   3448  CG2 ILE A 472      11.166  35.722 -13.061  0.00  0.00           C
ATOM   3449  CD1 ILE A 472      10.533  37.539 -10.810  0.00  0.00           C
ATOM   3450  N   TYR A 473       9.421  33.592 -14.985  0.00  0.00           N
ATOM   3451  CA  TYR A 473      10.102  32.662 -15.911  0.00  0.00           C
ATOM   3452  C   TYR A 473      11.380  33.201 -16.496  0.00  0.00           C
ATOM   3453  O   TYR A 473      11.414  34.391 -16.964  0.00  0.00           O
ATOM   3454  CB  TYR A 473       9.030  32.258 -16.997  0.00  0.00           C
ATOM   3455  CG  TYR A 473       9.551  31.466 -18.188  0.00  0.00           C
ATOM   3456  CD1 TYR A 473       9.781  30.075 -17.988  0.00  0.00           C
ATOM   3457  CD2 TYR A 473       9.711  32.076 -19.479  0.00  0.00           C
ATOM   3458  CE1 TYR A 473      10.077  29.265 -19.092  0.00  0.00           C
ATOM   3459  CE2 TYR A 473      10.080  31.277 -20.578  0.00  0.00           C
ATOM   3460  CZ  TYR A 473      10.312  29.912 -20.314  0.00  0.00           C
ATOM   3461  OH  TYR A 473      10.674  29.098 -21.330  0.00  0.00           O
ATOM   3462  N   ARG A 474      12.522  32.517 -16.248  0.00  0.00           N
ATOM   3463  CA  ARG A 474      13.877  32.881 -16.573  0.00  0.00           C
ATOM   3464  C   ARG A 474      14.426  31.907 -17.650  0.00  0.00           C
ATOM   3465  O   ARG A 474      14.833  30.795 -17.318  0.00  0.00           O
ATOM   3466  CB  ARG A 474      14.752  32.954 -15.396  0.00  0.00           C
ATOM   3467  CG  ARG A 474      14.241  33.861 -14.183  0.00  0.00           C
ATOM   3468  CD  ARG A 474      15.415  33.944 -13.161  0.00  0.00           C
ATOM   3469  NE  ARG A 474      14.902  34.614 -11.926  0.00  0.00           N
ATOM   3470  CZ  ARG A 474      14.584  35.903 -11.666  0.00  0.00           C
ATOM   3471  NH1 ARG A 474      14.632  36.794 -12.599  0.00  0.00           N
ATOM   3472  NH2 ARG A 474      14.193  36.342 -10.493  0.00  0.00           N
ATOM   3473  N   PHE A 475      14.489  32.316 -18.892  0.00  0.00           N
ATOM   3474  CA  PHE A 475      14.827  31.550 -19.999  0.00  0.00           C
ATOM   3475  C   PHE A 475      16.238  31.726 -20.560  0.00  0.00           C
ATOM   3476  O   PHE A 475      16.917  32.714 -20.480  0.00  0.00           O
ATOM   3477  CB  PHE A 475      13.818  31.822 -21.142  0.00  0.00           C
ATOM   3478  CG  PHE A 475      13.545  33.286 -21.569  0.00  0.00           C
ATOM   3479  CD1 PHE A 475      12.413  34.015 -21.130  0.00  0.00           C
ATOM   3480  CD2 PHE A 475      14.478  33.923 -22.416  0.00  0.00           C
ATOM   3481  CE1 PHE A 475      12.083  35.235 -21.675  0.00  0.00           C
ATOM   3482  CE2 PHE A 475      14.126  35.241 -22.958  0.00  0.00           C
ATOM   3483  CZ  PHE A 475      12.930  35.900 -22.631  0.00  0.00           C
ATOM   3484  N   VAL A 476      16.684  30.587 -21.082  0.00  0.00           N
ATOM   3485  CA  VAL A 476      17.953  30.491 -21.820  0.00  0.00           C
ATOM   3486  C   VAL A 476      17.797  31.274 -23.196  0.00  0.00           C
ATOM   3487  O   VAL A 476      18.623  32.070 -23.532  0.00  0.00           O
ATOM   3488  CB  VAL A 476      18.387  29.067 -22.043  0.00  0.00           C
ATOM   3489  CG1 VAL A 476      19.511  28.942 -23.066  0.00  0.00           C
ATOM   3490  CG2 VAL A 476      18.961  28.602 -20.753  0.00  0.00           C
ATOM   3491  N   THR A 477      16.669  31.048 -23.872  0.00  0.00           N
ATOM   3492  CA  THR A 477      16.337  31.658 -25.222  0.00  0.00           C
ATOM   3493  C   THR A 477      14.910  32.222 -25.314  0.00  0.00           C
ATOM   3494  O   THR A 477      13.959  31.815 -24.657  0.00  0.00           O
ATOM   3495  CB  THR A 477      16.570  30.686 -26.332  0.00  0.00           C
ATOM   3496  CG2 THR A 477      18.040  30.822 -26.764  0.00  0.00           C
ATOM   3497  OG1 THR A 477      16.223  29.400 -25.948  0.00  0.00           O
ATOM   3498  N   PRO A 478      14.713  33.098 -26.320  0.00  0.00           N
ATOM   3499  CA  PRO A 478      13.373  33.596 -26.630  0.00  0.00           C
ATOM   3500  C   PRO A 478      12.625  32.534 -27.582  0.00  0.00           C
ATOM   3501  O   PRO A 478      13.313  31.841 -28.336  0.00  0.00           O
ATOM   3502  CB  PRO A 478      13.522  34.946 -27.365  0.00  0.00           C
ATOM   3503  CG  PRO A 478      14.915  34.684 -28.025  0.00  0.00           C
ATOM   3504  CD  PRO A 478      15.743  33.942 -26.977  0.00  0.00           C
ATOM   3505  N   GLY A 479      11.277  32.595 -27.606  0.00  0.00           N
ATOM   3506  CA  GLY A 479      10.409  32.061 -28.679  0.00  0.00           C
ATOM   3507  C   GLY A 479      10.202  30.521 -28.591  0.00  0.00           C
ATOM   3508  O   GLY A 479      10.509  29.918 -27.607  0.00  0.00           O
ATOM   3509  N   GLU A 480       9.433  30.028 -29.551  0.00  0.00           N
ATOM   3510  CA  GLU A 480       8.909  28.645 -29.557  0.00  0.00           C
ATOM   3511  C   GLU A 480       8.598  28.154 -30.973  0.00  0.00           C
ATOM   3512  O   GLU A 480       8.153  28.946 -31.853  0.00  0.00           O
ATOM   3513  CB  GLU A 480       7.605  28.621 -28.752  0.00  0.00           C
ATOM   3514  CG  GLU A 480       6.309  29.355 -29.174  0.00  0.00           C
ATOM   3515  CD  GLU A 480       6.173  30.892 -28.912  0.00  0.00           C
ATOM   3516  OE1 GLU A 480       6.456  31.746 -29.810  0.00  0.00           O
ATOM   3517  OE2 GLU A 480       5.903  31.230 -27.777  0.00  0.00           O
ATOM   3518  N   ARG A 481       8.661  26.832 -31.287  0.00  0.00           N
ATOM   3519  CA  ARG A 481       8.079  26.178 -32.489  0.00  0.00           C
ATOM   3520  C   ARG A 481       6.562  26.141 -32.351  0.00  0.00           C
ATOM   3521  O   ARG A 481       6.102  26.086 -31.181  0.00  0.00           O
ATOM   3522  CB  ARG A 481       8.608  24.787 -32.703  0.00  0.00           C
ATOM   3523  CG  ARG A 481      10.094  24.661 -32.751  0.00  0.00           C
ATOM   3524  CD  ARG A 481      10.603  23.186 -33.062  0.00  0.00           C
ATOM   3525  NE  ARG A 481      10.381  22.294 -31.891  0.00  0.00           N
ATOM   3526  CZ  ARG A 481       9.795  21.109 -31.967  0.00  0.00           C
ATOM   3527  NH1 ARG A 481       9.317  20.524 -33.013  0.00  0.00           N
ATOM   3528  NH2 ARG A 481       9.667  20.548 -30.820  0.00  0.00           N
ATOM   3529  N   PRO A 482       5.717  26.144 -33.441  0.00  0.00           N
ATOM   3530  CA  PRO A 482       4.322  25.925 -33.280  0.00  0.00           C
ATOM   3531  C   PRO A 482       4.006  24.450 -32.867  0.00  0.00           C
ATOM   3532  O   PRO A 482       4.828  23.622 -33.129  0.00  0.00           O
ATOM   3533  CB  PRO A 482       3.639  26.270 -34.606  0.00  0.00           C
ATOM   3534  CG  PRO A 482       4.742  25.903 -35.559  0.00  0.00           C
ATOM   3535  CD  PRO A 482       6.036  26.258 -34.847  0.00  0.00           C
ATOM   3536  N   SER A 483       2.791  24.285 -32.304  0.00  0.00           N
ATOM   3537  CA  SER A 483       2.390  22.934 -31.807  0.00  0.00           C
ATOM   3538  C   SER A 483       1.129  22.351 -32.525  0.00  0.00           C
ATOM   3539  O   SER A 483       0.335  23.095 -33.017  0.00  0.00           O
ATOM   3540  CB  SER A 483       2.032  22.945 -30.255  0.00  0.00           C
ATOM   3541  OG  SER A 483       3.154  23.139 -29.422  0.00  0.00           O
ATOM   3542  N   GLY A 484       0.908  21.004 -32.612  0.00  0.00           N
ATOM   3543  CA  GLY A 484      -0.222  20.374 -33.286  0.00  0.00           C
ATOM   3544  C   GLY A 484       0.231  19.304 -34.249  0.00  0.00           C
ATOM   3545  O   GLY A 484      -0.529  18.889 -35.141  0.00  0.00           O
ATOM   3546  N   MET A 485       1.463  18.748 -34.168  0.00  0.00           N
ATOM   3547  CA  MET A 485       1.933  17.753 -35.108  0.00  0.00           C
ATOM   3548  C   MET A 485       2.874  16.778 -34.386  0.00  0.00           C
ATOM   3549  O   MET A 485       3.554  17.108 -33.451  0.00  0.00           O
ATOM   3550  CB  MET A 485       2.448  18.383 -36.419  0.00  0.00           C
ATOM   3551  CG  MET A 485       3.860  18.980 -36.388  0.00  0.00           C
ATOM   3552  SD  MET A 485       3.859  20.552 -35.466  0.00  0.00           S
ATOM   3553  CE  MET A 485       2.865  21.668 -36.415  0.00  0.00           C
ATOM   3554  N   PHE A 486       2.834  15.542 -34.764  0.00  0.00           N
ATOM   3555  CA  PHE A 486       3.403  14.464 -33.939  0.00  0.00           C
ATOM   3556  C   PHE A 486       4.008  13.328 -34.704  0.00  0.00           C
ATOM   3557  O   PHE A 486       3.533  13.030 -35.752  0.00  0.00           O
ATOM   3558  CB  PHE A 486       2.529  14.067 -32.833  0.00  0.00           C
ATOM   3559  CG  PHE A 486       1.203  13.473 -33.182  0.00  0.00           C
ATOM   3560  CD1 PHE A 486       0.043  14.266 -33.284  0.00  0.00           C
ATOM   3561  CD2 PHE A 486       1.047  12.080 -33.262  0.00  0.00           C
ATOM   3562  CE1 PHE A 486      -1.178  13.739 -33.624  0.00  0.00           C
ATOM   3563  CE2 PHE A 486      -0.185  11.548 -33.659  0.00  0.00           C
ATOM   3564  CZ  PHE A 486      -1.310  12.378 -33.787  0.00  0.00           C
ATOM   3565  N   ASP A 487       5.051  12.705 -34.142  0.00  0.00           N
ATOM   3566  CA  ASP A 487       5.700  11.550 -34.708  0.00  0.00           C
ATOM   3567  C   ASP A 487       4.971  10.176 -34.623  0.00  0.00           C
ATOM   3568  O   ASP A 487       4.246   9.892 -33.645  0.00  0.00           O
ATOM   3569  CB  ASP A 487       7.062  11.318 -34.029  0.00  0.00           C
ATOM   3570  CG  ASP A 487       8.058  10.768 -34.946  0.00  0.00           C
ATOM   3571  OD1 ASP A 487       8.381   9.556 -34.847  0.00  0.00           O
ATOM   3572  OD2 ASP A 487       8.589  11.560 -35.777  0.00  0.00           O
ATOM   3573  N   SER A 488       5.054   9.328 -35.617  0.00  0.00           N
ATOM   3574  CA  SER A 488       4.478   7.962 -35.531  0.00  0.00           C
ATOM   3575  C   SER A 488       5.106   7.157 -34.394  0.00  0.00           C
ATOM   3576  O   SER A 488       4.495   6.163 -33.994  0.00  0.00           O
ATOM   3577  CB  SER A 488       4.512   7.282 -36.890  0.00  0.00           C
ATOM   3578  OG  SER A 488       3.516   6.215 -36.980  0.00  0.00           O
ATOM   3579  N   SER A 489       6.255   7.481 -33.844  0.00  0.00           N
ATOM   3580  CA  SER A 489       6.707   6.847 -32.565  0.00  0.00           C
ATOM   3581  C   SER A 489       5.860   7.232 -31.330  0.00  0.00           C
ATOM   3582  O   SER A 489       5.906   6.423 -30.391  0.00  0.00           O
ATOM   3583  CB  SER A 489       8.159   7.230 -32.288  0.00  0.00           C
ATOM   3584  OG  SER A 489       8.262   8.590 -32.178  0.00  0.00           O
ATOM   3585  N   VAL A 490       5.153   8.351 -31.361  0.00  0.00           N
ATOM   3586  CA  VAL A 490       4.049   8.675 -30.402  0.00  0.00           C
ATOM   3587  C   VAL A 490       2.835   7.730 -30.680  0.00  0.00           C
ATOM   3588  O   VAL A 490       2.231   7.261 -29.725  0.00  0.00           O
ATOM   3589  CB  VAL A 490       3.604  10.125 -30.360  0.00  0.00           C
ATOM   3590  CG1 VAL A 490       2.633  10.294 -29.221  0.00  0.00           C
ATOM   3591  CG2 VAL A 490       4.865  11.040 -30.189  0.00  0.00           C
ATOM   3592  N   LEU A 491       2.495   7.503 -31.928  0.00  0.00           N
ATOM   3593  CA  LEU A 491       1.336   6.690 -32.360  0.00  0.00           C
ATOM   3594  C   LEU A 491       1.606   5.259 -31.918  0.00  0.00           C
ATOM   3595  O   LEU A 491       0.842   4.661 -31.205  0.00  0.00           O
ATOM   3596  CB  LEU A 491       1.187   6.693 -33.891  0.00  0.00           C
ATOM   3597  CG  LEU A 491      -0.137   6.179 -34.298  0.00  0.00           C
ATOM   3598  CD1 LEU A 491      -1.359   6.733 -33.592  0.00  0.00           C
ATOM   3599  CD2 LEU A 491      -0.284   6.479 -35.824  0.00  0.00           C
ATOM   3600  N   CYS A 492       2.807   4.719 -32.123  0.00  0.00           N
ATOM   3601  CA  CYS A 492       3.351   3.514 -31.524  0.00  0.00           C
ATOM   3602  C   CYS A 492       3.318   3.494 -29.966  0.00  0.00           C
ATOM   3603  O   CYS A 492       2.734   2.556 -29.363  0.00  0.00           O
ATOM   3604  CB  CYS A 492       4.768   3.458 -32.039  0.00  0.00           C
ATOM   3605  SG  CYS A 492       5.603   1.954 -31.396  0.00  0.00           S
ATOM   3606  N   GLU A 493       3.705   4.630 -29.344  0.00  0.00           N
ATOM   3607  CA  GLU A 493       3.440   4.841 -27.882  0.00  0.00           C
ATOM   3608  C   GLU A 493       2.002   4.690 -27.463  0.00  0.00           C
ATOM   3609  O   GLU A 493       1.804   4.339 -26.309  0.00  0.00           O
ATOM   3610  CB  GLU A 493       4.136   6.141 -27.415  0.00  0.00           C
ATOM   3611  CG  GLU A 493       4.320   6.156 -25.988  0.00  0.00           C
ATOM   3612  CD  GLU A 493       5.053   7.372 -25.515  0.00  0.00           C
ATOM   3613  OE1 GLU A 493       4.531   7.962 -24.544  0.00  0.00           O
ATOM   3614  OE2 GLU A 493       6.087   7.797 -26.124  0.00  0.00           O
ATOM   3615  N   CYS A 494       0.966   4.889 -28.233  0.00  0.00           N
ATOM   3616  CA  CYS A 494      -0.403   4.496 -27.864  0.00  0.00           C
ATOM   3617  C   CYS A 494      -0.656   2.987 -27.845  0.00  0.00           C
ATOM   3618  O   CYS A 494      -1.445   2.530 -27.066  0.00  0.00           O
ATOM   3619  CB  CYS A 494      -1.502   5.224 -28.837  0.00  0.00           C
ATOM   3620  SG  CYS A 494      -1.135   7.021 -28.708  0.00  0.00           S
ATOM   3621  N   TYR A 495      -0.010   2.147 -28.664  0.00  0.00           N
ATOM   3622  CA  TYR A 495      -0.183   0.679 -28.640  0.00  0.00           C
ATOM   3623  C   TYR A 495       0.681   0.077 -27.523  0.00  0.00           C
ATOM   3624  O   TYR A 495       0.098  -0.740 -26.764  0.00  0.00           O
ATOM   3625  CB  TYR A 495       0.248   0.103 -30.012  0.00  0.00           C
ATOM   3626  CG  TYR A 495      -0.648   0.477 -31.116  0.00  0.00           C
ATOM   3627  CD1 TYR A 495      -1.492  -0.523 -31.665  0.00  0.00           C
ATOM   3628  CD2 TYR A 495      -0.631   1.723 -31.764  0.00  0.00           C
ATOM   3629  CE1 TYR A 495      -2.296  -0.328 -32.713  0.00  0.00           C
ATOM   3630  CE2 TYR A 495      -1.478   1.970 -32.894  0.00  0.00           C
ATOM   3631  CZ  TYR A 495      -2.310   0.934 -33.349  0.00  0.00           C
ATOM   3632  OH  TYR A 495      -3.089   1.103 -34.462  0.00  0.00           O
ATOM   3633  N   ASP A 496       1.826   0.657 -27.339  0.00  0.00           N
ATOM   3634  CA  ASP A 496       2.693   0.408 -26.212  0.00  0.00           C
ATOM   3635  C   ASP A 496       2.054   0.787 -24.843  0.00  0.00           C
ATOM   3636  O   ASP A 496       1.916  -0.072 -24.000  0.00  0.00           O
ATOM   3637  CB  ASP A 496       4.053   1.125 -26.348  0.00  0.00           C
ATOM   3638  CG  ASP A 496       5.084   0.602 -25.378  0.00  0.00           C
ATOM   3639  OD1 ASP A 496       5.263   1.279 -24.304  0.00  0.00           O
ATOM   3640  OD2 ASP A 496       5.713  -0.402 -25.645  0.00  0.00           O
ATOM   3641  N   ALA A 497       1.557   2.035 -24.645  0.00  0.00           N
ATOM   3642  CA  ALA A 497       0.799   2.422 -23.518  0.00  0.00           C
ATOM   3643  C   ALA A 497      -0.367   1.482 -23.357  0.00  0.00           C
ATOM   3644  O   ALA A 497      -0.524   0.979 -22.201  0.00  0.00           O
ATOM   3645  CB  ALA A 497       0.475   3.887 -23.673  0.00  0.00           C
ATOM   3646  N   GLY A 498      -1.100   1.288 -24.433  0.00  0.00           N
ATOM   3647  CA  GLY A 498      -2.419   0.659 -24.362  0.00  0.00           C
ATOM   3648  C   GLY A 498      -2.389  -0.767 -23.792  0.00  0.00           C
ATOM   3649  O   GLY A 498      -3.114  -1.155 -22.897  0.00  0.00           O
ATOM   3650  N   CYS A 499      -1.477  -1.585 -24.357  0.00  0.00           N
ATOM   3651  CA  CYS A 499      -1.257  -2.978 -23.889  0.00  0.00           C
ATOM   3652  C   CYS A 499      -0.398  -2.963 -22.633  0.00  0.00           C
ATOM   3653  O   CYS A 499      -0.244  -4.064 -22.022  0.00  0.00           O
ATOM   3654  CB  CYS A 499      -0.405  -3.771 -24.944  0.00  0.00           C
ATOM   3655  SG  CYS A 499      -1.070  -3.535 -26.633  0.00  0.00           S
ATOM   3656  N   ALA A 500       0.171  -1.885 -22.139  0.00  0.00           N
ATOM   3657  CA  ALA A 500       1.014  -1.693 -20.944  0.00  0.00           C
ATOM   3658  C   ALA A 500       0.138  -1.475 -19.692  0.00  0.00           C
ATOM   3659  O   ALA A 500       0.037  -2.416 -18.902  0.00  0.00           O
ATOM   3660  CB  ALA A 500       2.150  -0.601 -21.031  0.00  0.00           C
ATOM   3661  N   TRP A 501      -0.328  -0.253 -19.467  0.00  0.00           N
ATOM   3662  CA  TRP A 501      -1.086   0.107 -18.290  0.00  0.00           C
ATOM   3663  C   TRP A 501      -2.601  -0.009 -18.321  0.00  0.00           C
ATOM   3664  O   TRP A 501      -3.250   0.215 -17.272  0.00  0.00           O
ATOM   3665  CB  TRP A 501      -0.732   1.651 -18.164  0.00  0.00           C
ATOM   3666  CG  TRP A 501       0.624   2.143 -17.810  0.00  0.00           C
ATOM   3667  CD1 TRP A 501       1.495   2.603 -18.699  0.00  0.00           C
ATOM   3668  CD2 TRP A 501       1.392   2.411 -16.523  0.00  0.00           C
ATOM   3669  CE2 TRP A 501       2.654   2.967 -16.816  0.00  0.00           C
ATOM   3670  CE3 TRP A 501       1.073   2.147 -15.150  0.00  0.00           C
ATOM   3671  NE1 TRP A 501       2.645   3.151 -18.147  0.00  0.00           N
ATOM   3672  CZ2 TRP A 501       3.642   3.227 -15.795  0.00  0.00           C
ATOM   3673  CZ3 TRP A 501       2.057   2.449 -14.160  0.00  0.00           C
ATOM   3674  CH2 TRP A 501       3.334   2.923 -14.473  0.00  0.00           C
ATOM   3675  N   TYR A 502      -3.158  -0.213 -19.473  0.00  0.00           N
ATOM   3676  CA  TYR A 502      -4.578  -0.016 -19.681  0.00  0.00           C
ATOM   3677  C   TYR A 502      -5.242  -1.360 -20.097  0.00  0.00           C
ATOM   3678  O   TYR A 502      -6.468  -1.387 -20.161  0.00  0.00           O
ATOM   3679  CB  TYR A 502      -4.815   1.122 -20.723  0.00  0.00           C
ATOM   3680  CG  TYR A 502      -4.113   2.399 -20.373  0.00  0.00           C
ATOM   3681  CD1 TYR A 502      -4.138   2.874 -19.063  0.00  0.00           C
ATOM   3682  CD2 TYR A 502      -3.281   3.073 -21.273  0.00  0.00           C
ATOM   3683  CE1 TYR A 502      -3.493   4.041 -18.695  0.00  0.00           C
ATOM   3684  CE2 TYR A 502      -2.573   4.188 -20.946  0.00  0.00           C
ATOM   3685  CZ  TYR A 502      -2.762   4.754 -19.669  0.00  0.00           C
ATOM   3686  OH  TYR A 502      -2.257   5.955 -19.309  0.00  0.00           O
ATOM   3687  N   GLU A 503      -4.432  -2.380 -20.341  0.00  0.00           N
ATOM   3688  CA  GLU A 503      -4.810  -3.713 -20.757  0.00  0.00           C
ATOM   3689  C   GLU A 503      -5.750  -3.529 -22.000  0.00  0.00           C
ATOM   3690  O   GLU A 503      -6.588  -4.392 -22.156  0.00  0.00           O
ATOM   3691  CB  GLU A 503      -5.496  -4.555 -19.628  0.00  0.00           C
ATOM   3692  CG  GLU A 503      -4.484  -4.867 -18.582  0.00  0.00           C
ATOM   3693  CD  GLU A 503      -5.134  -5.952 -17.744  0.00  0.00           C
ATOM   3694  OE1 GLU A 503      -6.022  -5.689 -16.897  0.00  0.00           O
ATOM   3695  OE2 GLU A 503      -4.575  -7.098 -17.760  0.00  0.00           O
ATOM   3696  N   LEU A 504      -5.568  -2.592 -22.963  0.00  0.00           N
ATOM   3697  CA  LEU A 504      -6.353  -2.645 -24.216  0.00  0.00           C
ATOM   3698  C   LEU A 504      -5.784  -3.703 -25.180  0.00  0.00           C
ATOM   3699  O   LEU A 504      -4.544  -3.979 -25.117  0.00  0.00           O
ATOM   3700  CB  LEU A 504      -6.266  -1.329 -25.005  0.00  0.00           C
ATOM   3701  CG  LEU A 504      -6.565  -0.127 -24.231  0.00  0.00           C
ATOM   3702  CD1 LEU A 504      -6.661   1.017 -25.252  0.00  0.00           C
ATOM   3703  CD2 LEU A 504      -7.936  -0.106 -23.578  0.00  0.00           C
ATOM   3704  N   THR A 505      -6.559  -4.251 -26.134  0.00  0.00           N
ATOM   3705  CA  THR A 505      -6.118  -4.998 -27.378  0.00  0.00           C
ATOM   3706  C   THR A 505      -5.632  -4.021 -28.403  0.00  0.00           C
ATOM   3707  O   THR A 505      -6.060  -2.879 -28.330  0.00  0.00           O
ATOM   3708  CB  THR A 505      -7.253  -5.836 -27.918  0.00  0.00           C
ATOM   3709  CG2 THR A 505      -7.626  -7.029 -27.082  0.00  0.00           C
ATOM   3710  OG1 THR A 505      -8.396  -5.064 -28.315  0.00  0.00           O
ATOM   3711  N   PRO A 506      -4.655  -4.383 -29.270  0.00  0.00           N
ATOM   3712  CA  PRO A 506      -4.190  -3.519 -30.345  0.00  0.00           C
ATOM   3713  C   PRO A 506      -5.424  -3.037 -31.120  0.00  0.00           C
ATOM   3714  O   PRO A 506      -5.316  -1.926 -31.597  0.00  0.00           O
ATOM   3715  CB  PRO A 506      -3.155  -4.324 -31.099  0.00  0.00           C
ATOM   3716  CG  PRO A 506      -3.408  -5.786 -30.800  0.00  0.00           C
ATOM   3717  CD  PRO A 506      -3.990  -5.716 -29.390  0.00  0.00           C
ATOM   3718  N   ALA A 507      -6.451  -3.893 -31.326  0.00  0.00           N
ATOM   3719  CA  ALA A 507      -7.720  -3.724 -32.081  0.00  0.00           C
ATOM   3720  C   ALA A 507      -8.511  -2.558 -31.497  0.00  0.00           C
ATOM   3721  O   ALA A 507      -8.586  -1.528 -32.140  0.00  0.00           O
ATOM   3722  CB  ALA A 507      -8.489  -5.029 -32.048  0.00  0.00           C
ATOM   3723  N   GLU A 508      -8.851  -2.650 -30.188  0.00  0.00           N
ATOM   3724  CA  GLU A 508      -9.300  -1.535 -29.375  0.00  0.00           C
ATOM   3725  C   GLU A 508      -8.476  -0.223 -29.446  0.00  0.00           C
ATOM   3726  O   GLU A 508      -9.103   0.805 -29.330  0.00  0.00           O
ATOM   3727  CB  GLU A 508      -9.437  -1.959 -27.925  0.00  0.00           C
ATOM   3728  CG  GLU A 508     -10.097  -1.042 -26.891  0.00  0.00           C
ATOM   3729  CD  GLU A 508     -11.553  -0.817 -27.167  0.00  0.00           C
ATOM   3730  OE1 GLU A 508     -12.196  -0.163 -26.244  0.00  0.00           O
ATOM   3731  OE2 GLU A 508     -12.202  -1.445 -28.010  0.00  0.00           O
ATOM   3732  N   THR A 509      -7.135  -0.369 -29.663  0.00  0.00           N
ATOM   3733  CA  THR A 509      -6.263   0.742 -29.680  0.00  0.00           C
ATOM   3734  C   THR A 509      -6.338   1.493 -30.964  0.00  0.00           C
ATOM   3735  O   THR A 509      -6.453   2.724 -31.007  0.00  0.00           O
ATOM   3736  CB  THR A 509      -4.767   0.330 -29.279  0.00  0.00           C
ATOM   3737  CG2 THR A 509      -3.836   1.582 -29.349  0.00  0.00           C
ATOM   3738  OG1 THR A 509      -4.815  -0.204 -27.935  0.00  0.00           O
ATOM   3739  N   SER A 510      -6.345   0.674 -32.022  0.00  0.00           N
ATOM   3740  CA  SER A 510      -6.670   1.260 -33.317  0.00  0.00           C
ATOM   3741  C   SER A 510      -8.097   1.936 -33.399  0.00  0.00           C
ATOM   3742  O   SER A 510      -8.181   3.052 -33.887  0.00  0.00           O
ATOM   3743  CB  SER A 510      -6.615   0.212 -34.408  0.00  0.00           C
ATOM   3744  OG  SER A 510      -5.390  -0.519 -34.359  0.00  0.00           O
ATOM   3745  N   VAL A 511      -9.144   1.281 -32.857  0.00  0.00           N
ATOM   3746  CA  VAL A 511     -10.538   1.879 -32.902  0.00  0.00           C
ATOM   3747  C   VAL A 511     -10.599   3.205 -32.146  0.00  0.00           C
ATOM   3748  O   VAL A 511     -11.270   4.138 -32.571  0.00  0.00           O
ATOM   3749  CB  VAL A 511     -11.526   0.795 -32.313  0.00  0.00           C
ATOM   3750  CG1 VAL A 511     -12.990   1.169 -32.180  0.00  0.00           C
ATOM   3751  CG2 VAL A 511     -11.558  -0.387 -33.311  0.00  0.00           C
ATOM   3752  N   ARG A 512      -9.875   3.243 -31.066  0.00  0.00           N
ATOM   3753  CA  ARG A 512      -9.779   4.500 -30.279  0.00  0.00           C
ATOM   3754  C   ARG A 512      -9.081   5.552 -31.175  0.00  0.00           C
ATOM   3755  O   ARG A 512      -9.626   6.668 -31.296  0.00  0.00           O
ATOM   3756  CB  ARG A 512      -9.099   4.245 -28.962  0.00  0.00           C
ATOM   3757  CG  ARG A 512     -10.074   3.422 -28.063  0.00  0.00           C
ATOM   3758  CD  ARG A 512      -9.565   2.828 -26.781  0.00  0.00           C
ATOM   3759  NE  ARG A 512     -10.591   2.289 -25.862  0.00  0.00           N
ATOM   3760  CZ  ARG A 512     -10.453   2.095 -24.562  0.00  0.00           C
ATOM   3761  NH1 ARG A 512      -9.705   2.927 -23.905  0.00  0.00           N
ATOM   3762  NH2 ARG A 512     -11.152   1.115 -24.091  0.00  0.00           N
ATOM   3763  N   LEU A 513      -7.900   5.215 -31.688  0.00  0.00           N
ATOM   3764  CA  LEU A 513      -7.070   6.101 -32.498  0.00  0.00           C
ATOM   3765  C   LEU A 513      -7.834   6.547 -33.735  0.00  0.00           C
ATOM   3766  O   LEU A 513      -7.863   7.751 -34.132  0.00  0.00           O
ATOM   3767  CB  LEU A 513      -5.747   5.480 -32.876  0.00  0.00           C
ATOM   3768  CG  LEU A 513      -4.829   5.454 -31.688  0.00  0.00           C
ATOM   3769  CD1 LEU A 513      -3.743   4.414 -31.923  0.00  0.00           C
ATOM   3770  CD2 LEU A 513      -4.240   6.838 -31.245  0.00  0.00           C
ATOM   3771  N   ARG A 514      -8.544   5.628 -34.394  0.00  0.00           N
ATOM   3772  CA  ARG A 514      -9.487   5.890 -35.521  0.00  0.00           C
ATOM   3773  C   ARG A 514     -10.474   6.997 -35.255  0.00  0.00           C
ATOM   3774  O   ARG A 514     -10.629   7.915 -36.072  0.00  0.00           O
ATOM   3775  CB  ARG A 514     -10.188   4.600 -35.921  0.00  0.00           C
ATOM   3776  CG  ARG A 514     -11.146   4.734 -37.133  0.00  0.00           C
ATOM   3777  CD  ARG A 514     -10.472   5.428 -38.327  0.00  0.00           C
ATOM   3778  NE  ARG A 514      -9.314   4.630 -38.845  0.00  0.00           N
ATOM   3779  CZ  ARG A 514      -8.138   5.084 -39.267  0.00  0.00           C
ATOM   3780  NH1 ARG A 514      -7.767   6.305 -39.115  0.00  0.00           N
ATOM   3781  NH2 ARG A 514      -7.337   4.271 -39.834  0.00  0.00           N
ATOM   3782  N   ALA A 515     -11.110   7.070 -34.081  0.00  0.00           N
ATOM   3783  CA  ALA A 515     -11.925   8.150 -33.653  0.00  0.00           C
ATOM   3784  C   ALA A 515     -11.110   9.459 -33.597  0.00  0.00           C
ATOM   3785  O   ALA A 515     -11.464  10.464 -34.224  0.00  0.00           O
ATOM   3786  CB  ALA A 515     -12.504   7.790 -32.310  0.00  0.00           C
ATOM   3787  N   TYR A 516      -9.991   9.561 -32.885  0.00  0.00           N
ATOM   3788  CA  TYR A 516      -9.032  10.696 -32.816  0.00  0.00           C
ATOM   3789  C   TYR A 516      -8.552  11.280 -34.175  0.00  0.00           C
ATOM   3790  O   TYR A 516      -8.536  12.488 -34.426  0.00  0.00           O
ATOM   3791  CB  TYR A 516      -7.773  10.238 -31.954  0.00  0.00           C
ATOM   3792  CG  TYR A 516      -6.817  11.391 -31.759  0.00  0.00           C
ATOM   3793  CD1 TYR A 516      -5.877  11.837 -32.721  0.00  0.00           C
ATOM   3794  CD2 TYR A 516      -6.849  12.070 -30.551  0.00  0.00           C
ATOM   3795  CE1 TYR A 516      -4.954  12.872 -32.425  0.00  0.00           C
ATOM   3796  CE2 TYR A 516      -6.093  13.208 -30.310  0.00  0.00           C
ATOM   3797  CZ  TYR A 516      -5.121  13.629 -31.248  0.00  0.00           C
ATOM   3798  OH  TYR A 516      -4.340  14.761 -31.132  0.00  0.00           O
ATOM   3799  N   LEU A 517      -8.219  10.320 -35.117  0.00  0.00           N
ATOM   3800  CA  LEU A 517      -7.697  10.641 -36.436  0.00  0.00           C
ATOM   3801  C   LEU A 517      -8.827  11.085 -37.272  0.00  0.00           C
ATOM   3802  O   LEU A 517      -8.732  12.091 -37.959  0.00  0.00           O
ATOM   3803  CB  LEU A 517      -6.881   9.466 -37.150  0.00  0.00           C
ATOM   3804  CG  LEU A 517      -5.562   9.007 -36.433  0.00  0.00           C
ATOM   3805  CD1 LEU A 517      -4.871   7.918 -37.318  0.00  0.00           C
ATOM   3806  CD2 LEU A 517      -4.672  10.267 -36.358  0.00  0.00           C
ATOM   3807  N   ASN A 518     -10.028  10.513 -37.164  0.00  0.00           N
ATOM   3808  CA  ASN A 518     -11.180  10.953 -38.064  0.00  0.00           C
ATOM   3809  C   ASN A 518     -11.692  12.399 -37.670  0.00  0.00           C
ATOM   3810  O   ASN A 518     -12.364  13.124 -38.511  0.00  0.00           O
ATOM   3811  CB  ASN A 518     -12.198   9.843 -38.049  0.00  0.00           C
ATOM   3812  CG  ASN A 518     -13.333   9.948 -39.127  0.00  0.00           C
ATOM   3813  ND2 ASN A 518     -14.317   9.024 -39.064  0.00  0.00           N
ATOM   3814  OD1 ASN A 518     -13.369  10.900 -39.889  0.00  0.00           O
ATOM   3815  N   THR A 519     -11.326  12.877 -36.489  0.00  0.00           N
ATOM   3816  CA  THR A 519     -11.879  14.051 -35.778  0.00  0.00           C
ATOM   3817  C   THR A 519     -11.151  15.335 -36.225  0.00  0.00           C
ATOM   3818  O   THR A 519      -9.929  15.415 -36.060  0.00  0.00           O
ATOM   3819  CB  THR A 519     -11.774  13.951 -34.279  0.00  0.00           C
ATOM   3820  CG2 THR A 519     -12.264  15.228 -33.664  0.00  0.00           C
ATOM   3821  OG1 THR A 519     -12.581  12.913 -33.872  0.00  0.00           O
ATOM   3822  N   PRO A 520     -11.898  16.285 -36.811  0.00  0.00           N
ATOM   3823  CA  PRO A 520     -11.140  17.421 -37.432  0.00  0.00           C
ATOM   3824  C   PRO A 520     -10.692  18.389 -36.349  0.00  0.00           C
ATOM   3825  O   PRO A 520     -11.197  18.293 -35.216  0.00  0.00           O
ATOM   3826  CB  PRO A 520     -12.125  18.166 -38.315  0.00  0.00           C
ATOM   3827  CG  PRO A 520     -13.477  17.878 -37.652  0.00  0.00           C
ATOM   3828  CD  PRO A 520     -13.300  16.411 -37.186  0.00  0.00           C
ATOM   3829  N   GLY A 521      -9.709  19.216 -36.640  0.00  0.00           N
ATOM   3830  CA  GLY A 521      -9.231  20.372 -35.793  0.00  0.00           C
ATOM   3831  C   GLY A 521      -8.213  19.881 -34.700  0.00  0.00           C
ATOM   3832  O   GLY A 521      -7.763  20.626 -33.792  0.00  0.00           O
ATOM   3833  N   LEU A 522      -7.846  18.586 -34.777  0.00  0.00           N
ATOM   3834  CA  LEU A 522      -6.870  17.991 -33.857  0.00  0.00           C
ATOM   3835  C   LEU A 522      -5.440  17.905 -34.455  0.00  0.00           C
ATOM   3836  O   LEU A 522      -5.316  18.053 -35.675  0.00  0.00           O
ATOM   3837  CB  LEU A 522      -7.357  16.636 -33.374  0.00  0.00           C
ATOM   3838  CG  LEU A 522      -8.241  16.628 -32.041  0.00  0.00           C
ATOM   3839  CD1 LEU A 522      -8.908  15.323 -31.842  0.00  0.00           C
ATOM   3840  CD2 LEU A 522      -7.346  16.917 -30.751  0.00  0.00           C
ATOM   3841  N   PRO A 523      -4.409  17.544 -33.652  0.00  0.00           N
ATOM   3842  CA  PRO A 523      -3.091  17.463 -34.176  0.00  0.00           C
ATOM   3843  C   PRO A 523      -2.980  16.392 -35.251  0.00  0.00           C
ATOM   3844  O   PRO A 523      -3.637  15.362 -35.201  0.00  0.00           O
ATOM   3845  CB  PRO A 523      -2.193  17.030 -33.032  0.00  0.00           C
ATOM   3846  CG  PRO A 523      -2.796  17.948 -31.932  0.00  0.00           C
ATOM   3847  CD  PRO A 523      -4.303  17.913 -32.264  0.00  0.00           C
ATOM   3848  N   VAL A 524      -2.117  16.666 -36.231  0.00  0.00           N
ATOM   3849  CA  VAL A 524      -1.883  15.888 -37.431  0.00  0.00           C
ATOM   3850  C   VAL A 524      -0.673  14.940 -37.356  0.00  0.00           C
ATOM   3851  O   VAL A 524       0.090  15.105 -36.409  0.00  0.00           O
ATOM   3852  CB  VAL A 524      -1.659  16.816 -38.767  0.00  0.00           C
ATOM   3853  CG1 VAL A 524      -2.939  17.632 -39.061  0.00  0.00           C
ATOM   3854  CG2 VAL A 524      -0.485  17.724 -38.784  0.00  0.00           C
ATOM   3855  N   CYS A 525      -0.547  13.945 -38.303  0.00  0.00           N
ATOM   3856  CA  CYS A 525       0.409  12.861 -38.226  0.00  0.00           C
ATOM   3857  C   CYS A 525       0.310  11.883 -39.517  0.00  0.00           C
ATOM   3858  O   CYS A 525       0.287  12.399 -40.662  0.00  0.00           O
ATOM   3859  CB  CYS A 525       0.203  12.094 -36.916  0.00  0.00           C
ATOM   3860  SG  CYS A 525       1.340  10.714 -36.404  0.00  0.00           S
ATOM   3861  N   GLN A 526       0.375  10.604 -39.317  0.00  0.00           N
ATOM   3862  CA  GLN A 526       0.188   9.521 -40.312  0.00  0.00           C
ATOM   3863  C   GLN A 526      -0.667   8.415 -39.869  0.00  0.00           C
ATOM   3864  O   GLN A 526      -1.080   8.376 -38.724  0.00  0.00           O
ATOM   3865  CB  GLN A 526       1.507   8.847 -40.680  0.00  0.00           C
ATOM   3866  CG  GLN A 526       2.724   9.801 -40.940  0.00  0.00           C
ATOM   3867  CD  GLN A 526       3.904   9.098 -41.499  0.00  0.00           C
ATOM   3868  NE2 GLN A 526       3.961   9.000 -42.807  0.00  0.00           N
ATOM   3869  OE1 GLN A 526       4.838   8.672 -40.805  0.00  0.00           O
ATOM   3870  N   ASP A 527      -1.163   7.597 -40.822  0.00  0.00           N
ATOM   3871  CA  ASP A 527      -2.236   6.532 -40.609  0.00  0.00           C
ATOM   3872  C   ASP A 527      -1.677   5.124 -40.401  0.00  0.00           C
ATOM   3873  O   ASP A 527      -2.074   4.124 -40.879  0.00  0.00           O
ATOM   3874  CB  ASP A 527      -3.309   6.658 -41.729  0.00  0.00           C
ATOM   3875  CG  ASP A 527      -4.623   5.941 -41.295  0.00  0.00           C
ATOM   3876  OD1 ASP A 527      -4.922   4.763 -41.692  0.00  0.00           O
ATOM   3877  OD2 ASP A 527      -5.383   6.609 -40.525  0.00  0.00           O
ATOM   3878  N   HIS A 528      -0.511   5.039 -39.698  0.00  0.00           N
ATOM   3879  CA  HIS A 528       0.290   3.849 -39.540  0.00  0.00           C
ATOM   3880  C   HIS A 528      -0.408   2.771 -38.744  0.00  0.00           C
ATOM   3881  O   HIS A 528       0.283   1.775 -38.406  0.00  0.00           O
ATOM   3882  CB  HIS A 528       1.601   4.226 -38.868  0.00  0.00           C
ATOM   3883  CG  HIS A 528       2.666   4.762 -39.853  0.00  0.00           C
ATOM   3884  CD2 HIS A 528       2.384   5.427 -41.052  0.00  0.00           C
ATOM   3885  ND1 HIS A 528       4.043   4.917 -39.696  0.00  0.00           N
ATOM   3886  CE1 HIS A 528       4.517   5.510 -40.811  0.00  0.00           C
ATOM   3887  NE2 HIS A 528       3.554   5.804 -41.649  0.00  0.00           N
ATOM   3888  N   LEU A 529      -1.702   2.827 -38.437  0.00  0.00           N
ATOM   3889  CA  LEU A 529      -2.492   1.827 -37.691  0.00  0.00           C
ATOM   3890  C   LEU A 529      -2.484   0.397 -38.231  0.00  0.00           C
ATOM   3891  O   LEU A 529      -2.174  -0.534 -37.476  0.00  0.00           O
ATOM   3892  CB  LEU A 529      -3.960   2.337 -37.587  0.00  0.00           C
ATOM   3893  CG  LEU A 529      -4.222   3.756 -37.127  0.00  0.00           C
ATOM   3894  CD1 LEU A 529      -5.672   3.942 -36.629  0.00  0.00           C
ATOM   3895  CD2 LEU A 529      -3.301   4.105 -35.906  0.00  0.00           C
ATOM   3896  N   GLU A 530      -2.568   0.168 -39.534  0.00  0.00           N
ATOM   3897  CA  GLU A 530      -2.430  -1.205 -40.188  0.00  0.00           C
ATOM   3898  C   GLU A 530      -1.111  -1.898 -39.936  0.00  0.00           C
ATOM   3899  O   GLU A 530      -1.026  -3.104 -39.967  0.00  0.00           O
ATOM   3900  CB  GLU A 530      -2.803  -1.202 -41.737  0.00  0.00           C
ATOM   3901  CG  GLU A 530      -1.693  -0.348 -42.413  0.00  0.00           C
ATOM   3902  CD  GLU A 530      -2.178  -0.056 -43.807  0.00  0.00           C
ATOM   3903  OE1 GLU A 530      -2.350  -1.007 -44.628  0.00  0.00           O
ATOM   3904  OE2 GLU A 530      -2.549   1.123 -43.933  0.00  0.00           O
ATOM   3905  N   PHE A 531      -0.029  -1.126 -39.682  0.00  0.00           N
ATOM   3906  CA  PHE A 531       1.310  -1.682 -39.309  0.00  0.00           C
ATOM   3907  C   PHE A 531       1.388  -1.802 -37.737  0.00  0.00           C
ATOM   3908  O   PHE A 531       1.720  -2.911 -37.330  0.00  0.00           O
ATOM   3909  CB  PHE A 531       2.438  -0.710 -39.795  0.00  0.00           C
ATOM   3910  CG  PHE A 531       3.839  -1.258 -39.406  0.00  0.00           C
ATOM   3911  CD1 PHE A 531       4.333  -2.406 -39.971  0.00  0.00           C
ATOM   3912  CD2 PHE A 531       4.588  -0.582 -38.418  0.00  0.00           C
ATOM   3913  CE1 PHE A 531       5.610  -2.853 -39.646  0.00  0.00           C
ATOM   3914  CE2 PHE A 531       5.857  -1.150 -37.964  0.00  0.00           C
ATOM   3915  CZ  PHE A 531       6.394  -2.322 -38.573  0.00  0.00           C
ATOM   3916  N   TRP A 532       1.035  -0.782 -36.909  0.00  0.00           N
ATOM   3917  CA  TRP A 532       1.135  -0.798 -35.495  0.00  0.00           C
ATOM   3918  C   TRP A 532       0.259  -1.774 -34.802  0.00  0.00           C
ATOM   3919  O   TRP A 532       0.691  -2.458 -33.925  0.00  0.00           O
ATOM   3920  CB  TRP A 532       0.760   0.579 -34.959  0.00  0.00           C
ATOM   3921  CG  TRP A 532       1.665   1.703 -35.313  0.00  0.00           C
ATOM   3922  CD1 TRP A 532       1.263   2.977 -35.578  0.00  0.00           C
ATOM   3923  CD2 TRP A 532       3.143   1.705 -35.344  0.00  0.00           C
ATOM   3924  CE2 TRP A 532       3.582   2.941 -35.835  0.00  0.00           C
ATOM   3925  CE3 TRP A 532       4.188   0.754 -34.904  0.00  0.00           C
ATOM   3926  NE1 TRP A 532       2.389   3.687 -35.947  0.00  0.00           N
ATOM   3927  CZ2 TRP A 532       4.998   3.211 -35.933  0.00  0.00           C
ATOM   3928  CZ3 TRP A 532       5.570   1.064 -34.941  0.00  0.00           C
ATOM   3929  CH2 TRP A 532       5.977   2.316 -35.562  0.00  0.00           C
ATOM   3930  N   GLU A 533      -0.901  -2.032 -35.458  0.00  0.00           N
ATOM   3931  CA  GLU A 533      -1.812  -3.106 -35.046  0.00  0.00           C
ATOM   3932  C   GLU A 533      -1.214  -4.430 -35.526  0.00  0.00           C
ATOM   3933  O   GLU A 533      -1.136  -5.341 -34.747  0.00  0.00           O
ATOM   3934  CB  GLU A 533      -3.148  -2.951 -35.726  0.00  0.00           C
ATOM   3935  CG  GLU A 533      -4.242  -3.909 -35.341  0.00  0.00           C
ATOM   3936  CD  GLU A 533      -5.467  -3.707 -36.216  0.00  0.00           C
ATOM   3937  OE1 GLU A 533      -5.975  -2.564 -36.172  0.00  0.00           O
ATOM   3938  OE2 GLU A 533      -5.997  -4.582 -36.928  0.00  0.00           O
ATOM   3939  N   SER A 534      -0.772  -4.592 -36.767  0.00  0.00           N
ATOM   3940  CA  SER A 534      -0.182  -5.808 -37.254  0.00  0.00           C
ATOM   3941  C   SER A 534       1.047  -6.281 -36.469  0.00  0.00           C
ATOM   3942  O   SER A 534       0.989  -7.401 -35.928  0.00  0.00           O
ATOM   3943  CB  SER A 534       0.224  -5.721 -38.769  0.00  0.00           C
ATOM   3944  OG  SER A 534      -0.920  -5.702 -39.601  0.00  0.00           O
ATOM   3945  N   VAL A 535       2.044  -5.460 -36.206  0.00  0.00           N
ATOM   3946  CA  VAL A 535       3.180  -5.760 -35.349  0.00  0.00           C
ATOM   3947  C   VAL A 535       2.751  -6.167 -33.841  0.00  0.00           C
ATOM   3948  O   VAL A 535       3.254  -7.158 -33.377  0.00  0.00           O
ATOM   3949  CB  VAL A 535       4.352  -4.702 -35.443  0.00  0.00           C
ATOM   3950  CG1 VAL A 535       4.868  -4.629 -36.887  0.00  0.00           C
ATOM   3951  CG2 VAL A 535       3.943  -3.331 -34.906  0.00  0.00           C
ATOM   3952  N   PHE A 536       1.870  -5.400 -33.198  0.00  0.00           N
ATOM   3953  CA  PHE A 536       1.373  -5.870 -31.868  0.00  0.00           C
ATOM   3954  C   PHE A 536       0.442  -7.086 -31.910  0.00  0.00           C
ATOM   3955  O   PHE A 536       0.434  -7.759 -30.903  0.00  0.00           O
ATOM   3956  CB  PHE A 536       0.758  -4.728 -30.980  0.00  0.00           C
ATOM   3957  CG  PHE A 536       1.805  -3.843 -30.300  0.00  0.00           C
ATOM   3958  CD1 PHE A 536       2.001  -3.931 -28.878  0.00  0.00           C
ATOM   3959  CD2 PHE A 536       2.254  -2.763 -30.964  0.00  0.00           C
ATOM   3960  CE1 PHE A 536       2.764  -2.972 -28.229  0.00  0.00           C
ATOM   3961  CE2 PHE A 536       3.098  -1.916 -30.305  0.00  0.00           C
ATOM   3962  CZ  PHE A 536       3.292  -1.920 -28.921  0.00  0.00           C
ATOM   3963  N   THR A 537      -0.227  -7.432 -32.991  0.00  0.00           N
ATOM   3964  CA  THR A 537      -1.067  -8.637 -33.177  0.00  0.00           C
ATOM   3965  C   THR A 537      -0.151  -9.901 -33.258  0.00  0.00           C
ATOM   3966  O   THR A 537      -0.674 -10.983 -32.928  0.00  0.00           O
ATOM   3967  CB  THR A 537      -2.091  -8.377 -34.280  0.00  0.00           C
ATOM   3968  CG2 THR A 537      -3.108  -9.509 -34.554  0.00  0.00           C
ATOM   3969  OG1 THR A 537      -2.843  -7.220 -34.104  0.00  0.00           O
ATOM   3970  N   GLY A 538       1.101  -9.819 -33.765  0.00  0.00           N
ATOM   3971  CA  GLY A 538       2.188 -10.873 -33.704  0.00  0.00           C
ATOM   3972  C   GLY A 538       3.194 -10.771 -32.605  0.00  0.00           C
ATOM   3973  O   GLY A 538       4.203 -11.412 -32.738  0.00  0.00           O
ATOM   3974  N   LEU A 539       2.849  -9.915 -31.590  0.00  0.00           N
ATOM   3975  CA  LEU A 539       3.642  -9.793 -30.382  0.00  0.00           C
ATOM   3976  C   LEU A 539       2.746  -9.927 -29.130  0.00  0.00           C
ATOM   3977  O   LEU A 539       2.508  -8.975 -28.336  0.00  0.00           O
ATOM   3978  CB  LEU A 539       4.356  -8.431 -30.467  0.00  0.00           C
ATOM   3979  CG  LEU A 539       5.507  -8.120 -29.459  0.00  0.00           C
ATOM   3980  CD1 LEU A 539       6.686  -8.715 -30.120  0.00  0.00           C
ATOM   3981  CD2 LEU A 539       5.615  -6.598 -29.351  0.00  0.00           C
ATOM   3982  N   THR A 540       2.186 -11.129 -28.822  0.00  0.00           N
ATOM   3983  CA  THR A 540       1.125 -11.292 -27.821  0.00  0.00           C
ATOM   3984  C   THR A 540       1.598 -12.019 -26.529  0.00  0.00           C
ATOM   3985  O   THR A 540       1.117 -11.548 -25.495  0.00  0.00           O
ATOM   3986  CB  THR A 540      -0.089 -12.124 -28.368  0.00  0.00           C
ATOM   3987  CG2 THR A 540      -1.303 -12.140 -27.387  0.00  0.00           C
ATOM   3988  OG1 THR A 540      -0.582 -11.444 -29.491  0.00  0.00           O
ATOM   3989  N   HIS A 541       2.394 -13.068 -26.491  0.00  0.00           N
ATOM   3990  CA  HIS A 541       2.609 -13.933 -25.328  0.00  0.00           C
ATOM   3991  C   HIS A 541       3.740 -13.373 -24.515  0.00  0.00           C
ATOM   3992  O   HIS A 541       4.925 -13.784 -24.649  0.00  0.00           O
ATOM   3993  CB  HIS A 541       2.845 -15.369 -25.829  0.00  0.00           C
ATOM   3994  CG  HIS A 541       3.034 -16.439 -24.695  0.00  0.00           C
ATOM   3995  CD2 HIS A 541       2.458 -16.274 -23.465  0.00  0.00           C
ATOM   3996  ND1 HIS A 541       3.948 -17.525 -24.736  0.00  0.00           N
ATOM   3997  CE1 HIS A 541       3.724 -18.084 -23.566  0.00  0.00           C
ATOM   3998  NE2 HIS A 541       2.927 -17.309 -22.736  0.00  0.00           N
ATOM   3999  N   ILE A 542       3.477 -12.249 -23.814  0.00  0.00           N
ATOM   4000  CA  ILE A 542       4.462 -11.546 -22.900  0.00  0.00           C
ATOM   4001  C   ILE A 542       4.658 -12.302 -21.541  0.00  0.00           C
ATOM   4002  O   ILE A 542       3.961 -13.292 -21.176  0.00  0.00           O
ATOM   4003  CB  ILE A 542       4.027 -10.097 -22.844  0.00  0.00           C
ATOM   4004  CG1 ILE A 542       5.065  -9.126 -22.232  0.00  0.00           C
ATOM   4005  CG2 ILE A 542       2.721 -10.013 -22.038  0.00  0.00           C
ATOM   4006  CD1 ILE A 542       4.786  -7.696 -22.677  0.00  0.00           C
ATOM   4007  N   ASP A 543       5.583 -11.720 -20.746  0.00  0.00           N
ATOM   4008  CA  ASP A 543       5.849 -12.086 -19.355  0.00  0.00           C
ATOM   4009  C   ASP A 543       5.382 -10.929 -18.423  0.00  0.00           C
ATOM   4010  O   ASP A 543       5.852  -9.775 -18.478  0.00  0.00           O
ATOM   4011  CB  ASP A 543       7.329 -12.293 -19.153  0.00  0.00           C
ATOM   4012  CG  ASP A 543       7.662 -12.790 -17.812  0.00  0.00           C
ATOM   4013  OD1 ASP A 543       7.646 -13.999 -17.532  0.00  0.00           O
ATOM   4014  OD2 ASP A 543       8.008 -12.012 -16.943  0.00  0.00           O
ATOM   4015  N   ALA A 544       4.441 -11.260 -17.548  0.00  0.00           N
ATOM   4016  CA  ALA A 544       3.643 -10.280 -16.761  0.00  0.00           C
ATOM   4017  C   ALA A 544       4.646  -9.524 -15.848  0.00  0.00           C
ATOM   4018  O   ALA A 544       4.558  -8.320 -15.699  0.00  0.00           O
ATOM   4019  CB  ALA A 544       2.523 -10.989 -15.956  0.00  0.00           C
ATOM   4020  N   HIS A 545       5.678 -10.168 -15.255  0.00  0.00           N
ATOM   4021  CA  HIS A 545       6.692  -9.609 -14.375  0.00  0.00           C
ATOM   4022  C   HIS A 545       7.556  -8.564 -15.103  0.00  0.00           C
ATOM   4023  O   HIS A 545       7.499  -7.400 -14.661  0.00  0.00           O
ATOM   4024  CB  HIS A 545       7.481 -10.730 -13.583  0.00  0.00           C
ATOM   4025  CG  HIS A 545       8.319 -10.154 -12.384  0.00  0.00           C
ATOM   4026  CD2 HIS A 545       8.225  -8.879 -11.871  0.00  0.00           C
ATOM   4027  ND1 HIS A 545       9.362 -10.795 -11.673  0.00  0.00           N
ATOM   4028  CE1 HIS A 545       9.814  -9.930 -10.724  0.00  0.00           C
ATOM   4029  NE2 HIS A 545       9.141  -8.764 -10.823  0.00  0.00           N
ATOM   4030  N   PHE A 546       8.132  -8.919 -16.209  0.00  0.00           N
ATOM   4031  CA  PHE A 546       8.911  -8.007 -17.029  0.00  0.00           C
ATOM   4032  C   PHE A 546       8.134  -6.764 -17.480  0.00  0.00           C
ATOM   4033  O   PHE A 546       8.670  -5.696 -17.541  0.00  0.00           O
ATOM   4034  CB  PHE A 546       9.469  -8.652 -18.321  0.00  0.00           C
ATOM   4035  CG  PHE A 546      10.563  -9.657 -18.145  0.00  0.00           C
ATOM   4036  CD1 PHE A 546      11.753  -9.389 -17.333  0.00  0.00           C
ATOM   4037  CD2 PHE A 546      10.699 -10.831 -18.953  0.00  0.00           C
ATOM   4038  CE1 PHE A 546      12.774 -10.337 -17.171  0.00  0.00           C
ATOM   4039  CE2 PHE A 546      11.794 -11.722 -18.842  0.00  0.00           C
ATOM   4040  CZ  PHE A 546      12.824 -11.531 -17.936  0.00  0.00           C
ATOM   4041  N   LEU A 547       6.805  -6.863 -17.759  0.00  0.00           N
ATOM   4042  CA  LEU A 547       6.002  -5.665 -18.014  0.00  0.00           C
ATOM   4043  C   LEU A 547       5.765  -4.833 -16.737  0.00  0.00           C
ATOM   4044  O   LEU A 547       5.923  -3.603 -16.817  0.00  0.00           O
ATOM   4045  CB  LEU A 547       4.637  -6.097 -18.725  0.00  0.00           C
ATOM   4046  CG  LEU A 547       3.787  -4.963 -19.375  0.00  0.00           C
ATOM   4047  CD1 LEU A 547       4.633  -4.172 -20.389  0.00  0.00           C
ATOM   4048  CD2 LEU A 547       2.434  -5.465 -19.927  0.00  0.00           C
ATOM   4049  N   SER A 548       5.305  -5.464 -15.659  0.00  0.00           N
ATOM   4050  CA  SER A 548       5.083  -4.640 -14.425  0.00  0.00           C
ATOM   4051  C   SER A 548       6.399  -4.093 -13.840  0.00  0.00           C
ATOM   4052  O   SER A 548       6.374  -3.045 -13.237  0.00  0.00           O
ATOM   4053  CB  SER A 548       4.478  -5.541 -13.314  0.00  0.00           C
ATOM   4054  OG  SER A 548       3.417  -6.345 -13.828  0.00  0.00           O
ATOM   4055  N   GLN A 549       7.566  -4.674 -14.135  0.00  0.00           N
ATOM   4056  CA  GLN A 549       8.855  -4.169 -13.787  0.00  0.00           C
ATOM   4057  C   GLN A 549       9.158  -2.897 -14.491  0.00  0.00           C
ATOM   4058  O   GLN A 549       9.764  -2.002 -13.929  0.00  0.00           O
ATOM   4059  CB  GLN A 549       9.939  -5.156 -14.143  0.00  0.00           C
ATOM   4060  CG  GLN A 549      10.223  -6.274 -13.065  0.00  0.00           C
ATOM   4061  CD  GLN A 549      11.231  -7.317 -13.557  0.00  0.00           C
ATOM   4062  NE2 GLN A 549      12.468  -7.114 -13.466  0.00  0.00           N
ATOM   4063  OE1 GLN A 549      10.834  -8.239 -14.258  0.00  0.00           O
ATOM   4064  N   THR A 550       8.851  -2.772 -15.812  0.00  0.00           N
ATOM   4065  CA  THR A 550       9.241  -1.664 -16.746  0.00  0.00           C
ATOM   4066  C   THR A 550       8.255  -0.544 -16.612  0.00  0.00           C
ATOM   4067  O   THR A 550       8.623   0.629 -16.598  0.00  0.00           O
ATOM   4068  CB  THR A 550       9.132  -2.023 -18.281  0.00  0.00           C
ATOM   4069  CG2 THR A 550      10.371  -2.908 -18.577  0.00  0.00           C
ATOM   4070  OG1 THR A 550       7.999  -2.878 -18.563  0.00  0.00           O
ATOM   4071  N   LYS A 551       6.993  -0.841 -16.310  0.00  0.00           N
ATOM   4072  CA  LYS A 551       6.015   0.082 -15.871  0.00  0.00           C
ATOM   4073  C   LYS A 551       6.346   0.763 -14.542  0.00  0.00           C
ATOM   4074  O   LYS A 551       6.034   1.894 -14.304  0.00  0.00           O
ATOM   4075  CB  LYS A 551       4.672  -0.592 -15.807  0.00  0.00           C
ATOM   4076  CG  LYS A 551       3.951  -0.849 -17.119  0.00  0.00           C
ATOM   4077  CD  LYS A 551       2.482  -1.355 -16.926  0.00  0.00           C
ATOM   4078  CE  LYS A 551       2.256  -2.525 -16.001  0.00  0.00           C
ATOM   4079  NZ  LYS A 551       0.919  -3.153 -16.070  0.00  0.00           N
ATOM   4080  N   GLN A 552       6.947   0.062 -13.595  0.00  0.00           N
ATOM   4081  CA  GLN A 552       7.394   0.547 -12.294  0.00  0.00           C
ATOM   4082  C   GLN A 552       8.623   1.479 -12.366  0.00  0.00           C
ATOM   4083  O   GLN A 552       8.698   2.470 -11.614  0.00  0.00           O
ATOM   4084  CB  GLN A 552       7.703  -0.554 -11.322  0.00  0.00           C
ATOM   4085  CG  GLN A 552       7.829  -0.135  -9.804  0.00  0.00           C
ATOM   4086  CD  GLN A 552       6.492   0.167  -9.154  0.00  0.00           C
ATOM   4087  NE2 GLN A 552       6.407   0.254  -7.888  0.00  0.00           N
ATOM   4088  OE1 GLN A 552       5.435   0.077  -9.781  0.00  0.00           O
ATOM   4089  N   ALA A 553       9.523   1.195 -13.332  0.00  0.00           N
ATOM   4090  CA  ALA A 553      10.679   2.089 -13.439  0.00  0.00           C
ATOM   4091  C   ALA A 553      10.646   3.115 -14.591  0.00  0.00           C
ATOM   4092  O   ALA A 553      11.608   3.862 -14.768  0.00  0.00           O
ATOM   4093  CB  ALA A 553      11.913   1.225 -13.685  0.00  0.00           C
ATOM   4094  N   GLY A 554       9.557   3.255 -15.412  0.00  0.00           N
ATOM   4095  CA  GLY A 554       9.378   4.131 -16.552  0.00  0.00           C
ATOM   4096  C   GLY A 554      10.424   3.896 -17.707  0.00  0.00           C
ATOM   4097  O   GLY A 554      11.074   4.824 -18.271  0.00  0.00           O
ATOM   4098  N   ASP A 555      10.651   2.676 -18.005  0.00  0.00           N
ATOM   4099  CA  ASP A 555      11.557   2.245 -19.056  0.00  0.00           C
ATOM   4100  C   ASP A 555      11.026   2.745 -20.456  0.00  0.00           C
ATOM   4101  O   ASP A 555       9.873   3.034 -20.634  0.00  0.00           O
ATOM   4102  CB  ASP A 555      11.883   0.725 -19.032  0.00  0.00           C
ATOM   4103  CG  ASP A 555      12.959   0.292 -18.079  0.00  0.00           C
ATOM   4104  OD1 ASP A 555      12.760  -0.401 -17.049  0.00  0.00           O
ATOM   4105  OD2 ASP A 555      14.100   0.705 -18.392  0.00  0.00           O
ATOM   4106  N   ASN A 556      11.849   2.895 -21.525  0.00  0.00           N
ATOM   4107  CA  ASN A 556      11.556   3.697 -22.780  0.00  0.00           C
ATOM   4108  C   ASN A 556      10.197   3.385 -23.419  0.00  0.00           C
ATOM   4109  O   ASN A 556       9.504   4.301 -23.755  0.00  0.00           O
ATOM   4110  CB  ASN A 556      12.794   3.667 -23.758  0.00  0.00           C
ATOM   4111  CG  ASN A 556      12.681   4.377 -25.063  0.00  0.00           C
ATOM   4112  ND2 ASN A 556      13.494   4.002 -26.005  0.00  0.00           N
ATOM   4113  OD1 ASN A 556      11.976   5.292 -25.273  0.00  0.00           O
ATOM   4114  N   PHE A 557       9.895   2.083 -23.611  0.00  0.00           N
ATOM   4115  CA  PHE A 557       8.617   1.666 -24.228  0.00  0.00           C
ATOM   4116  C   PHE A 557       8.200   0.403 -23.522  0.00  0.00           C
ATOM   4117  O   PHE A 557       8.617  -0.681 -23.942  0.00  0.00           O
ATOM   4118  CB  PHE A 557       8.784   1.552 -25.714  0.00  0.00           C
ATOM   4119  CG  PHE A 557       8.732   2.840 -26.520  0.00  0.00           C
ATOM   4120  CD1 PHE A 557       7.541   3.306 -27.164  0.00  0.00           C
ATOM   4121  CD2 PHE A 557       9.955   3.466 -26.848  0.00  0.00           C
ATOM   4122  CE1 PHE A 557       7.641   4.514 -27.917  0.00  0.00           C
ATOM   4123  CE2 PHE A 557       9.980   4.627 -27.588  0.00  0.00           C
ATOM   4124  CZ  PHE A 557       8.851   5.240 -28.041  0.00  0.00           C
ATOM   4125  N   PRO A 558       7.424   0.491 -22.366  0.00  0.00           N
ATOM   4126  CA  PRO A 558       7.198  -0.555 -21.419  0.00  0.00           C
ATOM   4127  C   PRO A 558       6.865  -1.965 -21.964  0.00  0.00           C
ATOM   4128  O   PRO A 558       7.452  -2.980 -21.580  0.00  0.00           O
ATOM   4129  CB  PRO A 558       6.221  -0.076 -20.385  0.00  0.00           C
ATOM   4130  CG  PRO A 558       6.713   1.388 -20.285  0.00  0.00           C
ATOM   4131  CD  PRO A 558       6.982   1.721 -21.721  0.00  0.00           C
ATOM   4132  N   TYR A 559       5.885  -2.123 -22.904  0.00  0.00           N
ATOM   4133  CA  TYR A 559       5.719  -3.333 -23.627  0.00  0.00           C
ATOM   4134  C   TYR A 559       6.832  -3.728 -24.684  0.00  0.00           C
ATOM   4135  O   TYR A 559       7.261  -4.877 -24.584  0.00  0.00           O
ATOM   4136  CB  TYR A 559       4.416  -3.204 -24.490  0.00  0.00           C
ATOM   4137  CG  TYR A 559       3.798  -4.549 -24.736  0.00  0.00           C
ATOM   4138  CD1 TYR A 559       4.211  -5.283 -25.824  0.00  0.00           C
ATOM   4139  CD2 TYR A 559       2.742  -4.970 -23.909  0.00  0.00           C
ATOM   4140  CE1 TYR A 559       3.536  -6.505 -26.093  0.00  0.00           C
ATOM   4141  CE2 TYR A 559       2.120  -6.204 -24.138  0.00  0.00           C
ATOM   4142  CZ  TYR A 559       2.486  -6.948 -25.247  0.00  0.00           C
ATOM   4143  OH  TYR A 559       1.832  -8.093 -25.550  0.00  0.00           O
ATOM   4144  N   LEU A 560       7.379  -2.883 -25.542  0.00  0.00           N
ATOM   4145  CA  LEU A 560       8.333  -3.310 -26.588  0.00  0.00           C
ATOM   4146  C   LEU A 560       9.582  -3.687 -25.839  0.00  0.00           C
ATOM   4147  O   LEU A 560      10.169  -4.687 -26.151  0.00  0.00           O
ATOM   4148  CB  LEU A 560       8.534  -2.122 -27.563  0.00  0.00           C
ATOM   4149  CG  LEU A 560       7.205  -1.850 -28.404  0.00  0.00           C
ATOM   4150  CD1 LEU A 560       7.637  -0.584 -29.219  0.00  0.00           C
ATOM   4151  CD2 LEU A 560       6.775  -2.945 -29.392  0.00  0.00           C
ATOM   4152  N   VAL A 561      10.086  -2.928 -24.796  0.00  0.00           N
ATOM   4153  CA  VAL A 561      11.174  -3.301 -23.925  0.00  0.00           C
ATOM   4154  C   VAL A 561      10.890  -4.572 -23.179  0.00  0.00           C
ATOM   4155  O   VAL A 561      11.698  -5.549 -23.247  0.00  0.00           O
ATOM   4156  CB  VAL A 561      11.525  -2.150 -22.908  0.00  0.00           C
ATOM   4157  CG1 VAL A 561      12.575  -2.466 -21.806  0.00  0.00           C
ATOM   4158  CG2 VAL A 561      11.951  -0.788 -23.513  0.00  0.00           C
ATOM   4159  N   ALA A 562       9.676  -4.803 -22.605  0.00  0.00           N
ATOM   4160  CA  ALA A 562       9.223  -6.001 -21.916  0.00  0.00           C
ATOM   4161  C   ALA A 562       9.322  -7.243 -22.819  0.00  0.00           C
ATOM   4162  O   ALA A 562       9.942  -8.200 -22.422  0.00  0.00           O
ATOM   4163  CB  ALA A 562       7.901  -5.844 -21.291  0.00  0.00           C
ATOM   4164  N   TYR A 563       8.824  -7.093 -24.013  0.00  0.00           N
ATOM   4165  CA  TYR A 563       8.685  -8.309 -24.891  0.00  0.00           C
ATOM   4166  C   TYR A 563      10.065  -8.819 -25.343  0.00  0.00           C
ATOM   4167  O   TYR A 563      10.349  -9.986 -25.211  0.00  0.00           O
ATOM   4168  CB  TYR A 563       7.759  -8.101 -26.100  0.00  0.00           C
ATOM   4169  CG  TYR A 563       7.101  -9.431 -26.509  0.00  0.00           C
ATOM   4170  CD1 TYR A 563       5.705  -9.542 -26.389  0.00  0.00           C
ATOM   4171  CD2 TYR A 563       7.764 -10.479 -27.183  0.00  0.00           C
ATOM   4172  CE1 TYR A 563       5.030 -10.726 -26.807  0.00  0.00           C
ATOM   4173  CE2 TYR A 563       7.131 -11.649 -27.590  0.00  0.00           C
ATOM   4174  CZ  TYR A 563       5.737 -11.797 -27.404  0.00  0.00           C
ATOM   4175  OH  TYR A 563       5.159 -12.945 -27.895  0.00  0.00           O
ATOM   4176  N   GLN A 564      10.954  -7.878 -25.728  0.00  0.00           N
ATOM   4177  CA  GLN A 564      12.282  -8.157 -26.285  0.00  0.00           C
ATOM   4178  C   GLN A 564      13.100  -8.767 -25.204  0.00  0.00           C
ATOM   4179  O   GLN A 564      13.769  -9.711 -25.449  0.00  0.00           O
ATOM   4180  CB  GLN A 564      12.908  -6.851 -26.907  0.00  0.00           C
ATOM   4181  CG  GLN A 564      14.469  -6.945 -27.175  0.00  0.00           C
ATOM   4182  CD  GLN A 564      14.893  -7.697 -28.434  0.00  0.00           C
ATOM   4183  NE2 GLN A 564      15.359  -8.865 -28.233  0.00  0.00           N
ATOM   4184  OE1 GLN A 564      14.721  -7.207 -29.515  0.00  0.00           O
ATOM   4185  N   ALA A 565      12.921  -8.225 -23.998  0.00  0.00           N
ATOM   4186  CA  ALA A 565      13.407  -8.795 -22.783  0.00  0.00           C
ATOM   4187  C   ALA A 565      12.874 -10.216 -22.471  0.00  0.00           C
ATOM   4188  O   ALA A 565      13.630 -11.112 -22.020  0.00  0.00           O
ATOM   4189  CB  ALA A 565      13.184  -7.838 -21.549  0.00  0.00           C
ATOM   4190  N   THR A 566      11.592 -10.494 -22.778  0.00  0.00           N
ATOM   4191  CA  THR A 566      10.907 -11.758 -22.627  0.00  0.00           C
ATOM   4192  C   THR A 566      11.419 -12.779 -23.573  0.00  0.00           C
ATOM   4193  O   THR A 566      11.683 -13.877 -23.112  0.00  0.00           O
ATOM   4194  CB  THR A 566       9.397 -11.614 -22.749  0.00  0.00           C
ATOM   4195  CG2 THR A 566       8.553 -12.887 -22.710  0.00  0.00           C
ATOM   4196  OG1 THR A 566       8.866 -10.771 -21.838  0.00  0.00           O
ATOM   4197  N   VAL A 567      11.731 -12.518 -24.834  0.00  0.00           N
ATOM   4198  CA  VAL A 567      12.237 -13.568 -25.781  0.00  0.00           C
ATOM   4199  C   VAL A 567      13.773 -13.872 -25.519  0.00  0.00           C
ATOM   4200  O   VAL A 567      14.176 -15.037 -25.746  0.00  0.00           O
ATOM   4201  CB  VAL A 567      12.097 -13.163 -27.285  0.00  0.00           C
ATOM   4202  CG1 VAL A 567      10.591 -13.056 -27.630  0.00  0.00           C
ATOM   4203  CG2 VAL A 567      12.820 -11.892 -27.762  0.00  0.00           C
ATOM   4204  N   CYS A 568      14.555 -12.932 -25.024  0.00  0.00           N
ATOM   4205  CA  CYS A 568      15.876 -13.091 -24.420  0.00  0.00           C
ATOM   4206  C   CYS A 568      16.013 -14.078 -23.276  0.00  0.00           C
ATOM   4207  O   CYS A 568      16.720 -15.067 -23.390  0.00  0.00           O
ATOM   4208  CB  CYS A 568      16.451 -11.726 -24.067  0.00  0.00           C
ATOM   4209  SG  CYS A 568      16.992 -10.886 -25.620  0.00  0.00           S
ATOM   4210  N   ALA A 569      15.218 -13.785 -22.214  0.00  0.00           N
ATOM   4211  CA  ALA A 569      15.110 -14.703 -21.101  0.00  0.00           C
ATOM   4212  C   ALA A 569      14.703 -16.118 -21.616  0.00  0.00           C
ATOM   4213  O   ALA A 569      15.254 -17.169 -21.256  0.00  0.00           O
ATOM   4214  CB  ALA A 569      14.112 -14.055 -20.094  0.00  0.00           C
ATOM   4215  N   ARG A 570      13.831 -16.223 -22.658  0.00  0.00           N
ATOM   4216  CA  ARG A 570      13.331 -17.487 -23.062  0.00  0.00           C
ATOM   4217  C   ARG A 570      14.181 -18.220 -24.028  0.00  0.00           C
ATOM   4218  O   ARG A 570      14.085 -19.413 -24.052  0.00  0.00           O
ATOM   4219  CB  ARG A 570      11.876 -17.369 -23.620  0.00  0.00           C
ATOM   4220  CG  ARG A 570      10.923 -16.881 -22.528  0.00  0.00           C
ATOM   4221  CD  ARG A 570       9.408 -16.726 -22.975  0.00  0.00           C
ATOM   4222  NE  ARG A 570       8.507 -16.061 -21.982  0.00  0.00           N
ATOM   4223  CZ  ARG A 570       7.200 -15.698 -22.136  0.00  0.00           C
ATOM   4224  NH1 ARG A 570       6.626 -15.766 -23.332  0.00  0.00           N
ATOM   4225  NH2 ARG A 570       6.598 -15.225 -21.177  0.00  0.00           N
ATOM   4226  N   ALA A 571      15.099 -17.621 -24.804  0.00  0.00           N
ATOM   4227  CA  ALA A 571      16.061 -18.296 -25.695  0.00  0.00           C
ATOM   4228  C   ALA A 571      17.472 -18.397 -25.027  0.00  0.00           C
ATOM   4229  O   ALA A 571      18.398 -18.847 -25.671  0.00  0.00           O
ATOM   4230  CB  ALA A 571      16.057 -17.391 -26.969  0.00  0.00           C
ATOM   4231  N   GLN A 572      17.645 -17.880 -23.775  0.00  0.00           N
ATOM   4232  CA  GLN A 572      18.931 -17.802 -23.084  0.00  0.00           C
ATOM   4233  C   GLN A 572      19.963 -16.823 -23.666  0.00  0.00           C
ATOM   4234  O   GLN A 572      21.129 -16.923 -23.346  0.00  0.00           O
ATOM   4235  CB  GLN A 572      19.428 -19.218 -22.732  0.00  0.00           C
ATOM   4236  CG  GLN A 572      20.377 -19.380 -21.539  0.00  0.00           C
ATOM   4237  CD  GLN A 572      20.623 -20.852 -21.212  0.00  0.00           C
ATOM   4238  NE2 GLN A 572      20.057 -21.361 -20.125  0.00  0.00           N
ATOM   4239  OE1 GLN A 572      21.278 -21.555 -21.924  0.00  0.00           O
ATOM   4240  N   ALA A 573      19.512 -15.855 -24.429  0.00  0.00           N
ATOM   4241  CA  ALA A 573      20.316 -14.801 -25.081  0.00  0.00           C
ATOM   4242  C   ALA A 573      20.378 -13.538 -24.189  0.00  0.00           C
ATOM   4243  O   ALA A 573      19.469 -13.276 -23.398  0.00  0.00           O
ATOM   4244  CB  ALA A 573      19.745 -14.681 -26.500  0.00  0.00           C
ATOM   4245  N   PRO A 574      21.533 -12.794 -24.282  0.00  0.00           N
ATOM   4246  CA  PRO A 574      21.669 -11.496 -23.647  0.00  0.00           C
ATOM   4247  C   PRO A 574      20.861 -10.389 -24.394  0.00  0.00           C
ATOM   4248  O   PRO A 574      20.325 -10.547 -25.478  0.00  0.00           O
ATOM   4249  CB  PRO A 574      23.168 -11.309 -23.629  0.00  0.00           C
ATOM   4250  CG  PRO A 574      23.678 -11.901 -24.965  0.00  0.00           C
ATOM   4251  CD  PRO A 574      22.642 -12.943 -25.233  0.00  0.00           C
ATOM   4252  N   PRO A 575      20.606  -9.235 -23.779  0.00  0.00           N
ATOM   4253  CA  PRO A 575      19.992  -8.075 -24.422  0.00  0.00           C
ATOM   4254  C   PRO A 575      20.937  -7.488 -25.546  0.00  0.00           C
ATOM   4255  O   PRO A 575      22.039  -8.020 -25.703  0.00  0.00           O
ATOM   4256  CB  PRO A 575      19.732  -7.076 -23.284  0.00  0.00           C
ATOM   4257  CG  PRO A 575      20.764  -7.484 -22.226  0.00  0.00           C
ATOM   4258  CD  PRO A 575      21.158  -8.953 -22.450  0.00  0.00           C
ATOM   4259  N   PRO A 576      20.489  -6.538 -26.345  0.00  0.00           N
ATOM   4260  CA  PRO A 576      21.319  -5.847 -27.393  0.00  0.00           C
ATOM   4261  C   PRO A 576      22.488  -5.007 -26.858  0.00  0.00           C
ATOM   4262  O   PRO A 576      23.435  -4.786 -27.597  0.00  0.00           O
ATOM   4263  CB  PRO A 576      20.262  -5.150 -28.291  0.00  0.00           C
ATOM   4264  CG  PRO A 576      19.022  -4.888 -27.383  0.00  0.00           C
ATOM   4265  CD  PRO A 576      19.144  -6.040 -26.337  0.00  0.00           C
ATOM   4266  N   SER A 577      22.477  -4.571 -25.590  0.00  0.00           N
ATOM   4267  CA  SER A 577      23.527  -4.030 -24.703  0.00  0.00           C
ATOM   4268  C   SER A 577      23.159  -4.167 -23.237  0.00  0.00           C
ATOM   4269  O   SER A 577      22.033  -4.012 -22.878  0.00  0.00           O
ATOM   4270  CB  SER A 577      23.819  -2.496 -25.043  0.00  0.00           C
ATOM   4271  OG  SER A 577      24.256  -2.388 -26.404  0.00  0.00           O
ATOM   4272  N   TRP A 578      24.116  -4.465 -22.322  0.00  0.00           N
ATOM   4273  CA  TRP A 578      23.847  -4.459 -20.820  0.00  0.00           C
ATOM   4274  C   TRP A 578      23.768  -3.008 -20.346  0.00  0.00           C
ATOM   4275  O   TRP A 578      24.697  -2.497 -19.688  0.00  0.00           O
ATOM   4276  CB  TRP A 578      24.963  -5.363 -20.102  0.00  0.00           C
ATOM   4277  CG  TRP A 578      24.603  -6.812 -20.123  0.00  0.00           C
ATOM   4278  CD1 TRP A 578      25.382  -7.768 -20.627  0.00  0.00           C
ATOM   4279  CD2 TRP A 578      23.451  -7.499 -19.473  0.00  0.00           C
ATOM   4280  CE2 TRP A 578      23.568  -8.872 -19.766  0.00  0.00           C
ATOM   4281  CE3 TRP A 578      22.405  -7.110 -18.610  0.00  0.00           C
ATOM   4282  NE1 TRP A 578      24.835  -8.915 -20.327  0.00  0.00           N
ATOM   4283  CZ2 TRP A 578      22.481  -9.711 -19.546  0.00  0.00           C
ATOM   4284  CZ3 TRP A 578      21.454  -8.031 -18.214  0.00  0.00           C
ATOM   4285  CH2 TRP A 578      21.428  -9.352 -18.678  0.00  0.00           C
ATOM   4286  N   ASP A 579      22.720  -2.350 -20.811  0.00  0.00           N
ATOM   4287  CA  ASP A 579      22.297  -0.965 -20.381  0.00  0.00           C
ATOM   4288  C   ASP A 579      21.197  -0.946 -19.304  0.00  0.00           C
ATOM   4289  O   ASP A 579      20.528  -1.946 -19.058  0.00  0.00           O
ATOM   4290  CB  ASP A 579      21.854  -0.269 -21.738  0.00  0.00           C
ATOM   4291  CG  ASP A 579      21.238   1.139 -21.511  0.00  0.00           C
ATOM   4292  OD1 ASP A 579      21.846   1.938 -20.829  0.00  0.00           O
ATOM   4293  OD2 ASP A 579      20.095   1.420 -22.046  0.00  0.00           O
ATOM   4294  N   GLN A 580      20.937   0.218 -18.711  0.00  0.00           N
ATOM   4295  CA  GLN A 580      19.871   0.450 -17.713  0.00  0.00           C
ATOM   4296  C   GLN A 580      18.411   0.313 -18.202  0.00  0.00           C
ATOM   4297  O   GLN A 580      17.530   0.219 -17.334  0.00  0.00           O
ATOM   4298  CB  GLN A 580      20.115   1.837 -16.993  0.00  0.00           C
ATOM   4299  CG  GLN A 580      20.143   3.083 -17.895  0.00  0.00           C
ATOM   4300  CD  GLN A 580      20.546   4.348 -17.164  0.00  0.00           C
ATOM   4301  NE2 GLN A 580      19.583   5.043 -16.699  0.00  0.00           N
ATOM   4302  OE1 GLN A 580      21.728   4.693 -16.829  0.00  0.00           O
ATOM   4303  N   MET A 581      18.260   0.339 -19.566  0.00  0.00           N
ATOM   4304  CA  MET A 581      16.972   0.046 -20.243  0.00  0.00           C
ATOM   4305  C   MET A 581      16.568  -1.401 -20.087  0.00  0.00           C
ATOM   4306  O   MET A 581      15.398  -1.700 -19.919  0.00  0.00           O
ATOM   4307  CB  MET A 581      17.076   0.343 -21.791  0.00  0.00           C
ATOM   4308  CG  MET A 581      15.676   0.310 -22.408  0.00  0.00           C
ATOM   4309  SD  MET A 581      15.359   1.356 -23.802  0.00  0.00           S
ATOM   4310  CE  MET A 581      16.754   0.778 -24.891  0.00  0.00           C
ATOM   4311  N   TRP A 582      17.551  -2.290 -20.035  0.00  0.00           N
ATOM   4312  CA  TRP A 582      17.474  -3.795 -19.762  0.00  0.00           C
ATOM   4313  C   TRP A 582      17.846  -4.146 -18.381  0.00  0.00           C
ATOM   4314  O   TRP A 582      18.094  -5.348 -18.128  0.00  0.00           O
ATOM   4315  CB  TRP A 582      18.297  -4.532 -20.816  0.00  0.00           C
ATOM   4316  CG  TRP A 582      18.107  -3.970 -22.244  0.00  0.00           C
ATOM   4317  CD1 TRP A 582      18.922  -3.105 -22.907  0.00  0.00           C
ATOM   4318  CD2 TRP A 582      16.937  -4.174 -23.044  0.00  0.00           C
ATOM   4319  CE2 TRP A 582      17.097  -3.410 -24.267  0.00  0.00           C
ATOM   4320  CE3 TRP A 582      15.813  -5.088 -23.031  0.00  0.00           C
ATOM   4321  NE1 TRP A 582      18.312  -2.727 -24.066  0.00  0.00           N
ATOM   4322  CZ2 TRP A 582      16.187  -3.361 -25.290  0.00  0.00           C
ATOM   4323  CZ3 TRP A 582      14.906  -5.082 -24.135  0.00  0.00           C
ATOM   4324  CH2 TRP A 582      15.045  -4.149 -25.265  0.00  0.00           C
ATOM   4325  N   LYS A 583      17.675  -3.286 -17.394  0.00  0.00           N
ATOM   4326  CA  LYS A 583      17.992  -3.598 -15.996  0.00  0.00           C
ATOM   4327  C   LYS A 583      17.077  -4.746 -15.440  0.00  0.00           C
ATOM   4328  O   LYS A 583      17.609  -5.515 -14.624  0.00  0.00           O
ATOM   4329  CB  LYS A 583      17.956  -2.366 -15.028  0.00  0.00           C
ATOM   4330  CG  LYS A 583      16.572  -1.810 -15.132  0.00  0.00           C
ATOM   4331  CD  LYS A 583      16.550  -0.497 -14.279  0.00  0.00           C
ATOM   4332  CE  LYS A 583      15.288   0.296 -14.493  0.00  0.00           C
ATOM   4333  NZ  LYS A 583      15.113   0.850 -15.844  0.00  0.00           N
ATOM   4334  N   CYS A 584      15.883  -4.969 -15.984  0.00  0.00           N
ATOM   4335  CA  CYS A 584      14.924  -6.005 -15.629  0.00  0.00           C
ATOM   4336  C   CYS A 584      15.396  -7.463 -15.974  0.00  0.00           C
ATOM   4337  O   CYS A 584      14.834  -8.422 -15.442  0.00  0.00           O
ATOM   4338  CB  CYS A 584      13.563  -5.685 -16.261  0.00  0.00           C
ATOM   4339  SG  CYS A 584      13.686  -5.586 -18.033  0.00  0.00           S
ATOM   4340  N   LEU A 585      16.532  -7.599 -16.640  0.00  0.00           N
ATOM   4341  CA  LEU A 585      17.241  -8.866 -16.878  0.00  0.00           C
ATOM   4342  C   LEU A 585      18.463  -9.034 -15.974  0.00  0.00           C
ATOM   4343  O   LEU A 585      19.135 -10.039 -16.106  0.00  0.00           O
ATOM   4344  CB  LEU A 585      17.718  -8.889 -18.306  0.00  0.00           C
ATOM   4345  CG  LEU A 585      16.565  -8.912 -19.395  0.00  0.00           C
ATOM   4346  CD1 LEU A 585      17.130  -8.539 -20.765  0.00  0.00           C
ATOM   4347  CD2 LEU A 585      15.935 -10.326 -19.473  0.00  0.00           C
ATOM   4348  N   ILE A 586      18.759  -8.093 -15.019  0.00  0.00           N
ATOM   4349  CA  ILE A 586      20.028  -8.111 -14.207  0.00  0.00           C
ATOM   4350  C   ILE A 586      20.299  -9.411 -13.409  0.00  0.00           C
ATOM   4351  O   ILE A 586      21.444  -9.903 -13.303  0.00  0.00           O
ATOM   4352  CB  ILE A 586      20.030  -6.946 -13.167  0.00  0.00           C
ATOM   4353  CG1 ILE A 586      21.420  -6.680 -12.595  0.00  0.00           C
ATOM   4354  CG2 ILE A 586      19.101  -7.185 -12.038  0.00  0.00           C
ATOM   4355  CD1 ILE A 586      22.388  -6.257 -13.701  0.00  0.00           C
ATOM   4356  N   ARG A 587      19.257 -10.247 -12.989  0.00  0.00           N
ATOM   4357  CA  ARG A 587      19.551 -11.511 -12.324  0.00  0.00           C
ATOM   4358  C   ARG A 587      19.878 -12.697 -13.268  0.00  0.00           C
ATOM   4359  O   ARG A 587      20.500 -13.698 -12.889  0.00  0.00           O
ATOM   4360  CB  ARG A 587      18.506 -11.992 -11.271  0.00  0.00           C
ATOM   4361  CG  ARG A 587      17.964 -10.981 -10.294  0.00  0.00           C
ATOM   4362  CD  ARG A 587      17.049 -11.585  -9.232  0.00  0.00           C
ATOM   4363  NE  ARG A 587      15.957 -12.417  -9.866  0.00  0.00           N
ATOM   4364  CZ  ARG A 587      15.138 -13.287  -9.277  0.00  0.00           C
ATOM   4365  NH1 ARG A 587      15.056 -13.291  -7.993  0.00  0.00           N
ATOM   4366  NH2 ARG A 587      14.258 -13.996  -9.923  0.00  0.00           N
ATOM   4367  N   LEU A 588      19.698 -12.473 -14.568  0.00  0.00           N
ATOM   4368  CA  LEU A 588      19.948 -13.440 -15.633  0.00  0.00           C
ATOM   4369  C   LEU A 588      21.329 -13.226 -16.242  0.00  0.00           C
ATOM   4370  O   LEU A 588      21.833 -14.053 -16.984  0.00  0.00           O
ATOM   4371  CB  LEU A 588      18.882 -13.347 -16.749  0.00  0.00           C
ATOM   4372  CG  LEU A 588      17.434 -13.714 -16.468  0.00  0.00           C
ATOM   4373  CD1 LEU A 588      17.357 -15.095 -15.830  0.00  0.00           C
ATOM   4374  CD2 LEU A 588      16.590 -12.741 -15.657  0.00  0.00           C
ATOM   4375  N   LYS A 589      22.013 -12.122 -15.906  0.00  0.00           N
ATOM   4376  CA  LYS A 589      23.301 -11.739 -16.506  0.00  0.00           C
ATOM   4377  C   LYS A 589      24.399 -12.812 -16.839  0.00  0.00           C
ATOM   4378  O   LYS A 589      24.896 -12.865 -18.000  0.00  0.00           O
ATOM   4379  CB  LYS A 589      23.817 -10.504 -15.705  0.00  0.00           C
ATOM   4380  CG  LYS A 589      24.845  -9.773 -16.528  0.00  0.00           C
ATOM   4381  CD  LYS A 589      25.205  -8.343 -16.002  0.00  0.00           C
ATOM   4382  CE  LYS A 589      25.939  -7.447 -17.014  0.00  0.00           C
ATOM   4383  NZ  LYS A 589      27.307  -7.983 -17.258  0.00  0.00           N
ATOM   4384  N   PRO A 590      24.762 -13.664 -15.847  0.00  0.00           N
ATOM   4385  CA  PRO A 590      25.815 -14.670 -15.908  0.00  0.00           C
ATOM   4386  C   PRO A 590      25.358 -15.820 -16.830  0.00  0.00           C
ATOM   4387  O   PRO A 590      26.246 -16.367 -17.457  0.00  0.00           O
ATOM   4388  CB  PRO A 590      25.998 -15.238 -14.446  0.00  0.00           C
ATOM   4389  CG  PRO A 590      24.722 -14.795 -13.785  0.00  0.00           C
ATOM   4390  CD  PRO A 590      24.279 -13.498 -14.435  0.00  0.00           C
ATOM   4391  N   THR A 591      24.028 -16.094 -16.881  0.00  0.00           N
ATOM   4392  CA  THR A 591      23.546 -17.298 -17.474  0.00  0.00           C
ATOM   4393  C   THR A 591      23.396 -17.056 -18.989  0.00  0.00           C
ATOM   4394  O   THR A 591      23.814 -17.953 -19.775  0.00  0.00           O
ATOM   4395  CB  THR A 591      22.134 -17.667 -16.862  0.00  0.00           C
ATOM   4396  CG2 THR A 591      21.577 -18.919 -17.589  0.00  0.00           C
ATOM   4397  OG1 THR A 591      22.238 -17.765 -15.469  0.00  0.00           O
ATOM   4398  N   LEU A 592      22.971 -15.851 -19.394  0.00  0.00           N
ATOM   4399  CA  LEU A 592      22.607 -15.502 -20.809  0.00  0.00           C
ATOM   4400  C   LEU A 592      23.850 -15.375 -21.634  0.00  0.00           C
ATOM   4401  O   LEU A 592      24.932 -15.060 -21.119  0.00  0.00           O
ATOM   4402  CB  LEU A 592      21.762 -14.272 -20.814  0.00  0.00           C
ATOM   4403  CG  LEU A 592      20.276 -14.541 -20.627  0.00  0.00           C
ATOM   4404  CD1 LEU A 592      19.881 -15.659 -19.715  0.00  0.00           C
ATOM   4405  CD2 LEU A 592      19.562 -13.339 -20.122  0.00  0.00           C
ATOM   4406  N   HIS A 593      23.782 -15.649 -22.995  0.00  0.00           N
ATOM   4407  CA  HIS A 593      24.872 -15.874 -23.876  0.00  0.00           C
ATOM   4408  C   HIS A 593      24.468 -15.935 -25.355  0.00  0.00           C
ATOM   4409  O   HIS A 593      23.327 -16.276 -25.856  0.00  0.00           O
ATOM   4410  CB  HIS A 593      25.533 -17.194 -23.496  0.00  0.00           C
ATOM   4411  CG  HIS A 593      24.587 -18.365 -23.691  0.00  0.00           C
ATOM   4412  CD2 HIS A 593      23.669 -18.813 -22.849  0.00  0.00           C
ATOM   4413  ND1 HIS A 593      24.526 -19.173 -24.870  0.00  0.00           N
ATOM   4414  CE1 HIS A 593      23.557 -20.036 -24.687  0.00  0.00           C
ATOM   4415  NE2 HIS A 593      22.962 -19.861 -23.523  0.00  0.00           N
ATOM   4416  N   GLY A 594      25.436 -15.680 -26.219  0.00  0.00           N
ATOM   4417  CA  GLY A 594      25.506 -15.873 -27.665  0.00  0.00           C
ATOM   4418  C   GLY A 594      24.667 -14.737 -28.341  0.00  0.00           C
ATOM   4419  O   GLY A 594      24.697 -13.592 -27.804  0.00  0.00           O
ATOM   4420  N   PRO A 595      24.031 -14.954 -29.492  0.00  0.00           N
ATOM   4421  CA  PRO A 595      23.500 -13.871 -30.300  0.00  0.00           C
ATOM   4422  C   PRO A 595      22.044 -13.439 -29.809  0.00  0.00           C
ATOM   4423  O   PRO A 595      21.124 -14.264 -29.617  0.00  0.00           O
ATOM   4424  CB  PRO A 595      23.404 -14.351 -31.679  0.00  0.00           C
ATOM   4425  CG  PRO A 595      23.250 -15.855 -31.594  0.00  0.00           C
ATOM   4426  CD  PRO A 595      23.971 -16.195 -30.245  0.00  0.00           C
ATOM   4427  N   THR A 596      21.779 -12.165 -29.925  0.00  0.00           N
ATOM   4428  CA  THR A 596      20.529 -11.501 -29.521  0.00  0.00           C
ATOM   4429  C   THR A 596      19.454 -11.750 -30.619  0.00  0.00           C
ATOM   4430  O   THR A 596      19.761 -11.402 -31.815  0.00  0.00           O
ATOM   4431  CB  THR A 596      20.761 -10.019 -29.201  0.00  0.00           C
ATOM   4432  CG2 THR A 596      19.446  -9.372 -28.714  0.00  0.00           C
ATOM   4433  OG1 THR A 596      21.670  -9.945 -28.116  0.00  0.00           O
ATOM   4434  N   PRO A 597      18.229 -12.241 -30.338  0.00  0.00           N
ATOM   4435  CA  PRO A 597      17.130 -12.349 -31.298  0.00  0.00           C
ATOM   4436  C   PRO A 597      16.485 -10.968 -31.331  0.00  0.00           C
ATOM   4437  O   PRO A 597      15.777 -10.632 -30.418  0.00  0.00           O
ATOM   4438  CB  PRO A 597      16.153 -13.441 -30.749  0.00  0.00           C
ATOM   4439  CG  PRO A 597      16.491 -13.503 -29.312  0.00  0.00           C
ATOM   4440  CD  PRO A 597      17.904 -12.928 -29.105  0.00  0.00           C
ATOM   4441  N   LEU A 598      16.904 -10.076 -32.317  0.00  0.00           N
ATOM   4442  CA  LEU A 598      16.532  -8.633 -32.333  0.00  0.00           C
ATOM   4443  C   LEU A 598      15.223  -8.423 -33.023  0.00  0.00           C
ATOM   4444  O   LEU A 598      15.201  -8.863 -34.185  0.00  0.00           O
ATOM   4445  CB  LEU A 598      17.699  -7.855 -32.845  0.00  0.00           C
ATOM   4446  CG  LEU A 598      17.727  -6.311 -32.736  0.00  0.00           C
ATOM   4447  CD1 LEU A 598      17.053  -5.587 -33.928  0.00  0.00           C
ATOM   4448  CD2 LEU A 598      17.165  -5.868 -31.367  0.00  0.00           C
ATOM   4449  N   LEU A 599      14.175  -7.918 -32.380  0.00  0.00           N
ATOM   4450  CA  LEU A 599      12.830  -7.762 -32.941  0.00  0.00           C
ATOM   4451  C   LEU A 599      12.739  -6.301 -33.528  0.00  0.00           C
ATOM   4452  O   LEU A 599      12.344  -6.109 -34.690  0.00  0.00           O
ATOM   4453  CB  LEU A 599      11.770  -7.972 -31.892  0.00  0.00           C
ATOM   4454  CG  LEU A 599      11.908  -9.269 -31.094  0.00  0.00           C
ATOM   4455  CD1 LEU A 599      10.786  -9.313 -30.021  0.00  0.00           C
ATOM   4456  CD2 LEU A 599      11.701 -10.515 -31.946  0.00  0.00           C
ATOM   4457  N   TYR A 600      13.378  -5.320 -32.809  0.00  0.00           N
ATOM   4458  CA  TYR A 600      13.455  -3.859 -33.081  0.00  0.00           C
ATOM   4459  C   TYR A 600      14.430  -3.104 -32.218  0.00  0.00           C
ATOM   4460  O   TYR A 600      14.649  -3.479 -31.050  0.00  0.00           O
ATOM   4461  CB  TYR A 600      12.069  -3.192 -32.955  0.00  0.00           C
ATOM   4462  CG  TYR A 600      11.218  -3.705 -31.864  0.00  0.00           C
ATOM   4463  CD1 TYR A 600      11.620  -3.347 -30.560  0.00  0.00           C
ATOM   4464  CD2 TYR A 600      10.174  -4.646 -32.043  0.00  0.00           C
ATOM   4465  CE1 TYR A 600      11.030  -3.965 -29.396  0.00  0.00           C
ATOM   4466  CE2 TYR A 600       9.623  -5.276 -30.955  0.00  0.00           C
ATOM   4467  CZ  TYR A 600      10.027  -4.936 -29.629  0.00  0.00           C
ATOM   4468  OH  TYR A 600       9.438  -5.623 -28.556  0.00  0.00           O
ATOM   4469  N   ARG A 601      15.010  -2.057 -32.823  0.00  0.00           N
ATOM   4470  CA  ARG A 601      15.960  -1.129 -32.238  0.00  0.00           C
ATOM   4471  C   ARG A 601      15.371   0.018 -31.396  0.00  0.00           C
ATOM   4472  O   ARG A 601      14.815   0.971 -31.968  0.00  0.00           O
ATOM   4473  CB  ARG A 601      16.854  -0.611 -33.428  0.00  0.00           C
ATOM   4474  CG  ARG A 601      18.046  -1.493 -33.771  0.00  0.00           C
ATOM   4475  CD  ARG A 601      19.212  -0.644 -34.406  0.00  0.00           C
ATOM   4476  NE  ARG A 601      18.931  -0.164 -35.796  0.00  0.00           N
ATOM   4477  CZ  ARG A 601      19.293   1.008 -36.333  0.00  0.00           C
ATOM   4478  NH1 ARG A 601      19.598   2.008 -35.595  0.00  0.00           N
ATOM   4479  NH2 ARG A 601      19.307   1.172 -37.639  0.00  0.00           N
ATOM   4480  N   LEU A 602      15.450  -0.011 -30.061  0.00  0.00           N
ATOM   4481  CA  LEU A 602      15.002   0.976 -29.126  0.00  0.00           C
ATOM   4482  C   LEU A 602      16.137   1.772 -28.458  0.00  0.00           C
ATOM   4483  O   LEU A 602      15.970   2.835 -27.919  0.00  0.00           O
ATOM   4484  CB  LEU A 602      14.191   0.406 -27.986  0.00  0.00           C
ATOM   4485  CG  LEU A 602      12.845  -0.315 -28.294  0.00  0.00           C
ATOM   4486  CD1 LEU A 602      12.390  -1.204 -27.122  0.00  0.00           C
ATOM   4487  CD2 LEU A 602      11.743   0.792 -28.509  0.00  0.00           C
ATOM   4488  N   GLY A 603      17.337   1.221 -28.474  0.00  0.00           N
ATOM   4489  CA  GLY A 603      18.515   1.609 -27.737  0.00  0.00           C
ATOM   4490  C   GLY A 603      19.837   1.193 -28.470  0.00  0.00           C
ATOM   4491  O   GLY A 603      19.833   0.530 -29.496  0.00  0.00           O
ATOM   4492  N   ALA A 604      20.944   1.682 -27.948  0.00  0.00           N
ATOM   4493  CA  ALA A 604      22.267   1.300 -28.422  0.00  0.00           C
ATOM   4494  C   ALA A 604      22.415  -0.200 -28.564  0.00  0.00           C
ATOM   4495  O   ALA A 604      21.992  -0.895 -27.610  0.00  0.00           O
ATOM   4496  CB  ALA A 604      23.337   1.898 -27.490  0.00  0.00           C
ATOM   4497  N   VAL A 605      23.077  -0.662 -29.644  0.00  0.00           N
ATOM   4498  CA  VAL A 605      23.270  -2.097 -29.960  0.00  0.00           C
ATOM   4499  C   VAL A 605      24.778  -2.461 -30.039  0.00  0.00           C
ATOM   4500  O   VAL A 605      25.498  -1.826 -30.758  0.00  0.00           O
ATOM   4501  CB  VAL A 605      22.588  -2.422 -31.384  0.00  0.00           C
ATOM   4502  CG1 VAL A 605      22.669  -4.013 -31.520  0.00  0.00           C
ATOM   4503  CG2 VAL A 605      21.155  -1.890 -31.327  0.00  0.00           C
ATOM   4504  N   GLN A 606      25.290  -3.488 -29.346  0.00  0.00           N
ATOM   4505  CA  GLN A 606      26.727  -3.776 -29.312  0.00  0.00           C
ATOM   4506  C   GLN A 606      27.112  -5.335 -29.250  0.00  0.00           C
ATOM   4507  O   GLN A 606      28.228  -5.704 -29.564  0.00  0.00           O
ATOM   4508  CB  GLN A 606      27.237  -3.138 -27.964  0.00  0.00           C
ATOM   4509  CG  GLN A 606      28.750  -3.247 -27.724  0.00  0.00           C
ATOM   4510  CD  GLN A 606      29.195  -2.472 -26.459  0.00  0.00           C
ATOM   4511  NE2 GLN A 606      29.853  -3.041 -25.509  0.00  0.00           N
ATOM   4512  OE1 GLN A 606      28.800  -1.321 -26.355  0.00  0.00           O
ATOM   4513  N   ASN A 607      26.154  -6.187 -28.761  0.00  0.00           N
ATOM   4514  CA  ASN A 607      26.361  -7.680 -28.895  0.00  0.00           C
ATOM   4515  C   ASN A 607      26.059  -8.062 -30.379  0.00  0.00           C
ATOM   4516  O   ASN A 607      25.531  -7.211 -31.155  0.00  0.00           O
ATOM   4517  CB  ASN A 607      25.464  -8.310 -27.787  0.00  0.00           C
ATOM   4518  CG  ASN A 607      25.743  -9.794 -27.506  0.00  0.00           C
ATOM   4519  ND2 ASN A 607      25.032 -10.665 -28.136  0.00  0.00           N
ATOM   4520  OD1 ASN A 607      26.578 -10.274 -26.737  0.00  0.00           O
ATOM   4521  N   GLU A 608      26.443  -9.288 -30.695  0.00  0.00           N
ATOM   4522  CA  GLU A 608      26.014  -9.941 -31.963  0.00  0.00           C
ATOM   4523  C   GLU A 608      24.516 -10.289 -31.920  0.00  0.00           C
ATOM   4524  O   GLU A 608      24.117 -10.808 -30.891  0.00  0.00           O
ATOM   4525  CB  GLU A 608      26.771 -11.137 -32.198  0.00  0.00           C
ATOM   4526  CG  GLU A 608      28.210 -11.052 -32.663  0.00  0.00           C
ATOM   4527  CD  GLU A 608      28.312 -10.775 -34.164  0.00  0.00           C
ATOM   4528  OE1 GLU A 608      28.691 -11.729 -34.890  0.00  0.00           O
ATOM   4529  OE2 GLU A 608      27.860  -9.650 -34.615  0.00  0.00           O
ATOM   4530  N   VAL A 609      23.791 -10.053 -33.026  0.00  0.00           N
ATOM   4531  CA  VAL A 609      22.325 -10.308 -33.243  0.00  0.00           C
ATOM   4532  C   VAL A 609      22.190 -11.414 -34.302  0.00  0.00           C
ATOM   4533  O   VAL A 609      23.125 -11.758 -35.056  0.00  0.00           O
ATOM   4534  CB  VAL A 609      21.472  -8.975 -33.352  0.00  0.00           C
ATOM   4535  CG1 VAL A 609      21.885  -7.828 -32.424  0.00  0.00           C
ATOM   4536  CG2 VAL A 609      21.292  -8.486 -34.802  0.00  0.00           C
ATOM   4537  N   THR A 610      20.990 -11.954 -34.326  0.00  0.00           N
ATOM   4538  CA  THR A 610      20.452 -12.773 -35.349  0.00  0.00           C
ATOM   4539  C   THR A 610      18.952 -12.474 -35.581  0.00  0.00           C
ATOM   4540  O   THR A 610      18.195 -12.140 -34.660  0.00  0.00           O
ATOM   4541  CB  THR A 610      20.717 -14.227 -35.035  0.00  0.00           C
ATOM   4542  CG2 THR A 610      20.140 -14.808 -33.746  0.00  0.00           C
ATOM   4543  OG1 THR A 610      20.082 -15.018 -36.016  0.00  0.00           O
ATOM   4544  N   LEU A 611      18.469 -12.604 -36.815  0.00  0.00           N
ATOM   4545  CA  LEU A 611      17.170 -12.045 -37.346  0.00  0.00           C
ATOM   4546  C   LEU A 611      16.213 -13.263 -37.605  0.00  0.00           C
ATOM   4547  O   LEU A 611      15.296 -13.142 -38.401  0.00  0.00           O
ATOM   4548  CB  LEU A 611      17.509 -11.104 -38.632  0.00  0.00           C
ATOM   4549  CG  LEU A 611      18.397  -9.888 -38.320  0.00  0.00           C
ATOM   4550  CD1 LEU A 611      18.567  -9.160 -39.663  0.00  0.00           C
ATOM   4551  CD2 LEU A 611      17.842  -8.974 -37.198  0.00  0.00           C
ATOM   4552  N   THR A 612      16.543 -14.413 -37.033  0.00  0.00           N
ATOM   4553  CA  THR A 612      15.866 -15.714 -37.241  0.00  0.00           C
ATOM   4554  C   THR A 612      14.531 -15.897 -36.479  0.00  0.00           C
ATOM   4555  O   THR A 612      13.814 -16.790 -36.770  0.00  0.00           O
ATOM   4556  CB  THR A 612      16.706 -16.878 -36.922  0.00  0.00           C
ATOM   4557  CG2 THR A 612      17.893 -16.982 -37.920  0.00  0.00           C
ATOM   4558  OG1 THR A 612      16.995 -16.940 -35.524  0.00  0.00           O
ATOM   4559  N   HIS A 613      14.316 -15.038 -35.488  0.00  0.00           N
ATOM   4560  CA  HIS A 613      13.132 -15.222 -34.623  0.00  0.00           C
ATOM   4561  C   HIS A 613      11.822 -15.159 -35.499  0.00  0.00           C
ATOM   4562  O   HIS A 613      11.624 -14.261 -36.304  0.00  0.00           O
ATOM   4563  CB  HIS A 613      13.134 -14.264 -33.404  0.00  0.00           C
ATOM   4564  CG  HIS A 613      12.298 -14.608 -32.229  0.00  0.00           C
ATOM   4565  CD2 HIS A 613      12.792 -14.962 -30.965  0.00  0.00           C
ATOM   4566  ND1 HIS A 613      10.907 -14.668 -32.286  0.00  0.00           N
ATOM   4567  CE1 HIS A 613      10.559 -15.078 -31.078  0.00  0.00           C
ATOM   4568  NE2 HIS A 613      11.635 -15.217 -30.254  0.00  0.00           N
ATOM   4569  N   PRO A 614      10.800 -16.059 -35.173  0.00  0.00           N
ATOM   4570  CA  PRO A 614       9.445 -16.025 -35.797  0.00  0.00           C
ATOM   4571  C   PRO A 614       8.749 -14.616 -35.754  0.00  0.00           C
ATOM   4572  O   PRO A 614       8.170 -14.192 -36.780  0.00  0.00           O
ATOM   4573  CB  PRO A 614       8.587 -17.138 -35.126  0.00  0.00           C
ATOM   4574  CG  PRO A 614       9.688 -18.155 -34.888  0.00  0.00           C
ATOM   4575  CD  PRO A 614      10.866 -17.289 -34.487  0.00  0.00           C
ATOM   4576  N   ILE A 615       8.896 -13.826 -34.657  0.00  0.00           N
ATOM   4577  CA  ILE A 615       8.343 -12.452 -34.628  0.00  0.00           C
ATOM   4578  C   ILE A 615       9.093 -11.462 -35.628  0.00  0.00           C
ATOM   4579  O   ILE A 615       8.487 -10.804 -36.452  0.00  0.00           O
ATOM   4580  CB  ILE A 615       8.294 -12.009 -33.149  0.00  0.00           C
ATOM   4581  CG1 ILE A 615       7.339 -12.997 -32.293  0.00  0.00           C
ATOM   4582  CG2 ILE A 615       7.700 -10.604 -33.094  0.00  0.00           C
ATOM   4583  CD1 ILE A 615       6.991 -12.547 -30.943  0.00  0.00           C
ATOM   4584  N   THR A 616      10.414 -11.416 -35.457  0.00  0.00           N
ATOM   4585  CA  THR A 616      11.258 -10.552 -36.344  0.00  0.00           C
ATOM   4586  C   THR A 616      11.000 -10.862 -37.802  0.00  0.00           C
ATOM   4587  O   THR A 616      11.058  -9.994 -38.692  0.00  0.00           O
ATOM   4588  CB  THR A 616      12.718 -10.939 -36.244  0.00  0.00           C
ATOM   4589  CG2 THR A 616      13.724 -10.113 -37.132  0.00  0.00           C
ATOM   4590  OG1 THR A 616      12.972 -10.580 -34.953  0.00  0.00           O
ATOM   4591  N   LYS A 617      10.667 -12.096 -38.088  0.00  0.00           N
ATOM   4592  CA  LYS A 617      10.392 -12.507 -39.445  0.00  0.00           C
ATOM   4593  C   LYS A 617       9.032 -12.050 -39.986  0.00  0.00           C
ATOM   4594  O   LYS A 617       8.865 -11.596 -41.126  0.00  0.00           O
ATOM   4595  CB  LYS A 617      10.538 -14.026 -39.504  0.00  0.00           C
ATOM   4596  CG  LYS A 617      12.072 -14.243 -39.508  0.00  0.00           C
ATOM   4597  CD  LYS A 617      12.395 -15.694 -39.564  0.00  0.00           C
ATOM   4598  CE  LYS A 617      12.060 -16.312 -40.869  0.00  0.00           C
ATOM   4599  NZ  LYS A 617      12.300 -17.758 -40.913  0.00  0.00           N
ATOM   4600  N   TYR A 618       8.006 -12.169 -39.153  0.00  0.00           N
ATOM   4601  CA  TYR A 618       6.620 -11.633 -39.338  0.00  0.00           C
ATOM   4602  C   TYR A 618       6.613 -10.026 -39.291  0.00  0.00           C
ATOM   4603  O   TYR A 618       5.916  -9.399 -40.027  0.00  0.00           O
ATOM   4604  CB  TYR A 618       5.736 -12.163 -38.212  0.00  0.00           C
ATOM   4605  CG  TYR A 618       4.387 -11.464 -37.920  0.00  0.00           C
ATOM   4606  CD1 TYR A 618       4.343 -10.234 -37.174  0.00  0.00           C
ATOM   4607  CD2 TYR A 618       3.187 -11.940 -38.523  0.00  0.00           C
ATOM   4608  CE1 TYR A 618       3.104  -9.613 -36.837  0.00  0.00           C
ATOM   4609  CE2 TYR A 618       2.004 -11.242 -38.301  0.00  0.00           C
ATOM   4610  CZ  TYR A 618       1.899 -10.117 -37.453  0.00  0.00           C
ATOM   4611  OH  TYR A 618       0.641  -9.710 -37.030  0.00  0.00           O
ATOM   4612  N   ILE A 619       7.554  -9.377 -38.582  0.00  0.00           N
ATOM   4613  CA  ILE A 619       7.832  -7.898 -38.696  0.00  0.00           C
ATOM   4614  C   ILE A 619       8.301  -7.566 -40.148  0.00  0.00           C
ATOM   4615  O   ILE A 619       7.611  -6.672 -40.737  0.00  0.00           O
ATOM   4616  CB  ILE A 619       8.804  -7.449 -37.574  0.00  0.00           C
ATOM   4617  CG1 ILE A 619       7.979  -7.608 -36.198  0.00  0.00           C
ATOM   4618  CG2 ILE A 619       9.118  -5.903 -37.755  0.00  0.00           C
ATOM   4619  CD1 ILE A 619       8.781  -7.191 -34.968  0.00  0.00           C
ATOM   4620  N   MET A 620       9.318  -8.205 -40.687  0.00  0.00           N
ATOM   4621  CA  MET A 620       9.689  -7.997 -42.058  0.00  0.00           C
ATOM   4622  C   MET A 620       8.499  -8.147 -43.015  0.00  0.00           C
ATOM   4623  O   MET A 620       8.318  -7.226 -43.813  0.00  0.00           O
ATOM   4624  CB  MET A 620      10.838  -8.963 -42.435  0.00  0.00           C
ATOM   4625  CG  MET A 620      12.106  -8.668 -41.651  0.00  0.00           C
ATOM   4626  SD  MET A 620      13.517  -9.127 -42.644  0.00  0.00           S
ATOM   4627  CE  MET A 620      14.817  -8.447 -41.615  0.00  0.00           C
ATOM   4628  N   ALA A 621       7.597  -9.056 -42.789  0.00  0.00           N
ATOM   4629  CA  ALA A 621       6.431  -9.314 -43.650  0.00  0.00           C
ATOM   4630  C   ALA A 621       5.362  -8.213 -43.474  0.00  0.00           C
ATOM   4631  O   ALA A 621       4.654  -8.018 -44.455  0.00  0.00           O
ATOM   4632  CB  ALA A 621       5.912 -10.661 -43.237  0.00  0.00           C
ATOM   4633  N   CYS A 622       5.327  -7.508 -42.359  0.00  0.00           N
ATOM   4634  CA  CYS A 622       4.555  -6.288 -42.090  0.00  0.00           C
ATOM   4635  C   CYS A 622       5.170  -4.974 -42.653  0.00  0.00           C
ATOM   4636  O   CYS A 622       4.482  -4.125 -43.294  0.00  0.00           O
ATOM   4637  CB  CYS A 622       4.412  -6.138 -40.553  0.00  0.00           C
ATOM   4638  SG  CYS A 622       3.666  -7.541 -39.659  0.00  0.00           S
ATOM   4639  N   MET A 623       6.497  -4.817 -42.427  0.00  0.00           N
ATOM   4640  CA  MET A 623       7.292  -3.868 -43.196  0.00  0.00           C
ATOM   4641  C   MET A 623       7.192  -4.113 -44.757  0.00  0.00           C
ATOM   4642  O   MET A 623       7.475  -3.157 -45.517  0.00  0.00           O
ATOM   4643  CB  MET A 623       8.717  -3.937 -42.668  0.00  0.00           C
ATOM   4644  CG  MET A 623       8.749  -3.572 -41.131  0.00  0.00           C
ATOM   4645  SD  MET A 623      10.390  -3.283 -40.334  0.00  0.00           S
ATOM   4646  CE  MET A 623      11.047  -1.794 -41.104  0.00  0.00           C
ATOM   4647  N   SER A 624       6.826  -5.276 -45.223  0.00  0.00           N
ATOM   4648  CA  SER A 624       6.729  -5.512 -46.693  0.00  0.00           C
ATOM   4649  C   SER A 624       5.390  -5.187 -47.354  0.00  0.00           C
ATOM   4650  O   SER A 624       5.205  -5.347 -48.538  0.00  0.00           O
ATOM   4651  CB  SER A 624       6.891  -6.995 -46.832  0.00  0.00           C
ATOM   4652  OG  SER A 624       8.181  -7.464 -46.450  0.00  0.00           O
ATOM   4653  N   ALA A 625       4.432  -4.817 -46.559  0.00  0.00           N
ATOM   4654  CA  ALA A 625       3.206  -4.168 -47.032  0.00  0.00           C
ATOM   4655  C   ALA A 625       3.504  -2.602 -47.131  0.00  0.00           C
ATOM   4656  O   ALA A 625       4.608  -2.133 -46.824  0.00  0.00           O
ATOM   4657  CB  ALA A 625       2.040  -4.530 -46.066  0.00  0.00           C
ATOM   4658  N   ASP A 626       2.600  -1.921 -47.792  0.00  0.00           N
ATOM   4659  CA  ASP A 626       2.792  -0.556 -48.254  0.00  0.00           C
ATOM   4660  C   ASP A 626       2.507   0.476 -47.185  0.00  0.00           C
ATOM   4661  O   ASP A 626       1.467   0.347 -46.509  0.00  0.00           O
ATOM   4662  CB  ASP A 626       1.905  -0.251 -49.475  0.00  0.00           C
ATOM   4663  CG  ASP A 626       2.152  -1.252 -50.652  0.00  0.00           C
ATOM   4664  OD1 ASP A 626       3.207  -1.074 -51.323  0.00  0.00           O
ATOM   4665  OD2 ASP A 626       1.338  -2.215 -50.892  0.00  0.00           O
ATOM   4666  N   LEU A 627       3.433   1.381 -47.073  0.00  0.00           N
ATOM   4667  CA  LEU A 627       3.333   2.392 -45.946  0.00  0.00           C
ATOM   4668  C   LEU A 627       3.929   3.708 -46.298  0.00  0.00           C
ATOM   4669  O   LEU A 627       4.996   3.744 -46.870  0.00  0.00           O
ATOM   4670  CB  LEU A 627       4.083   1.737 -44.748  0.00  0.00           C
ATOM   4671  CG  LEU A 627       3.544   2.193 -43.294  0.00  0.00           C
ATOM   4672  CD1 LEU A 627       2.097   1.733 -43.049  0.00  0.00           C
ATOM   4673  CD2 LEU A 627       4.319   1.654 -42.067  0.00  0.00           C
ATOM   4674  N   GLU A 628       3.279   4.834 -45.936  0.00  0.00           N
ATOM   4675  CA  GLU A 628       3.732   6.234 -46.159  0.00  0.00           C
ATOM   4676  C   GLU A 628       4.989   6.623 -45.259  0.00  0.00           C
ATOM   4677  O   GLU A 628       4.867   6.633 -44.046  0.00  0.00           O
ATOM   4678  CB  GLU A 628       2.687   7.264 -45.872  0.00  0.00           C
ATOM   4679  CG  GLU A 628       1.526   7.189 -46.883  0.00  0.00           C
ATOM   4680  CD  GLU A 628       0.460   8.261 -46.667  0.00  0.00           C
ATOM   4681  OE1 GLU A 628       0.795   9.434 -46.199  0.00  0.00           O
ATOM   4682  OE2 GLU A 628      -0.767   7.986 -46.975  0.00  0.00           O
ATOM   4683  N   VAL A 629       6.140   7.015 -45.814  0.00  0.00           N
ATOM   4684  CA  VAL A 629       7.343   7.471 -45.090  0.00  0.00           C
ATOM   4685  C   VAL A 629       7.857   8.783 -45.687  0.00  0.00           C
ATOM   4686  O   VAL A 629       8.200   8.898 -46.885  0.00  0.00           O
ATOM   4687  CB  VAL A 629       8.536   6.483 -45.175  0.00  0.00           C
ATOM   4688  CG1 VAL A 629       9.724   6.881 -44.446  0.00  0.00           C
ATOM   4689  CG2 VAL A 629       8.158   5.063 -44.607  0.00  0.00           C
ATOM   4690  N   VAL A 630       7.986   9.838 -44.811  0.00  0.00           N
ATOM   4691  CA  VAL A 630       8.450  11.158 -45.268  0.00  0.00           C
ATOM   4692  C   VAL A 630       9.919  11.184 -45.612  0.00  0.00           C
ATOM   4693  O   VAL A 630      10.682  10.478 -45.019  0.00  0.00           O
ATOM   4694  CB  VAL A 630       8.137  12.369 -44.286  0.00  0.00           C
ATOM   4695  CG1 VAL A 630       6.629  12.544 -44.039  0.00  0.00           C
ATOM   4696  CG2 VAL A 630       8.929  12.307 -42.957  0.00  0.00           C
ATOM   4697  N   THR A 631      10.233  11.836 -46.690  0.00  0.00           N
ATOM   4698  CA  THR A 631      11.584  11.718 -47.373  0.00  0.00           C
ATOM   4699  C   THR A 631      12.281  13.055 -47.652  0.00  0.00           C
ATOM   4700  O   THR A 631      13.010  13.478 -46.728  0.00  0.00           O
ATOM   4701  CB  THR A 631      11.321  11.067 -48.714  0.00  0.00           C
ATOM   4702  CG2 THR A 631      11.326   9.607 -48.435  0.00  0.00           C
ATOM   4703  OG1 THR A 631      10.032  11.283 -49.247  0.00  0.00           O
ATOM   4704  OXT THR A 631      11.991  13.662 -48.714  0.00  0.00           O
ATOM   4705  N   GLY A 632      17.272  30.778 -36.069  0.00  0.00           N
ATOM   4706  CA  GLY A 632      17.994  30.959 -37.328  0.00  0.00           C
ATOM   4707  C   GLY A 632      17.119  30.660 -38.517  0.00  0.00           C
ATOM   4708  O   GLY A 632      16.189  29.862 -38.492  0.00  0.00           O
ATOM   4709  N   SER A 633      17.555  31.258 -39.641  0.00  0.00           N
ATOM   4710  CA  SER A 633      16.858  31.123 -40.877  0.00  0.00           C
ATOM   4711  C   SER A 633      17.264  29.748 -41.529  0.00  0.00           C
ATOM   4712  O   SER A 633      18.435  29.377 -41.473  0.00  0.00           O
ATOM   4713  CB  SER A 633      17.167  32.331 -41.853  0.00  0.00           C
ATOM   4714  OG  SER A 633      16.654  33.556 -41.381  0.00  0.00           O
ATOM   4715  N   VAL A 634      16.410  29.167 -42.410  0.00  0.00           N
ATOM   4716  CA  VAL A 634      16.809  28.203 -43.460  0.00  0.00           C
ATOM   4717  C   VAL A 634      17.241  29.012 -44.647  0.00  0.00           C
ATOM   4718  O   VAL A 634      16.795  30.060 -45.019  0.00  0.00           O
ATOM   4719  CB  VAL A 634      15.626  27.220 -43.923  0.00  0.00           C
ATOM   4720  CG1 VAL A 634      15.275  26.165 -42.868  0.00  0.00           C
ATOM   4721  CG2 VAL A 634      14.358  27.941 -44.432  0.00  0.00           C
ATOM   4722  N   VAL A 635      18.353  28.523 -45.189  0.00  0.00           N
ATOM   4723  CA  VAL A 635      19.256  29.199 -46.153  0.00  0.00           C
ATOM   4724  C   VAL A 635      19.455  28.408 -47.448  0.00  0.00           C
ATOM   4725  O   VAL A 635      19.683  27.189 -47.394  0.00  0.00           O
ATOM   4726  CB  VAL A 635      20.631  29.448 -45.415  0.00  0.00           C
ATOM   4727  CG1 VAL A 635      21.636  30.109 -46.343  0.00  0.00           C
ATOM   4728  CG2 VAL A 635      20.662  30.184 -44.133  0.00  0.00           C
ATOM   4729  N   ILE A 636      19.381  29.099 -48.616  0.00  0.00           N
ATOM   4730  CA  ILE A 636      19.628  28.393 -49.878  0.00  0.00           C
ATOM   4731  C   ILE A 636      21.156  28.151 -50.053  0.00  0.00           C
ATOM   4732  O   ILE A 636      21.915  29.103 -49.922  0.00  0.00           O
ATOM   4733  CB  ILE A 636      18.967  29.153 -51.046  0.00  0.00           C
ATOM   4734  CG1 ILE A 636      17.413  29.023 -50.985  0.00  0.00           C
ATOM   4735  CG2 ILE A 636      19.492  28.660 -52.417  0.00  0.00           C
ATOM   4736  CD1 ILE A 636      16.623  30.146 -51.673  0.00  0.00           C
ATOM   4737  N   VAL A 637      21.573  26.914 -50.462  0.00  0.00           N
ATOM   4738  CA  VAL A 637      22.967  26.542 -50.688  0.00  0.00           C
ATOM   4739  C   VAL A 637      23.345  26.077 -52.144  0.00  0.00           C
ATOM   4740  O   VAL A 637      24.527  25.973 -52.437  0.00  0.00           O
ATOM   4741  CB  VAL A 637      23.519  25.481 -49.694  0.00  0.00           C
ATOM   4742  CG1 VAL A 637      23.737  26.030 -48.275  0.00  0.00           C
ATOM   4743  CG2 VAL A 637      22.541  24.282 -49.697  0.00  0.00           C
ATOM   4744  N   GLY A 638      22.386  25.816 -53.000  0.00  0.00           N
ATOM   4745  CA  GLY A 638      22.601  25.580 -54.429  0.00  0.00           C
ATOM   4746  C   GLY A 638      21.230  25.490 -55.184  0.00  0.00           C
ATOM   4747  O   GLY A 638      20.117  25.783 -54.737  0.00  0.00           O
ATOM   4748  N   ARG A 639      21.321  25.151 -56.440  0.00  0.00           N
ATOM   4749  CA  ARG A 639      20.167  25.270 -57.287  0.00  0.00           C
ATOM   4750  C   ARG A 639      20.298  24.133 -58.288  0.00  0.00           C
ATOM   4751  O   ARG A 639      21.404  23.826 -58.697  0.00  0.00           O
ATOM   4752  CB  ARG A 639      20.117  26.646 -58.104  0.00  0.00           C
ATOM   4753  CG  ARG A 639      21.426  27.086 -58.917  0.00  0.00           C
ATOM   4754  CD  ARG A 639      21.359  28.516 -59.484  0.00  0.00           C
ATOM   4755  NE  ARG A 639      21.496  29.506 -58.396  0.00  0.00           N
ATOM   4756  CZ  ARG A 639      22.213  30.636 -58.406  0.00  0.00           C
ATOM   4757  NH1 ARG A 639      23.120  30.941 -59.317  0.00  0.00           N
ATOM   4758  NH2 ARG A 639      21.965  31.521 -57.515  0.00  0.00           N
ATOM   4759  N   ILE A 640      19.194  23.419 -58.608  0.00  0.00           N
ATOM   4760  CA  ILE A 640      19.137  22.284 -59.625  0.00  0.00           C
ATOM   4761  C   ILE A 640      18.761  22.878 -60.992  0.00  0.00           C
ATOM   4762  O   ILE A 640      17.616  23.215 -61.224  0.00  0.00           O
ATOM   4763  CB  ILE A 640      18.199  21.142 -59.113  0.00  0.00           C
ATOM   4764  CG1 ILE A 640      18.378  20.808 -57.622  0.00  0.00           C
ATOM   4765  CG2 ILE A 640      18.517  19.862 -59.943  0.00  0.00           C
ATOM   4766  CD1 ILE A 640      17.963  19.382 -57.084  0.00  0.00           C
ATOM   4767  N   ILE A 641      19.800  23.016 -61.833  0.00  0.00           N
ATOM   4768  CA  ILE A 641      19.614  23.456 -63.274  0.00  0.00           C
ATOM   4769  C   ILE A 641      18.903  22.349 -64.081  0.00  0.00           C
ATOM   4770  O   ILE A 641      19.535  21.333 -64.379  0.00  0.00           O
ATOM   4771  CB  ILE A 641      20.922  23.888 -63.907  0.00  0.00           C
ATOM   4772  CG1 ILE A 641      21.478  25.149 -63.156  0.00  0.00           C
ATOM   4773  CG2 ILE A 641      20.779  24.159 -65.416  0.00  0.00           C
ATOM   4774  CD1 ILE A 641      22.962  25.478 -63.475  0.00  0.00           C
ATOM   4775  N   LEU A 642      17.778  22.710 -64.691  0.00  0.00           N
ATOM   4776  CA  LEU A 642      16.899  21.847 -65.498  0.00  0.00           C
ATOM   4777  C   LEU A 642      17.011  22.220 -66.958  0.00  0.00           C
ATOM   4778  O   LEU A 642      17.232  23.387 -67.295  0.00  0.00           O
ATOM   4779  CB  LEU A 642      15.419  21.928 -65.069  0.00  0.00           C
ATOM   4780  CG  LEU A 642      15.225  21.565 -63.529  0.00  0.00           C
ATOM   4781  CD1 LEU A 642      13.701  21.763 -63.170  0.00  0.00           C
ATOM   4782  CD2 LEU A 642      15.576  20.126 -63.068  0.00  0.00           C
ATOM   4783  N   SER A 643      16.880  21.289 -67.840  0.00  0.00           N
ATOM   4784  CA  SER A 643      16.982  21.536 -69.309  0.00  0.00           C
ATOM   4785  C   SER A 643      15.686  22.097 -69.912  0.00  0.00           C
ATOM   4786  O   SER A 643      15.768  22.834 -70.920  0.00  0.00           O
ATOM   4787  CB  SER A 643      17.454  20.286 -70.068  0.00  0.00           C
ATOM   4788  OG  SER A 643      16.672  19.196 -69.984  0.00  0.00           O
ATOM   4789  N   GLY A 644      14.535  21.929 -69.261  0.00  0.00           N
ATOM   4790  CA  GLY A 644      13.247  22.509 -69.692  0.00  0.00           C
ATOM   4791  C   GLY A 644      12.314  22.473 -68.463  0.00  0.00           C
ATOM   4792  O   GLY A 644      12.157  21.480 -67.712  0.00  0.00           O
ATOM   4793  N   SER A 645      11.604  23.648 -68.345  0.00  0.00           N
ATOM   4794  CA  SER A 645      10.946  23.952 -67.060  0.00  0.00           C
ATOM   4795  C   SER A 645       9.908  25.071 -67.283  0.00  0.00           C
ATOM   4796  O   SER A 645      10.237  26.092 -67.972  0.00  0.00           O
ATOM   4797  CB  SER A 645      12.008  24.310 -66.060  0.00  0.00           C
ATOM   4798  OG  SER A 645      12.821  25.339 -66.491  0.00  0.00           O
ATOM   4799  N   GLY A 646       8.715  24.922 -66.727  0.00  0.00           N
ATOM   4800  CA  GLY A 646       7.619  25.892 -66.945  0.00  0.00           C
ATOM   4801  C   GLY A 646       6.803  25.685 -68.246  0.00  0.00           C
ATOM   4802  O   GLY A 646       6.531  24.577 -68.682  0.00  0.00           O
ATOM   4803  N   SER A 647       6.468  26.802 -68.844  0.00  0.00           N
ATOM   4804  CA  SER A 647       5.602  26.886 -70.010  0.00  0.00           C
ATOM   4805  C   SER A 647       6.403  26.824 -71.350  0.00  0.00           C
ATOM   4806  O   SER A 647       7.203  27.765 -71.606  0.00  0.00           O
ATOM   4807  CB  SER A 647       4.658  28.075 -69.904  0.00  0.00           C
ATOM   4808  OG  SER A 647       3.726  27.872 -68.891  0.00  0.00           O
ATOM   4809  OXT SER A 647       6.131  25.889 -72.196  0.00  0.00           O
END
