# Supplementary material for: Computational Study on the Inhibitor Binding Mode and Allosteric Regulation Mechanism in Hepatitis C Virus NS3/4A Protein
Source: PLoS One. 2014 Feb 25;9(2):e87077. doi: 10.1371/journal.pone.0087077 (PMC3934852; doi:10.1371/journal.pone.0087077)
Supplement: PDB S2 — The coordinates of the apo protein representative conformation 2 of generated clusters for the simulation system. (PDB) [file pone.0087077.s004.pdb]

ATOM      1  N   ILE A   3       1.600  13.710 -71.507  0.00  0.00           N
ATOM      2  CA  ILE A   3       2.458  14.456 -70.617  0.00  0.00           C
ATOM      3  C   ILE A   3       3.858  13.788 -70.652  0.00  0.00           C
ATOM      4  O   ILE A   3       3.910  12.579 -70.418  0.00  0.00           O
ATOM      5  CB  ILE A   3       1.917  14.520 -69.155  0.00  0.00           C
ATOM      6  CG1 ILE A   3       0.356  14.810 -69.186  0.00  0.00           C
ATOM      7  CG2 ILE A   3       2.741  15.612 -68.363  0.00  0.00           C
ATOM      8  CD1 ILE A   3      -0.311  14.961 -67.826  0.00  0.00           C
ATOM      9  N   THR A   4       4.807  14.575 -70.969  0.00  0.00           N
ATOM     10  CA  THR A   4       6.186  14.216 -71.327  0.00  0.00           C
ATOM     11  C   THR A   4       7.102  15.346 -70.888  0.00  0.00           C
ATOM     12  O   THR A   4       6.666  16.497 -70.948  0.00  0.00           O
ATOM     13  CB  THR A   4       6.324  13.819 -72.703  0.00  0.00           C
ATOM     14  CG2 THR A   4       5.517  12.630 -73.111  0.00  0.00           C
ATOM     15  OG1 THR A   4       5.950  14.993 -73.454  0.00  0.00           O
ATOM     16  N   ALA A   5       8.322  15.089 -70.388  0.00  0.00           N
ATOM     17  CA  ALA A   5       9.160  16.086 -69.803  0.00  0.00           C
ATOM     18  C   ALA A   5      10.639  15.810 -70.272  0.00  0.00           C
ATOM     19  O   ALA A   5      10.956  14.626 -70.504  0.00  0.00           O
ATOM     20  CB  ALA A   5       8.844  16.319 -68.356  0.00  0.00           C
ATOM     21  N   TYR A   6      11.435  16.859 -70.071  0.00  0.00           N
ATOM     22  CA  TYR A   6      12.930  16.690 -70.302  0.00  0.00           C
ATOM     23  C   TYR A   6      13.695  17.402 -69.190  0.00  0.00           C
ATOM     24  O   TYR A   6      13.234  18.436 -68.676  0.00  0.00           O
ATOM     25  CB  TYR A   6      13.258  17.366 -71.613  0.00  0.00           C
ATOM     26  CG  TYR A   6      14.637  17.173 -72.223  0.00  0.00           C
ATOM     27  CD1 TYR A   6      14.897  16.252 -73.287  0.00  0.00           C
ATOM     28  CD2 TYR A   6      15.686  18.079 -71.860  0.00  0.00           C
ATOM     29  CE1 TYR A   6      16.196  16.014 -73.680  0.00  0.00           C
ATOM     30  CE2 TYR A   6      16.972  17.959 -72.394  0.00  0.00           C
ATOM     31  CZ  TYR A   6      17.243  16.863 -73.192  0.00  0.00           C
ATOM     32  OH  TYR A   6      18.552  16.721 -73.625  0.00  0.00           O
ATOM     33  N   SER A   7      14.812  16.904 -68.667  0.00  0.00           N
ATOM     34  CA  SER A   7      15.640  17.591 -67.659  0.00  0.00           C
ATOM     35  C   SER A   7      16.853  18.298 -68.264  0.00  0.00           C
ATOM     36  O   SER A   7      17.394  17.752 -69.321  0.00  0.00           O
ATOM     37  CB  SER A   7      16.118  16.632 -66.598  0.00  0.00           C
ATOM     38  OG  SER A   7      16.482  17.390 -65.428  0.00  0.00           O
ATOM     39  N   GLN A   8      17.422  19.288 -67.624  0.00  0.00           N
ATOM     40  CA  GLN A   8      18.529  20.077 -67.999  0.00  0.00           C
ATOM     41  C   GLN A   8      19.206  20.629 -66.751  0.00  0.00           C
ATOM     42  O   GLN A   8      18.642  21.439 -66.111  0.00  0.00           O
ATOM     43  CB  GLN A   8      18.103  21.196 -68.931  0.00  0.00           C
ATOM     44  CG  GLN A   8      19.133  22.094 -69.491  0.00  0.00           C
ATOM     45  CD  GLN A   8      18.531  23.283 -70.175  0.00  0.00           C
ATOM     46  NE2 GLN A   8      18.234  23.150 -71.433  0.00  0.00           N
ATOM     47  OE1 GLN A   8      18.334  24.391 -69.598  0.00  0.00           O
ATOM     48  N   GLN A   9      20.417  20.173 -66.460  0.00  0.00           N
ATOM     49  CA  GLN A   9      21.308  20.650 -65.425  0.00  0.00           C
ATOM     50  C   GLN A   9      21.963  21.943 -65.968  0.00  0.00           C
ATOM     51  O   GLN A   9      22.412  21.908 -67.067  0.00  0.00           O
ATOM     52  CB  GLN A   9      22.377  19.572 -65.070  0.00  0.00           C
ATOM     53  CG  GLN A   9      23.330  20.001 -63.974  0.00  0.00           C
ATOM     54  CD  GLN A   9      24.584  19.150 -63.918  0.00  0.00           C
ATOM     55  NE2 GLN A   9      24.804  18.470 -62.818  0.00  0.00           N
ATOM     56  OE1 GLN A   9      25.290  19.062 -64.866  0.00  0.00           O
ATOM     57  N   THR A  10      21.805  23.015 -65.194  0.00  0.00           N
ATOM     58  CA  THR A  10      22.390  24.393 -65.411  0.00  0.00           C
ATOM     59  C   THR A  10      23.679  24.649 -64.644  0.00  0.00           C
ATOM     60  O   THR A  10      24.234  25.798 -64.832  0.00  0.00           O
ATOM     61  CB  THR A  10      21.326  25.496 -65.141  0.00  0.00           C
ATOM     62  CG2 THR A  10      20.354  25.596 -66.250  0.00  0.00           C
ATOM     63  OG1 THR A  10      20.659  25.335 -63.932  0.00  0.00           O
ATOM     64  N   ARG A  11      24.225  23.710 -63.810  0.00  0.00           N
ATOM     65  CA  ARG A  11      25.459  23.940 -63.139  0.00  0.00           C
ATOM     66  C   ARG A  11      26.027  22.634 -62.579  0.00  0.00           C
ATOM     67  O   ARG A  11      25.305  21.754 -62.117  0.00  0.00           O
ATOM     68  CB  ARG A  11      25.551  25.116 -62.085  0.00  0.00           C
ATOM     69  CG  ARG A  11      24.601  24.801 -60.907  0.00  0.00           C
ATOM     70  CD  ARG A  11      24.977  25.567 -59.696  0.00  0.00           C
ATOM     71  NE  ARG A  11      25.318  26.994 -59.912  0.00  0.00           N
ATOM     72  CZ  ARG A  11      24.419  27.934 -59.985  0.00  0.00           C
ATOM     73  NH1 ARG A  11      23.154  27.877 -59.607  0.00  0.00           N
ATOM     74  NH2 ARG A  11      24.848  29.041 -60.541  0.00  0.00           N
ATOM     75  N   GLY A  12      27.359  22.502 -62.627  0.00  0.00           N
ATOM     76  CA  GLY A  12      28.169  21.394 -61.966  0.00  0.00           C
ATOM     77  C   GLY A  12      28.574  21.682 -60.436  0.00  0.00           C
ATOM     78  O   GLY A  12      28.457  22.798 -59.998  0.00  0.00           O
ATOM     79  N   LEU A  13      29.089  20.677 -59.717  0.00  0.00           N
ATOM     80  CA  LEU A  13      29.363  20.676 -58.285  0.00  0.00           C
ATOM     81  C   LEU A  13      30.320  21.776 -57.813  0.00  0.00           C
ATOM     82  O   LEU A  13      30.037  22.501 -56.868  0.00  0.00           O
ATOM     83  CB  LEU A  13      29.907  19.334 -57.795  0.00  0.00           C
ATOM     84  CG  LEU A  13      30.053  19.255 -56.236  0.00  0.00           C
ATOM     85  CD1 LEU A  13      28.708  19.511 -55.545  0.00  0.00           C
ATOM     86  CD2 LEU A  13      30.465  17.835 -55.925  0.00  0.00           C
ATOM     87  N   LEU A  14      31.303  22.245 -58.608  0.00  0.00           N
ATOM     88  CA  LEU A  14      32.205  23.351 -58.315  0.00  0.00           C
ATOM     89  C   LEU A  14      31.406  24.704 -58.211  0.00  0.00           C
ATOM     90  O   LEU A  14      31.493  25.286 -57.187  0.00  0.00           O
ATOM     91  CB  LEU A  14      33.330  23.432 -59.395  0.00  0.00           C
ATOM     92  CG  LEU A  14      34.479  24.284 -58.992  0.00  0.00           C
ATOM     93  CD1 LEU A  14      35.446  23.639 -57.950  0.00  0.00           C
ATOM     94  CD2 LEU A  14      35.255  24.605 -60.306  0.00  0.00           C
ATOM     95  N   GLY A  15      30.624  25.043 -59.268  0.00  0.00           N
ATOM     96  CA  GLY A  15      29.745  26.232 -59.301  0.00  0.00           C
ATOM     97  C   GLY A  15      28.679  26.023 -58.278  0.00  0.00           C
ATOM     98  O   GLY A  15      28.202  27.130 -57.908  0.00  0.00           O
ATOM     99  N   CYS A  16      28.218  24.842 -57.784  0.00  0.00           N
ATOM    100  CA  CYS A  16      27.288  24.662 -56.594  0.00  0.00           C
ATOM    101  C   CYS A  16      27.992  25.199 -55.368  0.00  0.00           C
ATOM    102  O   CYS A  16      27.476  26.136 -54.714  0.00  0.00           O
ATOM    103  CB  CYS A  16      26.832  23.288 -56.269  0.00  0.00           C
ATOM    104  SG  CYS A  16      26.069  22.512 -57.707  0.00  0.00           S
ATOM    105  N   ILE A  17      29.207  24.741 -55.112  0.00  0.00           N
ATOM    106  CA  ILE A  17      30.026  25.204 -53.964  0.00  0.00           C
ATOM    107  C   ILE A  17      30.245  26.794 -53.978  0.00  0.00           C
ATOM    108  O   ILE A  17      29.877  27.433 -53.011  0.00  0.00           O
ATOM    109  CB  ILE A  17      31.324  24.323 -53.926  0.00  0.00           C
ATOM    110  CG1 ILE A  17      30.958  22.814 -53.691  0.00  0.00           C
ATOM    111  CG2 ILE A  17      32.212  24.812 -52.834  0.00  0.00           C
ATOM    112  CD1 ILE A  17      32.128  21.943 -54.209  0.00  0.00           C
ATOM    113  N   ILE A  18      30.667  27.384 -55.087  0.00  0.00           N
ATOM    114  CA  ILE A  18      30.846  28.812 -55.193  0.00  0.00           C
ATOM    115  C   ILE A  18      29.593  29.563 -55.081  0.00  0.00           C
ATOM    116  O   ILE A  18      29.539  30.532 -54.340  0.00  0.00           O
ATOM    117  CB  ILE A  18      31.706  29.132 -56.488  0.00  0.00           C
ATOM    118  CG1 ILE A  18      33.040  28.313 -56.388  0.00  0.00           C
ATOM    119  CG2 ILE A  18      32.149  30.597 -56.548  0.00  0.00           C
ATOM    120  CD1 ILE A  18      33.751  28.196 -55.066  0.00  0.00           C
ATOM    121  N   THR A  19      28.510  29.042 -55.620  0.00  0.00           N
ATOM    122  CA  THR A  19      27.176  29.734 -55.470  0.00  0.00           C
ATOM    123  C   THR A  19      26.561  29.628 -54.079  0.00  0.00           C
ATOM    124  O   THR A  19      25.903  30.545 -53.581  0.00  0.00           O
ATOM    125  CB  THR A  19      26.204  29.401 -56.705  0.00  0.00           C
ATOM    126  CG2 THR A  19      24.754  29.958 -56.546  0.00  0.00           C
ATOM    127  OG1 THR A  19      26.689  29.999 -57.937  0.00  0.00           O
ATOM    128  N   SER A  20      26.885  28.585 -53.350  0.00  0.00           N
ATOM    129  CA  SER A  20      26.679  28.425 -51.861  0.00  0.00           C
ATOM    130  C   SER A  20      27.462  29.392 -51.070  0.00  0.00           C
ATOM    131  O   SER A  20      26.867  30.102 -50.161  0.00  0.00           O
ATOM    132  CB  SER A  20      27.037  26.965 -51.367  0.00  0.00           C
ATOM    133  OG  SER A  20      26.408  26.458 -50.246  0.00  0.00           O
ATOM    134  N   LEU A  21      28.752  29.597 -51.385  0.00  0.00           N
ATOM    135  CA  LEU A  21      29.669  30.436 -50.670  0.00  0.00           C
ATOM    136  C   LEU A  21      29.467  31.915 -51.024  0.00  0.00           C
ATOM    137  O   LEU A  21      29.939  32.783 -50.304  0.00  0.00           O
ATOM    138  CB  LEU A  21      31.141  30.137 -51.045  0.00  0.00           C
ATOM    139  CG  LEU A  21      31.678  28.781 -50.421  0.00  0.00           C
ATOM    140  CD1 LEU A  21      32.863  28.243 -51.288  0.00  0.00           C
ATOM    141  CD2 LEU A  21      32.237  28.789 -48.996  0.00  0.00           C
ATOM    142  N   THR A  22      28.714  32.218 -52.163  0.00  0.00           N
ATOM    143  CA  THR A  22      28.403  33.578 -52.625  0.00  0.00           C
ATOM    144  C   THR A  22      27.010  33.977 -52.179  0.00  0.00           C
ATOM    145  O   THR A  22      26.712  35.134 -51.983  0.00  0.00           O
ATOM    146  CB  THR A  22      28.621  33.673 -54.144  0.00  0.00           C
ATOM    147  CG2 THR A  22      28.767  35.143 -54.511  0.00  0.00           C
ATOM    148  OG1 THR A  22      29.883  33.077 -54.480  0.00  0.00           O
ATOM    149  N   GLY A  23      26.020  33.101 -52.323  0.00  0.00           N
ATOM    150  CA  GLY A  23      24.698  33.378 -51.912  0.00  0.00           C
ATOM    151  C   GLY A  23      23.867  34.103 -52.975  0.00  0.00           C
ATOM    152  O   GLY A  23      22.624  34.002 -52.941  0.00  0.00           O
ATOM    153  N   ARG A  24      24.596  34.754 -53.900  0.00  0.00           N
ATOM    154  CA  ARG A  24      24.119  35.495 -55.070  0.00  0.00           C
ATOM    155  C   ARG A  24      24.400  34.606 -56.297  0.00  0.00           C
ATOM    156  O   ARG A  24      25.535  34.256 -56.576  0.00  0.00           O
ATOM    157  CB  ARG A  24      24.767  36.912 -55.250  0.00  0.00           C
ATOM    158  CG  ARG A  24      24.200  37.790 -56.389  0.00  0.00           C
ATOM    159  CD  ARG A  24      24.665  39.226 -56.445  0.00  0.00           C
ATOM    160  NE  ARG A  24      24.313  39.809 -57.753  0.00  0.00           N
ATOM    161  CZ  ARG A  24      24.631  41.033 -58.261  0.00  0.00           C
ATOM    162  NH1 ARG A  24      25.590  41.772 -57.768  0.00  0.00           N
ATOM    163  NH2 ARG A  24      23.946  41.453 -59.245  0.00  0.00           N
ATOM    164  N   ASP A  25      23.395  34.398 -57.131  0.00  0.00           N
ATOM    165  CA  ASP A  25      23.543  33.649 -58.394  0.00  0.00           C
ATOM    166  C   ASP A  25      23.548  34.585 -59.624  0.00  0.00           C
ATOM    167  O   ASP A  25      22.844  35.588 -59.708  0.00  0.00           O
ATOM    168  CB  ASP A  25      22.543  32.581 -58.558  0.00  0.00           C
ATOM    169  CG  ASP A  25      22.896  31.549 -59.620  0.00  0.00           C
ATOM    170  OD1 ASP A  25      22.136  30.588 -59.708  0.00  0.00           O
ATOM    171  OD2 ASP A  25      23.995  31.685 -60.301  0.00  0.00           O
ATOM    172  N   LYS A  26      24.400  34.234 -60.626  0.00  0.00           N
ATOM    173  CA  LYS A  26      24.598  35.081 -61.784  0.00  0.00           C
ATOM    174  C   LYS A  26      24.197  34.359 -63.110  0.00  0.00           C
ATOM    175  O   LYS A  26      24.213  34.959 -64.199  0.00  0.00           O
ATOM    176  CB  LYS A  26      25.953  35.622 -61.724  0.00  0.00           C
ATOM    177  CG  LYS A  26      26.189  36.783 -62.670  0.00  0.00           C
ATOM    178  CD  LYS A  26      27.632  37.311 -62.556  0.00  0.00           C
ATOM    179  CE  LYS A  26      28.002  38.370 -63.544  0.00  0.00           C
ATOM    180  NZ  LYS A  26      29.409  38.703 -63.491  0.00  0.00           N
ATOM    181  N   ASN A  27      23.845  33.086 -62.979  0.00  0.00           N
ATOM    182  CA  ASN A  27      23.276  32.119 -63.967  0.00  0.00           C
ATOM    183  C   ASN A  27      21.733  32.280 -64.007  0.00  0.00           C
ATOM    184  O   ASN A  27      21.055  32.256 -63.004  0.00  0.00           O
ATOM    185  CB  ASN A  27      23.675  30.644 -63.626  0.00  0.00           C
ATOM    186  CG  ASN A  27      23.261  29.568 -64.648  0.00  0.00           C
ATOM    187  ND2 ASN A  27      23.303  28.325 -64.157  0.00  0.00           N
ATOM    188  OD1 ASN A  27      22.870  29.813 -65.836  0.00  0.00           O
ATOM    189  N   GLN A  28      21.205  32.411 -65.229  0.00  0.00           N
ATOM    190  CA  GLN A  28      19.733  32.453 -65.546  0.00  0.00           C
ATOM    191  C   GLN A  28      18.861  31.290 -65.021  0.00  0.00           C
ATOM    192  O   GLN A  28      19.287  30.167 -65.040  0.00  0.00           O
ATOM    193  CB  GLN A  28      19.413  32.697 -67.023  0.00  0.00           C
ATOM    194  CG  GLN A  28      18.166  33.650 -67.311  0.00  0.00           C
ATOM    195  CD  GLN A  28      18.054  33.812 -68.877  0.00  0.00           C
ATOM    196  NE2 GLN A  28      18.443  34.934 -69.374  0.00  0.00           N
ATOM    197  OE1 GLN A  28      17.756  32.922 -69.564  0.00  0.00           O
ATOM    198  N   VAL A  29      17.541  31.588 -64.732  0.00  0.00           N
ATOM    199  CA  VAL A  29      16.461  30.576 -64.447  0.00  0.00           C
ATOM    200  C   VAL A  29      15.462  30.530 -65.528  0.00  0.00           C
ATOM    201  O   VAL A  29      15.264  31.451 -66.322  0.00  0.00           O
ATOM    202  CB  VAL A  29      15.713  31.049 -63.194  0.00  0.00           C
ATOM    203  CG1 VAL A  29      14.463  30.244 -62.726  0.00  0.00           C
ATOM    204  CG2 VAL A  29      16.755  31.150 -61.985  0.00  0.00           C
ATOM    205  N   GLU A  30      14.758  29.378 -65.705  0.00  0.00           N
ATOM    206  CA  GLU A  30      13.708  29.195 -66.712  0.00  0.00           C
ATOM    207  C   GLU A  30      12.945  27.945 -66.302  0.00  0.00           C
ATOM    208  O   GLU A  30      13.474  27.022 -65.639  0.00  0.00           O
ATOM    209  CB  GLU A  30      14.276  29.021 -68.142  0.00  0.00           C
ATOM    210  CG  GLU A  30      13.379  29.774 -69.144  0.00  0.00           C
ATOM    211  CD  GLU A  30      13.900  29.925 -70.526  0.00  0.00           C
ATOM    212  OE1 GLU A  30      14.096  28.809 -71.109  0.00  0.00           O
ATOM    213  OE2 GLU A  30      13.972  31.011 -71.115  0.00  0.00           O
ATOM    214  N   GLY A  31      11.698  27.985 -66.613  0.00  0.00           N
ATOM    215  CA  GLY A  31      10.748  26.850 -66.445  0.00  0.00           C
ATOM    216  C   GLY A  31       9.884  27.006 -65.142  0.00  0.00           C
ATOM    217  O   GLY A  31      10.341  27.454 -64.034  0.00  0.00           O
ATOM    218  N   GLU A  32       8.634  26.449 -65.274  0.00  0.00           N
ATOM    219  CA  GLU A  32       7.751  26.093 -64.140  0.00  0.00           C
ATOM    220  C   GLU A  32       8.361  25.160 -63.111  0.00  0.00           C
ATOM    221  O   GLU A  32       8.073  25.315 -61.919  0.00  0.00           O
ATOM    222  CB  GLU A  32       6.401  25.651 -64.665  0.00  0.00           C
ATOM    223  CG  GLU A  32       6.378  24.528 -65.722  0.00  0.00           C
ATOM    224  CD  GLU A  32       6.158  25.222 -67.102  0.00  0.00           C
ATOM    225  OE1 GLU A  32       4.998  25.424 -67.531  0.00  0.00           O
ATOM    226  OE2 GLU A  32       7.154  25.761 -67.639  0.00  0.00           O
ATOM    227  N   VAL A  33       9.331  24.285 -63.431  0.00  0.00           N
ATOM    228  CA  VAL A  33       9.793  23.275 -62.397  0.00  0.00           C
ATOM    229  C   VAL A  33      11.319  23.215 -62.324  0.00  0.00           C
ATOM    230  O   VAL A  33      12.027  23.221 -63.307  0.00  0.00           O
ATOM    231  CB  VAL A  33       9.340  21.774 -62.633  0.00  0.00           C
ATOM    232  CG1 VAL A  33       9.771  20.678 -61.608  0.00  0.00           C
ATOM    233  CG2 VAL A  33       7.847  21.636 -62.889  0.00  0.00           C
ATOM    234  N   GLN A  34      11.883  23.146 -61.115  0.00  0.00           N
ATOM    235  CA  GLN A  34      13.310  23.477 -60.805  0.00  0.00           C
ATOM    236  C   GLN A  34      13.851  22.342 -60.059  0.00  0.00           C
ATOM    237  O   GLN A  34      13.102  21.683 -59.322  0.00  0.00           O
ATOM    238  CB  GLN A  34      13.226  24.735 -59.874  0.00  0.00           C
ATOM    239  CG  GLN A  34      12.795  26.127 -60.451  0.00  0.00           C
ATOM    240  CD  GLN A  34      13.453  26.564 -61.711  0.00  0.00           C
ATOM    241  NE2 GLN A  34      12.753  27.066 -62.741  0.00  0.00           N
ATOM    242  OE1 GLN A  34      14.643  26.551 -61.836  0.00  0.00           O
ATOM    243  N   VAL A  35      15.141  22.079 -60.174  0.00  0.00           N
ATOM    244  CA  VAL A  35      15.872  21.125 -59.325  0.00  0.00           C
ATOM    245  C   VAL A  35      16.802  21.930 -58.449  0.00  0.00           C
ATOM    246  O   VAL A  35      17.457  22.936 -58.941  0.00  0.00           O
ATOM    247  CB  VAL A  35      16.744  20.175 -60.263  0.00  0.00           C
ATOM    248  CG1 VAL A  35      17.544  19.057 -59.584  0.00  0.00           C
ATOM    249  CG2 VAL A  35      15.914  19.513 -61.417  0.00  0.00           C
ATOM    250  N   VAL A  36      16.883  21.468 -57.227  0.00  0.00           N
ATOM    251  CA  VAL A  36      17.490  22.305 -56.158  0.00  0.00           C
ATOM    252  C   VAL A  36      18.139  21.393 -55.116  0.00  0.00           C
ATOM    253  O   VAL A  36      17.577  20.381 -54.784  0.00  0.00           O
ATOM    254  CB  VAL A  36      16.431  23.274 -55.521  0.00  0.00           C
ATOM    255  CG1 VAL A  36      16.625  24.733 -56.046  0.00  0.00           C
ATOM    256  CG2 VAL A  36      14.914  22.861 -55.665  0.00  0.00           C
ATOM    257  N   SER A  37      19.292  21.824 -54.677  0.00  0.00           N
ATOM    258  CA  SER A  37      20.101  21.147 -53.662  0.00  0.00           C
ATOM    259  C   SER A  37      20.484  22.021 -52.434  0.00  0.00           C
ATOM    260  O   SER A  37      20.850  23.178 -52.592  0.00  0.00           O
ATOM    261  CB  SER A  37      21.422  20.617 -54.334  0.00  0.00           C
ATOM    262  OG  SER A  37      21.124  19.934 -55.485  0.00  0.00           O
ATOM    263  N   THR A  38      20.612  21.338 -51.272  0.00  0.00           N
ATOM    264  CA  THR A  38      21.461  21.765 -50.149  0.00  0.00           C
ATOM    265  C   THR A  38      22.815  21.200 -50.462  0.00  0.00           C
ATOM    266  O   THR A  38      22.982  20.553 -51.479  0.00  0.00           O
ATOM    267  CB  THR A  38      20.819  21.277 -48.943  0.00  0.00           C
ATOM    268  CG2 THR A  38      19.452  21.885 -48.860  0.00  0.00           C
ATOM    269  OG1 THR A  38      20.693  19.862 -48.977  0.00  0.00           O
ATOM    270  N   ALA A  39      23.767  21.434 -49.546  0.00  0.00           N
ATOM    271  CA  ALA A  39      25.029  20.681 -49.530  0.00  0.00           C
ATOM    272  C   ALA A  39      24.810  19.171 -49.729  0.00  0.00           C
ATOM    273  O   ALA A  39      25.331  18.574 -50.686  0.00  0.00           O
ATOM    274  CB  ALA A  39      25.763  21.048 -48.233  0.00  0.00           C
ATOM    275  N   THR A  40      23.971  18.559 -48.787  0.00  0.00           N
ATOM    276  CA  THR A  40      23.778  17.116 -48.633  0.00  0.00           C
ATOM    277  C   THR A  40      22.911  16.485 -49.718  0.00  0.00           C
ATOM    278  O   THR A  40      23.315  15.367 -50.126  0.00  0.00           O
ATOM    279  CB  THR A  40      23.310  16.876 -47.167  0.00  0.00           C
ATOM    280  CG2 THR A  40      23.130  15.426 -46.785  0.00  0.00           C
ATOM    281  OG1 THR A  40      24.308  17.431 -46.347  0.00  0.00           O
ATOM    282  N   GLN A  41      21.831  17.118 -50.182  0.00  0.00           N
ATOM    283  CA  GLN A  41      20.880  16.388 -50.981  0.00  0.00           C
ATOM    284  C   GLN A  41      20.192  17.306 -51.971  0.00  0.00           C
ATOM    285  O   GLN A  41      20.343  18.520 -51.946  0.00  0.00           O
ATOM    286  CB  GLN A  41      20.034  15.482 -50.157  0.00  0.00           C
ATOM    287  CG  GLN A  41      19.023  16.117 -49.148  0.00  0.00           C
ATOM    288  CD  GLN A  41      18.443  14.971 -48.294  0.00  0.00           C
ATOM    289  NE2 GLN A  41      17.486  14.194 -48.727  0.00  0.00           N
ATOM    290  OE1 GLN A  41      18.839  14.826 -47.094  0.00  0.00           O
ATOM    291  N   SER A  42      19.401  16.680 -52.857  0.00  0.00           N
ATOM    292  CA  SER A  42      18.748  17.397 -53.895  0.00  0.00           C
ATOM    293  C   SER A  42      17.273  16.881 -54.187  0.00  0.00           C
ATOM    294  O   SER A  42      16.950  15.703 -53.914  0.00  0.00           O
ATOM    295  CB  SER A  42      19.583  17.084 -55.174  0.00  0.00           C
ATOM    296  OG  SER A  42      19.373  18.019 -56.114  0.00  0.00           O
ATOM    297  N   PHE A  43      16.367  17.815 -54.578  0.00  0.00           N
ATOM    298  CA  PHE A  43      14.855  17.746 -54.551  0.00  0.00           C
ATOM    299  C   PHE A  43      14.347  18.599 -55.683  0.00  0.00           C
ATOM    300  O   PHE A  43      15.216  19.206 -56.333  0.00  0.00           O
ATOM    301  CB  PHE A  43      14.314  18.097 -53.140  0.00  0.00           C
ATOM    302  CG  PHE A  43      15.021  19.160 -52.331  0.00  0.00           C
ATOM    303  CD1 PHE A  43      16.192  18.851 -51.722  0.00  0.00           C
ATOM    304  CD2 PHE A  43      14.544  20.511 -52.429  0.00  0.00           C
ATOM    305  CE1 PHE A  43      17.016  19.918 -51.224  0.00  0.00           C
ATOM    306  CE2 PHE A  43      15.343  21.556 -52.018  0.00  0.00           C
ATOM    307  CZ  PHE A  43      16.588  21.245 -51.367  0.00  0.00           C
ATOM    308  N   LEU A  44      13.043  18.643 -55.912  0.00  0.00           N
ATOM    309  CA  LEU A  44      12.481  19.563 -56.931  0.00  0.00           C
ATOM    310  C   LEU A  44      11.806  20.804 -56.226  0.00  0.00           C
ATOM    311  O   LEU A  44      11.634  20.835 -54.982  0.00  0.00           O
ATOM    312  CB  LEU A  44      11.465  18.746 -57.697  0.00  0.00           C
ATOM    313  CG  LEU A  44      11.984  17.659 -58.638  0.00  0.00           C
ATOM    314  CD1 LEU A  44      10.886  16.955 -59.429  0.00  0.00           C
ATOM    315  CD2 LEU A  44      13.084  18.271 -59.513  0.00  0.00           C
ATOM    316  N   ALA A  45      11.449  21.744 -57.067  0.00  0.00           N
ATOM    317  CA  ALA A  45      10.479  22.799 -56.653  0.00  0.00           C
ATOM    318  C   ALA A  45       9.584  23.146 -57.881  0.00  0.00           C
ATOM    319  O   ALA A  45      10.000  23.038 -59.026  0.00  0.00           O
ATOM    320  CB  ALA A  45      11.202  24.034 -56.092  0.00  0.00           C
ATOM    321  N   THR A  46       8.388  23.559 -57.502  0.00  0.00           N
ATOM    322  CA  THR A  46       7.268  23.904 -58.417  0.00  0.00           C
ATOM    323  C   THR A  46       6.877  25.394 -58.341  0.00  0.00           C
ATOM    324  O   THR A  46       6.423  25.900 -57.297  0.00  0.00           O
ATOM    325  CB  THR A  46       6.018  23.038 -58.317  0.00  0.00           C
ATOM    326  CG2 THR A  46       5.260  23.187 -59.604  0.00  0.00           C
ATOM    327  OG1 THR A  46       6.320  21.675 -58.326  0.00  0.00           O
ATOM    328  N   CYS A  47       7.026  26.075 -59.435  0.00  0.00           N
ATOM    329  CA  CYS A  47       6.535  27.451 -59.639  0.00  0.00           C
ATOM    330  C   CYS A  47       4.996  27.446 -59.703  0.00  0.00           C
ATOM    331  O   CYS A  47       4.374  27.039 -60.670  0.00  0.00           O
ATOM    332  CB  CYS A  47       7.217  28.045 -60.889  0.00  0.00           C
ATOM    333  SG  CYS A  47       7.218  29.887 -60.796  0.00  0.00           S
ATOM    334  N   VAL A  48       4.239  27.919 -58.689  0.00  0.00           N
ATOM    335  CA  VAL A  48       2.804  28.085 -58.465  0.00  0.00           C
ATOM    336  C   VAL A  48       2.522  29.370 -57.678  0.00  0.00           C
ATOM    337  O   VAL A  48       3.073  29.658 -56.623  0.00  0.00           O
ATOM    338  CB  VAL A  48       2.136  26.791 -57.790  0.00  0.00           C
ATOM    339  CG1 VAL A  48       0.632  26.855 -58.168  0.00  0.00           C
ATOM    340  CG2 VAL A  48       2.772  25.352 -58.127  0.00  0.00           C
ATOM    341  N   ASN A  49       1.751  30.281 -58.267  0.00  0.00           N
ATOM    342  CA  ASN A  49       1.249  31.482 -57.633  0.00  0.00           C
ATOM    343  C   ASN A  49       2.363  32.480 -57.130  0.00  0.00           C
ATOM    344  O   ASN A  49       2.411  33.058 -56.091  0.00  0.00           O
ATOM    345  CB  ASN A  49       0.291  31.127 -56.465  0.00  0.00           C
ATOM    346  CG  ASN A  49      -0.558  32.369 -56.069  0.00  0.00           C
ATOM    347  ND2 ASN A  49      -1.440  32.101 -55.127  0.00  0.00           N
ATOM    348  OD1 ASN A  49      -0.557  33.449 -56.617  0.00  0.00           O
ATOM    349  N   GLY A  50       3.356  32.675 -58.025  0.00  0.00           N
ATOM    350  CA  GLY A  50       4.664  33.407 -57.806  0.00  0.00           C
ATOM    351  C   GLY A  50       5.601  32.712 -56.792  0.00  0.00           C
ATOM    352  O   GLY A  50       6.563  33.345 -56.414  0.00  0.00           O
ATOM    353  N   VAL A  51       5.294  31.472 -56.444  0.00  0.00           N
ATOM    354  CA  VAL A  51       6.121  30.876 -55.429  0.00  0.00           C
ATOM    355  C   VAL A  51       6.663  29.551 -55.902  0.00  0.00           C
ATOM    356  O   VAL A  51       5.982  28.805 -56.668  0.00  0.00           O
ATOM    357  CB  VAL A  51       5.282  30.781 -54.098  0.00  0.00           C
ATOM    358  CG1 VAL A  51       5.972  30.097 -52.896  0.00  0.00           C
ATOM    359  CG2 VAL A  51       4.920  32.107 -53.593  0.00  0.00           C
ATOM    360  N   CYS A  52       7.985  29.330 -55.645  0.00  0.00           N
ATOM    361  CA  CYS A  52       8.573  28.016 -55.888  0.00  0.00           C
ATOM    362  C   CYS A  52       8.451  27.212 -54.576  0.00  0.00           C
ATOM    363  O   CYS A  52       9.240  27.431 -53.655  0.00  0.00           O
ATOM    364  CB  CYS A  52      10.052  28.227 -56.420  0.00  0.00           C
ATOM    365  SG  CYS A  52      10.123  28.684 -58.204  0.00  0.00           S
ATOM    366  N   TRP A  53       7.350  26.405 -54.543  0.00  0.00           N
ATOM    367  CA  TRP A  53       7.194  25.492 -53.425  0.00  0.00           C
ATOM    368  C   TRP A  53       7.937  24.150 -53.441  0.00  0.00           C
ATOM    369  O   TRP A  53       8.223  23.606 -54.571  0.00  0.00           O
ATOM    370  CB  TRP A  53       5.686  25.038 -53.288  0.00  0.00           C
ATOM    371  CG  TRP A  53       4.672  26.158 -53.351  0.00  0.00           C
ATOM    372  CD1 TRP A  53       4.110  26.660 -54.468  0.00  0.00           C
ATOM    373  CD2 TRP A  53       4.173  26.998 -52.237  0.00  0.00           C
ATOM    374  CE2 TRP A  53       3.199  27.814 -52.803  0.00  0.00           C
ATOM    375  CE3 TRP A  53       4.323  27.012 -50.764  0.00  0.00           C
ATOM    376  NE1 TRP A  53       3.198  27.589 -54.171  0.00  0.00           N
ATOM    377  CZ2 TRP A  53       2.466  28.756 -52.067  0.00  0.00           C
ATOM    378  CZ3 TRP A  53       3.687  28.010 -50.083  0.00  0.00           C
ATOM    379  CH2 TRP A  53       2.749  28.891 -50.735  0.00  0.00           C
ATOM    380  N   THR A  54       8.070  23.613 -52.245  0.00  0.00           N
ATOM    381  CA  THR A  54       8.729  22.323 -51.952  0.00  0.00           C
ATOM    382  C   THR A  54       8.429  21.916 -50.560  0.00  0.00           C
ATOM    383  O   THR A  54       7.517  22.394 -49.958  0.00  0.00           O
ATOM    384  CB  THR A  54      10.185  22.401 -52.385  0.00  0.00           C
ATOM    385  CG2 THR A  54      11.128  23.339 -51.661  0.00  0.00           C
ATOM    386  OG1 THR A  54      10.590  21.048 -52.380  0.00  0.00           O
ATOM    387  N   VAL A  55       9.328  21.099 -49.977  0.00  0.00           N
ATOM    388  CA  VAL A  55       9.003  20.469 -48.663  0.00  0.00           C
ATOM    389  C   VAL A  55      10.129  20.423 -47.747  0.00  0.00           C
ATOM    390  O   VAL A  55      11.277  20.351 -48.248  0.00  0.00           O
ATOM    391  CB  VAL A  55       8.543  18.985 -48.848  0.00  0.00           C
ATOM    392  CG1 VAL A  55       7.180  18.935 -49.452  0.00  0.00           C
ATOM    393  CG2 VAL A  55       9.428  18.166 -49.786  0.00  0.00           C
ATOM    394  N   TYR A  56       9.856  20.477 -46.478  0.00  0.00           N
ATOM    395  CA  TYR A  56      10.902  20.579 -45.454  0.00  0.00           C
ATOM    396  C   TYR A  56      11.953  19.418 -45.577  0.00  0.00           C
ATOM    397  O   TYR A  56      13.072  19.710 -45.250  0.00  0.00           O
ATOM    398  CB  TYR A  56      10.233  20.493 -44.065  0.00  0.00           C
ATOM    399  CG  TYR A  56      11.228  20.971 -42.980  0.00  0.00           C
ATOM    400  CD1 TYR A  56      12.234  20.069 -42.477  0.00  0.00           C
ATOM    401  CD2 TYR A  56      11.173  22.307 -42.560  0.00  0.00           C
ATOM    402  CE1 TYR A  56      13.187  20.453 -41.477  0.00  0.00           C
ATOM    403  CE2 TYR A  56      12.095  22.737 -41.589  0.00  0.00           C
ATOM    404  CZ  TYR A  56      13.067  21.866 -41.051  0.00  0.00           C
ATOM    405  OH  TYR A  56      13.816  22.280 -40.050  0.00  0.00           O
ATOM    406  N   HIS A  57      11.597  18.175 -45.971  0.00  0.00           N
ATOM    407  CA  HIS A  57      12.411  16.993 -45.601  0.00  0.00           C
ATOM    408  C   HIS A  57      13.825  16.960 -46.299  0.00  0.00           C
ATOM    409  O   HIS A  57      14.820  16.504 -45.700  0.00  0.00           O
ATOM    410  CB  HIS A  57      11.518  15.743 -45.770  0.00  0.00           C
ATOM    411  CG  HIS A  57      11.220  15.329 -47.185  0.00  0.00           C
ATOM    412  CD2 HIS A  57       9.953  15.019 -47.600  0.00  0.00           C
ATOM    413  ND1 HIS A  57      12.159  15.014 -48.171  0.00  0.00           N
ATOM    414  CE1 HIS A  57      11.337  14.379 -49.129  0.00  0.00           C
ATOM    415  NE2 HIS A  57      10.061  14.505 -48.844  0.00  0.00           N
ATOM    416  N   GLY A  58      13.921  17.614 -47.506  0.00  0.00           N
ATOM    417  CA  GLY A  58      15.199  17.883 -48.173  0.00  0.00           C
ATOM    418  C   GLY A  58      15.565  19.361 -48.233  0.00  0.00           C
ATOM    419  O   GLY A  58      16.713  19.686 -48.055  0.00  0.00           O
ATOM    420  N   ALA A  59      14.513  20.247 -48.187  0.00  0.00           N
ATOM    421  CA  ALA A  59      14.673  21.730 -48.281  0.00  0.00           C
ATOM    422  C   ALA A  59      14.912  22.503 -46.978  0.00  0.00           C
ATOM    423  O   ALA A  59      15.433  23.615 -47.104  0.00  0.00           O
ATOM    424  CB  ALA A  59      13.602  22.316 -49.172  0.00  0.00           C
ATOM    425  N   GLY A  60      14.384  22.085 -45.813  0.00  0.00           N
ATOM    426  CA  GLY A  60      14.494  22.699 -44.493  0.00  0.00           C
ATOM    427  C   GLY A  60      13.810  24.091 -44.458  0.00  0.00           C
ATOM    428  O   GLY A  60      12.837  24.387 -45.202  0.00  0.00           O
ATOM    429  N   SER A  61      14.242  24.954 -43.556  0.00  0.00           N
ATOM    430  CA  SER A  61      13.941  26.355 -43.549  0.00  0.00           C
ATOM    431  C   SER A  61      14.914  27.129 -44.403  0.00  0.00           C
ATOM    432  O   SER A  61      14.914  28.355 -44.362  0.00  0.00           O
ATOM    433  CB  SER A  61      13.978  26.918 -42.116  0.00  0.00           C
ATOM    434  OG  SER A  61      12.905  26.417 -41.361  0.00  0.00           O
ATOM    435  N   LYS A  62      15.774  26.455 -45.189  0.00  0.00           N
ATOM    436  CA  LYS A  62      16.911  26.992 -45.849  0.00  0.00           C
ATOM    437  C   LYS A  62      16.619  28.040 -46.905  0.00  0.00           C
ATOM    438  O   LYS A  62      15.527  28.164 -47.453  0.00  0.00           O
ATOM    439  CB  LYS A  62      17.812  25.810 -46.272  0.00  0.00           C
ATOM    440  CG  LYS A  62      18.173  24.841 -45.150  0.00  0.00           C
ATOM    441  CD  LYS A  62      18.780  23.553 -45.621  0.00  0.00           C
ATOM    442  CE  LYS A  62      19.076  22.718 -44.430  0.00  0.00           C
ATOM    443  NZ  LYS A  62      19.786  21.460 -44.842  0.00  0.00           N
ATOM    444  N   THR A  63      17.532  29.028 -47.005  0.00  0.00           N
ATOM    445  CA  THR A  63      17.478  30.098 -48.004  0.00  0.00           C
ATOM    446  C   THR A  63      17.740  29.561 -49.396  0.00  0.00           C
ATOM    447  O   THR A  63      18.376  28.593 -49.535  0.00  0.00           O
ATOM    448  CB  THR A  63      18.446  31.231 -47.654  0.00  0.00           C
ATOM    449  CG2 THR A  63      17.929  32.162 -46.547  0.00  0.00           C
ATOM    450  OG1 THR A  63      19.616  30.721 -47.032  0.00  0.00           O
ATOM    451  N   LEU A  64      17.149  30.164 -50.441  0.00  0.00           N
ATOM    452  CA  LEU A  64      17.426  30.015 -51.895  0.00  0.00           C
ATOM    453  C   LEU A  64      18.378  31.069 -52.511  0.00  0.00           C
ATOM    454  O   LEU A  64      18.393  32.269 -52.306  0.00  0.00           O
ATOM    455  CB  LEU A  64      16.052  29.909 -52.580  0.00  0.00           C
ATOM    456  CG  LEU A  64      16.033  29.691 -54.065  0.00  0.00           C
ATOM    457  CD1 LEU A  64      16.624  28.320 -54.387  0.00  0.00           C
ATOM    458  CD2 LEU A  64      14.747  29.887 -54.771  0.00  0.00           C
ATOM    459  N   ALA A  65      19.306  30.621 -53.363  0.00  0.00           N
ATOM    460  CA  ALA A  65      20.223  31.406 -54.222  0.00  0.00           C
ATOM    461  C   ALA A  65      19.561  32.256 -55.332  0.00  0.00           C
ATOM    462  O   ALA A  65      19.132  31.772 -56.355  0.00  0.00           O
ATOM    463  CB  ALA A  65      21.457  30.563 -54.725  0.00  0.00           C
ATOM    464  N   GLY A  66      19.384  33.578 -55.050  0.00  0.00           N
ATOM    465  CA  GLY A  66      18.740  34.533 -56.049  0.00  0.00           C
ATOM    466  C   GLY A  66      19.755  35.391 -56.764  0.00  0.00           C
ATOM    467  O   GLY A  66      20.906  35.540 -56.484  0.00  0.00           O
ATOM    468  N   PRO A  67      19.184  36.127 -57.797  0.00  0.00           N
ATOM    469  CA  PRO A  67      20.009  37.016 -58.664  0.00  0.00           C
ATOM    470  C   PRO A  67      20.787  38.198 -57.960  0.00  0.00           C
ATOM    471  O   PRO A  67      21.775  38.668 -58.483  0.00  0.00           O
ATOM    472  CB  PRO A  67      18.939  37.593 -59.670  0.00  0.00           C
ATOM    473  CG  PRO A  67      17.699  37.714 -58.777  0.00  0.00           C
ATOM    474  CD  PRO A  67      17.767  36.414 -57.985  0.00  0.00           C
ATOM    475  N   LYS A  68      20.429  38.500 -56.684  0.00  0.00           N
ATOM    476  CA  LYS A  68      21.162  39.541 -55.884  0.00  0.00           C
ATOM    477  C   LYS A  68      21.600  39.002 -54.461  0.00  0.00           C
ATOM    478  O   LYS A  68      22.302  39.769 -53.787  0.00  0.00           O
ATOM    479  CB  LYS A  68      20.266  40.731 -55.657  0.00  0.00           C
ATOM    480  CG  LYS A  68      19.748  41.348 -56.905  0.00  0.00           C
ATOM    481  CD  LYS A  68      18.839  42.521 -56.650  0.00  0.00           C
ATOM    482  CE  LYS A  68      18.358  43.106 -57.969  0.00  0.00           C
ATOM    483  NZ  LYS A  68      17.187  43.948 -57.901  0.00  0.00           N
ATOM    484  N   GLY A  69      21.255  37.794 -54.008  0.00  0.00           N
ATOM    485  CA  GLY A  69      21.573  37.318 -52.633  0.00  0.00           C
ATOM    486  C   GLY A  69      20.708  36.166 -52.092  0.00  0.00           C
ATOM    487  O   GLY A  69      19.658  35.966 -52.652  0.00  0.00           O
ATOM    488  N   PRO A  70      21.103  35.575 -50.948  0.00  0.00           N
ATOM    489  CA  PRO A  70      20.236  34.548 -50.338  0.00  0.00           C
ATOM    490  C   PRO A  70      18.815  34.991 -49.972  0.00  0.00           C
ATOM    491  O   PRO A  70      18.715  35.962 -49.188  0.00  0.00           O
ATOM    492  CB  PRO A  70      20.970  33.985 -49.110  0.00  0.00           C
ATOM    493  CG  PRO A  70      22.468  34.214 -49.491  0.00  0.00           C
ATOM    494  CD  PRO A  70      22.331  35.581 -50.172  0.00  0.00           C
ATOM    495  N   ILE A  71      17.725  34.304 -50.403  0.00  0.00           N
ATOM    496  CA  ILE A  71      16.360  34.707 -50.024  0.00  0.00           C
ATOM    497  C   ILE A  71      15.657  33.793 -49.037  0.00  0.00           C
ATOM    498  O   ILE A  71      15.630  32.622 -49.210  0.00  0.00           O
ATOM    499  CB  ILE A  71      15.507  35.120 -51.253  0.00  0.00           C
ATOM    500  CG1 ILE A  71      14.995  33.881 -52.059  0.00  0.00           C
ATOM    501  CG2 ILE A  71      16.277  36.097 -52.187  0.00  0.00           C
ATOM    502  CD1 ILE A  71      13.972  34.323 -53.181  0.00  0.00           C
ATOM    503  N   THR A  72      14.963  34.409 -47.978  0.00  0.00           N
ATOM    504  CA  THR A  72      14.175  33.667 -47.013  0.00  0.00           C
ATOM    505  C   THR A  72      12.906  33.181 -47.656  0.00  0.00           C
ATOM    506  O   THR A  72      12.381  33.753 -48.612  0.00  0.00           O
ATOM    507  CB  THR A  72      13.971  34.545 -45.785  0.00  0.00           C
ATOM    508  CG2 THR A  72      15.309  34.920 -45.120  0.00  0.00           C
ATOM    509  OG1 THR A  72      13.341  35.770 -46.079  0.00  0.00           O
ATOM    510  N   GLN A  73      12.308  32.161 -47.100  0.00  0.00           N
ATOM    511  CA  GLN A  73      11.002  31.582 -47.479  0.00  0.00           C
ATOM    512  C   GLN A  73       9.847  32.586 -47.222  0.00  0.00           C
ATOM    513  O   GLN A  73       9.525  32.954 -46.109  0.00  0.00           O
ATOM    514  CB  GLN A  73      10.859  30.216 -46.757  0.00  0.00           C
ATOM    515  CG  GLN A  73      11.860  29.134 -47.173  0.00  0.00           C
ATOM    516  CD  GLN A  73      11.856  27.833 -46.381  0.00  0.00           C
ATOM    517  NE2 GLN A  73      12.735  26.954 -46.748  0.00  0.00           N
ATOM    518  OE1 GLN A  73      11.107  27.597 -45.406  0.00  0.00           O
ATOM    519  N   MET A  74       9.172  32.970 -48.319  0.00  0.00           N
ATOM    520  CA  MET A  74       8.114  33.980 -48.385  0.00  0.00           C
ATOM    521  C   MET A  74       6.865  33.371 -47.702  0.00  0.00           C
ATOM    522  O   MET A  74       6.023  34.061 -47.240  0.00  0.00           O
ATOM    523  CB  MET A  74       7.847  34.412 -49.870  0.00  0.00           C
ATOM    524  CG  MET A  74       6.898  35.597 -49.862  0.00  0.00           C
ATOM    525  SD  MET A  74       6.328  36.020 -51.537  0.00  0.00           S
ATOM    526  CE  MET A  74       5.744  37.661 -51.224  0.00  0.00           C
ATOM    527  N   TYR A  75       6.775  32.045 -47.698  0.00  0.00           N
ATOM    528  CA  TYR A  75       5.644  31.182 -47.316  0.00  0.00           C
ATOM    529  C   TYR A  75       6.035  29.823 -46.709  0.00  0.00           C
ATOM    530  O   TYR A  75       6.884  29.109 -47.303  0.00  0.00           O
ATOM    531  CB  TYR A  75       4.746  30.989 -48.566  0.00  0.00           C
ATOM    532  CG  TYR A  75       3.975  32.201 -48.934  0.00  0.00           C
ATOM    533  CD1 TYR A  75       2.878  32.671 -48.149  0.00  0.00           C
ATOM    534  CD2 TYR A  75       4.295  32.852 -50.059  0.00  0.00           C
ATOM    535  CE1 TYR A  75       2.264  33.881 -48.423  0.00  0.00           C
ATOM    536  CE2 TYR A  75       3.633  34.051 -50.376  0.00  0.00           C
ATOM    537  CZ  TYR A  75       2.678  34.592 -49.567  0.00  0.00           C
ATOM    538  OH  TYR A  75       2.036  35.714 -49.885  0.00  0.00           O
ATOM    539  N   THR A  76       5.436  29.346 -45.529  0.00  0.00           N
ATOM    540  CA  THR A  76       5.866  28.151 -44.812  0.00  0.00           C
ATOM    541  C   THR A  76       4.822  27.487 -43.964  0.00  0.00           C
ATOM    542  O   THR A  76       4.168  28.129 -43.119  0.00  0.00           O
ATOM    543  CB  THR A  76       7.202  28.393 -44.034  0.00  0.00           C
ATOM    544  CG2 THR A  76       7.188  29.677 -43.233  0.00  0.00           C
ATOM    545  OG1 THR A  76       7.279  27.247 -43.145  0.00  0.00           O
ATOM    546  N   ASN A  77       4.571  26.224 -44.111  0.00  0.00           N
ATOM    547  CA  ASN A  77       3.485  25.460 -43.504  0.00  0.00           C
ATOM    548  C   ASN A  77       3.973  24.063 -42.933  0.00  0.00           C
ATOM    549  O   ASN A  77       3.865  23.010 -43.619  0.00  0.00           O
ATOM    550  CB  ASN A  77       2.386  25.294 -44.562  0.00  0.00           C
ATOM    551  CG  ASN A  77       1.139  24.665 -43.959  0.00  0.00           C
ATOM    552  ND2 ASN A  77      -0.055  24.785 -44.497  0.00  0.00           N
ATOM    553  OD1 ASN A  77       1.164  24.189 -42.868  0.00  0.00           O
ATOM    554  N   VAL A  78       4.260  23.957 -41.640  0.00  0.00           N
ATOM    555  CA  VAL A  78       4.727  22.710 -40.964  0.00  0.00           C
ATOM    556  C   VAL A  78       3.683  21.587 -41.087  0.00  0.00           C
ATOM    557  O   VAL A  78       4.088  20.475 -41.248  0.00  0.00           O
ATOM    558  CB  VAL A  78       5.195  22.913 -39.522  0.00  0.00           C
ATOM    559  CG1 VAL A  78       4.069  23.199 -38.596  0.00  0.00           C
ATOM    560  CG2 VAL A  78       5.951  21.677 -39.038  0.00  0.00           C
ATOM    561  N   ASP A  79       2.423  21.889 -40.892  0.00  0.00           N
ATOM    562  CA  ASP A  79       1.312  20.930 -40.938  0.00  0.00           C
ATOM    563  C   ASP A  79       1.263  20.109 -42.288  0.00  0.00           C
ATOM    564  O   ASP A  79       0.752  18.944 -42.303  0.00  0.00           O
ATOM    565  CB  ASP A  79      -0.056  21.647 -40.525  0.00  0.00           C
ATOM    566  CG  ASP A  79      -1.417  20.974 -40.914  0.00  0.00           C
ATOM    567  OD1 ASP A  79      -1.980  20.111 -40.221  0.00  0.00           O
ATOM    568  OD2 ASP A  79      -2.018  21.472 -41.907  0.00  0.00           O
ATOM    569  N   GLN A  80       1.947  20.585 -43.357  0.00  0.00           N
ATOM    570  CA  GLN A  80       1.880  20.067 -44.759  0.00  0.00           C
ATOM    571  C   GLN A  80       3.264  19.774 -45.254  0.00  0.00           C
ATOM    572  O   GLN A  80       3.342  19.177 -46.292  0.00  0.00           O
ATOM    573  CB  GLN A  80       1.135  21.027 -45.668  0.00  0.00           C
ATOM    574  CG  GLN A  80      -0.312  21.369 -45.327  0.00  0.00           C
ATOM    575  CD  GLN A  80      -1.279  20.196 -45.448  0.00  0.00           C
ATOM    576  NE2 GLN A  80      -1.977  19.942 -44.364  0.00  0.00           N
ATOM    577  OE1 GLN A  80      -1.259  19.481 -46.438  0.00  0.00           O
ATOM    578  N   ASP A  81       4.300  20.077 -44.462  0.00  0.00           N
ATOM    579  CA  ASP A  81       5.717  20.226 -44.868  0.00  0.00           C
ATOM    580  C   ASP A  81       6.063  21.327 -45.802  0.00  0.00           C
ATOM    581  O   ASP A  81       7.267  21.475 -46.010  0.00  0.00           O
ATOM    582  CB  ASP A  81       6.278  18.876 -45.454  0.00  0.00           C
ATOM    583  CG  ASP A  81       7.441  18.219 -44.681  0.00  0.00           C
ATOM    584  OD1 ASP A  81       7.419  18.125 -43.389  0.00  0.00           O
ATOM    585  OD2 ASP A  81       8.239  17.522 -45.327  0.00  0.00           O
ATOM    586  N   LEU A  82       4.988  21.912 -46.432  0.00  0.00           N
ATOM    587  CA  LEU A  82       5.075  22.810 -47.531  0.00  0.00           C
ATOM    588  C   LEU A  82       5.819  24.133 -47.240  0.00  0.00           C
ATOM    589  O   LEU A  82       5.406  24.842 -46.332  0.00  0.00           O
ATOM    590  CB  LEU A  82       3.563  22.997 -48.022  0.00  0.00           C
ATOM    591  CG  LEU A  82       3.163  23.954 -49.228  0.00  0.00           C
ATOM    592  CD1 LEU A  82       3.675  23.372 -50.593  0.00  0.00           C
ATOM    593  CD2 LEU A  82       1.690  24.081 -49.399  0.00  0.00           C
ATOM    594  N   VAL A  83       6.909  24.410 -47.893  0.00  0.00           N
ATOM    595  CA  VAL A  83       7.697  25.649 -47.796  0.00  0.00           C
ATOM    596  C   VAL A  83       7.902  26.199 -49.162  0.00  0.00           C
ATOM    597  O   VAL A  83       7.955  25.442 -50.136  0.00  0.00           O
ATOM    598  CB  VAL A  83       9.141  25.408 -47.244  0.00  0.00           C
ATOM    599  CG1 VAL A  83       9.042  25.142 -45.745  0.00  0.00           C
ATOM    600  CG2 VAL A  83       9.860  24.212 -47.936  0.00  0.00           C
ATOM    601  N   GLY A  84       8.187  27.474 -49.281  0.00  0.00           N
ATOM    602  CA  GLY A  84       8.422  28.155 -50.526  0.00  0.00           C
ATOM    603  C   GLY A  84       8.957  29.595 -50.530  0.00  0.00           C
ATOM    604  O   GLY A  84       8.614  30.472 -49.765  0.00  0.00           O
ATOM    605  N   TRP A  85       9.872  29.826 -51.589  0.00  0.00           N
ATOM    606  CA  TRP A  85      10.505  31.088 -51.969  0.00  0.00           C
ATOM    607  C   TRP A  85       9.642  31.945 -53.026  0.00  0.00           C
ATOM    608  O   TRP A  85       9.025  31.276 -53.832  0.00  0.00           O
ATOM    609  CB  TRP A  85      11.888  30.926 -52.389  0.00  0.00           C
ATOM    610  CG  TRP A  85      12.679  30.041 -51.492  0.00  0.00           C
ATOM    611  CD1 TRP A  85      13.307  30.526 -50.425  0.00  0.00           C
ATOM    612  CD2 TRP A  85      12.892  28.577 -51.549  0.00  0.00           C
ATOM    613  CE2 TRP A  85      13.786  28.224 -50.478  0.00  0.00           C
ATOM    614  CE3 TRP A  85      12.608  27.515 -52.383  0.00  0.00           C
ATOM    615  NE1 TRP A  85      13.965  29.432 -49.824  0.00  0.00           N
ATOM    616  CZ2 TRP A  85      14.275  26.925 -50.243  0.00  0.00           C
ATOM    617  CZ3 TRP A  85      13.094  26.249 -52.197  0.00  0.00           C
ATOM    618  CH2 TRP A  85      13.939  25.910 -51.118  0.00  0.00           C
ATOM    619  N   GLN A  86       9.847  33.235 -53.095  0.00  0.00           N
ATOM    620  CA  GLN A  86       9.357  34.016 -54.269  0.00  0.00           C
ATOM    621  C   GLN A  86      10.135  33.632 -55.553  0.00  0.00           C
ATOM    622  O   GLN A  86      11.405  33.602 -55.560  0.00  0.00           O
ATOM    623  CB  GLN A  86       9.507  35.522 -53.953  0.00  0.00           C
ATOM    624  CG  GLN A  86       8.784  36.301 -55.053  0.00  0.00           C
ATOM    625  CD  GLN A  86       8.516  37.794 -54.880  0.00  0.00           C
ATOM    626  NE2 GLN A  86       8.070  38.177 -53.725  0.00  0.00           N
ATOM    627  OE1 GLN A  86       8.541  38.659 -55.786  0.00  0.00           O
ATOM    628  N   ALA A  87       9.418  33.274 -56.630  0.00  0.00           N
ATOM    629  CA  ALA A  87      10.093  32.715 -57.751  0.00  0.00           C
ATOM    630  C   ALA A  87      10.999  33.812 -58.476  0.00  0.00           C
ATOM    631  O   ALA A  87      10.690  35.001 -58.400  0.00  0.00           O
ATOM    632  CB  ALA A  87       9.093  32.191 -58.728  0.00  0.00           C
ATOM    633  N   PRO A  88      12.126  33.359 -58.982  0.00  0.00           N
ATOM    634  CA  PRO A  88      12.917  34.299 -59.917  0.00  0.00           C
ATOM    635  C   PRO A  88      12.183  34.614 -61.172  0.00  0.00           C
ATOM    636  O   PRO A  88      11.133  34.098 -61.411  0.00  0.00           O
ATOM    637  CB  PRO A  88      14.131  33.469 -60.272  0.00  0.00           C
ATOM    638  CG  PRO A  88      14.326  32.347 -59.190  0.00  0.00           C
ATOM    639  CD  PRO A  88      12.903  32.108 -58.773  0.00  0.00           C
ATOM    640  N   PRO A  89      12.754  35.616 -61.931  0.00  0.00           N
ATOM    641  CA  PRO A  89      12.393  35.856 -63.301  0.00  0.00           C
ATOM    642  C   PRO A  89      12.827  34.777 -64.256  0.00  0.00           C
ATOM    643  O   PRO A  89      13.806  34.077 -64.109  0.00  0.00           O
ATOM    644  CB  PRO A  89      13.006  37.212 -63.730  0.00  0.00           C
ATOM    645  CG  PRO A  89      14.210  37.380 -62.698  0.00  0.00           C
ATOM    646  CD  PRO A  89      13.830  36.477 -61.488  0.00  0.00           C
ATOM    647  N   GLY A  90      12.075  34.585 -65.355  0.00  0.00           N
ATOM    648  CA  GLY A  90      12.320  33.514 -66.296  0.00  0.00           C
ATOM    649  C   GLY A  90      11.420  32.276 -66.113  0.00  0.00           C
ATOM    650  O   GLY A  90      11.209  31.470 -66.913  0.00  0.00           O
ATOM    651  N   ALA A  91      11.051  32.029 -64.857  0.00  0.00           N
ATOM    652  CA  ALA A  91      10.155  30.904 -64.315  0.00  0.00           C
ATOM    653  C   ALA A  91       8.744  31.401 -64.234  0.00  0.00           C
ATOM    654  O   ALA A  91       8.392  32.429 -63.590  0.00  0.00           O
ATOM    655  CB  ALA A  91      10.513  30.533 -62.889  0.00  0.00           C
ATOM    656  N   ARG A  92       7.839  30.627 -64.924  0.00  0.00           N
ATOM    657  CA  ARG A  92       6.375  30.964 -64.956  0.00  0.00           C
ATOM    658  C   ARG A  92       5.573  30.100 -63.967  0.00  0.00           C
ATOM    659  O   ARG A  92       5.975  28.994 -63.676  0.00  0.00           O
ATOM    660  CB  ARG A  92       5.748  30.540 -66.374  0.00  0.00           C
ATOM    661  CG  ARG A  92       4.374  31.207 -66.638  0.00  0.00           C
ATOM    662  CD  ARG A  92       3.875  30.640 -68.015  0.00  0.00           C
ATOM    663  NE  ARG A  92       2.486  31.132 -68.281  0.00  0.00           N
ATOM    664  CZ  ARG A  92       1.832  31.032 -69.453  0.00  0.00           C
ATOM    665  NH1 ARG A  92       2.357  30.522 -70.560  0.00  0.00           N
ATOM    666  NH2 ARG A  92       0.542  31.450 -69.446  0.00  0.00           N
ATOM    667  N   SER A  93       4.392  30.507 -63.527  0.00  0.00           N
ATOM    668  CA  SER A  93       3.612  29.795 -62.500  0.00  0.00           C
ATOM    669  C   SER A  93       2.428  28.965 -63.041  0.00  0.00           C
ATOM    670  O   SER A  93       1.727  29.448 -63.930  0.00  0.00           O
ATOM    671  CB  SER A  93       3.102  30.778 -61.419  0.00  0.00           C
ATOM    672  OG  SER A  93       4.260  31.182 -60.699  0.00  0.00           O
ATOM    673  N   LEU A  94       2.482  27.696 -62.732  0.00  0.00           N
ATOM    674  CA  LEU A  94       1.743  26.641 -63.491  0.00  0.00           C
ATOM    675  C   LEU A  94       0.220  26.816 -63.170  0.00  0.00           C
ATOM    676  O   LEU A  94      -0.165  27.039 -61.950  0.00  0.00           O
ATOM    677  CB  LEU A  94       2.219  25.229 -63.061  0.00  0.00           C
ATOM    678  CG  LEU A  94       1.860  24.151 -64.147  0.00  0.00           C
ATOM    679  CD1 LEU A  94       2.205  24.539 -65.592  0.00  0.00           C
ATOM    680  CD2 LEU A  94       2.604  22.832 -63.886  0.00  0.00           C
ATOM    681  N   THR A  95      -0.693  26.614 -64.125  0.00  0.00           N
ATOM    682  CA  THR A  95      -2.191  26.853 -63.945  0.00  0.00           C
ATOM    683  C   THR A  95      -2.831  25.677 -63.123  0.00  0.00           C
ATOM    684  O   THR A  95      -2.690  24.531 -63.575  0.00  0.00           O
ATOM    685  CB  THR A  95      -2.838  27.236 -65.266  0.00  0.00           C
ATOM    686  CG2 THR A  95      -4.337  27.422 -65.262  0.00  0.00           C
ATOM    687  OG1 THR A  95      -2.352  28.563 -65.621  0.00  0.00           O
ATOM    688  N   PRO A  96      -3.532  25.900 -62.014  0.00  0.00           N
ATOM    689  CA  PRO A  96      -4.114  24.889 -61.145  0.00  0.00           C
ATOM    690  C   PRO A  96      -5.196  24.114 -61.884  0.00  0.00           C
ATOM    691  O   PRO A  96      -5.834  24.757 -62.778  0.00  0.00           O
ATOM    692  CB  PRO A  96      -4.666  25.604 -59.902  0.00  0.00           C
ATOM    693  CG  PRO A  96      -5.020  26.938 -60.498  0.00  0.00           C
ATOM    694  CD  PRO A  96      -3.862  27.215 -61.500  0.00  0.00           C
ATOM    695  N   CYS A  97      -5.522  22.890 -61.522  0.00  0.00           N
ATOM    696  CA  CYS A  97      -6.741  22.204 -61.981  0.00  0.00           C
ATOM    697  C   CYS A  97      -7.872  22.292 -60.991  0.00  0.00           C
ATOM    698  O   CYS A  97      -7.762  22.204 -59.793  0.00  0.00           O
ATOM    699  CB  CYS A  97      -6.495  20.723 -62.277  0.00  0.00           C
ATOM    700  SG  CYS A  97      -7.716  20.117 -63.407  0.00  0.00           S
ATOM    701  N   THR A  98      -9.112  22.284 -61.576  0.00  0.00           N
ATOM    702  CA  THR A  98     -10.340  22.408 -60.950  0.00  0.00           C
ATOM    703  C   THR A  98     -11.305  21.235 -61.258  0.00  0.00           C
ATOM    704  O   THR A  98     -12.436  21.292 -60.736  0.00  0.00           O
ATOM    705  CB  THR A  98     -11.149  23.673 -61.336  0.00  0.00           C
ATOM    706  CG2 THR A  98     -11.785  24.356 -60.045  0.00  0.00           C
ATOM    707  OG1 THR A  98     -10.313  24.670 -61.929  0.00  0.00           O
ATOM    708  N   CYS A  99     -10.935  20.259 -62.077  0.00  0.00           N
ATOM    709  CA  CYS A  99     -11.833  19.220 -62.566  0.00  0.00           C
ATOM    710  C   CYS A  99     -12.296  18.158 -61.609  0.00  0.00           C
ATOM    711  O   CYS A  99     -13.341  17.607 -61.835  0.00  0.00           O
ATOM    712  CB  CYS A  99     -10.950  18.577 -63.700  0.00  0.00           C
ATOM    713  SG  CYS A  99      -9.688  17.521 -63.111  0.00  0.00           S
ATOM    714  N   GLY A 100     -11.546  17.877 -60.541  0.00  0.00           N
ATOM    715  CA  GLY A 100     -11.979  16.921 -59.588  0.00  0.00           C
ATOM    716  C   GLY A 100     -11.829  15.511 -60.100  0.00  0.00           C
ATOM    717  O   GLY A 100     -12.349  14.629 -59.534  0.00  0.00           O
ATOM    718  N   SER A 101     -11.077  15.308 -61.176  0.00  0.00           N
ATOM    719  CA  SER A 101     -10.726  14.004 -61.729  0.00  0.00           C
ATOM    720  C   SER A 101     -10.091  13.019 -60.701  0.00  0.00           C
ATOM    721  O   SER A 101      -9.360  13.431 -59.749  0.00  0.00           O
ATOM    722  CB  SER A 101      -9.712  14.194 -62.861  0.00  0.00           C
ATOM    723  OG  SER A 101     -10.076  14.710 -64.120  0.00  0.00           O
ATOM    724  N   SER A 102     -10.250  11.750 -61.008  0.00  0.00           N
ATOM    725  CA  SER A 102      -9.601  10.689 -60.234  0.00  0.00           C
ATOM    726  C   SER A 102      -8.400  10.003 -60.969  0.00  0.00           C
ATOM    727  O   SER A 102      -7.560   9.391 -60.299  0.00  0.00           O
ATOM    728  CB  SER A 102     -10.604   9.672 -59.682  0.00  0.00           C
ATOM    729  OG  SER A 102     -11.507   9.119 -60.674  0.00  0.00           O
ATOM    730  N   ASP A 103      -8.318  10.025 -62.293  0.00  0.00           N
ATOM    731  CA  ASP A 103      -7.048   9.912 -62.945  0.00  0.00           C
ATOM    732  C   ASP A 103      -6.163  11.157 -62.713  0.00  0.00           C
ATOM    733  O   ASP A 103      -6.640  12.296 -62.577  0.00  0.00           O
ATOM    734  CB  ASP A 103      -7.515   9.745 -64.405  0.00  0.00           C
ATOM    735  CG  ASP A 103      -6.404   9.371 -65.432  0.00  0.00           C
ATOM    736  OD1 ASP A 103      -6.372   9.938 -66.547  0.00  0.00           O
ATOM    737  OD2 ASP A 103      -5.647   8.411 -65.132  0.00  0.00           O
ATOM    738  N   LEU A 104      -4.881  10.843 -62.691  0.00  0.00           N
ATOM    739  CA  LEU A 104      -3.861  11.656 -62.070  0.00  0.00           C
ATOM    740  C   LEU A 104      -2.445  11.363 -62.683  0.00  0.00           C
ATOM    741  O   LEU A 104      -2.206  10.232 -63.052  0.00  0.00           O
ATOM    742  CB  LEU A 104      -3.888  11.477 -60.518  0.00  0.00           C
ATOM    743  CG  LEU A 104      -2.811  12.331 -59.715  0.00  0.00           C
ATOM    744  CD1 LEU A 104      -2.965  13.840 -59.888  0.00  0.00           C
ATOM    745  CD2 LEU A 104      -2.876  12.176 -58.175  0.00  0.00           C
ATOM    746  N   TYR A 105      -1.498  12.395 -62.730  0.00  0.00           N
ATOM    747  CA  TYR A 105      -0.064  12.263 -63.170  0.00  0.00           C
ATOM    748  C   TYR A 105       0.888  13.001 -62.213  0.00  0.00           C
ATOM    749  O   TYR A 105       0.530  13.960 -61.571  0.00  0.00           O
ATOM    750  CB  TYR A 105      -0.025  12.888 -64.612  0.00  0.00           C
ATOM    751  CG  TYR A 105      -0.595  11.923 -65.676  0.00  0.00           C
ATOM    752  CD1 TYR A 105       0.249  10.976 -66.356  0.00  0.00           C
ATOM    753  CD2 TYR A 105      -1.965  11.961 -65.990  0.00  0.00           C
ATOM    754  CE1 TYR A 105      -0.265  10.218 -67.398  0.00  0.00           C
ATOM    755  CE2 TYR A 105      -2.484  11.131 -67.053  0.00  0.00           C
ATOM    756  CZ  TYR A 105      -1.635  10.293 -67.714  0.00  0.00           C
ATOM    757  OH  TYR A 105      -2.095   9.515 -68.740  0.00  0.00           O
ATOM    758  N   LEU A 106       2.189  12.612 -62.175  0.00  0.00           N
ATOM    759  CA  LEU A 106       3.269  12.969 -61.273  0.00  0.00           C
ATOM    760  C   LEU A 106       4.582  13.169 -62.009  0.00  0.00           C
ATOM    761  O   LEU A 106       5.027  12.191 -62.678  0.00  0.00           O
ATOM    762  CB  LEU A 106       3.508  11.798 -60.312  0.00  0.00           C
ATOM    763  CG  LEU A 106       4.813  11.773 -59.411  0.00  0.00           C
ATOM    764  CD1 LEU A 106       5.212  13.008 -58.649  0.00  0.00           C
ATOM    765  CD2 LEU A 106       4.522  10.697 -58.381  0.00  0.00           C
ATOM    766  N   VAL A 107       5.272  14.316 -61.914  0.00  0.00           N
ATOM    767  CA  VAL A 107       6.501  14.583 -62.678  0.00  0.00           C
ATOM    768  C   VAL A 107       7.765  14.223 -61.791  0.00  0.00           C
ATOM    769  O   VAL A 107       7.822  14.516 -60.632  0.00  0.00           O
ATOM    770  CB  VAL A 107       6.559  16.002 -63.241  0.00  0.00           C
ATOM    771  CG1 VAL A 107       7.783  16.390 -64.059  0.00  0.00           C
ATOM    772  CG2 VAL A 107       5.224  16.320 -64.010  0.00  0.00           C
ATOM    773  N   THR A 108       8.767  13.570 -62.348  0.00  0.00           N
ATOM    774  CA  THR A 108      10.021  13.165 -61.592  0.00  0.00           C
ATOM    775  C   THR A 108      11.305  13.956 -62.010  0.00  0.00           C
ATOM    776  O   THR A 108      11.384  14.745 -62.960  0.00  0.00           O
ATOM    777  CB  THR A 108      10.338  11.618 -61.711  0.00  0.00           C
ATOM    778  CG2 THR A 108       9.185  10.682 -61.489  0.00  0.00           C
ATOM    779  OG1 THR A 108      10.748  11.430 -62.973  0.00  0.00           O
ATOM    780  N   ARG A 109      12.334  13.743 -61.220  0.00  0.00           N
ATOM    781  CA  ARG A 109      13.623  14.336 -61.336  0.00  0.00           C
ATOM    782  C   ARG A 109      14.439  13.840 -62.513  0.00  0.00           C
ATOM    783  O   ARG A 109      15.296  14.503 -63.062  0.00  0.00           O
ATOM    784  CB  ARG A 109      14.427  14.127 -60.059  0.00  0.00           C
ATOM    785  CG  ARG A 109      15.579  15.172 -59.950  0.00  0.00           C
ATOM    786  CD  ARG A 109      16.523  14.765 -58.901  0.00  0.00           C
ATOM    787  NE  ARG A 109      17.546  15.782 -58.645  0.00  0.00           N
ATOM    788  CZ  ARG A 109      18.724  15.664 -59.176  0.00  0.00           C
ATOM    789  NH1 ARG A 109      19.127  14.782 -60.057  0.00  0.00           N
ATOM    790  NH2 ARG A 109      19.639  16.458 -58.649  0.00  0.00           N
ATOM    791  N   HIS A 110      14.180  12.566 -62.920  0.00  0.00           N
ATOM    792  CA  HIS A 110      14.686  11.759 -64.029  0.00  0.00           C
ATOM    793  C   HIS A 110      14.017  12.314 -65.349  0.00  0.00           C
ATOM    794  O   HIS A 110      14.430  11.874 -66.429  0.00  0.00           O
ATOM    795  CB  HIS A 110      14.410  10.377 -63.712  0.00  0.00           C
ATOM    796  CG  HIS A 110      15.115   9.923 -62.389  0.00  0.00           C
ATOM    797  CD2 HIS A 110      14.460   9.667 -61.202  0.00  0.00           C
ATOM    798  ND1 HIS A 110      16.412   9.839 -62.170  0.00  0.00           N
ATOM    799  CE1 HIS A 110      16.563   9.380 -60.913  0.00  0.00           C
ATOM    800  NE2 HIS A 110      15.404   9.395 -60.264  0.00  0.00           N
ATOM    801  N   ALA A 111      12.928  13.118 -65.244  0.00  0.00           N
ATOM    802  CA  ALA A 111      12.022  13.635 -66.361  0.00  0.00           C
ATOM    803  C   ALA A 111      11.124  12.482 -66.878  0.00  0.00           C
ATOM    804  O   ALA A 111      10.709  12.453 -68.047  0.00  0.00           O
ATOM    805  CB  ALA A 111      12.835  14.338 -67.455  0.00  0.00           C
ATOM    806  N   ASP A 112      10.787  11.554 -65.970  0.00  0.00           N
ATOM    807  CA  ASP A 112       9.699  10.605 -66.148  0.00  0.00           C
ATOM    808  C   ASP A 112       8.352  11.208 -65.675  0.00  0.00           C
ATOM    809  O   ASP A 112       8.363  11.819 -64.642  0.00  0.00           O
ATOM    810  CB  ASP A 112      10.202   9.352 -65.416  0.00  0.00           C
ATOM    811  CG  ASP A 112       9.572   8.064 -65.917  0.00  0.00           C
ATOM    812  OD1 ASP A 112       9.100   7.210 -65.111  0.00  0.00           O
ATOM    813  OD2 ASP A 112       9.502   7.804 -67.178  0.00  0.00           O
ATOM    814  N   VAL A 113       7.267  11.138 -66.426  0.00  0.00           N
ATOM    815  CA  VAL A 113       5.938  11.526 -65.921  0.00  0.00           C
ATOM    816  C   VAL A 113       5.136  10.256 -65.692  0.00  0.00           C
ATOM    817  O   VAL A 113       4.915   9.442 -66.645  0.00  0.00           O
ATOM    818  CB  VAL A 113       5.203  12.551 -66.785  0.00  0.00           C
ATOM    819  CG1 VAL A 113       3.953  13.100 -65.977  0.00  0.00           C
ATOM    820  CG2 VAL A 113       6.279  13.635 -67.255  0.00  0.00           C
ATOM    821  N   ILE A 114       4.735  10.095 -64.451  0.00  0.00           N
ATOM    822  CA  ILE A 114       4.163   8.769 -64.096  0.00  0.00           C
ATOM    823  C   ILE A 114       2.613   8.887 -64.180  0.00  0.00           C
ATOM    824  O   ILE A 114       2.099   9.854 -63.627  0.00  0.00           O
ATOM    825  CB  ILE A 114       4.591   8.229 -62.726  0.00  0.00           C
ATOM    826  CG1 ILE A 114       6.125   8.521 -62.493  0.00  0.00           C
ATOM    827  CG2 ILE A 114       4.340   6.750 -62.506  0.00  0.00           C
ATOM    828  CD1 ILE A 114       6.532   8.514 -61.009  0.00  0.00           C
ATOM    829  N   PRO A 115       1.849   7.853 -64.688  0.00  0.00           N
ATOM    830  CA  PRO A 115       0.455   7.790 -64.587  0.00  0.00           C
ATOM    831  C   PRO A 115       0.062   7.087 -63.256  0.00  0.00           C
ATOM    832  O   PRO A 115       0.602   6.119 -62.729  0.00  0.00           O
ATOM    833  CB  PRO A 115      -0.016   6.842 -65.737  0.00  0.00           C
ATOM    834  CG  PRO A 115       1.266   6.030 -66.152  0.00  0.00           C
ATOM    835  CD  PRO A 115       2.386   6.783 -65.478  0.00  0.00           C
ATOM    836  N   VAL A 116      -0.920   7.730 -62.541  0.00  0.00           N
ATOM    837  CA  VAL A 116      -1.456   7.649 -61.153  0.00  0.00           C
ATOM    838  C   VAL A 116      -3.013   7.468 -61.127  0.00  0.00           C
ATOM    839  O   VAL A 116      -3.766   7.938 -61.968  0.00  0.00           O
ATOM    840  CB  VAL A 116      -0.893   8.678 -60.202  0.00  0.00           C
ATOM    841  CG1 VAL A 116      -1.300   8.640 -58.690  0.00  0.00           C
ATOM    842  CG2 VAL A 116       0.662   8.538 -60.308  0.00  0.00           C
ATOM    843  N   ARG A 117      -3.431   6.793 -60.089  0.00  0.00           N
ATOM    844  CA  ARG A 117      -4.847   6.611 -59.542  0.00  0.00           C
ATOM    845  C   ARG A 117      -5.010   7.383 -58.219  0.00  0.00           C
ATOM    846  O   ARG A 117      -4.383   7.051 -57.193  0.00  0.00           O
ATOM    847  CB  ARG A 117      -5.154   5.076 -59.318  0.00  0.00           C
ATOM    848  CG  ARG A 117      -6.643   4.730 -59.220  0.00  0.00           C
ATOM    849  CD  ARG A 117      -7.396   4.990 -60.531  0.00  0.00           C
ATOM    850  NE  ARG A 117      -8.855   5.099 -60.345  0.00  0.00           N
ATOM    851  CZ  ARG A 117      -9.614   5.896 -61.095  0.00  0.00           C
ATOM    852  NH1 ARG A 117      -9.214   6.333 -62.242  0.00  0.00           N
ATOM    853  NH2 ARG A 117     -10.835   6.283 -60.652  0.00  0.00           N
ATOM    854  N   ARG A 118      -5.965   8.334 -58.128  0.00  0.00           N
ATOM    855  CA  ARG A 118      -6.370   9.002 -56.847  0.00  0.00           C
ATOM    856  C   ARG A 118      -6.977   8.040 -55.901  0.00  0.00           C
ATOM    857  O   ARG A 118      -7.758   7.247 -56.405  0.00  0.00           O
ATOM    858  CB  ARG A 118      -7.357  10.140 -57.164  0.00  0.00           C
ATOM    859  CG  ARG A 118      -7.516  11.246 -56.132  0.00  0.00           C
ATOM    860  CD  ARG A 118      -8.664  12.273 -56.461  0.00  0.00           C
ATOM    861  NE  ARG A 118      -9.937  11.915 -55.898  0.00  0.00           N
ATOM    862  CZ  ARG A 118     -11.165  12.171 -56.469  0.00  0.00           C
ATOM    863  NH1 ARG A 118     -11.345  12.965 -57.439  0.00  0.00           N
ATOM    864  NH2 ARG A 118     -12.255  11.518 -56.049  0.00  0.00           N
ATOM    865  N   ARG A 119      -6.719   8.245 -54.615  0.00  0.00           N
ATOM    866  CA  ARG A 119      -7.357   7.425 -53.564  0.00  0.00           C
ATOM    867  C   ARG A 119      -8.012   8.204 -52.396  0.00  0.00           C
ATOM    868  O   ARG A 119      -8.951   7.783 -51.740  0.00  0.00           O
ATOM    869  CB  ARG A 119      -6.241   6.546 -52.956  0.00  0.00           C
ATOM    870  CG  ARG A 119      -5.659   5.373 -53.835  0.00  0.00           C
ATOM    871  CD  ARG A 119      -6.690   4.327 -54.247  0.00  0.00           C
ATOM    872  NE  ARG A 119      -6.131   3.277 -55.071  0.00  0.00           N
ATOM    873  CZ  ARG A 119      -6.539   1.973 -55.267  0.00  0.00           C
ATOM    874  NH1 ARG A 119      -7.759   1.733 -54.933  0.00  0.00           N
ATOM    875  NH2 ARG A 119      -5.759   1.045 -55.848  0.00  0.00           N
ATOM    876  N   GLY A 120      -7.475   9.409 -52.096  0.00  0.00           N
ATOM    877  CA  GLY A 120      -7.790  10.310 -50.955  0.00  0.00           C
ATOM    878  C   GLY A 120      -7.861  11.761 -51.442  0.00  0.00           C
ATOM    879  O   GLY A 120      -8.420  12.136 -52.477  0.00  0.00           O
ATOM    880  N   ASP A 121      -7.280  12.614 -50.597  0.00  0.00           N
ATOM    881  CA  ASP A 121      -6.984  14.034 -50.904  0.00  0.00           C
ATOM    882  C   ASP A 121      -5.493  14.268 -51.198  0.00  0.00           C
ATOM    883  O   ASP A 121      -5.067  14.814 -52.222  0.00  0.00           O
ATOM    884  CB  ASP A 121      -7.504  14.864 -49.734  0.00  0.00           C
ATOM    885  CG  ASP A 121      -7.055  16.335 -49.839  0.00  0.00           C
ATOM    886  OD1 ASP A 121      -7.717  17.055 -50.622  0.00  0.00           O
ATOM    887  OD2 ASP A 121      -6.008  16.754 -49.228  0.00  0.00           O
ATOM    888  N   SER A 122      -4.709  13.873 -50.202  0.00  0.00           N
ATOM    889  CA  SER A 122      -3.236  13.929 -50.239  0.00  0.00           C
ATOM    890  C   SER A 122      -2.603  12.577 -50.582  0.00  0.00           C
ATOM    891  O   SER A 122      -1.525  12.182 -50.113  0.00  0.00           O
ATOM    892  CB  SER A 122      -2.729  14.470 -48.918  0.00  0.00           C
ATOM    893  OG  SER A 122      -3.101  15.903 -48.704  0.00  0.00           O
ATOM    894  N   ARG A 123      -3.259  11.878 -51.517  0.00  0.00           N
ATOM    895  CA  ARG A 123      -3.018  10.438 -51.747  0.00  0.00           C
ATOM    896  C   ARG A 123      -3.591   9.756 -52.984  0.00  0.00           C
ATOM    897  O   ARG A 123      -4.703  10.069 -53.520  0.00  0.00           O
ATOM    898  CB  ARG A 123      -3.520   9.589 -50.590  0.00  0.00           C
ATOM    899  CG  ARG A 123      -2.352   8.723 -50.123  0.00  0.00           C
ATOM    900  CD  ARG A 123      -2.665   8.024 -48.780  0.00  0.00           C
ATOM    901  NE  ARG A 123      -1.540   7.189 -48.405  0.00  0.00           N
ATOM    902  CZ  ARG A 123      -0.490   7.520 -47.789  0.00  0.00           C
ATOM    903  NH1 ARG A 123      -0.088   8.712 -47.459  0.00  0.00           N
ATOM    904  NH2 ARG A 123       0.304   6.582 -47.272  0.00  0.00           N
ATOM    905  N   GLY A 124      -2.691   8.899 -53.537  0.00  0.00           N
ATOM    906  CA  GLY A 124      -2.891   8.042 -54.739  0.00  0.00           C
ATOM    907  C   GLY A 124      -2.036   6.808 -54.706  0.00  0.00           C
ATOM    908  O   GLY A 124      -1.201   6.519 -53.793  0.00  0.00           O
ATOM    909  N   SER A 125      -2.038   6.144 -55.881  0.00  0.00           N
ATOM    910  CA  SER A 125      -1.363   4.885 -56.156  0.00  0.00           C
ATOM    911  C   SER A 125      -0.964   4.721 -57.634  0.00  0.00           C
ATOM    912  O   SER A 125      -1.765   5.148 -58.454  0.00  0.00           O
ATOM    913  CB  SER A 125      -2.191   3.728 -55.559  0.00  0.00           C
ATOM    914  OG  SER A 125      -3.471   3.783 -56.106  0.00  0.00           O
ATOM    915  N   LEU A 126       0.245   4.420 -57.985  0.00  0.00           N
ATOM    916  CA  LEU A 126       0.720   4.404 -59.414  0.00  0.00           C
ATOM    917  C   LEU A 126       0.011   3.334 -60.286  0.00  0.00           C
ATOM    918  O   LEU A 126      -0.406   2.267 -59.847  0.00  0.00           O
ATOM    919  CB  LEU A 126       2.211   4.169 -59.432  0.00  0.00           C
ATOM    920  CG  LEU A 126       3.152   4.761 -58.381  0.00  0.00           C
ATOM    921  CD1 LEU A 126       4.524   4.132 -58.637  0.00  0.00           C
ATOM    922  CD2 LEU A 126       3.182   6.294 -58.431  0.00  0.00           C
ATOM    923  N   LEU A 127      -0.176   3.720 -61.570  0.00  0.00           N
ATOM    924  CA  LEU A 127      -0.763   2.896 -62.661  0.00  0.00           C
ATOM    925  C   LEU A 127       0.416   2.151 -63.302  0.00  0.00           C
ATOM    926  O   LEU A 127       0.482   0.949 -63.136  0.00  0.00           O
ATOM    927  CB  LEU A 127      -1.622   3.710 -63.616  0.00  0.00           C
ATOM    928  CG  LEU A 127      -2.763   2.833 -64.261  0.00  0.00           C
ATOM    929  CD1 LEU A 127      -3.772   3.750 -64.917  0.00  0.00           C
ATOM    930  CD2 LEU A 127      -2.211   1.869 -65.364  0.00  0.00           C
ATOM    931  N   SER A 128       1.389   2.845 -63.942  0.00  0.00           N
ATOM    932  CA  SER A 128       2.717   2.256 -64.267  0.00  0.00           C
ATOM    933  C   SER A 128       3.651   2.236 -63.106  0.00  0.00           C
ATOM    934  O   SER A 128       3.798   3.291 -62.377  0.00  0.00           O
ATOM    935  CB  SER A 128       3.506   3.084 -65.272  0.00  0.00           C
ATOM    936  OG  SER A 128       2.791   3.232 -66.474  0.00  0.00           O
ATOM    937  N   PRO A 129       4.347   1.085 -62.811  0.00  0.00           N
ATOM    938  CA  PRO A 129       5.140   0.925 -61.625  0.00  0.00           C
ATOM    939  C   PRO A 129       6.529   1.626 -61.636  0.00  0.00           C
ATOM    940  O   PRO A 129       7.231   1.429 -62.618  0.00  0.00           O
ATOM    941  CB  PRO A 129       5.282  -0.583 -61.471  0.00  0.00           C
ATOM    942  CG  PRO A 129       5.333  -1.091 -62.877  0.00  0.00           C
ATOM    943  CD  PRO A 129       4.397  -0.164 -63.601  0.00  0.00           C
ATOM    944  N   ARG A 130       6.904   2.309 -60.518  0.00  0.00           N
ATOM    945  CA  ARG A 130       8.259   2.883 -60.217  0.00  0.00           C
ATOM    946  C   ARG A 130       8.497   2.668 -58.799  0.00  0.00           C
ATOM    947  O   ARG A 130       7.618   2.789 -57.953  0.00  0.00           O
ATOM    948  CB  ARG A 130       8.266   4.412 -60.512  0.00  0.00           C
ATOM    949  CG  ARG A 130       8.472   4.763 -61.960  0.00  0.00           C
ATOM    950  CD  ARG A 130       9.706   4.102 -62.688  0.00  0.00           C
ATOM    951  NE  ARG A 130       9.806   4.755 -64.022  0.00  0.00           N
ATOM    952  CZ  ARG A 130      10.424   4.283 -65.118  0.00  0.00           C
ATOM    953  NH1 ARG A 130      11.104   3.122 -65.137  0.00  0.00           N
ATOM    954  NH2 ARG A 130      10.429   4.942 -66.274  0.00  0.00           N
ATOM    955  N   PRO A 131       9.782   2.381 -58.361  0.00  0.00           N
ATOM    956  CA  PRO A 131      10.166   2.083 -56.979  0.00  0.00           C
ATOM    957  C   PRO A 131      10.436   3.464 -56.206  0.00  0.00           C
ATOM    958  O   PRO A 131      10.687   4.541 -56.880  0.00  0.00           O
ATOM    959  CB  PRO A 131      11.431   1.319 -57.097  0.00  0.00           C
ATOM    960  CG  PRO A 131      12.159   1.854 -58.356  0.00  0.00           C
ATOM    961  CD  PRO A 131      10.973   2.199 -59.184  0.00  0.00           C
ATOM    962  N   VAL A 132      10.425   3.310 -54.865  0.00  0.00           N
ATOM    963  CA  VAL A 132      10.727   4.442 -53.976  0.00  0.00           C
ATOM    964  C   VAL A 132      12.165   5.055 -54.175  0.00  0.00           C
ATOM    965  O   VAL A 132      12.391   6.268 -54.260  0.00  0.00           O
ATOM    966  CB  VAL A 132      10.386   3.994 -52.551  0.00  0.00           C
ATOM    967  CG1 VAL A 132      10.880   5.048 -51.567  0.00  0.00           C
ATOM    968  CG2 VAL A 132       8.795   3.739 -52.403  0.00  0.00           C
ATOM    969  N   SER A 133      13.179   4.174 -54.276  0.00  0.00           N
ATOM    970  CA  SER A 133      14.643   4.487 -54.502  0.00  0.00           C
ATOM    971  C   SER A 133      14.844   5.456 -55.659  0.00  0.00           C
ATOM    972  O   SER A 133      15.716   6.316 -55.610  0.00  0.00           O
ATOM    973  CB  SER A 133      15.446   3.220 -54.755  0.00  0.00           C
ATOM    974  OG  SER A 133      15.149   2.622 -56.055  0.00  0.00           O
ATOM    975  N   TYR A 134      13.971   5.371 -56.693  0.00  0.00           N
ATOM    976  CA  TYR A 134      14.021   6.200 -57.879  0.00  0.00           C
ATOM    977  C   TYR A 134      13.177   7.431 -57.709  0.00  0.00           C
ATOM    978  O   TYR A 134      13.600   8.511 -58.113  0.00  0.00           O
ATOM    979  CB  TYR A 134      13.306   5.415 -59.075  0.00  0.00           C
ATOM    980  CG  TYR A 134      13.146   6.122 -60.451  0.00  0.00           C
ATOM    981  CD1 TYR A 134      14.189   6.082 -61.404  0.00  0.00           C
ATOM    982  CD2 TYR A 134      11.953   6.525 -60.923  0.00  0.00           C
ATOM    983  CE1 TYR A 134      14.071   6.551 -62.757  0.00  0.00           C
ATOM    984  CE2 TYR A 134      11.759   7.014 -62.271  0.00  0.00           C
ATOM    985  CZ  TYR A 134      12.829   7.046 -63.191  0.00  0.00           C
ATOM    986  OH  TYR A 134      12.529   7.344 -64.462  0.00  0.00           O
ATOM    987  N   LEU A 135      12.097   7.389 -56.882  0.00  0.00           N
ATOM    988  CA  LEU A 135      11.288   8.567 -56.509  0.00  0.00           C
ATOM    989  C   LEU A 135      12.005   9.456 -55.493  0.00  0.00           C
ATOM    990  O   LEU A 135      11.715  10.666 -55.415  0.00  0.00           O
ATOM    991  CB  LEU A 135       9.955   8.084 -56.054  0.00  0.00           C
ATOM    992  CG  LEU A 135       8.970   7.414 -56.977  0.00  0.00           C
ATOM    993  CD1 LEU A 135       7.834   6.682 -56.149  0.00  0.00           C
ATOM    994  CD2 LEU A 135       8.330   8.347 -57.979  0.00  0.00           C
ATOM    995  N   LYS A 136      12.978   8.961 -54.737  0.00  0.00           N
ATOM    996  CA  LYS A 136      13.767   9.778 -53.792  0.00  0.00           C
ATOM    997  C   LYS A 136      14.573  10.863 -54.566  0.00  0.00           C
ATOM    998  O   LYS A 136      15.456  10.490 -55.321  0.00  0.00           O
ATOM    999  CB  LYS A 136      14.682   8.972 -52.971  0.00  0.00           C
ATOM   1000  CG  LYS A 136      14.066   8.186 -51.758  0.00  0.00           C
ATOM   1001  CD  LYS A 136      15.036   7.145 -51.198  0.00  0.00           C
ATOM   1002  CE  LYS A 136      14.464   6.143 -50.253  0.00  0.00           C
ATOM   1003  NZ  LYS A 136      15.499   5.199 -49.856  0.00  0.00           N
ATOM   1004  N   GLY A 137      14.117  12.076 -54.329  0.00  0.00           N
ATOM   1005  CA  GLY A 137      14.695  13.276 -54.972  0.00  0.00           C
ATOM   1006  C   GLY A 137      13.675  14.006 -55.854  0.00  0.00           C
ATOM   1007  O   GLY A 137      14.074  15.045 -56.409  0.00  0.00           O
ATOM   1008  N   SER A 138      12.449  13.475 -55.957  0.00  0.00           N
ATOM   1009  CA  SER A 138      11.361  14.082 -56.710  0.00  0.00           C
ATOM   1010  C   SER A 138      10.448  14.907 -55.791  0.00  0.00           C
ATOM   1011  O   SER A 138       9.554  15.660 -56.259  0.00  0.00           O
ATOM   1012  CB  SER A 138      10.535  12.942 -57.356  0.00  0.00           C
ATOM   1013  OG  SER A 138      11.111  12.385 -58.497  0.00  0.00           O
ATOM   1014  N   SER A 139      10.640  14.886 -54.441  0.00  0.00           N
ATOM   1015  CA  SER A 139       9.673  15.676 -53.641  0.00  0.00           C
ATOM   1016  C   SER A 139       9.828  17.214 -53.947  0.00  0.00           C
ATOM   1017  O   SER A 139      10.941  17.757 -54.167  0.00  0.00           O
ATOM   1018  CB  SER A 139       9.774  15.438 -52.123  0.00  0.00           C
ATOM   1019  OG  SER A 139       9.676  14.079 -51.937  0.00  0.00           O
ATOM   1020  N   GLY A 140       8.693  17.920 -53.956  0.00  0.00           N
ATOM   1021  CA  GLY A 140       8.510  19.260 -54.435  0.00  0.00           C
ATOM   1022  C   GLY A 140       8.207  19.393 -55.969  0.00  0.00           C
ATOM   1023  O   GLY A 140       7.987  20.510 -56.468  0.00  0.00           O
ATOM   1024  N   GLY A 141       8.136  18.271 -56.648  0.00  0.00           N
ATOM   1025  CA  GLY A 141       7.783  18.142 -58.085  0.00  0.00           C
ATOM   1026  C   GLY A 141       6.283  18.048 -58.315  0.00  0.00           C
ATOM   1027  O   GLY A 141       5.635  17.430 -57.479  0.00  0.00           O
ATOM   1028  N   PRO A 142       5.677  18.684 -59.351  0.00  0.00           N
ATOM   1029  CA  PRO A 142       4.222  18.844 -59.574  0.00  0.00           C
ATOM   1030  C   PRO A 142       3.444  17.533 -59.858  0.00  0.00           C
ATOM   1031  O   PRO A 142       3.945  16.597 -60.421  0.00  0.00           O
ATOM   1032  CB  PRO A 142       4.091  19.637 -60.831  0.00  0.00           C
ATOM   1033  CG  PRO A 142       5.374  19.313 -61.568  0.00  0.00           C
ATOM   1034  CD  PRO A 142       6.393  19.303 -60.517  0.00  0.00           C
ATOM   1035  N   LEU A 143       2.170  17.481 -59.452  0.00  0.00           N
ATOM   1036  CA  LEU A 143       1.204  16.446 -59.912  0.00  0.00           C
ATOM   1037  C   LEU A 143       0.200  17.217 -60.715  0.00  0.00           C
ATOM   1038  O   LEU A 143      -0.195  18.298 -60.343  0.00  0.00           O
ATOM   1039  CB  LEU A 143       0.589  15.735 -58.627  0.00  0.00           C
ATOM   1040  CG  LEU A 143       1.555  14.697 -58.091  0.00  0.00           C
ATOM   1041  CD1 LEU A 143       2.365  15.304 -57.069  0.00  0.00           C
ATOM   1042  CD2 LEU A 143       0.772  13.454 -57.613  0.00  0.00           C
ATOM   1043  N   LEU A 144      -0.285  16.633 -61.753  0.00  0.00           N
ATOM   1044  CA  LEU A 144      -0.938  17.265 -62.920  0.00  0.00           C
ATOM   1045  C   LEU A 144      -2.262  16.474 -63.340  0.00  0.00           C
ATOM   1046  O   LEU A 144      -2.365  15.280 -63.130  0.00  0.00           O
ATOM   1047  CB  LEU A 144      -0.004  17.243 -64.132  0.00  0.00           C
ATOM   1048  CG  LEU A 144       1.418  17.759 -63.902  0.00  0.00           C
ATOM   1049  CD1 LEU A 144       2.285  17.655 -65.213  0.00  0.00           C
ATOM   1050  CD2 LEU A 144       1.249  19.196 -63.446  0.00  0.00           C
ATOM   1051  N   CYS A 145      -3.284  17.228 -63.836  0.00  0.00           N
ATOM   1052  CA  CYS A 145      -4.503  16.732 -64.346  0.00  0.00           C
ATOM   1053  C   CYS A 145      -4.262  15.918 -65.586  0.00  0.00           C
ATOM   1054  O   CYS A 145      -3.201  16.079 -66.259  0.00  0.00           O
ATOM   1055  CB  CYS A 145      -5.352  17.964 -64.524  0.00  0.00           C
ATOM   1056  SG  CYS A 145      -7.069  17.537 -65.043  0.00  0.00           S
ATOM   1057  N   PRO A 146      -5.172  15.097 -66.000  0.00  0.00           N
ATOM   1058  CA  PRO A 146      -5.343  14.711 -67.396  0.00  0.00           C
ATOM   1059  C   PRO A 146      -5.362  15.920 -68.301  0.00  0.00           C
ATOM   1060  O   PRO A 146      -4.846  15.795 -69.391  0.00  0.00           O
ATOM   1061  CB  PRO A 146      -6.634  13.998 -67.372  0.00  0.00           C
ATOM   1062  CG  PRO A 146      -6.548  13.179 -66.066  0.00  0.00           C
ATOM   1063  CD  PRO A 146      -5.908  14.223 -65.123  0.00  0.00           C
ATOM   1064  N   SER A 147      -5.913  17.075 -67.952  0.00  0.00           N
ATOM   1065  CA  SER A 147      -5.749  18.384 -68.721  0.00  0.00           C
ATOM   1066  C   SER A 147      -4.511  19.225 -68.357  0.00  0.00           C
ATOM   1067  O   SER A 147      -4.460  20.456 -68.632  0.00  0.00           O
ATOM   1068  CB  SER A 147      -7.067  19.270 -68.540  0.00  0.00           C
ATOM   1069  OG  SER A 147      -7.076  19.752 -67.177  0.00  0.00           O
ATOM   1070  N   GLY A 148      -3.596  18.527 -67.740  0.00  0.00           N
ATOM   1071  CA  GLY A 148      -2.251  19.065 -67.488  0.00  0.00           C
ATOM   1072  C   GLY A 148      -2.048  20.073 -66.369  0.00  0.00           C
ATOM   1073  O   GLY A 148      -0.942  20.317 -65.929  0.00  0.00           O
ATOM   1074  N   HIS A 149      -3.180  20.683 -65.920  0.00  0.00           N
ATOM   1075  CA  HIS A 149      -3.200  21.692 -64.899  0.00  0.00           C
ATOM   1076  C   HIS A 149      -2.701  21.127 -63.488  0.00  0.00           C
ATOM   1077  O   HIS A 149      -2.894  19.920 -63.273  0.00  0.00           O
ATOM   1078  CB  HIS A 149      -4.652  22.169 -64.909  0.00  0.00           C
ATOM   1079  CG  HIS A 149      -5.016  22.866 -66.149  0.00  0.00           C
ATOM   1080  CD2 HIS A 149      -4.281  23.851 -66.756  0.00  0.00           C
ATOM   1081  ND1 HIS A 149      -6.096  22.594 -67.015  0.00  0.00           N
ATOM   1082  CE1 HIS A 149      -6.096  23.483 -67.988  0.00  0.00           C
ATOM   1083  NE2 HIS A 149      -4.957  24.294 -67.868  0.00  0.00           N
ATOM   1084  N   ALA A 150      -2.276  21.958 -62.590  0.00  0.00           N
ATOM   1085  CA  ALA A 150      -1.679  21.461 -61.377  0.00  0.00           C
ATOM   1086  C   ALA A 150      -2.669  21.078 -60.234  0.00  0.00           C
ATOM   1087  O   ALA A 150      -3.460  21.869 -59.843  0.00  0.00           O
ATOM   1088  CB  ALA A 150      -0.724  22.517 -60.909  0.00  0.00           C
ATOM   1089  N   VAL A 151      -2.469  19.854 -59.679  0.00  0.00           N
ATOM   1090  CA  VAL A 151      -3.217  19.360 -58.585  0.00  0.00           C
ATOM   1091  C   VAL A 151      -2.434  18.969 -57.265  0.00  0.00           C
ATOM   1092  O   VAL A 151      -3.073  18.720 -56.240  0.00  0.00           O
ATOM   1093  CB  VAL A 151      -4.018  18.176 -59.133  0.00  0.00           C
ATOM   1094  CG1 VAL A 151      -5.337  18.096 -58.451  0.00  0.00           C
ATOM   1095  CG2 VAL A 151      -4.131  18.035 -60.677  0.00  0.00           C
ATOM   1096  N   GLY A 152      -1.077  19.007 -57.338  0.00  0.00           N
ATOM   1097  CA  GLY A 152      -0.166  18.705 -56.257  0.00  0.00           C
ATOM   1098  C   GLY A 152       1.241  19.183 -56.426  0.00  0.00           C
ATOM   1099  O   GLY A 152       1.668  19.596 -57.523  0.00  0.00           O
ATOM   1100  N   ILE A 153       2.049  19.126 -55.401  0.00  0.00           N
ATOM   1101  CA  ILE A 153       3.429  18.761 -55.381  0.00  0.00           C
ATOM   1102  C   ILE A 153       3.602  17.519 -54.572  0.00  0.00           C
ATOM   1103  O   ILE A 153       2.932  17.365 -53.554  0.00  0.00           O
ATOM   1104  CB  ILE A 153       4.422  19.828 -54.828  0.00  0.00           C
ATOM   1105  CG1 ILE A 153       4.007  20.294 -53.421  0.00  0.00           C
ATOM   1106  CG2 ILE A 153       4.497  21.020 -55.766  0.00  0.00           C
ATOM   1107  CD1 ILE A 153       5.094  20.978 -52.653  0.00  0.00           C
ATOM   1108  N   PHE A 154       4.695  16.751 -54.882  0.00  0.00           N
ATOM   1109  CA  PHE A 154       4.990  15.432 -54.238  0.00  0.00           C
ATOM   1110  C   PHE A 154       5.659  15.599 -52.843  0.00  0.00           C
ATOM   1111  O   PHE A 154       6.249  16.655 -52.658  0.00  0.00           O
ATOM   1112  CB  PHE A 154       5.762  14.670 -55.294  0.00  0.00           C
ATOM   1113  CG  PHE A 154       6.124  13.266 -54.942  0.00  0.00           C
ATOM   1114  CD1 PHE A 154       5.173  12.344 -54.437  0.00  0.00           C
ATOM   1115  CD2 PHE A 154       7.448  12.827 -54.962  0.00  0.00           C
ATOM   1116  CE1 PHE A 154       5.502  11.027 -54.157  0.00  0.00           C
ATOM   1117  CE2 PHE A 154       7.788  11.482 -54.714  0.00  0.00           C
ATOM   1118  CZ  PHE A 154       6.854  10.593 -54.227  0.00  0.00           C
ATOM   1119  N   ARG A 155       5.679  14.570 -52.012  0.00  0.00           N
ATOM   1120  CA  ARG A 155       6.303  14.542 -50.654  0.00  0.00           C
ATOM   1121  C   ARG A 155       6.870  13.133 -50.251  0.00  0.00           C
ATOM   1122  O   ARG A 155       7.921  13.034 -49.605  0.00  0.00           O
ATOM   1123  CB  ARG A 155       5.365  15.139 -49.586  0.00  0.00           C
ATOM   1124  CG  ARG A 155       5.929  15.001 -48.141  0.00  0.00           C
ATOM   1125  CD  ARG A 155       4.987  15.612 -47.149  0.00  0.00           C
ATOM   1126  NE  ARG A 155       3.647  15.000 -47.064  0.00  0.00           N
ATOM   1127  CZ  ARG A 155       2.423  15.547 -47.013  0.00  0.00           C
ATOM   1128  NH1 ARG A 155       2.304  16.830 -46.904  0.00  0.00           N
ATOM   1129  NH2 ARG A 155       1.335  14.892 -47.179  0.00  0.00           N
ATOM   1130  N   ALA A 156       6.077  12.031 -50.374  0.00  0.00           N
ATOM   1131  CA  ALA A 156       6.590  10.727 -49.859  0.00  0.00           C
ATOM   1132  C   ALA A 156       6.018   9.522 -50.649  0.00  0.00           C
ATOM   1133  O   ALA A 156       5.136   9.652 -51.492  0.00  0.00           O
ATOM   1134  CB  ALA A 156       6.263  10.674 -48.397  0.00  0.00           C
ATOM   1135  N   ALA A 157       6.595   8.372 -50.329  0.00  0.00           N
ATOM   1136  CA  ALA A 157       6.089   7.105 -50.947  0.00  0.00           C
ATOM   1137  C   ALA A 157       6.204   5.830 -50.054  0.00  0.00           C
ATOM   1138  O   ALA A 157       7.181   5.739 -49.292  0.00  0.00           O
ATOM   1139  CB  ALA A 157       7.020   6.859 -52.164  0.00  0.00           C
ATOM   1140  N   VAL A 158       5.143   5.045 -50.083  0.00  0.00           N
ATOM   1141  CA  VAL A 158       5.088   3.740 -49.236  0.00  0.00           C
ATOM   1142  C   VAL A 158       5.758   2.647 -50.020  0.00  0.00           C
ATOM   1143  O   VAL A 158       5.385   2.477 -51.165  0.00  0.00           O
ATOM   1144  CB  VAL A 158       3.657   3.288 -48.750  0.00  0.00           C
ATOM   1145  CG1 VAL A 158       3.611   1.940 -48.004  0.00  0.00           C
ATOM   1146  CG2 VAL A 158       2.931   4.287 -47.791  0.00  0.00           C
ATOM   1147  N   CYS A 159       6.641   1.874 -49.388  0.00  0.00           N
ATOM   1148  CA  CYS A 159       7.416   0.797 -49.944  0.00  0.00           C
ATOM   1149  C   CYS A 159       6.599  -0.413 -50.376  0.00  0.00           C
ATOM   1150  O   CYS A 159       5.435  -0.590 -49.949  0.00  0.00           O
ATOM   1151  CB  CYS A 159       8.496   0.524 -48.892  0.00  0.00           C
ATOM   1152  SG  CYS A 159       9.407   2.012 -48.706  0.00  0.00           S
ATOM   1153  N   THR A 160       7.305  -1.253 -51.131  0.00  0.00           N
ATOM   1154  CA  THR A 160       6.968  -2.548 -51.688  0.00  0.00           C
ATOM   1155  C   THR A 160       7.986  -2.809 -52.793  0.00  0.00           C
ATOM   1156  O   THR A 160       8.602  -1.909 -53.334  0.00  0.00           O
ATOM   1157  CB  THR A 160       5.554  -2.601 -52.204  0.00  0.00           C
ATOM   1158  CG2 THR A 160       5.271  -3.565 -53.390  0.00  0.00           C
ATOM   1159  OG1 THR A 160       4.703  -2.879 -51.160  0.00  0.00           O
ATOM   1160  N   ARG A 161       8.380  -4.130 -52.907  0.00  0.00           N
ATOM   1161  CA  ARG A 161       9.466  -4.599 -53.711  0.00  0.00           C
ATOM   1162  C   ARG A 161       9.321  -4.275 -55.185  0.00  0.00           C
ATOM   1163  O   ARG A 161       8.405  -4.715 -55.941  0.00  0.00           O
ATOM   1164  CB  ARG A 161       9.552  -6.132 -53.576  0.00  0.00           C
ATOM   1165  CG  ARG A 161       9.918  -6.587 -52.210  0.00  0.00           C
ATOM   1166  CD  ARG A 161       9.581  -8.099 -52.140  0.00  0.00           C
ATOM   1167  NE  ARG A 161       9.723  -8.685 -50.761  0.00  0.00           N
ATOM   1168  CZ  ARG A 161      10.900  -8.764 -50.100  0.00  0.00           C
ATOM   1169  NH1 ARG A 161      12.057  -8.540 -50.652  0.00  0.00           N
ATOM   1170  NH2 ARG A 161      10.979  -9.101 -48.886  0.00  0.00           N
ATOM   1171  N   GLY A 162      10.251  -3.488 -55.700  0.00  0.00           N
ATOM   1172  CA  GLY A 162      10.140  -2.929 -57.081  0.00  0.00           C
ATOM   1173  C   GLY A 162       8.904  -1.976 -57.408  0.00  0.00           C
ATOM   1174  O   GLY A 162       8.669  -1.596 -58.562  0.00  0.00           O
ATOM   1175  N   VAL A 163       8.179  -1.407 -56.419  0.00  0.00           N
ATOM   1176  CA  VAL A 163       7.079  -0.396 -56.680  0.00  0.00           C
ATOM   1177  C   VAL A 163       6.554   0.274 -55.431  0.00  0.00           C
ATOM   1178  O   VAL A 163       6.387  -0.361 -54.347  0.00  0.00           O
ATOM   1179  CB  VAL A 163       5.880  -1.105 -57.402  0.00  0.00           C
ATOM   1180  CG1 VAL A 163       5.045  -1.993 -56.496  0.00  0.00           C
ATOM   1181  CG2 VAL A 163       4.975  -0.038 -57.906  0.00  0.00           C
ATOM   1182  N   ALA A 164       6.373   1.625 -55.429  0.00  0.00           N
ATOM   1183  CA  ALA A 164       5.539   2.226 -54.369  0.00  0.00           C
ATOM   1184  C   ALA A 164       4.139   1.618 -54.262  0.00  0.00           C
ATOM   1185  O   ALA A 164       3.389   1.632 -55.215  0.00  0.00           O
ATOM   1186  CB  ALA A 164       5.530   3.672 -54.591  0.00  0.00           C
ATOM   1187  N   LYS A 165       3.807   1.156 -53.038  0.00  0.00           N
ATOM   1188  CA  LYS A 165       2.422   0.713 -52.723  0.00  0.00           C
ATOM   1189  C   LYS A 165       1.434   1.892 -52.532  0.00  0.00           C
ATOM   1190  O   LYS A 165       0.244   1.729 -52.821  0.00  0.00           O
ATOM   1191  CB  LYS A 165       2.490  -0.175 -51.455  0.00  0.00           C
ATOM   1192  CG  LYS A 165       1.130  -0.636 -50.899  0.00  0.00           C
ATOM   1193  CD  LYS A 165       1.230  -1.551 -49.725  0.00  0.00           C
ATOM   1194  CE  LYS A 165       1.424  -0.765 -48.450  0.00  0.00           C
ATOM   1195  NZ  LYS A 165       1.277  -1.639 -47.280  0.00  0.00           N
ATOM   1196  N   ALA A 166       1.899   3.116 -52.355  0.00  0.00           N
ATOM   1197  CA  ALA A 166       1.179   4.333 -52.394  0.00  0.00           C
ATOM   1198  C   ALA A 166       2.073   5.526 -52.455  0.00  0.00           C
ATOM   1199  O   ALA A 166       3.277   5.504 -52.108  0.00  0.00           O
ATOM   1200  CB  ALA A 166       0.164   4.361 -51.155  0.00  0.00           C
ATOM   1201  N   VAL A 167       1.472   6.709 -52.836  0.00  0.00           N
ATOM   1202  CA  VAL A 167       2.201   7.977 -52.989  0.00  0.00           C
ATOM   1203  C   VAL A 167       1.429   9.134 -52.281  0.00  0.00           C
ATOM   1204  O   VAL A 167       0.249   9.400 -52.564  0.00  0.00           O
ATOM   1205  CB  VAL A 167       2.520   8.378 -54.524  0.00  0.00           C
ATOM   1206  CG1 VAL A 167       3.763   7.583 -54.936  0.00  0.00           C
ATOM   1207  CG2 VAL A 167       1.362   7.920 -55.437  0.00  0.00           C
ATOM   1208  N   ASP A 168       2.161   9.794 -51.395  0.00  0.00           N
ATOM   1209  CA  ASP A 168       1.798  10.925 -50.537  0.00  0.00           C
ATOM   1210  C   ASP A 168       2.233  12.235 -51.185  0.00  0.00           C
ATOM   1211  O   ASP A 168       3.394  12.332 -51.672  0.00  0.00           O
ATOM   1212  CB  ASP A 168       2.369  10.676 -49.201  0.00  0.00           C
ATOM   1213  CG  ASP A 168       2.307  11.867 -48.246  0.00  0.00           C
ATOM   1214  OD1 ASP A 168       1.172  12.091 -47.775  0.00  0.00           O
ATOM   1215  OD2 ASP A 168       3.313  12.528 -47.978  0.00  0.00           O
ATOM   1216  N   PHE A 169       1.459  13.309 -51.122  0.00  0.00           N
ATOM   1217  CA  PHE A 169       1.740  14.607 -51.771  0.00  0.00           C
ATOM   1218  C   PHE A 169       1.073  15.736 -51.007  0.00  0.00           C
ATOM   1219  O   PHE A 169       0.269  15.380 -50.094  0.00  0.00           O
ATOM   1220  CB  PHE A 169       1.422  14.573 -53.285  0.00  0.00           C
ATOM   1221  CG  PHE A 169       0.058  14.130 -53.660  0.00  0.00           C
ATOM   1222  CD1 PHE A 169      -1.117  14.988 -53.837  0.00  0.00           C
ATOM   1223  CD2 PHE A 169      -0.221  12.740 -53.881  0.00  0.00           C
ATOM   1224  CE1 PHE A 169      -2.336  14.514 -54.359  0.00  0.00           C
ATOM   1225  CE2 PHE A 169      -1.463  12.266 -54.308  0.00  0.00           C
ATOM   1226  CZ  PHE A 169      -2.545  13.154 -54.480  0.00  0.00           C
ATOM   1227  N   VAL A 170       1.289  17.049 -51.389  0.00  0.00           N
ATOM   1228  CA  VAL A 170       0.623  18.247 -50.877  0.00  0.00           C
ATOM   1229  C   VAL A 170      -0.247  18.789 -52.004  0.00  0.00           C
ATOM   1230  O   VAL A 170       0.372  19.086 -53.021  0.00  0.00           O
ATOM   1231  CB  VAL A 170       1.613  19.348 -50.449  0.00  0.00           C
ATOM   1232  CG1 VAL A 170       0.937  20.398 -49.616  0.00  0.00           C
ATOM   1233  CG2 VAL A 170       2.837  18.778 -49.599  0.00  0.00           C
ATOM   1234  N   PRO A 171      -1.588  18.870 -51.930  0.00  0.00           N
ATOM   1235  CA  PRO A 171      -2.470  19.476 -52.859  0.00  0.00           C
ATOM   1236  C   PRO A 171      -2.237  20.953 -53.051  0.00  0.00           C
ATOM   1237  O   PRO A 171      -1.644  21.613 -52.153  0.00  0.00           O
ATOM   1238  CB  PRO A 171      -3.917  19.143 -52.404  0.00  0.00           C
ATOM   1239  CG  PRO A 171      -3.744  17.958 -51.459  0.00  0.00           C
ATOM   1240  CD  PRO A 171      -2.380  18.225 -50.855  0.00  0.00           C
ATOM   1241  N   VAL A 172      -2.659  21.500 -54.160  0.00  0.00           N
ATOM   1242  CA  VAL A 172      -2.535  22.913 -54.416  0.00  0.00           C
ATOM   1243  C   VAL A 172      -3.696  23.756 -53.744  0.00  0.00           C
ATOM   1244  O   VAL A 172      -3.463  24.997 -53.523  0.00  0.00           O
ATOM   1245  CB  VAL A 172      -2.436  23.190 -55.967  0.00  0.00           C
ATOM   1246  CG1 VAL A 172      -2.352  24.615 -56.470  0.00  0.00           C
ATOM   1247  CG2 VAL A 172      -1.053  22.565 -56.505  0.00  0.00           C
ATOM   1248  N   GLU A 173      -4.814  23.082 -53.378  0.00  0.00           N
ATOM   1249  CA  GLU A 173      -5.669  23.596 -52.291  0.00  0.00           C
ATOM   1250  C   GLU A 173      -4.822  23.937 -51.019  0.00  0.00           C
ATOM   1251  O   GLU A 173      -5.086  24.924 -50.313  0.00  0.00           O
ATOM   1252  CB  GLU A 173      -6.737  22.514 -51.904  0.00  0.00           C
ATOM   1253  CG  GLU A 173      -7.680  22.336 -53.181  0.00  0.00           C
ATOM   1254  CD  GLU A 173      -8.811  21.405 -52.790  0.00  0.00           C
ATOM   1255  OE1 GLU A 173      -8.651  20.224 -52.640  0.00  0.00           O
ATOM   1256  OE2 GLU A 173      -9.971  21.933 -52.778  0.00  0.00           O
ATOM   1257  N   SER A 174      -3.856  23.093 -50.668  0.00  0.00           N
ATOM   1258  CA  SER A 174      -3.059  23.414 -49.444  0.00  0.00           C
ATOM   1259  C   SER A 174      -2.054  24.521 -49.729  0.00  0.00           C
ATOM   1260  O   SER A 174      -1.566  25.095 -48.747  0.00  0.00           O
ATOM   1261  CB  SER A 174      -2.385  22.219 -48.783  0.00  0.00           C
ATOM   1262  OG  SER A 174      -3.205  21.091 -48.751  0.00  0.00           O
ATOM   1263  N   MET A 175      -1.684  25.034 -50.930  0.00  0.00           N
ATOM   1264  CA  MET A 175      -0.932  26.281 -51.132  0.00  0.00           C
ATOM   1265  C   MET A 175      -1.766  27.500 -50.797  0.00  0.00           C
ATOM   1266  O   MET A 175      -1.347  28.485 -50.263  0.00  0.00           O
ATOM   1267  CB  MET A 175      -0.407  26.382 -52.510  0.00  0.00           C
ATOM   1268  CG  MET A 175       0.619  25.237 -52.874  0.00  0.00           C
ATOM   1269  SD  MET A 175       1.203  25.119 -54.613  0.00  0.00           S
ATOM   1270  CE  MET A 175       2.255  23.623 -54.555  0.00  0.00           C
ATOM   1271  N   GLU A 176      -3.067  27.475 -51.068  0.00  0.00           N
ATOM   1272  CA  GLU A 176      -4.019  28.467 -50.672  0.00  0.00           C
ATOM   1273  C   GLU A 176      -4.306  28.540 -49.115  0.00  0.00           C
ATOM   1274  O   GLU A 176      -4.382  29.663 -48.570  0.00  0.00           O
ATOM   1275  CB  GLU A 176      -5.394  28.112 -51.214  0.00  0.00           C
ATOM   1276  CG  GLU A 176      -6.527  29.184 -51.028  0.00  0.00           C
ATOM   1277  CD  GLU A 176      -7.787  28.778 -51.831  0.00  0.00           C
ATOM   1278  OE1 GLU A 176      -8.048  29.605 -52.706  0.00  0.00           O
ATOM   1279  OE2 GLU A 176      -8.547  27.794 -51.569  0.00  0.00           O
ATOM   1280  N   THR A 177      -4.374  27.420 -48.402  0.00  0.00           N
ATOM   1281  CA  THR A 177      -4.411  27.440 -46.932  0.00  0.00           C
ATOM   1282  C   THR A 177      -3.126  27.978 -46.262  0.00  0.00           C
ATOM   1283  O   THR A 177      -3.249  28.508 -45.130  0.00  0.00           O
ATOM   1284  CB  THR A 177      -4.737  26.109 -46.349  0.00  0.00           C
ATOM   1285  CG2 THR A 177      -6.217  25.867 -46.819  0.00  0.00           C
ATOM   1286  OG1 THR A 177      -3.819  25.189 -46.903  0.00  0.00           O
ATOM   1287  N   THR A 178      -1.977  27.822 -46.968  0.00  0.00           N
ATOM   1288  CA  THR A 178      -0.661  28.393 -46.560  0.00  0.00           C
ATOM   1289  C   THR A 178      -0.536  29.859 -46.714  0.00  0.00           C
ATOM   1290  O   THR A 178       0.068  30.493 -45.831  0.00  0.00           O
ATOM   1291  CB  THR A 178       0.333  27.685 -47.473  0.00  0.00           C
ATOM   1292  CG2 THR A 178       1.758  28.023 -46.971  0.00  0.00           C
ATOM   1293  OG1 THR A 178       0.140  26.314 -47.248  0.00  0.00           O
ATOM   1294  N   MET A 179      -1.170  30.415 -47.695  0.00  0.00           N
ATOM   1295  CA  MET A 179      -1.321  31.866 -47.870  0.00  0.00           C
ATOM   1296  C   MET A 179      -2.371  32.450 -46.884  0.00  0.00           C
ATOM   1297  O   MET A 179      -2.037  33.540 -46.363  0.00  0.00           O
ATOM   1298  CB  MET A 179      -1.647  32.161 -49.334  0.00  0.00           C
ATOM   1299  CG  MET A 179      -0.342  32.188 -50.061  0.00  0.00           C
ATOM   1300  SD  MET A 179      -0.586  32.395 -51.833  0.00  0.00           S
ATOM   1301  CE  MET A 179       1.205  32.392 -52.310  0.00  0.00           C
ATOM   1302  N   ARG A 180      -3.517  31.804 -46.609  0.00  0.00           N
ATOM   1303  CA  ARG A 180      -4.562  32.224 -45.649  0.00  0.00           C
ATOM   1304  C   ARG A 180      -3.929  32.233 -44.224  0.00  0.00           C
ATOM   1305  O   ARG A 180      -3.128  31.412 -43.835  0.00  0.00           O
ATOM   1306  CB  ARG A 180      -5.701  31.234 -45.863  0.00  0.00           C
ATOM   1307  CG  ARG A 180      -7.035  31.517 -45.069  0.00  0.00           C
ATOM   1308  CD  ARG A 180      -8.118  30.383 -45.260  0.00  0.00           C
ATOM   1309  NE  ARG A 180      -7.702  29.172 -44.573  0.00  0.00           N
ATOM   1310  CZ  ARG A 180      -8.363  27.997 -44.483  0.00  0.00           C
ATOM   1311  NH1 ARG A 180      -9.345  27.664 -45.297  0.00  0.00           N
ATOM   1312  NH2 ARG A 180      -8.029  27.047 -43.660  0.00  0.00           N
ATOM   1313  N   SER A 181      -4.336  33.232 -43.431  0.00  0.00           N
ATOM   1314  CA  SER A 181      -3.907  33.310 -42.085  0.00  0.00           C
ATOM   1315  C   SER A 181      -4.598  32.264 -41.210  0.00  0.00           C
ATOM   1316  O   SER A 181      -5.569  31.632 -41.641  0.00  0.00           O
ATOM   1317  CB  SER A 181      -4.418  34.712 -41.607  0.00  0.00           C
ATOM   1318  OG  SER A 181      -5.803  34.825 -41.591  0.00  0.00           O
ATOM   1319  N   PRO A 182      -4.329  32.174 -39.919  0.00  0.00           N
ATOM   1320  CA  PRO A 182      -4.851  31.091 -39.081  0.00  0.00           C
ATOM   1321  C   PRO A 182      -6.327  31.242 -38.698  0.00  0.00           C
ATOM   1322  O   PRO A 182      -6.766  32.324 -38.318  0.00  0.00           O
ATOM   1323  CB  PRO A 182      -4.081  31.065 -37.818  0.00  0.00           C
ATOM   1324  CG  PRO A 182      -2.700  31.389 -38.207  0.00  0.00           C
ATOM   1325  CD  PRO A 182      -2.993  32.448 -39.300  0.00  0.00           C
ATOM   1326  N   VAL A 183      -7.024  30.149 -38.819  0.00  0.00           N
ATOM   1327  CA  VAL A 183      -8.523  30.180 -38.540  0.00  0.00           C
ATOM   1328  C   VAL A 183      -8.848  30.353 -37.056  0.00  0.00           C
ATOM   1329  O   VAL A 183      -9.931  30.703 -36.698  0.00  0.00           O
ATOM   1330  CB  VAL A 183      -9.057  28.812 -39.015  0.00  0.00           C
ATOM   1331  CG1 VAL A 183      -8.778  28.690 -40.512  0.00  0.00           C
ATOM   1332  CG2 VAL A 183      -8.625  27.511 -38.321  0.00  0.00           C
ATOM   1333  N   PHE A 184      -7.841  30.121 -36.231  0.00  0.00           N
ATOM   1334  CA  PHE A 184      -7.843  30.377 -34.819  0.00  0.00           C
ATOM   1335  C   PHE A 184      -7.989  31.842 -34.391  0.00  0.00           C
ATOM   1336  O   PHE A 184      -8.361  32.084 -33.257  0.00  0.00           O
ATOM   1337  CB  PHE A 184      -6.476  29.863 -34.216  0.00  0.00           C
ATOM   1338  CG  PHE A 184      -6.156  28.395 -34.032  0.00  0.00           C
ATOM   1339  CD1 PHE A 184      -6.228  27.506 -35.125  0.00  0.00           C
ATOM   1340  CD2 PHE A 184      -5.754  27.929 -32.750  0.00  0.00           C
ATOM   1341  CE1 PHE A 184      -5.859  26.175 -34.980  0.00  0.00           C
ATOM   1342  CE2 PHE A 184      -5.409  26.572 -32.652  0.00  0.00           C
ATOM   1343  CZ  PHE A 184      -5.534  25.731 -33.693  0.00  0.00           C
ATOM   1344  N   THR A 185      -7.838  32.823 -35.299  0.00  0.00           N
ATOM   1345  CA  THR A 185      -7.741  34.182 -34.823  0.00  0.00           C
ATOM   1346  C   THR A 185      -9.091  34.825 -34.300  0.00  0.00           C
ATOM   1347  O   THR A 185      -9.170  35.587 -33.346  0.00  0.00           O
ATOM   1348  CB  THR A 185      -7.057  34.973 -35.968  0.00  0.00           C
ATOM   1349  CG2 THR A 185      -7.041  36.495 -35.739  0.00  0.00           C
ATOM   1350  OG1 THR A 185      -5.746  34.623 -35.953  0.00  0.00           O
ATOM   1351  N   ASP A 186     -10.193  34.552 -35.011  0.00  0.00           N
ATOM   1352  CA  ASP A 186     -11.541  35.087 -34.893  0.00  0.00           C
ATOM   1353  C   ASP A 186     -12.404  34.307 -33.927  0.00  0.00           C
ATOM   1354  O   ASP A 186     -13.207  34.941 -33.127  0.00  0.00           O
ATOM   1355  CB  ASP A 186     -12.074  35.207 -36.335  0.00  0.00           C
ATOM   1356  CG  ASP A 186     -13.393  36.028 -36.202  0.00  0.00           C
ATOM   1357  OD1 ASP A 186     -14.520  35.445 -36.323  0.00  0.00           O
ATOM   1358  OD2 ASP A 186     -13.245  37.281 -36.053  0.00  0.00           O
ATOM   1359  N   ASN A 187     -12.163  33.033 -33.690  0.00  0.00           N
ATOM   1360  CA  ASN A 187     -12.905  32.239 -32.712  0.00  0.00           C
ATOM   1361  C   ASN A 187     -12.254  32.469 -31.299  0.00  0.00           C
ATOM   1362  O   ASN A 187     -11.086  32.270 -30.968  0.00  0.00           O
ATOM   1363  CB  ASN A 187     -12.805  30.826 -33.245  0.00  0.00           C
ATOM   1364  CG  ASN A 187     -13.520  29.914 -32.200  0.00  0.00           C
ATOM   1365  ND2 ASN A 187     -14.840  29.807 -32.288  0.00  0.00           N
ATOM   1366  OD1 ASN A 187     -12.808  29.188 -31.494  0.00  0.00           O
ATOM   1367  N   SER A 188     -13.183  32.842 -30.367  0.00  0.00           N
ATOM   1368  CA  SER A 188     -12.948  32.982 -28.958  0.00  0.00           C
ATOM   1369  C   SER A 188     -14.138  32.620 -28.058  0.00  0.00           C
ATOM   1370  O   SER A 188     -14.006  32.265 -26.902  0.00  0.00           O
ATOM   1371  CB  SER A 188     -12.551  34.445 -28.690  0.00  0.00           C
ATOM   1372  OG  SER A 188     -11.166  34.697 -28.895  0.00  0.00           O
ATOM   1373  N   SER A 189     -15.368  32.621 -28.643  0.00  0.00           N
ATOM   1374  CA  SER A 189     -16.614  32.343 -28.025  0.00  0.00           C
ATOM   1375  C   SER A 189     -16.910  30.765 -28.012  0.00  0.00           C
ATOM   1376  O   SER A 189     -16.879  30.165 -29.090  0.00  0.00           O
ATOM   1377  CB  SER A 189     -17.723  33.055 -28.786  0.00  0.00           C
ATOM   1378  OG  SER A 189     -17.403  34.354 -29.298  0.00  0.00           O
ATOM   1379  N   PRO A 190     -17.371  30.173 -26.872  0.00  0.00           N
ATOM   1380  CA  PRO A 190     -17.635  28.774 -26.715  0.00  0.00           C
ATOM   1381  C   PRO A 190     -18.731  28.079 -27.593  0.00  0.00           C
ATOM   1382  O   PRO A 190     -19.818  28.611 -27.734  0.00  0.00           O
ATOM   1383  CB  PRO A 190     -17.861  28.488 -25.232  0.00  0.00           C
ATOM   1384  CG  PRO A 190     -18.574  29.817 -24.854  0.00  0.00           C
ATOM   1385  CD  PRO A 190     -17.753  30.849 -25.590  0.00  0.00           C
ATOM   1386  N   PRO A 191     -18.472  26.944 -28.274  0.00  0.00           N
ATOM   1387  CA  PRO A 191     -19.573  26.214 -29.005  0.00  0.00           C
ATOM   1388  C   PRO A 191     -20.661  25.618 -28.083  0.00  0.00           C
ATOM   1389  O   PRO A 191     -20.584  25.655 -26.850  0.00  0.00           O
ATOM   1390  CB  PRO A 191     -18.812  25.057 -29.674  0.00  0.00           C
ATOM   1391  CG  PRO A 191     -17.530  24.890 -28.849  0.00  0.00           C
ATOM   1392  CD  PRO A 191     -17.271  26.206 -28.102  0.00  0.00           C
ATOM   1393  N   ALA A 192     -21.718  25.114 -28.708  0.00  0.00           N
ATOM   1394  CA  ALA A 192     -23.034  24.824 -28.147  0.00  0.00           C
ATOM   1395  C   ALA A 192     -23.457  23.443 -28.590  0.00  0.00           C
ATOM   1396  O   ALA A 192     -23.018  22.969 -29.642  0.00  0.00           O
ATOM   1397  CB  ALA A 192     -24.009  25.856 -28.527  0.00  0.00           C
ATOM   1398  N   VAL A 193     -24.235  22.777 -27.727  0.00  0.00           N
ATOM   1399  CA  VAL A 193     -24.507  21.334 -27.980  0.00  0.00           C
ATOM   1400  C   VAL A 193     -25.339  20.989 -29.268  0.00  0.00           C
ATOM   1401  O   VAL A 193     -26.143  21.793 -29.651  0.00  0.00           O
ATOM   1402  CB  VAL A 193     -25.152  20.519 -26.842  0.00  0.00           C
ATOM   1403  CG1 VAL A 193     -24.184  20.439 -25.636  0.00  0.00           C
ATOM   1404  CG2 VAL A 193     -26.503  21.048 -26.331  0.00  0.00           C
ATOM   1405  N   PRO A 194     -25.186  19.816 -29.903  0.00  0.00           N
ATOM   1406  CA  PRO A 194     -26.017  19.419 -31.003  0.00  0.00           C
ATOM   1407  C   PRO A 194     -27.167  18.685 -30.427  0.00  0.00           C
ATOM   1408  O   PRO A 194     -27.373  18.481 -29.202  0.00  0.00           O
ATOM   1409  CB  PRO A 194     -25.161  18.416 -31.800  0.00  0.00           C
ATOM   1410  CG  PRO A 194     -24.383  17.738 -30.668  0.00  0.00           C
ATOM   1411  CD  PRO A 194     -24.123  18.878 -29.707  0.00  0.00           C
ATOM   1412  N   GLN A 195     -28.095  18.181 -31.267  0.00  0.00           N
ATOM   1413  CA  GLN A 195     -29.151  17.243 -30.916  0.00  0.00           C
ATOM   1414  C   GLN A 195     -28.739  15.748 -30.769  0.00  0.00           C
ATOM   1415  O   GLN A 195     -29.415  15.100 -30.009  0.00  0.00           O
ATOM   1416  CB  GLN A 195     -30.287  17.392 -31.879  0.00  0.00           C
ATOM   1417  CG  GLN A 195     -31.649  16.888 -31.385  0.00  0.00           C
ATOM   1418  CD  GLN A 195     -32.798  17.258 -32.240  0.00  0.00           C
ATOM   1419  NE2 GLN A 195     -33.177  18.528 -32.180  0.00  0.00           N
ATOM   1420  OE1 GLN A 195     -33.430  16.536 -33.016  0.00  0.00           O
ATOM   1421  N   SER A 196     -27.619  15.398 -31.356  0.00  0.00           N
ATOM   1422  CA  SER A 196     -27.198  13.996 -31.481  0.00  0.00           C
ATOM   1423  C   SER A 196     -25.701  13.861 -31.029  0.00  0.00           C
ATOM   1424  O   SER A 196     -25.362  13.238 -30.062  0.00  0.00           O
ATOM   1425  CB  SER A 196     -27.437  13.424 -32.872  0.00  0.00           C
ATOM   1426  OG  SER A 196     -26.797  14.119 -33.915  0.00  0.00           O
ATOM   1427  N   PHE A 197     -24.816  14.635 -31.716  0.00  0.00           N
ATOM   1428  CA  PHE A 197     -23.350  14.449 -31.600  0.00  0.00           C
ATOM   1429  C   PHE A 197     -22.517  15.424 -32.435  0.00  0.00           C
ATOM   1430  O   PHE A 197     -22.857  15.822 -33.593  0.00  0.00           O
ATOM   1431  CB  PHE A 197     -22.873  12.990 -31.984  0.00  0.00           C
ATOM   1432  CG  PHE A 197     -21.407  12.857 -31.749  0.00  0.00           C
ATOM   1433  CD1 PHE A 197     -21.072  12.538 -30.433  0.00  0.00           C
ATOM   1434  CD2 PHE A 197     -20.399  12.947 -32.723  0.00  0.00           C
ATOM   1435  CE1 PHE A 197     -19.711  12.506 -29.998  0.00  0.00           C
ATOM   1436  CE2 PHE A 197     -19.047  12.894 -32.236  0.00  0.00           C
ATOM   1437  CZ  PHE A 197     -18.717  12.588 -30.921  0.00  0.00           C
ATOM   1438  N   GLN A 198     -21.347  15.934 -31.918  0.00  0.00           N
ATOM   1439  CA  GLN A 198     -20.524  16.895 -32.528  0.00  0.00           C
ATOM   1440  C   GLN A 198     -19.152  16.889 -31.838  0.00  0.00           C
ATOM   1441  O   GLN A 198     -19.062  16.931 -30.597  0.00  0.00           O
ATOM   1442  CB  GLN A 198     -21.218  18.249 -32.468  0.00  0.00           C
ATOM   1443  CG  GLN A 198     -20.417  19.468 -33.024  0.00  0.00           C
ATOM   1444  CD  GLN A 198     -21.374  20.625 -33.230  0.00  0.00           C
ATOM   1445  NE2 GLN A 198     -21.573  21.210 -34.393  0.00  0.00           N
ATOM   1446  OE1 GLN A 198     -21.992  21.177 -32.348  0.00  0.00           O
ATOM   1447  N   VAL A 199     -18.077  17.056 -32.579  0.00  0.00           N
ATOM   1448  CA  VAL A 199     -16.765  17.505 -32.094  0.00  0.00           C
ATOM   1449  C   VAL A 199     -16.702  18.864 -32.676  0.00  0.00           C
ATOM   1450  O   VAL A 199     -17.232  19.080 -33.769  0.00  0.00           O
ATOM   1451  CB  VAL A 199     -15.664  16.640 -32.717  0.00  0.00           C
ATOM   1452  CG1 VAL A 199     -14.282  17.201 -32.418  0.00  0.00           C
ATOM   1453  CG2 VAL A 199     -15.562  15.183 -32.336  0.00  0.00           C
ATOM   1454  N   ALA A 200     -16.099  19.805 -31.950  0.00  0.00           N
ATOM   1455  CA  ALA A 200     -15.851  21.212 -32.318  0.00  0.00           C
ATOM   1456  C   ALA A 200     -14.712  21.782 -31.482  0.00  0.00           C
ATOM   1457  O   ALA A 200     -14.358  21.250 -30.471  0.00  0.00           O
ATOM   1458  CB  ALA A 200     -17.189  21.994 -32.230  0.00  0.00           C
ATOM   1459  N   HIS A 201     -14.132  22.827 -31.941  0.00  0.00           N
ATOM   1460  CA  HIS A 201     -12.924  23.341 -31.439  0.00  0.00           C
ATOM   1461  C   HIS A 201     -13.167  24.601 -30.566  0.00  0.00           C
ATOM   1462  O   HIS A 201     -14.046  25.350 -30.975  0.00  0.00           O
ATOM   1463  CB  HIS A 201     -11.899  23.684 -32.565  0.00  0.00           C
ATOM   1464  CG  HIS A 201     -11.636  22.463 -33.485  0.00  0.00           C
ATOM   1465  CD2 HIS A 201     -10.683  21.453 -33.299  0.00  0.00           C
ATOM   1466  ND1 HIS A 201     -12.295  22.217 -34.689  0.00  0.00           N
ATOM   1467  CE1 HIS A 201     -11.827  21.044 -35.119  0.00  0.00           C
ATOM   1468  NE2 HIS A 201     -10.899  20.541 -34.286  0.00  0.00           N
ATOM   1469  N   LEU A 202     -12.234  24.928 -29.640  0.00  0.00           N
ATOM   1470  CA  LEU A 202     -12.221  26.304 -29.079  0.00  0.00           C
ATOM   1471  C   LEU A 202     -10.901  27.018 -28.944  0.00  0.00           C
ATOM   1472  O   LEU A 202     -10.080  26.668 -28.099  0.00  0.00           O
ATOM   1473  CB  LEU A 202     -12.945  26.232 -27.752  0.00  0.00           C
ATOM   1474  CG  LEU A 202     -12.901  27.403 -26.736  0.00  0.00           C
ATOM   1475  CD1 LEU A 202     -13.485  28.726 -27.391  0.00  0.00           C
ATOM   1476  CD2 LEU A 202     -13.685  27.117 -25.419  0.00  0.00           C
ATOM   1477  N   HIS A 203     -10.693  27.985 -29.789  0.00  0.00           N
ATOM   1478  CA  HIS A 203      -9.357  28.472 -30.122  0.00  0.00           C
ATOM   1479  C   HIS A 203      -8.968  29.659 -29.264  0.00  0.00           C
ATOM   1480  O   HIS A 203      -8.061  30.409 -29.605  0.00  0.00           O
ATOM   1481  CB  HIS A 203      -9.301  28.862 -31.578  0.00  0.00           C
ATOM   1482  CG  HIS A 203      -9.654  27.779 -32.565  0.00  0.00           C
ATOM   1483  CD2 HIS A 203      -9.334  26.455 -32.529  0.00  0.00           C
ATOM   1484  ND1 HIS A 203     -10.496  27.999 -33.649  0.00  0.00           N
ATOM   1485  CE1 HIS A 203     -10.596  26.854 -34.306  0.00  0.00           C
ATOM   1486  NE2 HIS A 203      -9.935  25.899 -33.659  0.00  0.00           N
ATOM   1487  N   ALA A 204      -9.613  29.802 -28.082  0.00  0.00           N
ATOM   1488  CA  ALA A 204      -9.471  30.878 -27.163  0.00  0.00           C
ATOM   1489  C   ALA A 204      -8.107  30.946 -26.530  0.00  0.00           C
ATOM   1490  O   ALA A 204      -7.480  29.895 -26.281  0.00  0.00           O
ATOM   1491  CB  ALA A 204     -10.689  30.797 -26.171  0.00  0.00           C
ATOM   1492  N   PRO A 205      -7.531  32.144 -26.285  0.00  0.00           N
ATOM   1493  CA  PRO A 205      -6.112  32.318 -25.846  0.00  0.00           C
ATOM   1494  C   PRO A 205      -5.828  31.786 -24.470  0.00  0.00           C
ATOM   1495  O   PRO A 205      -6.742  31.595 -23.639  0.00  0.00           O
ATOM   1496  CB  PRO A 205      -5.783  33.773 -25.953  0.00  0.00           C
ATOM   1497  CG  PRO A 205      -7.136  34.473 -25.811  0.00  0.00           C
ATOM   1498  CD  PRO A 205      -8.124  33.420 -26.387  0.00  0.00           C
ATOM   1499  N   THR A 206      -4.563  31.701 -24.132  0.00  0.00           N
ATOM   1500  CA  THR A 206      -3.948  31.337 -22.815  0.00  0.00           C
ATOM   1501  C   THR A 206      -4.375  32.379 -21.789  0.00  0.00           C
ATOM   1502  O   THR A 206      -3.869  33.447 -21.861  0.00  0.00           O
ATOM   1503  CB  THR A 206      -2.441  31.400 -22.889  0.00  0.00           C
ATOM   1504  CG2 THR A 206      -1.717  30.894 -21.655  0.00  0.00           C
ATOM   1505  OG1 THR A 206      -2.019  30.429 -23.857  0.00  0.00           O
ATOM   1506  N   GLY A 207      -5.409  32.135 -20.958  0.00  0.00           N
ATOM   1507  CA  GLY A 207      -5.929  33.072 -19.950  0.00  0.00           C
ATOM   1508  C   GLY A 207      -7.309  33.623 -20.254  0.00  0.00           C
ATOM   1509  O   GLY A 207      -7.832  34.356 -19.432  0.00  0.00           O
ATOM   1510  N   SER A 208      -8.100  33.102 -21.210  0.00  0.00           N
ATOM   1511  CA  SER A 208      -9.493  33.482 -21.435  0.00  0.00           C
ATOM   1512  C   SER A 208     -10.595  32.842 -20.536  0.00  0.00           C
ATOM   1513  O   SER A 208     -11.715  33.381 -20.459  0.00  0.00           O
ATOM   1514  CB  SER A 208      -9.861  33.302 -22.899  0.00  0.00           C
ATOM   1515  OG  SER A 208      -9.823  31.951 -23.162  0.00  0.00           O
ATOM   1516  N   GLY A 209     -10.368  31.698 -19.926  0.00  0.00           N
ATOM   1517  CA  GLY A 209     -11.296  31.007 -19.062  0.00  0.00           C
ATOM   1518  C   GLY A 209     -11.761  29.576 -19.493  0.00  0.00           C
ATOM   1519  O   GLY A 209     -12.772  29.070 -18.965  0.00  0.00           O
ATOM   1520  N   LYS A 210     -11.093  28.946 -20.542  0.00  0.00           N
ATOM   1521  CA  LYS A 210     -11.414  27.577 -20.878  0.00  0.00           C
ATOM   1522  C   LYS A 210     -11.447  26.554 -19.784  0.00  0.00           C
ATOM   1523  O   LYS A 210     -12.215  25.608 -19.821  0.00  0.00           O
ATOM   1524  CB  LYS A 210     -10.405  27.266 -21.922  0.00  0.00           C
ATOM   1525  CG  LYS A 210     -10.282  28.087 -23.206  0.00  0.00           C
ATOM   1526  CD  LYS A 210      -9.029  27.829 -24.003  0.00  0.00           C
ATOM   1527  CE  LYS A 210      -7.833  28.474 -23.311  0.00  0.00           C
ATOM   1528  NZ  LYS A 210      -6.565  28.461 -24.114  0.00  0.00           N
ATOM   1529  N   SER A 211     -10.618  26.668 -18.750  0.00  0.00           N
ATOM   1530  CA  SER A 211     -10.533  25.653 -17.658  0.00  0.00           C
ATOM   1531  C   SER A 211     -11.376  26.001 -16.452  0.00  0.00           C
ATOM   1532  O   SER A 211     -11.629  25.161 -15.607  0.00  0.00           O
ATOM   1533  CB  SER A 211      -9.079  25.566 -17.178  0.00  0.00           C
ATOM   1534  OG  SER A 211      -8.113  25.902 -18.153  0.00  0.00           O
ATOM   1535  N   THR A 212     -11.883  27.237 -16.475  0.00  0.00           N
ATOM   1536  CA  THR A 212     -12.541  27.878 -15.428  0.00  0.00           C
ATOM   1537  C   THR A 212     -13.933  28.336 -15.808  0.00  0.00           C
ATOM   1538  O   THR A 212     -14.857  27.548 -15.681  0.00  0.00           O
ATOM   1539  CB  THR A 212     -11.766  28.986 -14.703  0.00  0.00           C
ATOM   1540  CG2 THR A 212     -10.510  28.533 -14.003  0.00  0.00           C
ATOM   1541  OG1 THR A 212     -11.462  29.898 -15.687  0.00  0.00           O
ATOM   1542  N   LYS A 213     -14.124  29.515 -16.482  0.00  0.00           N
ATOM   1543  CA  LYS A 213     -15.434  30.080 -16.880  0.00  0.00           C
ATOM   1544  C   LYS A 213     -16.322  29.179 -17.729  0.00  0.00           C
ATOM   1545  O   LYS A 213     -17.544  29.229 -17.580  0.00  0.00           O
ATOM   1546  CB  LYS A 213     -15.125  31.372 -17.619  0.00  0.00           C
ATOM   1547  CG  LYS A 213     -16.312  32.232 -17.814  0.00  0.00           C
ATOM   1548  CD  LYS A 213     -15.917  33.625 -18.378  0.00  0.00           C
ATOM   1549  CE  LYS A 213     -15.586  34.478 -17.182  0.00  0.00           C
ATOM   1550  NZ  LYS A 213     -15.418  35.854 -17.611  0.00  0.00           N
ATOM   1551  N   VAL A 214     -15.773  28.359 -18.625  0.00  0.00           N
ATOM   1552  CA  VAL A 214     -16.488  27.580 -19.665  0.00  0.00           C
ATOM   1553  C   VAL A 214     -17.159  26.338 -18.975  0.00  0.00           C
ATOM   1554  O   VAL A 214     -18.403  26.325 -19.056  0.00  0.00           O
ATOM   1555  CB  VAL A 214     -15.547  27.287 -20.942  0.00  0.00           C
ATOM   1556  CG1 VAL A 214     -16.317  26.397 -21.928  0.00  0.00           C
ATOM   1557  CG2 VAL A 214     -15.128  28.556 -21.653  0.00  0.00           C
ATOM   1558  N   PRO A 215     -16.454  25.409 -18.269  0.00  0.00           N
ATOM   1559  CA  PRO A 215     -17.108  24.434 -17.402  0.00  0.00           C
ATOM   1560  C   PRO A 215     -18.073  25.144 -16.405  0.00  0.00           C
ATOM   1561  O   PRO A 215     -19.160  24.615 -16.212  0.00  0.00           O
ATOM   1562  CB  PRO A 215     -15.972  23.658 -16.623  0.00  0.00           C
ATOM   1563  CG  PRO A 215     -14.711  24.199 -17.185  0.00  0.00           C
ATOM   1564  CD  PRO A 215     -15.014  25.256 -18.273  0.00  0.00           C
ATOM   1565  N   ALA A 216     -17.660  26.321 -15.777  0.00  0.00           N
ATOM   1566  CA  ALA A 216     -18.609  26.951 -14.809  0.00  0.00           C
ATOM   1567  C   ALA A 216     -19.907  27.478 -15.431  0.00  0.00           C
ATOM   1568  O   ALA A 216     -20.869  27.543 -14.682  0.00  0.00           O
ATOM   1569  CB  ALA A 216     -17.886  28.000 -14.057  0.00  0.00           C
ATOM   1570  N   ALA A 217     -19.993  27.755 -16.718  0.00  0.00           N
ATOM   1571  CA  ALA A 217     -21.162  28.178 -17.391  0.00  0.00           C
ATOM   1572  C   ALA A 217     -21.974  26.928 -17.891  0.00  0.00           C
ATOM   1573  O   ALA A 217     -23.159  26.784 -17.710  0.00  0.00           O
ATOM   1574  CB  ALA A 217     -20.777  29.068 -18.600  0.00  0.00           C
ATOM   1575  N   TYR A 218     -21.324  25.927 -18.478  0.00  0.00           N
ATOM   1576  CA  TYR A 218     -22.010  24.637 -18.779  0.00  0.00           C
ATOM   1577  C   TYR A 218     -22.744  23.900 -17.613  0.00  0.00           C
ATOM   1578  O   TYR A 218     -23.911  23.458 -17.756  0.00  0.00           O
ATOM   1579  CB  TYR A 218     -20.973  23.648 -19.383  0.00  0.00           C
ATOM   1580  CG  TYR A 218     -20.396  24.073 -20.736  0.00  0.00           C
ATOM   1581  CD1 TYR A 218     -21.258  24.634 -21.764  0.00  0.00           C
ATOM   1582  CD2 TYR A 218     -19.012  23.803 -21.027  0.00  0.00           C
ATOM   1583  CE1 TYR A 218     -20.671  24.991 -22.996  0.00  0.00           C
ATOM   1584  CE2 TYR A 218     -18.549  24.036 -22.373  0.00  0.00           C
ATOM   1585  CZ  TYR A 218     -19.336  24.634 -23.346  0.00  0.00           C
ATOM   1586  OH  TYR A 218     -18.968  24.779 -24.646  0.00  0.00           O
ATOM   1587  N   ALA A 219     -21.989  23.766 -16.495  0.00  0.00           N
ATOM   1588  CA  ALA A 219     -22.610  23.326 -15.237  0.00  0.00           C
ATOM   1589  C   ALA A 219     -23.850  24.244 -14.883  0.00  0.00           C
ATOM   1590  O   ALA A 219     -24.831  23.692 -14.385  0.00  0.00           O
ATOM   1591  CB  ALA A 219     -21.586  23.340 -14.112  0.00  0.00           C
ATOM   1592  N   ALA A 220     -23.959  25.562 -15.106  0.00  0.00           N
ATOM   1593  CA  ALA A 220     -25.042  26.454 -14.785  0.00  0.00           C
ATOM   1594  C   ALA A 220     -26.187  26.422 -15.820  0.00  0.00           C
ATOM   1595  O   ALA A 220     -27.318  26.663 -15.430  0.00  0.00           O
ATOM   1596  CB  ALA A 220     -24.518  27.882 -14.696  0.00  0.00           C
ATOM   1597  N   GLN A 221     -25.874  26.096 -17.122  0.00  0.00           N
ATOM   1598  CA  GLN A 221     -26.810  25.925 -18.231  0.00  0.00           C
ATOM   1599  C   GLN A 221     -27.587  24.495 -18.166  0.00  0.00           C
ATOM   1600  O   GLN A 221     -28.578  24.187 -18.907  0.00  0.00           O
ATOM   1601  CB  GLN A 221     -26.041  26.043 -19.546  0.00  0.00           C
ATOM   1602  CG  GLN A 221     -25.673  27.450 -20.013  0.00  0.00           C
ATOM   1603  CD  GLN A 221     -24.980  27.496 -21.458  0.00  0.00           C
ATOM   1604  NE2 GLN A 221     -25.746  27.887 -22.486  0.00  0.00           N
ATOM   1605  OE1 GLN A 221     -23.851  27.169 -21.622  0.00  0.00           O
ATOM   1606  N   GLY A 222     -27.090  23.671 -17.169  0.00  0.00           N
ATOM   1607  CA  GLY A 222     -27.663  22.373 -16.654  0.00  0.00           C
ATOM   1608  C   GLY A 222     -27.113  21.178 -17.476  0.00  0.00           C
ATOM   1609  O   GLY A 222     -27.773  20.175 -17.484  0.00  0.00           O
ATOM   1610  N   TYR A 223     -25.833  21.263 -17.953  0.00  0.00           N
ATOM   1611  CA  TYR A 223     -25.110  20.149 -18.662  0.00  0.00           C
ATOM   1612  C   TYR A 223     -24.164  19.455 -17.672  0.00  0.00           C
ATOM   1613  O   TYR A 223     -23.604  20.080 -16.804  0.00  0.00           O
ATOM   1614  CB  TYR A 223     -24.309  20.729 -19.826  0.00  0.00           C
ATOM   1615  CG  TYR A 223     -25.018  21.411 -20.965  0.00  0.00           C
ATOM   1616  CD1 TYR A 223     -25.970  20.662 -21.718  0.00  0.00           C
ATOM   1617  CD2 TYR A 223     -24.850  22.787 -21.227  0.00  0.00           C
ATOM   1618  CE1 TYR A 223     -26.736  21.289 -22.761  0.00  0.00           C
ATOM   1619  CE2 TYR A 223     -25.534  23.369 -22.330  0.00  0.00           C
ATOM   1620  CZ  TYR A 223     -26.573  22.667 -22.970  0.00  0.00           C
ATOM   1621  OH  TYR A 223     -27.371  23.179 -23.939  0.00  0.00           O
ATOM   1622  N   LYS A 224     -23.954  18.145 -17.743  0.00  0.00           N
ATOM   1623  CA  LYS A 224     -22.876  17.443 -17.025  0.00  0.00           C
ATOM   1624  C   LYS A 224     -21.602  17.414 -17.844  0.00  0.00           C
ATOM   1625  O   LYS A 224     -21.606  17.255 -19.037  0.00  0.00           O
ATOM   1626  CB  LYS A 224     -23.282  15.987 -16.715  0.00  0.00           C
ATOM   1627  CG  LYS A 224     -24.578  15.980 -15.889  0.00  0.00           C
ATOM   1628  CD  LYS A 224     -25.245  14.632 -16.052  0.00  0.00           C
ATOM   1629  CE  LYS A 224     -26.528  14.604 -15.254  0.00  0.00           C
ATOM   1630  NZ  LYS A 224     -27.663  15.339 -15.989  0.00  0.00           N
ATOM   1631  N   VAL A 225     -20.424  17.467 -17.202  0.00  0.00           N
ATOM   1632  CA  VAL A 225     -19.144  17.822 -17.927  0.00  0.00           C
ATOM   1633  C   VAL A 225     -17.956  16.909 -17.467  0.00  0.00           C
ATOM   1634  O   VAL A 225     -17.849  16.538 -16.242  0.00  0.00           O
ATOM   1635  CB  VAL A 225     -18.741  19.260 -17.529  0.00  0.00           C
ATOM   1636  CG1 VAL A 225     -17.411  19.596 -18.219  0.00  0.00           C
ATOM   1637  CG2 VAL A 225     -19.808  20.245 -18.035  0.00  0.00           C
ATOM   1638  N   LEU A 226     -17.031  16.586 -18.326  0.00  0.00           N
ATOM   1639  CA  LEU A 226     -15.661  16.036 -18.075  0.00  0.00           C
ATOM   1640  C   LEU A 226     -14.624  17.079 -18.527  0.00  0.00           C
ATOM   1641  O   LEU A 226     -14.758  17.540 -19.643  0.00  0.00           O
ATOM   1642  CB  LEU A 226     -15.461  14.652 -18.822  0.00  0.00           C
ATOM   1643  CG  LEU A 226     -13.987  13.974 -18.823  0.00  0.00           C
ATOM   1644  CD1 LEU A 226     -13.494  13.625 -17.389  0.00  0.00           C
ATOM   1645  CD2 LEU A 226     -13.955  12.751 -19.667  0.00  0.00           C
ATOM   1646  N   VAL A 227     -13.557  17.373 -17.785  0.00  0.00           N
ATOM   1647  CA  VAL A 227     -12.467  18.292 -18.151  0.00  0.00           C
ATOM   1648  C   VAL A 227     -11.174  17.465 -18.157  0.00  0.00           C
ATOM   1649  O   VAL A 227     -10.947  16.743 -17.234  0.00  0.00           O
ATOM   1650  CB  VAL A 227     -12.407  19.517 -17.182  0.00  0.00           C
ATOM   1651  CG1 VAL A 227     -11.483  20.569 -17.900  0.00  0.00           C
ATOM   1652  CG2 VAL A 227     -13.773  20.099 -16.710  0.00  0.00           C
ATOM   1653  N   LEU A 228     -10.330  17.576 -19.129  0.00  0.00           N
ATOM   1654  CA  LEU A 228      -8.957  16.972 -19.182  0.00  0.00           C
ATOM   1655  C   LEU A 228      -7.939  18.090 -19.100  0.00  0.00           C
ATOM   1656  O   LEU A 228      -8.173  19.292 -19.338  0.00  0.00           O
ATOM   1657  CB  LEU A 228      -8.835  16.015 -20.325  0.00  0.00           C
ATOM   1658  CG  LEU A 228      -9.859  14.872 -20.406  0.00  0.00           C
ATOM   1659  CD1 LEU A 228      -9.420  14.068 -21.579  0.00  0.00           C
ATOM   1660  CD2 LEU A 228     -10.040  14.094 -19.101  0.00  0.00           C
ATOM   1661  N   ASN A 229      -6.697  17.719 -18.632  0.00  0.00           N
ATOM   1662  CA  ASN A 229      -5.616  18.597 -18.363  0.00  0.00           C
ATOM   1663  C   ASN A 229      -4.318  17.853 -18.630  0.00  0.00           C
ATOM   1664  O   ASN A 229      -4.137  16.790 -18.056  0.00  0.00           O
ATOM   1665  CB  ASN A 229      -5.762  19.143 -16.863  0.00  0.00           C
ATOM   1666  CG  ASN A 229      -4.688  20.191 -16.686  0.00  0.00           C
ATOM   1667  ND2 ASN A 229      -4.891  21.294 -17.240  0.00  0.00           N
ATOM   1668  OD1 ASN A 229      -3.620  19.900 -16.265  0.00  0.00           O
ATOM   1669  N   PRO A 230      -3.255  18.531 -19.024  0.00  0.00           N
ATOM   1670  CA  PRO A 230      -1.880  17.981 -19.145  0.00  0.00           C
ATOM   1671  C   PRO A 230      -1.120  17.851 -17.830  0.00  0.00           C
ATOM   1672  O   PRO A 230       0.107  17.719 -17.909  0.00  0.00           O
ATOM   1673  CB  PRO A 230      -1.192  18.900 -20.191  0.00  0.00           C
ATOM   1674  CG  PRO A 230      -1.816  20.314 -20.037  0.00  0.00           C
ATOM   1675  CD  PRO A 230      -3.264  19.803 -19.735  0.00  0.00           C
ATOM   1676  N   SER A 231      -1.726  17.940 -16.629  0.00  0.00           N
ATOM   1677  CA  SER A 231      -1.140  17.800 -15.281  0.00  0.00           C
ATOM   1678  C   SER A 231      -2.094  17.311 -14.222  0.00  0.00           C
ATOM   1679  O   SER A 231      -3.314  17.459 -14.426  0.00  0.00           O
ATOM   1680  CB  SER A 231      -0.533  19.148 -14.700  0.00  0.00           C
ATOM   1681  OG  SER A 231      -1.433  20.043 -14.149  0.00  0.00           O
ATOM   1682  N   VAL A 232      -1.605  16.855 -13.083  0.00  0.00           N
ATOM   1683  CA  VAL A 232      -2.394  16.499 -11.862  0.00  0.00           C
ATOM   1684  C   VAL A 232      -2.458  17.721 -10.898  0.00  0.00           C
ATOM   1685  O   VAL A 232      -3.050  17.599  -9.784  0.00  0.00           O
ATOM   1686  CB  VAL A 232      -1.764  15.361 -11.057  0.00  0.00           C
ATOM   1687  CG1 VAL A 232      -1.878  14.100 -11.974  0.00  0.00           C
ATOM   1688  CG2 VAL A 232      -0.421  15.666 -10.450  0.00  0.00           C
ATOM   1689  N   ALA A 233      -1.876  18.904 -11.220  0.00  0.00           N
ATOM   1690  CA  ALA A 233      -1.755  20.027 -10.275  0.00  0.00           C
ATOM   1691  C   ALA A 233      -2.838  21.099 -10.655  0.00  0.00           C
ATOM   1692  O   ALA A 233      -3.681  21.530  -9.813  0.00  0.00           O
ATOM   1693  CB  ALA A 233      -0.267  20.552 -10.204  0.00  0.00           C
ATOM   1694  N   ALA A 234      -2.931  21.498 -11.962  0.00  0.00           N
ATOM   1695  CA  ALA A 234      -3.694  22.682 -12.327  0.00  0.00           C
ATOM   1696  C   ALA A 234      -5.203  22.483 -11.990  0.00  0.00           C
ATOM   1697  O   ALA A 234      -5.874  23.470 -11.670  0.00  0.00           O
ATOM   1698  CB  ALA A 234      -3.521  23.004 -13.799  0.00  0.00           C
ATOM   1699  N   THR A 235      -5.712  21.276 -11.980  0.00  0.00           N
ATOM   1700  CA  THR A 235      -7.072  20.906 -11.672  0.00  0.00           C
ATOM   1701  C   THR A 235      -7.543  21.194 -10.311  0.00  0.00           C
ATOM   1702  O   THR A 235      -8.665  21.706 -10.192  0.00  0.00           O
ATOM   1703  CB  THR A 235      -7.258  19.425 -12.091  0.00  0.00           C
ATOM   1704  CG2 THR A 235      -6.994  19.135 -13.567  0.00  0.00           C
ATOM   1705  OG1 THR A 235      -6.329  18.724 -11.397  0.00  0.00           O
ATOM   1706  N   LEU A 236      -6.688  20.831  -9.381  0.00  0.00           N
ATOM   1707  CA  LEU A 236      -7.001  21.242  -7.968  0.00  0.00           C
ATOM   1708  C   LEU A 236      -7.143  22.755  -7.780  0.00  0.00           C
ATOM   1709  O   LEU A 236      -7.995  23.224  -7.069  0.00  0.00           O
ATOM   1710  CB  LEU A 236      -5.917  20.729  -6.953  0.00  0.00           C
ATOM   1711  CG  LEU A 236      -5.966  19.256  -6.549  0.00  0.00           C
ATOM   1712  CD1 LEU A 236      -5.022  18.951  -5.360  0.00  0.00           C
ATOM   1713  CD2 LEU A 236      -7.312  18.642  -6.093  0.00  0.00           C
ATOM   1714  N   GLY A 237      -6.386  23.504  -8.620  0.00  0.00           N
ATOM   1715  CA  GLY A 237      -6.465  24.984  -8.803  0.00  0.00           C
ATOM   1716  C   GLY A 237      -7.770  25.546  -9.346  0.00  0.00           C
ATOM   1717  O   GLY A 237      -8.340  26.516  -8.820  0.00  0.00           O
ATOM   1718  N   PHE A 238      -8.351  24.915 -10.383  0.00  0.00           N
ATOM   1719  CA  PHE A 238      -9.679  25.173 -10.898  0.00  0.00           C
ATOM   1720  C   PHE A 238     -10.788  24.702 -10.015  0.00  0.00           C
ATOM   1721  O   PHE A 238     -11.866  25.317  -9.898  0.00  0.00           O
ATOM   1722  CB  PHE A 238      -9.875  24.573 -12.348  0.00  0.00           C
ATOM   1723  CG  PHE A 238      -8.679  24.636 -13.381  0.00  0.00           C
ATOM   1724  CD1 PHE A 238      -7.871  25.815 -13.563  0.00  0.00           C
ATOM   1725  CD2 PHE A 238      -8.380  23.545 -14.229  0.00  0.00           C
ATOM   1726  CE1 PHE A 238      -6.861  25.854 -14.517  0.00  0.00           C
ATOM   1727  CE2 PHE A 238      -7.258  23.558 -15.133  0.00  0.00           C
ATOM   1728  CZ  PHE A 238      -6.583  24.742 -15.349  0.00  0.00           C
ATOM   1729  N   GLY A 239     -10.649  23.634  -9.224  0.00  0.00           N
ATOM   1730  CA  GLY A 239     -11.632  23.152  -8.225  0.00  0.00           C
ATOM   1731  C   GLY A 239     -11.726  24.027  -7.017  0.00  0.00           C
ATOM   1732  O   GLY A 239     -12.807  24.162  -6.479  0.00  0.00           O
ATOM   1733  N   ALA A 240     -10.626  24.734  -6.638  0.00  0.00           N
ATOM   1734  CA  ALA A 240     -10.628  25.901  -5.771  0.00  0.00           C
ATOM   1735  C   ALA A 240     -11.715  26.940  -6.172  0.00  0.00           C
ATOM   1736  O   ALA A 240     -12.573  27.328  -5.426  0.00  0.00           O
ATOM   1737  CB  ALA A 240      -9.264  26.546  -5.560  0.00  0.00           C
ATOM   1738  N   TYR A 241     -11.495  27.426  -7.371  0.00  0.00           N
ATOM   1739  CA  TYR A 241     -12.328  28.384  -8.054  0.00  0.00           C
ATOM   1740  C   TYR A 241     -13.864  27.988  -8.184  0.00  0.00           C
ATOM   1741  O   TYR A 241     -14.737  28.844  -7.930  0.00  0.00           O
ATOM   1742  CB  TYR A 241     -11.718  28.589  -9.485  0.00  0.00           C
ATOM   1743  CG  TYR A 241     -12.677  29.057 -10.534  0.00  0.00           C
ATOM   1744  CD1 TYR A 241     -13.039  30.392 -10.650  0.00  0.00           C
ATOM   1745  CD2 TYR A 241     -13.234  28.040 -11.373  0.00  0.00           C
ATOM   1746  CE1 TYR A 241     -13.989  30.717 -11.649  0.00  0.00           C
ATOM   1747  CE2 TYR A 241     -14.252  28.389 -12.280  0.00  0.00           C
ATOM   1748  CZ  TYR A 241     -14.668  29.734 -12.419  0.00  0.00           C
ATOM   1749  OH  TYR A 241     -15.563  30.143 -13.355  0.00  0.00           O
ATOM   1750  N   MET A 242     -14.088  26.758  -8.480  0.00  0.00           N
ATOM   1751  CA  MET A 242     -15.428  26.174  -8.403  0.00  0.00           C
ATOM   1752  C   MET A 242     -16.137  26.182  -7.056  0.00  0.00           C
ATOM   1753  O   MET A 242     -17.323  26.457  -6.946  0.00  0.00           O
ATOM   1754  CB  MET A 242     -15.353  24.756  -8.995  0.00  0.00           C
ATOM   1755  CG  MET A 242     -15.252  24.773 -10.537  0.00  0.00           C
ATOM   1756  SD  MET A 242     -16.619  25.476 -11.574  0.00  0.00           S
ATOM   1757  CE  MET A 242     -16.376  24.366 -12.971  0.00  0.00           C
ATOM   1758  N   SER A 243     -15.384  26.012  -6.012  0.00  0.00           N
ATOM   1759  CA  SER A 243     -15.852  26.173  -4.585  0.00  0.00           C
ATOM   1760  C   SER A 243     -16.559  27.499  -4.351  0.00  0.00           C
ATOM   1761  O   SER A 243     -17.576  27.442  -3.681  0.00  0.00           O
ATOM   1762  CB  SER A 243     -14.767  25.952  -3.557  0.00  0.00           C
ATOM   1763  OG  SER A 243     -15.246  25.462  -2.292  0.00  0.00           O
ATOM   1764  N   LYS A 244     -16.101  28.617  -4.970  0.00  0.00           N
ATOM   1765  CA  LYS A 244     -16.731  29.960  -4.835  0.00  0.00           C
ATOM   1766  C   LYS A 244     -17.741  30.228  -6.027  0.00  0.00           C
ATOM   1767  O   LYS A 244     -18.835  30.705  -5.822  0.00  0.00           O
ATOM   1768  CB  LYS A 244     -15.637  31.008  -4.645  0.00  0.00           C
ATOM   1769  CG  LYS A 244     -16.185  32.397  -4.267  0.00  0.00           C
ATOM   1770  CD  LYS A 244     -15.152  33.422  -3.935  0.00  0.00           C
ATOM   1771  CE  LYS A 244     -15.781  34.594  -3.170  0.00  0.00           C
ATOM   1772  NZ  LYS A 244     -14.955  35.515  -2.484  0.00  0.00           N
ATOM   1773  N   ALA A 245     -17.265  30.058  -7.255  0.00  0.00           N
ATOM   1774  CA  ALA A 245     -17.917  30.586  -8.503  0.00  0.00           C
ATOM   1775  C   ALA A 245     -19.154  29.832  -9.001  0.00  0.00           C
ATOM   1776  O   ALA A 245     -20.110  30.451  -9.506  0.00  0.00           O
ATOM   1777  CB  ALA A 245     -16.874  30.322  -9.571  0.00  0.00           C
ATOM   1778  N   HIS A 246     -19.195  28.535  -8.756  0.00  0.00           N
ATOM   1779  CA  HIS A 246     -20.401  27.690  -8.938  0.00  0.00           C
ATOM   1780  C   HIS A 246     -21.024  27.393  -7.567  0.00  0.00           C
ATOM   1781  O   HIS A 246     -22.222  27.148  -7.562  0.00  0.00           O
ATOM   1782  CB  HIS A 246     -20.081  26.332  -9.677  0.00  0.00           C
ATOM   1783  CG  HIS A 246     -21.078  25.127  -9.706  0.00  0.00           C
ATOM   1784  CD2 HIS A 246     -22.253  25.163 -10.266  0.00  0.00           C
ATOM   1785  ND1 HIS A 246     -20.743  23.915  -9.164  0.00  0.00           N
ATOM   1786  CE1 HIS A 246     -21.829  23.174  -9.383  0.00  0.00           C
ATOM   1787  NE2 HIS A 246     -22.755  23.920 -10.091  0.00  0.00           N
ATOM   1788  N   GLY A 247     -20.244  27.332  -6.475  0.00  0.00           N
ATOM   1789  CA  GLY A 247     -20.686  27.176  -5.103  0.00  0.00           C
ATOM   1790  C   GLY A 247     -20.622  25.759  -4.461  0.00  0.00           C
ATOM   1791  O   GLY A 247     -21.098  25.552  -3.298  0.00  0.00           O
ATOM   1792  N   ILE A 248     -19.863  24.831  -5.038  0.00  0.00           N
ATOM   1793  CA  ILE A 248     -19.496  23.551  -4.379  0.00  0.00           C
ATOM   1794  C   ILE A 248     -18.188  23.049  -4.925  0.00  0.00           C
ATOM   1795  O   ILE A 248     -17.823  23.272  -6.179  0.00  0.00           O
ATOM   1796  CB  ILE A 248     -20.658  22.619  -4.529  0.00  0.00           C
ATOM   1797  CG1 ILE A 248     -20.416  21.344  -3.667  0.00  0.00           C
ATOM   1798  CG2 ILE A 248     -21.275  22.233  -5.879  0.00  0.00           C
ATOM   1799  CD1 ILE A 248     -21.585  20.396  -3.608  0.00  0.00           C
ATOM   1800  N   ASP A 249     -17.408  22.374  -4.146  0.00  0.00           N
ATOM   1801  CA  ASP A 249     -16.262  21.685  -4.608  0.00  0.00           C
ATOM   1802  C   ASP A 249     -16.517  20.591  -5.749  0.00  0.00           C
ATOM   1803  O   ASP A 249     -17.423  19.788  -5.619  0.00  0.00           O
ATOM   1804  CB  ASP A 249     -15.686  20.960  -3.372  0.00  0.00           C
ATOM   1805  CG  ASP A 249     -14.839  21.888  -2.573  0.00  0.00           C
ATOM   1806  OD1 ASP A 249     -13.651  21.494  -2.427  0.00  0.00           O
ATOM   1807  OD2 ASP A 249     -15.346  22.866  -2.002  0.00  0.00           O
ATOM   1808  N   PRO A 250     -15.818  20.618  -6.907  0.00  0.00           N
ATOM   1809  CA  PRO A 250     -16.064  19.572  -7.958  0.00  0.00           C
ATOM   1810  C   PRO A 250     -15.268  18.274  -7.740  0.00  0.00           C
ATOM   1811  O   PRO A 250     -14.397  18.116  -6.849  0.00  0.00           O
ATOM   1812  CB  PRO A 250     -15.572  20.215  -9.237  0.00  0.00           C
ATOM   1813  CG  PRO A 250     -14.404  21.115  -8.766  0.00  0.00           C
ATOM   1814  CD  PRO A 250     -14.851  21.562  -7.377  0.00  0.00           C
ATOM   1815  N   ASN A 251     -15.564  17.232  -8.563  0.00  0.00           N
ATOM   1816  CA  ASN A 251     -14.842  15.974  -8.481  0.00  0.00           C
ATOM   1817  C   ASN A 251     -13.466  16.011  -9.075  0.00  0.00           C
ATOM   1818  O   ASN A 251     -13.180  16.730 -10.073  0.00  0.00           O
ATOM   1819  CB  ASN A 251     -15.732  14.834  -9.131  0.00  0.00           C
ATOM   1820  CG  ASN A 251     -17.241  14.971  -8.975  0.00  0.00           C
ATOM   1821  ND2 ASN A 251     -17.969  15.515  -9.917  0.00  0.00           N
ATOM   1822  OD1 ASN A 251     -17.850  14.487  -8.022  0.00  0.00           O
ATOM   1823  N   ILE A 252     -12.543  15.240  -8.493  0.00  0.00           N
ATOM   1824  CA  ILE A 252     -11.112  15.291  -8.788  0.00  0.00           C
ATOM   1825  C   ILE A 252     -10.631  13.874  -9.053  0.00  0.00           C
ATOM   1826  O   ILE A 252     -10.973  13.001  -8.265  0.00  0.00           O
ATOM   1827  CB  ILE A 252     -10.500  15.977  -7.565  0.00  0.00           C
ATOM   1828  CG1 ILE A 252     -10.796  17.493  -7.350  0.00  0.00           C
ATOM   1829  CG2 ILE A 252      -8.977  15.699  -7.324  0.00  0.00           C
ATOM   1830  CD1 ILE A 252     -10.447  18.471  -8.521  0.00  0.00           C
ATOM   1831  N   ARG A 253      -9.939  13.659 -10.209  0.00  0.00           N
ATOM   1832  CA  ARG A 253      -9.168  12.440 -10.491  0.00  0.00           C
ATOM   1833  C   ARG A 253      -7.735  12.819 -10.682  0.00  0.00           C
ATOM   1834  O   ARG A 253      -7.408  13.471 -11.661  0.00  0.00           O
ATOM   1835  CB  ARG A 253      -9.883  11.740 -11.651  0.00  0.00           C
ATOM   1836  CG  ARG A 253      -9.239  10.447 -12.141  0.00  0.00           C
ATOM   1837  CD  ARG A 253      -9.235   9.372 -11.088  0.00  0.00           C
ATOM   1838  NE  ARG A 253      -8.564   8.137 -11.417  0.00  0.00           N
ATOM   1839  CZ  ARG A 253      -9.140   6.977 -11.665  0.00  0.00           C
ATOM   1840  NH1 ARG A 253     -10.446   6.819 -11.713  0.00  0.00           N
ATOM   1841  NH2 ARG A 253      -8.323   6.011 -12.031  0.00  0.00           N
ATOM   1842  N   THR A 254      -6.882  12.419  -9.750  0.00  0.00           N
ATOM   1843  CA  THR A 254      -5.392  12.667  -9.697  0.00  0.00           C
ATOM   1844  C   THR A 254      -4.576  11.406  -9.375  0.00  0.00           C
ATOM   1845  O   THR A 254      -3.455  11.377  -9.882  0.00  0.00           O
ATOM   1846  CB  THR A 254      -5.103  13.751  -8.621  0.00  0.00           C
ATOM   1847  CG2 THR A 254      -5.721  15.139  -9.074  0.00  0.00           C
ATOM   1848  OG1 THR A 254      -5.541  13.346  -7.386  0.00  0.00           O
ATOM   1849  N   GLY A 255      -5.135  10.480  -8.567  0.00  0.00           N
ATOM   1850  CA  GLY A 255      -4.713   9.098  -8.171  0.00  0.00           C
ATOM   1851  C   GLY A 255      -5.672   8.009  -8.678  0.00  0.00           C
ATOM   1852  O   GLY A 255      -6.361   8.140  -9.715  0.00  0.00           O
ATOM   1853  N   VAL A 256      -5.669   6.837  -8.067  0.00  0.00           N
ATOM   1854  CA  VAL A 256      -6.406   5.643  -8.540  0.00  0.00           C
ATOM   1855  C   VAL A 256      -7.890   5.641  -8.177  0.00  0.00           C
ATOM   1856  O   VAL A 256      -8.672   4.984  -8.834  0.00  0.00           O
ATOM   1857  CB  VAL A 256      -5.683   4.370  -8.026  0.00  0.00           C
ATOM   1858  CG1 VAL A 256      -5.664   4.150  -6.516  0.00  0.00           C
ATOM   1859  CG2 VAL A 256      -6.121   3.102  -8.843  0.00  0.00           C
ATOM   1860  N   ARG A 257      -8.322   6.450  -7.160  0.00  0.00           N
ATOM   1861  CA  ARG A 257      -9.700   6.722  -6.857  0.00  0.00           C
ATOM   1862  C   ARG A 257     -10.093   7.972  -7.701  0.00  0.00           C
ATOM   1863  O   ARG A 257      -9.345   8.938  -7.783  0.00  0.00           O
ATOM   1864  CB  ARG A 257      -9.879   6.775  -5.330  0.00  0.00           C
ATOM   1865  CG  ARG A 257      -9.596   5.586  -4.422  0.00  0.00           C
ATOM   1866  CD  ARG A 257      -9.764   5.951  -2.937  0.00  0.00           C
ATOM   1867  NE  ARG A 257      -9.243   4.899  -2.000  0.00  0.00           N
ATOM   1868  CZ  ARG A 257      -9.194   4.988  -0.673  0.00  0.00           C
ATOM   1869  NH1 ARG A 257      -9.474   6.065  -0.066  0.00  0.00           N
ATOM   1870  NH2 ARG A 257      -8.729   3.970  -0.015  0.00  0.00           N
ATOM   1871  N   THR A 258     -11.336   8.069  -8.154  0.00  0.00           N
ATOM   1872  CA  THR A 258     -11.954   9.370  -8.491  0.00  0.00           C
ATOM   1873  C   THR A 258     -12.515   9.881  -7.138  0.00  0.00           C
ATOM   1874  O   THR A 258     -13.278   9.178  -6.440  0.00  0.00           O
ATOM   1875  CB  THR A 258     -13.111   9.066  -9.547  0.00  0.00           C
ATOM   1876  CG2 THR A 258     -13.717  10.369 -10.076  0.00  0.00           C
ATOM   1877  OG1 THR A 258     -12.583   8.486 -10.696  0.00  0.00           O
ATOM   1878  N   ILE A 259     -12.155  11.130  -6.699  0.00  0.00           N
ATOM   1879  CA  ILE A 259     -12.547  11.682  -5.426  0.00  0.00           C
ATOM   1880  C   ILE A 259     -13.753  12.636  -5.763  0.00  0.00           C
ATOM   1881  O   ILE A 259     -13.632  13.659  -6.397  0.00  0.00           O
ATOM   1882  CB  ILE A 259     -11.342  12.403  -4.669  0.00  0.00           C
ATOM   1883  CG1 ILE A 259      -9.896  11.850  -4.929  0.00  0.00           C
ATOM   1884  CG2 ILE A 259     -11.634  12.586  -3.189  0.00  0.00           C
ATOM   1885  CD1 ILE A 259      -9.723  10.419  -4.237  0.00  0.00           C
ATOM   1886  N   THR A 260     -14.935  12.179  -5.309  0.00  0.00           N
ATOM   1887  CA  THR A 260     -16.227  12.747  -5.735  0.00  0.00           C
ATOM   1888  C   THR A 260     -16.864  13.711  -4.651  0.00  0.00           C
ATOM   1889  O   THR A 260     -16.419  13.817  -3.496  0.00  0.00           O
ATOM   1890  CB  THR A 260     -17.280  11.762  -6.326  0.00  0.00           C
ATOM   1891  CG2 THR A 260     -16.673  10.815  -7.355  0.00  0.00           C
ATOM   1892  OG1 THR A 260     -17.672  10.864  -5.285  0.00  0.00           O
ATOM   1893  N   THR A 261     -17.931  14.421  -5.159  0.00  0.00           N
ATOM   1894  CA  THR A 261     -18.862  15.283  -4.424  0.00  0.00           C
ATOM   1895  C   THR A 261     -20.398  15.213  -4.774  0.00  0.00           C
ATOM   1896  O   THR A 261     -21.248  15.469  -3.940  0.00  0.00           O
ATOM   1897  CB  THR A 261     -18.550  16.847  -4.493  0.00  0.00           C
ATOM   1898  CG2 THR A 261     -17.211  17.204  -3.872  0.00  0.00           C
ATOM   1899  OG1 THR A 261     -18.591  17.399  -5.787  0.00  0.00           O
ATOM   1900  N   GLY A 262     -20.728  14.893  -6.088  0.00  0.00           N
ATOM   1901  CA  GLY A 262     -22.019  14.779  -6.759  0.00  0.00           C
ATOM   1902  C   GLY A 262     -22.398  16.024  -7.527  0.00  0.00           C
ATOM   1903  O   GLY A 262     -23.594  16.256  -7.792  0.00  0.00           O
ATOM   1904  N   ALA A 263     -21.460  16.907  -7.821  0.00  0.00           N
ATOM   1905  CA  ALA A 263     -21.551  18.084  -8.643  0.00  0.00           C
ATOM   1906  C   ALA A 263     -21.313  17.646 -10.108  0.00  0.00           C
ATOM   1907  O   ALA A 263     -20.775  16.550 -10.414  0.00  0.00           O
ATOM   1908  CB  ALA A 263     -20.559  19.095  -8.041  0.00  0.00           C
ATOM   1909  N   PRO A 264     -21.602  18.462 -11.105  0.00  0.00           N
ATOM   1910  CA  PRO A 264     -21.663  18.033 -12.443  0.00  0.00           C
ATOM   1911  C   PRO A 264     -20.433  18.196 -13.305  0.00  0.00           C
ATOM   1912  O   PRO A 264     -20.483  17.725 -14.396  0.00  0.00           O
ATOM   1913  CB  PRO A 264     -22.555  19.054 -13.117  0.00  0.00           C
ATOM   1914  CG  PRO A 264     -22.507  20.310 -12.343  0.00  0.00           C
ATOM   1915  CD  PRO A 264     -22.337  19.719 -10.963  0.00  0.00           C
ATOM   1916  N   VAL A 265     -19.390  18.870 -12.843  0.00  0.00           N
ATOM   1917  CA  VAL A 265     -18.028  18.929 -13.485  0.00  0.00           C
ATOM   1918  C   VAL A 265     -17.079  17.962 -12.833  0.00  0.00           C
ATOM   1919  O   VAL A 265     -17.072  17.889 -11.581  0.00  0.00           O
ATOM   1920  CB  VAL A 265     -17.447  20.383 -13.487  0.00  0.00           C
ATOM   1921  CG1 VAL A 265     -16.238  20.349 -14.484  0.00  0.00           C
ATOM   1922  CG2 VAL A 265     -18.373  21.508 -13.943  0.00  0.00           C
ATOM   1923  N   THR A 266     -16.223  17.405 -13.632  0.00  0.00           N
ATOM   1924  CA  THR A 266     -15.101  16.467 -13.228  0.00  0.00           C
ATOM   1925  C   THR A 266     -13.809  16.856 -13.843  0.00  0.00           C
ATOM   1926  O   THR A 266     -13.583  16.586 -15.028  0.00  0.00           O
ATOM   1927  CB  THR A 266     -15.300  14.970 -13.617  0.00  0.00           C
ATOM   1928  CG2 THR A 266     -14.072  14.017 -13.437  0.00  0.00           C
ATOM   1929  OG1 THR A 266     -16.337  14.577 -12.780  0.00  0.00           O
ATOM   1930  N   TYR A 267     -12.895  17.363 -13.005  0.00  0.00           N
ATOM   1931  CA  TYR A 267     -11.545  17.441 -13.469  0.00  0.00           C
ATOM   1932  C   TYR A 267     -10.637  16.196 -13.321  0.00  0.00           C
ATOM   1933  O   TYR A 267     -10.596  15.534 -12.283  0.00  0.00           O
ATOM   1934  CB  TYR A 267     -10.877  18.687 -12.913  0.00  0.00           C
ATOM   1935  CG  TYR A 267     -11.559  20.025 -13.164  0.00  0.00           C
ATOM   1936  CD1 TYR A 267     -11.073  20.907 -14.237  0.00  0.00           C
ATOM   1937  CD2 TYR A 267     -12.683  20.422 -12.354  0.00  0.00           C
ATOM   1938  CE1 TYR A 267     -11.628  22.168 -14.399  0.00  0.00           C
ATOM   1939  CE2 TYR A 267     -13.270  21.648 -12.638  0.00  0.00           C
ATOM   1940  CZ  TYR A 267     -12.693  22.570 -13.573  0.00  0.00           C
ATOM   1941  OH  TYR A 267     -13.173  23.801 -13.669  0.00  0.00           O
ATOM   1942  N   SER A 268      -9.926  15.888 -14.412  0.00  0.00           N
ATOM   1943  CA  SER A 268      -9.083  14.744 -14.606  0.00  0.00           C
ATOM   1944  C   SER A 268      -7.966  15.086 -15.475  0.00  0.00           C
ATOM   1945  O   SER A 268      -7.913  16.207 -16.097  0.00  0.00           O
ATOM   1946  CB  SER A 268      -9.841  13.524 -15.217  0.00  0.00           C
ATOM   1947  OG  SER A 268      -8.904  12.468 -14.886  0.00  0.00           O
ATOM   1948  N   THR A 269      -6.944  14.196 -15.529  0.00  0.00           N
ATOM   1949  CA  THR A 269      -5.619  14.376 -16.199  0.00  0.00           C
ATOM   1950  C   THR A 269      -5.572  13.265 -17.200  0.00  0.00           C
ATOM   1951  O   THR A 269      -6.025  12.157 -16.930  0.00  0.00           O
ATOM   1952  CB  THR A 269      -4.391  14.210 -15.251  0.00  0.00           C
ATOM   1953  CG2 THR A 269      -3.039  14.382 -15.843  0.00  0.00           C
ATOM   1954  OG1 THR A 269      -4.699  15.213 -14.357  0.00  0.00           O
ATOM   1955  N   TYR A 270      -4.941  13.430 -18.406  0.00  0.00           N
ATOM   1956  CA  TYR A 270      -5.122  12.594 -19.608  0.00  0.00           C
ATOM   1957  C   TYR A 270      -4.806  11.128 -19.373  0.00  0.00           C
ATOM   1958  O   TYR A 270      -5.633  10.365 -19.767  0.00  0.00           O
ATOM   1959  CB  TYR A 270      -4.233  13.275 -20.615  0.00  0.00           C
ATOM   1960  CG  TYR A 270      -4.740  14.521 -21.428  0.00  0.00           C
ATOM   1961  CD1 TYR A 270      -5.746  14.403 -22.343  0.00  0.00           C
ATOM   1962  CD2 TYR A 270      -4.134  15.808 -21.290  0.00  0.00           C
ATOM   1963  CE1 TYR A 270      -6.202  15.460 -23.100  0.00  0.00           C
ATOM   1964  CE2 TYR A 270      -4.614  16.954 -22.048  0.00  0.00           C
ATOM   1965  CZ  TYR A 270      -5.672  16.740 -22.951  0.00  0.00           C
ATOM   1966  OH  TYR A 270      -6.215  17.696 -23.773  0.00  0.00           O
ATOM   1967  N   GLY A 271      -3.765  10.734 -18.641  0.00  0.00           N
ATOM   1968  CA  GLY A 271      -3.402   9.413 -18.271  0.00  0.00           C
ATOM   1969  C   GLY A 271      -4.379   8.879 -17.303  0.00  0.00           C
ATOM   1970  O   GLY A 271      -4.806   7.715 -17.451  0.00  0.00           O
ATOM   1971  N   LYS A 272      -4.654   9.517 -16.172  0.00  0.00           N
ATOM   1972  CA  LYS A 272      -5.522   8.894 -15.168  0.00  0.00           C
ATOM   1973  C   LYS A 272      -6.965   8.724 -15.644  0.00  0.00           C
ATOM   1974  O   LYS A 272      -7.681   7.923 -15.047  0.00  0.00           O
ATOM   1975  CB  LYS A 272      -5.486   9.794 -13.899  0.00  0.00           C
ATOM   1976  CG  LYS A 272      -4.124  10.359 -13.456  0.00  0.00           C
ATOM   1977  CD  LYS A 272      -3.128   9.213 -13.092  0.00  0.00           C
ATOM   1978  CE  LYS A 272      -1.947   9.949 -12.499  0.00  0.00           C
ATOM   1979  NZ  LYS A 272      -1.009   8.993 -11.860  0.00  0.00           N
ATOM   1980  N   PHE A 273      -7.431   9.491 -16.635  0.00  0.00           N
ATOM   1981  CA  PHE A 273      -8.636   9.187 -17.480  0.00  0.00           C
ATOM   1982  C   PHE A 273      -8.554   7.901 -18.312  0.00  0.00           C
ATOM   1983  O   PHE A 273      -9.490   7.163 -18.258  0.00  0.00           O
ATOM   1984  CB  PHE A 273      -8.860  10.353 -18.382  0.00  0.00           C
ATOM   1985  CG  PHE A 273      -9.776  10.035 -19.638  0.00  0.00           C
ATOM   1986  CD1 PHE A 273     -11.204  10.061 -19.591  0.00  0.00           C
ATOM   1987  CD2 PHE A 273      -9.087   9.757 -20.826  0.00  0.00           C
ATOM   1988  CE1 PHE A 273     -11.871   9.908 -20.825  0.00  0.00           C
ATOM   1989  CE2 PHE A 273      -9.773   9.334 -21.918  0.00  0.00           C
ATOM   1990  CZ  PHE A 273     -11.153   9.596 -22.003  0.00  0.00           C
ATOM   1991  N   LEU A 274      -7.421   7.566 -18.852  0.00  0.00           N
ATOM   1992  CA  LEU A 274      -7.149   6.230 -19.579  0.00  0.00           C
ATOM   1993  C   LEU A 274      -7.010   5.054 -18.567  0.00  0.00           C
ATOM   1994  O   LEU A 274      -7.585   4.044 -18.805  0.00  0.00           O
ATOM   1995  CB  LEU A 274      -5.872   6.493 -20.402  0.00  0.00           C
ATOM   1996  CG  LEU A 274      -5.926   7.444 -21.679  0.00  0.00           C
ATOM   1997  CD1 LEU A 274      -4.519   7.406 -22.237  0.00  0.00           C
ATOM   1998  CD2 LEU A 274      -6.982   6.896 -22.643  0.00  0.00           C
ATOM   1999  N   ALA A 275      -6.494   5.371 -17.383  0.00  0.00           N
ATOM   2000  CA  ALA A 275      -6.161   4.449 -16.307  0.00  0.00           C
ATOM   2001  C   ALA A 275      -7.397   3.744 -15.757  0.00  0.00           C
ATOM   2002  O   ALA A 275      -7.375   2.595 -15.313  0.00  0.00           O
ATOM   2003  CB  ALA A 275      -5.464   5.183 -15.197  0.00  0.00           C
ATOM   2004  N   ASP A 276      -8.482   4.480 -15.694  0.00  0.00           N
ATOM   2005  CA  ASP A 276      -9.780   3.993 -15.149  0.00  0.00           C
ATOM   2006  C   ASP A 276     -10.503   3.108 -16.172  0.00  0.00           C
ATOM   2007  O   ASP A 276     -11.272   2.234 -15.726  0.00  0.00           O
ATOM   2008  CB  ASP A 276     -10.687   5.211 -14.814  0.00  0.00           C
ATOM   2009  CG  ASP A 276     -11.824   4.849 -13.928  0.00  0.00           C
ATOM   2010  OD1 ASP A 276     -11.552   4.418 -12.814  0.00  0.00           O
ATOM   2011  OD2 ASP A 276     -13.001   5.019 -14.304  0.00  0.00           O
ATOM   2012  N   GLY A 277     -10.119   3.323 -17.418  0.00  0.00           N
ATOM   2013  CA  GLY A 277     -10.744   2.734 -18.601  0.00  0.00           C
ATOM   2014  C   GLY A 277     -11.173   3.705 -19.694  0.00  0.00           C
ATOM   2015  O   GLY A 277     -11.750   3.317 -20.681  0.00  0.00           O
ATOM   2016  N   GLY A 278     -10.959   5.013 -19.495  0.00  0.00           N
ATOM   2017  CA  GLY A 278     -11.423   6.032 -20.414  0.00  0.00           C
ATOM   2018  C   GLY A 278     -12.731   6.630 -20.053  0.00  0.00           C
ATOM   2019  O   GLY A 278     -13.009   6.834 -18.845  0.00  0.00           O
ATOM   2020  N   CYS A 279     -13.659   6.879 -20.994  0.00  0.00           N
ATOM   2021  CA  CYS A 279     -14.917   7.491 -20.665  0.00  0.00           C
ATOM   2022  C   CYS A 279     -15.714   6.492 -19.802  0.00  0.00           C
ATOM   2023  O   CYS A 279     -15.806   5.305 -20.084  0.00  0.00           O
ATOM   2024  CB  CYS A 279     -15.567   8.112 -21.889  0.00  0.00           C
ATOM   2025  SG  CYS A 279     -16.805   9.282 -21.369  0.00  0.00           S
ATOM   2026  N   SER A 280     -16.392   6.991 -18.770  0.00  0.00           N
ATOM   2027  CA  SER A 280     -17.542   6.312 -18.151  0.00  0.00           C
ATOM   2028  C   SER A 280     -18.836   6.668 -18.895  0.00  0.00           C
ATOM   2029  O   SER A 280     -19.025   7.851 -19.261  0.00  0.00           O
ATOM   2030  CB  SER A 280     -17.712   6.642 -16.646  0.00  0.00           C
ATOM   2031  OG  SER A 280     -16.432   6.519 -16.014  0.00  0.00           O
ATOM   2032  N   GLY A 281     -19.720   5.716 -19.021  0.00  0.00           N
ATOM   2033  CA  GLY A 281     -20.969   5.804 -19.829  0.00  0.00           C
ATOM   2034  C   GLY A 281     -22.112   6.296 -19.048  0.00  0.00           C
ATOM   2035  O   GLY A 281     -22.217   5.916 -17.909  0.00  0.00           O
ATOM   2036  N   GLY A 282     -23.007   7.042 -19.690  0.00  0.00           N
ATOM   2037  CA  GLY A 282     -24.238   7.646 -19.208  0.00  0.00           C
ATOM   2038  C   GLY A 282     -24.125   8.861 -18.292  0.00  0.00           C
ATOM   2039  O   GLY A 282     -25.160   9.356 -17.818  0.00  0.00           O
ATOM   2040  N   ALA A 283     -22.939   9.398 -17.968  0.00  0.00           N
ATOM   2041  CA  ALA A 283     -22.641  10.466 -17.035  0.00  0.00           C
ATOM   2042  C   ALA A 283     -22.466  11.829 -17.650  0.00  0.00           C
ATOM   2043  O   ALA A 283     -22.330  12.835 -16.901  0.00  0.00           O
ATOM   2044  CB  ALA A 283     -21.279  10.108 -16.413  0.00  0.00           C
ATOM   2045  N   TYR A 284     -22.230  12.064 -18.966  0.00  0.00           N
ATOM   2046  CA  TYR A 284     -21.760  13.362 -19.531  0.00  0.00           C
ATOM   2047  C   TYR A 284     -22.501  13.875 -20.807  0.00  0.00           C
ATOM   2048  O   TYR A 284     -23.021  13.108 -21.560  0.00  0.00           O
ATOM   2049  CB  TYR A 284     -20.269  13.188 -19.900  0.00  0.00           C
ATOM   2050  CG  TYR A 284     -19.398  12.692 -18.753  0.00  0.00           C
ATOM   2051  CD1 TYR A 284     -19.011  13.575 -17.705  0.00  0.00           C
ATOM   2052  CD2 TYR A 284     -18.704  11.512 -18.967  0.00  0.00           C
ATOM   2053  CE1 TYR A 284     -17.987  13.145 -16.804  0.00  0.00           C
ATOM   2054  CE2 TYR A 284     -17.596  11.143 -18.214  0.00  0.00           C
ATOM   2055  CZ  TYR A 284     -17.270  11.945 -17.085  0.00  0.00           C
ATOM   2056  OH  TYR A 284     -16.297  11.618 -16.182  0.00  0.00           O
ATOM   2057  N   ASP A 285     -22.625  15.195 -20.939  0.00  0.00           N
ATOM   2058  CA  ASP A 285     -23.163  15.952 -22.122  0.00  0.00           C
ATOM   2059  C   ASP A 285     -22.073  16.648 -22.845  0.00  0.00           C
ATOM   2060  O   ASP A 285     -22.157  16.752 -24.070  0.00  0.00           O
ATOM   2061  CB  ASP A 285     -24.112  17.158 -21.593  0.00  0.00           C
ATOM   2062  CG  ASP A 285     -25.328  16.472 -20.908  0.00  0.00           C
ATOM   2063  OD1 ASP A 285     -25.480  16.657 -19.684  0.00  0.00           O
ATOM   2064  OD2 ASP A 285     -26.181  15.822 -21.543  0.00  0.00           O
ATOM   2065  N   ILE A 286     -21.012  16.997 -22.148  0.00  0.00           N
ATOM   2066  CA  ILE A 286     -19.898  17.849 -22.692  0.00  0.00           C
ATOM   2067  C   ILE A 286     -18.501  17.348 -22.303  0.00  0.00           C
ATOM   2068  O   ILE A 286     -18.170  17.194 -21.132  0.00  0.00           O
ATOM   2069  CB  ILE A 286     -20.146  19.387 -22.319  0.00  0.00           C
ATOM   2070  CG1 ILE A 286     -21.321  19.855 -23.152  0.00  0.00           C
ATOM   2071  CG2 ILE A 286     -18.879  20.145 -22.701  0.00  0.00           C
ATOM   2072  CD1 ILE A 286     -21.591  21.354 -22.713  0.00  0.00           C
ATOM   2073  N   ILE A 287     -17.593  17.004 -23.255  0.00  0.00           N
ATOM   2074  CA  ILE A 287     -16.209  16.649 -22.957  0.00  0.00           C
ATOM   2075  C   ILE A 287     -15.325  17.839 -23.302  0.00  0.00           C
ATOM   2076  O   ILE A 287     -15.575  18.486 -24.309  0.00  0.00           O
ATOM   2077  CB  ILE A 287     -15.651  15.302 -23.584  0.00  0.00           C
ATOM   2078  CG1 ILE A 287     -16.245  14.001 -22.914  0.00  0.00           C
ATOM   2079  CG2 ILE A 287     -14.157  15.215 -23.535  0.00  0.00           C
ATOM   2080  CD1 ILE A 287     -15.967  12.648 -23.523  0.00  0.00           C
ATOM   2081  N   ILE A 288     -14.442  18.199 -22.381  0.00  0.00           N
ATOM   2082  CA  ILE A 288     -13.506  19.293 -22.648  0.00  0.00           C
ATOM   2083  C   ILE A 288     -12.114  18.716 -22.544  0.00  0.00           C
ATOM   2084  O   ILE A 288     -11.590  18.392 -21.468  0.00  0.00           O
ATOM   2085  CB  ILE A 288     -13.694  20.473 -21.609  0.00  0.00           C
ATOM   2086  CG1 ILE A 288     -15.148  20.814 -21.356  0.00  0.00           C
ATOM   2087  CG2 ILE A 288     -12.896  21.702 -22.126  0.00  0.00           C
ATOM   2088  CD1 ILE A 288     -15.390  22.063 -20.448  0.00  0.00           C
ATOM   2089  N   CYS A 289     -11.496  18.579 -23.728  0.00  0.00           N
ATOM   2090  CA  CYS A 289     -10.036  18.487 -23.885  0.00  0.00           C
ATOM   2091  C   CYS A 289      -9.539  19.902 -23.844  0.00  0.00           C
ATOM   2092  O   CYS A 289      -9.844  20.722 -24.750  0.00  0.00           O
ATOM   2093  CB  CYS A 289      -9.764  17.662 -25.099  0.00  0.00           C
ATOM   2094  SG  CYS A 289     -10.363  15.943 -24.799  0.00  0.00           S
ATOM   2095  N   ASP A 290      -8.767  20.258 -22.833  0.00  0.00           N
ATOM   2096  CA  ASP A 290      -8.038  21.511 -22.614  0.00  0.00           C
ATOM   2097  C   ASP A 290      -6.527  21.326 -22.826  0.00  0.00           C
ATOM   2098  O   ASP A 290      -5.944  20.295 -22.523  0.00  0.00           O
ATOM   2099  CB  ASP A 290      -8.268  21.990 -21.141  0.00  0.00           C
ATOM   2100  CG  ASP A 290      -7.939  23.438 -20.871  0.00  0.00           C
ATOM   2101  OD1 ASP A 290      -7.832  24.193 -21.810  0.00  0.00           O
ATOM   2102  OD2 ASP A 290      -7.596  23.807 -19.728  0.00  0.00           O
ATOM   2103  N   GLU A 291      -5.848  22.276 -23.457  0.00  0.00           N
ATOM   2104  CA  GLU A 291      -4.476  22.444 -23.735  0.00  0.00           C
ATOM   2105  C   GLU A 291      -4.029  21.452 -24.861  0.00  0.00           C
ATOM   2106  O   GLU A 291      -2.940  20.959 -24.891  0.00  0.00           O
ATOM   2107  CB  GLU A 291      -3.333  22.514 -22.667  0.00  0.00           C
ATOM   2108  CG  GLU A 291      -3.587  23.524 -21.538  0.00  0.00           C
ATOM   2109  CD  GLU A 291      -3.473  24.976 -21.906  0.00  0.00           C
ATOM   2110  OE1 GLU A 291      -2.354  25.607 -21.986  0.00  0.00           O
ATOM   2111  OE2 GLU A 291      -4.501  25.599 -22.163  0.00  0.00           O
ATOM   2112  N   CYS A 292      -4.970  21.217 -25.741  0.00  0.00           N
ATOM   2113  CA  CYS A 292      -4.937  20.225 -26.865  0.00  0.00           C
ATOM   2114  C   CYS A 292      -3.695  20.389 -27.768  0.00  0.00           C
ATOM   2115  O   CYS A 292      -3.303  19.380 -28.340  0.00  0.00           O
ATOM   2116  CB  CYS A 292      -6.280  20.427 -27.732  0.00  0.00           C
ATOM   2117  SG  CYS A 292      -7.554  19.714 -26.790  0.00  0.00           S
ATOM   2118  N   HIS A 293      -3.018  21.576 -27.769  0.00  0.00           N
ATOM   2119  CA  HIS A 293      -1.784  21.772 -28.517  0.00  0.00           C
ATOM   2120  C   HIS A 293      -0.541  20.961 -27.948  0.00  0.00           C
ATOM   2121  O   HIS A 293       0.517  21.101 -28.405  0.00  0.00           O
ATOM   2122  CB  HIS A 293      -1.526  23.269 -28.454  0.00  0.00           C
ATOM   2123  CG  HIS A 293      -1.498  23.822 -27.020  0.00  0.00           C
ATOM   2124  CD2 HIS A 293      -0.504  23.742 -26.096  0.00  0.00           C
ATOM   2125  ND1 HIS A 293      -2.600  24.505 -26.341  0.00  0.00           N
ATOM   2126  CE1 HIS A 293      -2.138  24.757 -25.100  0.00  0.00           C
ATOM   2127  NE2 HIS A 293      -0.898  24.296 -24.883  0.00  0.00           N
ATOM   2128  N   SER A 294      -0.682  20.301 -26.814  0.00  0.00           N
ATOM   2129  CA  SER A 294       0.408  19.758 -26.104  0.00  0.00           C
ATOM   2130  C   SER A 294       0.923  18.391 -26.619  0.00  0.00           C
ATOM   2131  O   SER A 294       0.089  17.598 -27.076  0.00  0.00           O
ATOM   2132  CB  SER A 294      -0.096  19.618 -24.634  0.00  0.00           C
ATOM   2133  OG  SER A 294      -0.392  20.745 -23.730  0.00  0.00           O
ATOM   2134  N   THR A 295       2.291  18.172 -26.688  0.00  0.00           N
ATOM   2135  CA  THR A 295       3.003  17.005 -27.076  0.00  0.00           C
ATOM   2136  C   THR A 295       3.150  16.039 -25.907  0.00  0.00           C
ATOM   2137  O   THR A 295       4.146  16.180 -25.210  0.00  0.00           O
ATOM   2138  CB  THR A 295       4.404  17.345 -27.731  0.00  0.00           C
ATOM   2139  CG2 THR A 295       4.113  18.064 -29.077  0.00  0.00           C
ATOM   2140  OG1 THR A 295       5.093  18.224 -26.821  0.00  0.00           O
ATOM   2141  N   ASP A 296       2.262  15.066 -25.726  0.00  0.00           N
ATOM   2142  CA  ASP A 296       2.501  13.852 -25.012  0.00  0.00           C
ATOM   2143  C   ASP A 296       1.782  12.633 -25.581  0.00  0.00           C
ATOM   2144  O   ASP A 296       0.621  12.656 -25.994  0.00  0.00           O
ATOM   2145  CB  ASP A 296       2.274  14.061 -23.493  0.00  0.00           C
ATOM   2146  CG  ASP A 296       2.444  12.784 -22.647  0.00  0.00           C
ATOM   2147  OD1 ASP A 296       3.667  12.413 -22.360  0.00  0.00           O
ATOM   2148  OD2 ASP A 296       1.400  12.102 -22.396  0.00  0.00           O
ATOM   2149  N   SER A 297       2.551  11.505 -25.559  0.00  0.00           N
ATOM   2150  CA  SER A 297       2.050  10.195 -26.018  0.00  0.00           C
ATOM   2151  C   SER A 297       0.715   9.712 -25.379  0.00  0.00           C
ATOM   2152  O   SER A 297      -0.233   9.423 -26.064  0.00  0.00           O
ATOM   2153  CB  SER A 297       3.230   9.239 -25.968  0.00  0.00           C
ATOM   2154  OG  SER A 297       3.637   9.196 -24.651  0.00  0.00           O
ATOM   2155  N   THR A 298       0.510   9.961 -24.074  0.00  0.00           N
ATOM   2156  CA  THR A 298      -0.756   9.681 -23.411  0.00  0.00           C
ATOM   2157  C   THR A 298      -1.781  10.794 -23.532  0.00  0.00           C
ATOM   2158  O   THR A 298      -2.978  10.435 -23.649  0.00  0.00           O
ATOM   2159  CB  THR A 298      -0.574   9.172 -21.900  0.00  0.00           C
ATOM   2160  CG2 THR A 298       0.168   7.841 -21.952  0.00  0.00           C
ATOM   2161  OG1 THR A 298       0.189   9.975 -21.021  0.00  0.00           O
ATOM   2162  N   THR A 299      -1.429  12.041 -23.882  0.00  0.00           N
ATOM   2163  CA  THR A 299      -2.416  13.020 -24.325  0.00  0.00           C
ATOM   2164  C   THR A 299      -3.049  12.687 -25.696  0.00  0.00           C
ATOM   2165  O   THR A 299      -4.263  12.696 -25.799  0.00  0.00           O
ATOM   2166  CB  THR A 299      -1.892  14.423 -24.379  0.00  0.00           C
ATOM   2167  CG2 THR A 299      -2.787  15.565 -24.817  0.00  0.00           C
ATOM   2168  OG1 THR A 299      -1.576  14.689 -23.018  0.00  0.00           O
ATOM   2169  N   ILE A 300      -2.153  12.277 -26.599  0.00  0.00           N
ATOM   2170  CA  ILE A 300      -2.516  11.881 -27.975  0.00  0.00           C
ATOM   2171  C   ILE A 300      -3.388  10.631 -28.055  0.00  0.00           C
ATOM   2172  O   ILE A 300      -4.353  10.580 -28.877  0.00  0.00           O
ATOM   2173  CB  ILE A 300      -1.160  11.751 -28.822  0.00  0.00           C
ATOM   2174  CG1 ILE A 300      -0.366  13.105 -29.085  0.00  0.00           C
ATOM   2175  CG2 ILE A 300      -1.494  11.132 -30.230  0.00  0.00           C
ATOM   2176  CD1 ILE A 300       1.080  12.901 -29.254  0.00  0.00           C
ATOM   2177  N   LEU A 301      -3.164   9.630 -27.238  0.00  0.00           N
ATOM   2178  CA  LEU A 301      -4.153   8.529 -27.057  0.00  0.00           C
ATOM   2179  C   LEU A 301      -5.416   8.784 -26.146  0.00  0.00           C
ATOM   2180  O   LEU A 301      -6.468   8.259 -26.391  0.00  0.00           O
ATOM   2181  CB  LEU A 301      -3.256   7.336 -26.599  0.00  0.00           C
ATOM   2182  CG  LEU A 301      -3.927   5.952 -26.633  0.00  0.00           C
ATOM   2183  CD1 LEU A 301      -4.609   5.617 -27.950  0.00  0.00           C
ATOM   2184  CD2 LEU A 301      -2.818   4.916 -26.387  0.00  0.00           C
ATOM   2185  N   GLY A 302      -5.271   9.616 -25.113  0.00  0.00           N
ATOM   2186  CA  GLY A 302      -6.409  10.354 -24.452  0.00  0.00           C
ATOM   2187  C   GLY A 302      -7.374  11.007 -25.413  0.00  0.00           C
ATOM   2188  O   GLY A 302      -8.520  10.565 -25.561  0.00  0.00           O
ATOM   2189  N   ILE A 303      -6.925  12.020 -26.090  0.00  0.00           N
ATOM   2190  CA  ILE A 303      -7.744  12.771 -27.068  0.00  0.00           C
ATOM   2191  C   ILE A 303      -8.308  11.839 -28.110  0.00  0.00           C
ATOM   2192  O   ILE A 303      -9.497  11.865 -28.375  0.00  0.00           O
ATOM   2193  CB  ILE A 303      -7.015  13.913 -27.823  0.00  0.00           C
ATOM   2194  CG1 ILE A 303      -6.556  15.045 -26.840  0.00  0.00           C
ATOM   2195  CG2 ILE A 303      -7.875  14.570 -28.961  0.00  0.00           C
ATOM   2196  CD1 ILE A 303      -5.733  16.225 -27.416  0.00  0.00           C
ATOM   2197  N   GLY A 304      -7.506  10.889 -28.589  0.00  0.00           N
ATOM   2198  CA  GLY A 304      -7.879   9.953 -29.524  0.00  0.00           C
ATOM   2199  C   GLY A 304      -8.868   8.933 -28.971  0.00  0.00           C
ATOM   2200  O   GLY A 304      -9.593   8.399 -29.810  0.00  0.00           O
ATOM   2201  N   THR A 305      -8.906   8.672 -27.660  0.00  0.00           N
ATOM   2202  CA  THR A 305      -9.810   7.772 -26.979  0.00  0.00           C
ATOM   2203  C   THR A 305     -11.180   8.487 -26.856  0.00  0.00           C
ATOM   2204  O   THR A 305     -12.189   7.886 -27.123  0.00  0.00           O
ATOM   2205  CB  THR A 305      -9.269   7.380 -25.620  0.00  0.00           C
ATOM   2206  CG2 THR A 305     -10.258   6.818 -24.680  0.00  0.00           C
ATOM   2207  OG1 THR A 305      -8.298   6.416 -25.842  0.00  0.00           O
ATOM   2208  N   VAL A 306     -11.105   9.794 -26.664  0.00  0.00           N
ATOM   2209  CA  VAL A 306     -12.303  10.651 -26.592  0.00  0.00           C
ATOM   2210  C   VAL A 306     -12.951  10.713 -27.993  0.00  0.00           C
ATOM   2211  O   VAL A 306     -14.163  10.490 -28.113  0.00  0.00           O
ATOM   2212  CB  VAL A 306     -11.931  12.047 -26.109  0.00  0.00           C
ATOM   2213  CG1 VAL A 306     -13.114  12.990 -26.320  0.00  0.00           C
ATOM   2214  CG2 VAL A 306     -11.583  12.056 -24.654  0.00  0.00           C
ATOM   2215  N   LEU A 307     -12.209  10.927 -29.119  0.00  0.00           N
ATOM   2216  CA  LEU A 307     -12.779  10.881 -30.519  0.00  0.00           C
ATOM   2217  C   LEU A 307     -13.440   9.559 -30.851  0.00  0.00           C
ATOM   2218  O   LEU A 307     -14.428   9.554 -31.556  0.00  0.00           O
ATOM   2219  CB  LEU A 307     -11.633  11.329 -31.468  0.00  0.00           C
ATOM   2220  CG  LEU A 307     -11.215  12.833 -31.322  0.00  0.00           C
ATOM   2221  CD1 LEU A 307      -9.855  13.049 -32.056  0.00  0.00           C
ATOM   2222  CD2 LEU A 307     -12.193  13.714 -32.077  0.00  0.00           C
ATOM   2223  N   ASP A 308     -13.145   8.475 -30.052  0.00  0.00           N
ATOM   2224  CA  ASP A 308     -13.536   7.140 -30.426  0.00  0.00           C
ATOM   2225  C   ASP A 308     -14.699   6.612 -29.554  0.00  0.00           C
ATOM   2226  O   ASP A 308     -15.698   6.035 -30.025  0.00  0.00           O
ATOM   2227  CB  ASP A 308     -12.327   6.213 -30.225  0.00  0.00           C
ATOM   2228  CG  ASP A 308     -12.465   4.832 -30.697  0.00  0.00           C
ATOM   2229  OD1 ASP A 308     -12.007   3.889 -30.020  0.00  0.00           O
ATOM   2230  OD2 ASP A 308     -13.072   4.661 -31.751  0.00  0.00           O
ATOM   2231  N   GLN A 309     -14.648   6.946 -28.235  0.00  0.00           N
ATOM   2232  CA  GLN A 309     -15.577   6.595 -27.227  0.00  0.00           C
ATOM   2233  C   GLN A 309     -16.734   7.658 -26.968  0.00  0.00           C
ATOM   2234  O   GLN A 309     -17.787   7.304 -26.406  0.00  0.00           O
ATOM   2235  CB  GLN A 309     -14.690   6.349 -25.913  0.00  0.00           C
ATOM   2236  CG  GLN A 309     -13.806   5.079 -25.794  0.00  0.00           C
ATOM   2237  CD  GLN A 309     -13.417   4.925 -24.303  0.00  0.00           C
ATOM   2238  NE2 GLN A 309     -13.608   3.785 -23.639  0.00  0.00           N
ATOM   2239  OE1 GLN A 309     -12.990   5.883 -23.675  0.00  0.00           O
ATOM   2240  N   ALA A 310     -16.458   8.962 -27.072  0.00  0.00           N
ATOM   2241  CA  ALA A 310     -17.388  10.018 -26.614  0.00  0.00           C
ATOM   2242  C   ALA A 310     -18.918   9.801 -27.038  0.00  0.00           C
ATOM   2243  O   ALA A 310     -19.790   9.916 -26.203  0.00  0.00           O
ATOM   2244  CB  ALA A 310     -16.833  11.359 -26.988  0.00  0.00           C
ATOM   2245  N   GLU A 311     -19.240   9.454 -28.273  0.00  0.00           N
ATOM   2246  CA  GLU A 311     -20.582   9.068 -28.684  0.00  0.00           C
ATOM   2247  C   GLU A 311     -21.057   7.745 -27.951  0.00  0.00           C
ATOM   2248  O   GLU A 311     -22.173   7.618 -27.464  0.00  0.00           O
ATOM   2249  CB  GLU A 311     -20.669   8.951 -30.215  0.00  0.00           C
ATOM   2250  CG  GLU A 311     -22.176   8.990 -30.704  0.00  0.00           C
ATOM   2251  CD  GLU A 311     -22.385   8.860 -32.279  0.00  0.00           C
ATOM   2252  OE1 GLU A 311     -23.571   8.925 -32.807  0.00  0.00           O
ATOM   2253  OE2 GLU A 311     -21.358   8.613 -32.966  0.00  0.00           O
ATOM   2254  N   THR A 312     -20.199   6.726 -27.859  0.00  0.00           N
ATOM   2255  CA  THR A 312     -20.474   5.374 -27.167  0.00  0.00           C
ATOM   2256  C   THR A 312     -20.740   5.686 -25.686  0.00  0.00           C
ATOM   2257  O   THR A 312     -21.697   5.121 -25.081  0.00  0.00           O
ATOM   2258  CB  THR A 312     -19.278   4.485 -27.370  0.00  0.00           C
ATOM   2259  CG2 THR A 312     -19.557   2.956 -27.194  0.00  0.00           C
ATOM   2260  OG1 THR A 312     -18.814   4.544 -28.728  0.00  0.00           O
ATOM   2261  N   ALA A 313     -20.035   6.554 -24.983  0.00  0.00           N
ATOM   2262  CA  ALA A 313     -20.301   7.153 -23.628  0.00  0.00           C
ATOM   2263  C   ALA A 313     -21.465   8.195 -23.426  0.00  0.00           C
ATOM   2264  O   ALA A 313     -21.747   8.601 -22.270  0.00  0.00           O
ATOM   2265  CB  ALA A 313     -19.066   7.793 -23.067  0.00  0.00           C
ATOM   2266  N   GLY A 314     -22.083   8.634 -24.544  0.00  0.00           N
ATOM   2267  CA  GLY A 314     -23.374   9.345 -24.508  0.00  0.00           C
ATOM   2268  C   GLY A 314     -23.173  10.828 -24.483  0.00  0.00           C
ATOM   2269  O   GLY A 314     -24.193  11.552 -24.437  0.00  0.00           O
ATOM   2270  N   ALA A 315     -21.919  11.339 -24.649  0.00  0.00           N
ATOM   2271  CA  ALA A 315     -21.716  12.773 -24.773  0.00  0.00           C
ATOM   2272  C   ALA A 315     -22.380  13.267 -26.130  0.00  0.00           C
ATOM   2273  O   ALA A 315     -22.316  12.664 -27.176  0.00  0.00           O
ATOM   2274  CB  ALA A 315     -20.157  13.035 -24.645  0.00  0.00           C
ATOM   2275  N   ARG A 316     -22.944  14.559 -25.877  0.00  0.00           N
ATOM   2276  CA  ARG A 316     -23.354  15.419 -27.043  0.00  0.00           C
ATOM   2277  C   ARG A 316     -22.263  16.283 -27.695  0.00  0.00           C
ATOM   2278  O   ARG A 316     -22.171  16.258 -28.911  0.00  0.00           O
ATOM   2279  CB  ARG A 316     -24.617  16.244 -26.726  0.00  0.00           C
ATOM   2280  CG  ARG A 316     -25.796  15.488 -26.110  0.00  0.00           C
ATOM   2281  CD  ARG A 316     -26.217  14.207 -26.983  0.00  0.00           C
ATOM   2282  NE  ARG A 316     -27.108  13.313 -26.278  0.00  0.00           N
ATOM   2283  CZ  ARG A 316     -27.963  12.503 -26.793  0.00  0.00           C
ATOM   2284  NH1 ARG A 316     -28.025  12.224 -28.030  0.00  0.00           N
ATOM   2285  NH2 ARG A 316     -28.809  11.853 -26.030  0.00  0.00           N
ATOM   2286  N   LEU A 317     -21.393  17.050 -26.967  0.00  0.00           N
ATOM   2287  CA  LEU A 317     -20.368  17.889 -27.600  0.00  0.00           C
ATOM   2288  C   LEU A 317     -19.006  17.493 -27.069  0.00  0.00           C
ATOM   2289  O   LEU A 317     -18.841  17.432 -25.834  0.00  0.00           O
ATOM   2290  CB  LEU A 317     -20.731  19.359 -27.318  0.00  0.00           C
ATOM   2291  CG  LEU A 317     -19.717  20.471 -27.758  0.00  0.00           C
ATOM   2292  CD1 LEU A 317     -19.584  20.810 -29.229  0.00  0.00           C
ATOM   2293  CD2 LEU A 317     -20.146  21.748 -27.052  0.00  0.00           C
ATOM   2294  N   VAL A 318     -17.946  17.258 -27.928  0.00  0.00           N
ATOM   2295  CA  VAL A 318     -16.503  17.145 -27.551  0.00  0.00           C
ATOM   2296  C   VAL A 318     -15.895  18.486 -27.862  0.00  0.00           C
ATOM   2297  O   VAL A 318     -15.744  18.796 -29.034  0.00  0.00           O
ATOM   2298  CB  VAL A 318     -15.749  15.947 -28.305  0.00  0.00           C
ATOM   2299  CG1 VAL A 318     -14.238  15.982 -27.930  0.00  0.00           C
ATOM   2300  CG2 VAL A 318     -16.469  14.564 -27.976  0.00  0.00           C
ATOM   2301  N   VAL A 319     -15.422  19.243 -26.864  0.00  0.00           N
ATOM   2302  CA  VAL A 319     -14.663  20.475 -27.099  0.00  0.00           C
ATOM   2303  C   VAL A 319     -13.140  20.257 -27.040  0.00  0.00           C
ATOM   2304  O   VAL A 319     -12.604  19.695 -26.102  0.00  0.00           O
ATOM   2305  CB  VAL A 319     -14.967  21.501 -25.946  0.00  0.00           C
ATOM   2306  CG1 VAL A 319     -14.404  22.884 -26.385  0.00  0.00           C
ATOM   2307  CG2 VAL A 319     -16.484  21.607 -25.853  0.00  0.00           C
ATOM   2308  N   LEU A 320     -12.516  20.693 -28.182  0.00  0.00           N
ATOM   2309  CA  LEU A 320     -11.053  20.664 -28.382  0.00  0.00           C
ATOM   2310  C   LEU A 320     -10.470  22.049 -28.165  0.00  0.00           C
ATOM   2311  O   LEU A 320     -10.218  22.815 -29.081  0.00  0.00           O
ATOM   2312  CB  LEU A 320     -10.740  20.074 -29.815  0.00  0.00           C
ATOM   2313  CG  LEU A 320     -11.041  18.587 -29.940  0.00  0.00           C
ATOM   2314  CD1 LEU A 320     -10.984  18.322 -31.481  0.00  0.00           C
ATOM   2315  CD2 LEU A 320     -10.026  17.741 -29.173  0.00  0.00           C
ATOM   2316  N   ALA A 321     -10.269  22.353 -26.889  0.00  0.00           N
ATOM   2317  CA  ALA A 321      -9.754  23.671 -26.482  0.00  0.00           C
ATOM   2318  C   ALA A 321      -8.154  23.718 -26.589  0.00  0.00           C
ATOM   2319  O   ALA A 321      -7.353  22.878 -26.170  0.00  0.00           O
ATOM   2320  CB  ALA A 321     -10.362  24.102 -25.197  0.00  0.00           C
ATOM   2321  N   THR A 322      -7.664  24.743 -27.275  0.00  0.00           N
ATOM   2322  CA  THR A 322      -6.269  24.893 -27.677  0.00  0.00           C
ATOM   2323  C   THR A 322      -5.980  26.431 -27.700  0.00  0.00           C
ATOM   2324  O   THR A 322      -6.895  27.217 -27.957  0.00  0.00           O
ATOM   2325  CB  THR A 322      -5.832  24.121 -28.915  0.00  0.00           C
ATOM   2326  CG2 THR A 322      -6.705  24.504 -30.057  0.00  0.00           C
ATOM   2327  OG1 THR A 322      -4.527  24.503 -29.210  0.00  0.00           O
ATOM   2328  N   ALA A 323      -4.682  26.822 -27.602  0.00  0.00           N
ATOM   2329  CA  ALA A 323      -4.262  28.226 -27.856  0.00  0.00           C
ATOM   2330  C   ALA A 323      -3.731  28.550 -29.264  0.00  0.00           C
ATOM   2331  O   ALA A 323      -3.668  29.751 -29.496  0.00  0.00           O
ATOM   2332  CB  ALA A 323      -3.325  28.661 -26.709  0.00  0.00           C
ATOM   2333  N   THR A 324      -3.310  27.594 -30.036  0.00  0.00           N
ATOM   2334  CA  THR A 324      -2.432  27.895 -31.085  0.00  0.00           C
ATOM   2335  C   THR A 324      -2.239  26.787 -32.085  0.00  0.00           C
ATOM   2336  O   THR A 324      -2.275  25.616 -31.686  0.00  0.00           O
ATOM   2337  CB  THR A 324      -0.956  28.228 -30.678  0.00  0.00           C
ATOM   2338  CG2 THR A 324      -0.691  29.673 -30.095  0.00  0.00           C
ATOM   2339  OG1 THR A 324      -0.521  27.216 -29.821  0.00  0.00           O
ATOM   2340  N   PRO A 325      -2.091  27.139 -33.376  0.00  0.00           N
ATOM   2341  CA  PRO A 325      -1.883  26.122 -34.410  0.00  0.00           C
ATOM   2342  C   PRO A 325      -0.434  25.609 -34.381  0.00  0.00           C
ATOM   2343  O   PRO A 325       0.515  26.319 -34.009  0.00  0.00           O
ATOM   2344  CB  PRO A 325      -2.325  26.824 -35.732  0.00  0.00           C
ATOM   2345  CG  PRO A 325      -1.870  28.227 -35.514  0.00  0.00           C
ATOM   2346  CD  PRO A 325      -2.131  28.459 -34.022  0.00  0.00           C
ATOM   2347  N   PRO A 326      -0.127  24.393 -34.966  0.00  0.00           N
ATOM   2348  CA  PRO A 326       1.268  23.978 -35.075  0.00  0.00           C
ATOM   2349  C   PRO A 326       2.159  24.948 -35.842  0.00  0.00           C
ATOM   2350  O   PRO A 326       1.685  25.607 -36.834  0.00  0.00           O
ATOM   2351  CB  PRO A 326       1.335  22.703 -35.792  0.00  0.00           C
ATOM   2352  CG  PRO A 326      -0.042  22.103 -35.666  0.00  0.00           C
ATOM   2353  CD  PRO A 326      -0.959  23.353 -35.635  0.00  0.00           C
ATOM   2354  N   GLY A 327       3.405  25.049 -35.435  0.00  0.00           N
ATOM   2355  CA  GLY A 327       4.370  26.044 -36.000  0.00  0.00           C
ATOM   2356  C   GLY A 327       4.245  27.439 -35.416  0.00  0.00           C
ATOM   2357  O   GLY A 327       4.792  28.410 -35.903  0.00  0.00           O
ATOM   2358  N   SER A 328       3.692  27.576 -34.210  0.00  0.00           N
ATOM   2359  CA  SER A 328       3.508  28.947 -33.483  0.00  0.00           C
ATOM   2360  C   SER A 328       3.768  28.719 -31.941  0.00  0.00           C
ATOM   2361  O   SER A 328       3.894  27.609 -31.434  0.00  0.00           O
ATOM   2362  CB  SER A 328       2.101  29.519 -33.686  0.00  0.00           C
ATOM   2363  OG  SER A 328       1.914  30.831 -33.236  0.00  0.00           O
ATOM   2364  N   VAL A 329       3.820  29.830 -31.241  0.00  0.00           N
ATOM   2365  CA  VAL A 329       4.342  29.940 -29.871  0.00  0.00           C
ATOM   2366  C   VAL A 329       3.229  30.373 -28.934  0.00  0.00           C
ATOM   2367  O   VAL A 329       2.767  31.522 -29.019  0.00  0.00           O
ATOM   2368  CB  VAL A 329       5.470  30.972 -29.920  0.00  0.00           C
ATOM   2369  CG1 VAL A 329       6.003  31.393 -28.532  0.00  0.00           C
ATOM   2370  CG2 VAL A 329       6.691  30.524 -30.731  0.00  0.00           C
ATOM   2371  N   THR A 330       2.791  29.536 -27.959  0.00  0.00           N
ATOM   2372  CA  THR A 330       1.991  29.914 -26.843  0.00  0.00           C
ATOM   2373  C   THR A 330       2.747  30.981 -25.996  0.00  0.00           C
ATOM   2374  O   THR A 330       3.833  30.694 -25.603  0.00  0.00           O
ATOM   2375  CB  THR A 330       1.540  28.671 -25.962  0.00  0.00           C
ATOM   2376  CG2 THR A 330       0.696  27.817 -26.857  0.00  0.00           C
ATOM   2377  OG1 THR A 330       2.740  28.008 -25.684  0.00  0.00           O
ATOM   2378  N   VAL A 331       1.990  31.985 -25.499  0.00  0.00           N
ATOM   2379  CA  VAL A 331       2.615  32.998 -24.613  0.00  0.00           C
ATOM   2380  C   VAL A 331       2.511  32.508 -23.102  0.00  0.00           C
ATOM   2381  O   VAL A 331       1.768  31.623 -22.868  0.00  0.00           O
ATOM   2382  CB  VAL A 331       1.910  34.367 -24.868  0.00  0.00           C
ATOM   2383  CG1 VAL A 331       2.303  35.146 -26.186  0.00  0.00           C
ATOM   2384  CG2 VAL A 331       0.384  34.480 -24.730  0.00  0.00           C
ATOM   2385  N   PRO A 332       3.195  33.057 -22.110  0.00  0.00           N
ATOM   2386  CA  PRO A 332       2.840  32.957 -20.752  0.00  0.00           C
ATOM   2387  C   PRO A 332       1.394  33.432 -20.355  0.00  0.00           C
ATOM   2388  O   PRO A 332       0.687  34.209 -20.995  0.00  0.00           O
ATOM   2389  CB  PRO A 332       3.915  33.775 -20.004  0.00  0.00           C
ATOM   2390  CG  PRO A 332       4.503  34.736 -21.057  0.00  0.00           C
ATOM   2391  CD  PRO A 332       4.405  33.904 -22.357  0.00  0.00           C
ATOM   2392  N   HIS A 333       0.976  32.961 -19.172  0.00  0.00           N
ATOM   2393  CA  HIS A 333      -0.325  33.246 -18.573  0.00  0.00           C
ATOM   2394  C   HIS A 333      -0.320  34.561 -17.823  0.00  0.00           C
ATOM   2395  O   HIS A 333       0.618  34.868 -17.070  0.00  0.00           O
ATOM   2396  CB  HIS A 333      -0.631  32.034 -17.607  0.00  0.00           C
ATOM   2397  CG  HIS A 333      -1.966  32.018 -17.091  0.00  0.00           C
ATOM   2398  CD2 HIS A 333      -3.036  31.400 -17.670  0.00  0.00           C
ATOM   2399  ND1 HIS A 333      -2.345  32.674 -15.964  0.00  0.00           N
ATOM   2400  CE1 HIS A 333      -3.644  32.353 -15.748  0.00  0.00           C
ATOM   2401  NE2 HIS A 333      -4.046  31.609 -16.782  0.00  0.00           N
ATOM   2402  N   PRO A 334      -1.407  35.350 -18.007  0.00  0.00           N
ATOM   2403  CA  PRO A 334      -1.684  36.568 -17.338  0.00  0.00           C
ATOM   2404  C   PRO A 334      -2.001  36.440 -15.837  0.00  0.00           C
ATOM   2405  O   PRO A 334      -3.021  36.910 -15.271  0.00  0.00           O
ATOM   2406  CB  PRO A 334      -2.705  37.354 -18.178  0.00  0.00           C
ATOM   2407  CG  PRO A 334      -3.498  36.271 -18.882  0.00  0.00           C
ATOM   2408  CD  PRO A 334      -2.473  35.124 -18.926  0.00  0.00           C
ATOM   2409  N   ASN A 335      -1.043  35.890 -15.050  0.00  0.00           N
ATOM   2410  CA  ASN A 335      -0.855  35.795 -13.602  0.00  0.00           C
ATOM   2411  C   ASN A 335       0.611  35.556 -13.205  0.00  0.00           C
ATOM   2412  O   ASN A 335       0.996  35.678 -12.061  0.00  0.00           O
ATOM   2413  CB  ASN A 335      -1.945  34.873 -12.994  0.00  0.00           C
ATOM   2414  CG  ASN A 335      -1.859  34.878 -11.473  0.00  0.00           C
ATOM   2415  ND2 ASN A 335      -1.317  33.774 -10.885  0.00  0.00           N
ATOM   2416  OD1 ASN A 335      -2.006  35.895 -10.858  0.00  0.00           O
ATOM   2417  N   ILE A 336       1.434  35.184 -14.168  0.00  0.00           N
ATOM   2418  CA  ILE A 336       2.832  34.724 -13.932  0.00  0.00           C
ATOM   2419  C   ILE A 336       3.800  35.922 -14.311  0.00  0.00           C
ATOM   2420  O   ILE A 336       3.781  36.404 -15.448  0.00  0.00           O
ATOM   2421  CB  ILE A 336       3.107  33.481 -14.710  0.00  0.00           C
ATOM   2422  CG1 ILE A 336       2.122  32.261 -14.516  0.00  0.00           C
ATOM   2423  CG2 ILE A 336       4.555  33.061 -14.454  0.00  0.00           C
ATOM   2424  CD1 ILE A 336       2.342  31.110 -15.513  0.00  0.00           C
ATOM   2425  N   GLU A 337       4.649  36.334 -13.367  0.00  0.00           N
ATOM   2426  CA  GLU A 337       5.765  37.265 -13.685  0.00  0.00           C
ATOM   2427  C   GLU A 337       7.117  36.473 -13.945  0.00  0.00           C
ATOM   2428  O   GLU A 337       7.570  35.787 -13.017  0.00  0.00           O
ATOM   2429  CB  GLU A 337       5.819  38.198 -12.527  0.00  0.00           C
ATOM   2430  CG  GLU A 337       6.215  39.598 -13.009  0.00  0.00           C
ATOM   2431  CD  GLU A 337       6.655  40.440 -11.856  0.00  0.00           C
ATOM   2432  OE1 GLU A 337       5.813  41.216 -11.340  0.00  0.00           O
ATOM   2433  OE2 GLU A 337       7.788  40.413 -11.375  0.00  0.00           O
ATOM   2434  N   GLU A 338       7.622  36.552 -15.156  0.00  0.00           N
ATOM   2435  CA  GLU A 338       8.892  35.911 -15.517  0.00  0.00           C
ATOM   2436  C   GLU A 338       9.973  36.886 -15.265  0.00  0.00           C
ATOM   2437  O   GLU A 338       9.726  38.113 -15.227  0.00  0.00           O
ATOM   2438  CB  GLU A 338       8.859  35.517 -17.006  0.00  0.00           C
ATOM   2439  CG  GLU A 338       7.703  34.670 -17.415  0.00  0.00           C
ATOM   2440  CD  GLU A 338       7.782  34.213 -18.926  0.00  0.00           C
ATOM   2441  OE1 GLU A 338       7.786  33.006 -19.200  0.00  0.00           O
ATOM   2442  OE2 GLU A 338       7.841  35.124 -19.779  0.00  0.00           O
ATOM   2443  N   VAL A 339      11.144  36.289 -15.248  0.00  0.00           N
ATOM   2444  CA  VAL A 339      12.438  36.959 -15.003  0.00  0.00           C
ATOM   2445  C   VAL A 339      13.601  36.079 -15.307  0.00  0.00           C
ATOM   2446  O   VAL A 339      13.526  34.853 -15.238  0.00  0.00           O
ATOM   2447  CB  VAL A 339      12.489  37.517 -13.493  0.00  0.00           C
ATOM   2448  CG1 VAL A 339      12.261  36.432 -12.464  0.00  0.00           C
ATOM   2449  CG2 VAL A 339      13.764  38.352 -13.149  0.00  0.00           C
ATOM   2450  N   ALA A 340      14.673  36.636 -15.833  0.00  0.00           N
ATOM   2451  CA  ALA A 340      15.887  35.955 -15.842  0.00  0.00           C
ATOM   2452  C   ALA A 340      16.636  35.775 -14.450  0.00  0.00           C
ATOM   2453  O   ALA A 340      16.860  36.742 -13.733  0.00  0.00           O
ATOM   2454  CB  ALA A 340      16.824  36.630 -16.832  0.00  0.00           C
ATOM   2455  N   LEU A 341      17.059  34.554 -14.097  0.00  0.00           N
ATOM   2456  CA  LEU A 341      18.104  34.209 -13.165  0.00  0.00           C
ATOM   2457  C   LEU A 341      19.427  34.891 -13.608  0.00  0.00           C
ATOM   2458  O   LEU A 341      19.702  35.023 -14.795  0.00  0.00           O
ATOM   2459  CB  LEU A 341      18.329  32.665 -13.048  0.00  0.00           C
ATOM   2460  CG  LEU A 341      19.139  32.130 -11.880  0.00  0.00           C
ATOM   2461  CD1 LEU A 341      18.354  32.484 -10.657  0.00  0.00           C
ATOM   2462  CD2 LEU A 341      19.261  30.616 -12.004  0.00  0.00           C
ATOM   2463  N   SER A 342      20.171  35.502 -12.725  0.00  0.00           N
ATOM   2464  CA  SER A 342      21.335  36.227 -12.922  0.00  0.00           C
ATOM   2465  C   SER A 342      22.628  35.453 -12.735  0.00  0.00           C
ATOM   2466  O   SER A 342      22.630  34.432 -11.928  0.00  0.00           O
ATOM   2467  CB  SER A 342      21.351  37.579 -12.139  0.00  0.00           C
ATOM   2468  OG  SER A 342      22.296  38.365 -12.729  0.00  0.00           O
ATOM   2469  N   ASN A 343      23.766  35.875 -13.254  0.00  0.00           N
ATOM   2470  CA  ASN A 343      24.960  35.076 -13.078  0.00  0.00           C
ATOM   2471  C   ASN A 343      25.484  35.125 -11.635  0.00  0.00           C
ATOM   2472  O   ASN A 343      26.159  34.236 -11.149  0.00  0.00           O
ATOM   2473  CB  ASN A 343      26.001  35.526 -14.152  0.00  0.00           C
ATOM   2474  CG  ASN A 343      27.097  34.590 -14.243  0.00  0.00           C
ATOM   2475  ND2 ASN A 343      28.301  35.063 -14.580  0.00  0.00           N
ATOM   2476  OD1 ASN A 343      26.894  33.401 -14.036  0.00  0.00           O
ATOM   2477  N   THR A 344      25.085  36.156 -10.872  0.00  0.00           N
ATOM   2478  CA  THR A 344      25.496  36.421  -9.440  0.00  0.00           C
ATOM   2479  C   THR A 344      24.508  35.803  -8.543  0.00  0.00           C
ATOM   2480  O   THR A 344      23.292  35.993  -8.611  0.00  0.00           O
ATOM   2481  CB  THR A 344      25.491  37.970  -9.081  0.00  0.00           C
ATOM   2482  CG2 THR A 344      25.837  38.417  -7.634  0.00  0.00           C
ATOM   2483  OG1 THR A 344      26.374  38.549  -9.948  0.00  0.00           O
ATOM   2484  N   GLY A 345      25.044  34.910  -7.725  0.00  0.00           N
ATOM   2485  CA  GLY A 345      24.296  34.019  -6.835  0.00  0.00           C
ATOM   2486  C   GLY A 345      25.275  33.371  -5.868  0.00  0.00           C
ATOM   2487  O   GLY A 345      26.355  33.929  -5.604  0.00  0.00           O
ATOM   2488  N   GLU A 346      24.939  32.240  -5.256  0.00  0.00           N
ATOM   2489  CA  GLU A 346      25.596  31.510  -4.217  0.00  0.00           C
ATOM   2490  C   GLU A 346      26.014  30.058  -4.653  0.00  0.00           C
ATOM   2491  O   GLU A 346      27.179  29.771  -4.572  0.00  0.00           O
ATOM   2492  CB  GLU A 346      24.640  31.448  -3.020  0.00  0.00           C
ATOM   2493  CG  GLU A 346      24.439  32.873  -2.391  0.00  0.00           C
ATOM   2494  CD  GLU A 346      23.638  32.937  -1.106  0.00  0.00           C
ATOM   2495  OE1 GLU A 346      24.180  32.501  -0.105  0.00  0.00           O
ATOM   2496  OE2 GLU A 346      22.481  33.444  -1.176  0.00  0.00           O
ATOM   2497  N   ILE A 347      25.197  29.349  -5.443  0.00  0.00           N
ATOM   2498  CA  ILE A 347      25.739  28.162  -6.220  0.00  0.00           C
ATOM   2499  C   ILE A 347      25.514  28.283  -7.771  0.00  0.00           C
ATOM   2500  O   ILE A 347      24.449  28.714  -8.222  0.00  0.00           O
ATOM   2501  CB  ILE A 347      25.297  26.800  -5.639  0.00  0.00           C
ATOM   2502  CG1 ILE A 347      23.806  26.506  -5.712  0.00  0.00           C
ATOM   2503  CG2 ILE A 347      25.843  26.547  -4.253  0.00  0.00           C
ATOM   2504  CD1 ILE A 347      23.376  25.010  -5.628  0.00  0.00           C
ATOM   2505  N   PRO A 348      26.476  27.783  -8.571  0.00  0.00           N
ATOM   2506  CA  PRO A 348      26.261  27.856 -10.089  0.00  0.00           C
ATOM   2507  C   PRO A 348      25.281  26.853 -10.632  0.00  0.00           C
ATOM   2508  O   PRO A 348      25.119  25.774 -10.068  0.00  0.00           O
ATOM   2509  CB  PRO A 348      27.632  27.822 -10.720  0.00  0.00           C
ATOM   2510  CG  PRO A 348      28.546  27.223  -9.644  0.00  0.00           C
ATOM   2511  CD  PRO A 348      27.867  27.499  -8.328  0.00  0.00           C
ATOM   2512  N   PHE A 349      24.548  27.196 -11.743  0.00  0.00           N
ATOM   2513  CA  PHE A 349      23.367  26.524 -12.269  0.00  0.00           C
ATOM   2514  C   PHE A 349      23.210  27.039 -13.738  0.00  0.00           C
ATOM   2515  O   PHE A 349      22.774  28.146 -13.969  0.00  0.00           O
ATOM   2516  CB  PHE A 349      22.224  26.880 -11.336  0.00  0.00           C
ATOM   2517  CG  PHE A 349      20.853  26.446 -11.775  0.00  0.00           C
ATOM   2518  CD1 PHE A 349      20.445  25.078 -11.486  0.00  0.00           C
ATOM   2519  CD2 PHE A 349      20.058  27.313 -12.514  0.00  0.00           C
ATOM   2520  CE1 PHE A 349      19.235  24.614 -12.010  0.00  0.00           C
ATOM   2521  CE2 PHE A 349      18.799  26.892 -12.962  0.00  0.00           C
ATOM   2522  CZ  PHE A 349      18.425  25.543 -12.748  0.00  0.00           C
ATOM   2523  N   TYR A 350      23.456  26.233 -14.700  0.00  0.00           N
ATOM   2524  CA  TYR A 350      23.135  26.316 -16.151  0.00  0.00           C
ATOM   2525  C   TYR A 350      23.657  27.595 -16.791  0.00  0.00           C
ATOM   2526  O   TYR A 350      23.068  28.158 -17.774  0.00  0.00           O
ATOM   2527  CB  TYR A 350      21.618  26.076 -16.375  0.00  0.00           C
ATOM   2528  CG  TYR A 350      21.279  24.638 -16.291  0.00  0.00           C
ATOM   2529  CD1 TYR A 350      21.056  24.089 -15.030  0.00  0.00           C
ATOM   2530  CD2 TYR A 350      21.321  23.734 -17.385  0.00  0.00           C
ATOM   2531  CE1 TYR A 350      20.706  22.700 -14.869  0.00  0.00           C
ATOM   2532  CE2 TYR A 350      20.944  22.388 -17.229  0.00  0.00           C
ATOM   2533  CZ  TYR A 350      20.501  21.901 -15.961  0.00  0.00           C
ATOM   2534  OH  TYR A 350      20.110  20.679 -15.604  0.00  0.00           O
ATOM   2535  N   GLY A 351      24.820  27.980 -16.320  0.00  0.00           N
ATOM   2536  CA  GLY A 351      25.453  29.243 -16.775  0.00  0.00           C
ATOM   2537  C   GLY A 351      24.857  30.547 -16.074  0.00  0.00           C
ATOM   2538  O   GLY A 351      25.228  31.664 -16.449  0.00  0.00           O
ATOM   2539  N   LYS A 352      23.960  30.453 -15.136  0.00  0.00           N
ATOM   2540  CA  LYS A 352      23.654  31.483 -14.099  0.00  0.00           C
ATOM   2541  C   LYS A 352      24.078  30.968 -12.708  0.00  0.00           C
ATOM   2542  O   LYS A 352      24.939  30.156 -12.640  0.00  0.00           O
ATOM   2543  CB  LYS A 352      22.115  31.830 -14.166  0.00  0.00           C
ATOM   2544  CG  LYS A 352      21.761  32.350 -15.598  0.00  0.00           C
ATOM   2545  CD  LYS A 352      22.362  33.633 -16.134  0.00  0.00           C
ATOM   2546  CE  LYS A 352      21.664  34.090 -17.445  0.00  0.00           C
ATOM   2547  NZ  LYS A 352      22.060  35.442 -17.798  0.00  0.00           N
ATOM   2548  N   ALA A 353      23.528  31.568 -11.585  0.00  0.00           N
ATOM   2549  CA  ALA A 353      23.633  30.921 -10.252  0.00  0.00           C
ATOM   2550  C   ALA A 353      22.233  31.095  -9.625  0.00  0.00           C
ATOM   2551  O   ALA A 353      21.540  32.136  -9.734  0.00  0.00           O
ATOM   2552  CB  ALA A 353      24.819  31.508  -9.506  0.00  0.00           C
ATOM   2553  N   ILE A 354      21.995  30.219  -8.638  0.00  0.00           N
ATOM   2554  CA  ILE A 354      20.959  30.422  -7.624  0.00  0.00           C
ATOM   2555  C   ILE A 354      21.527  31.186  -6.380  0.00  0.00           C
ATOM   2556  O   ILE A 354      22.513  30.739  -5.812  0.00  0.00           O
ATOM   2557  CB  ILE A 354      20.456  29.053  -7.255  0.00  0.00           C
ATOM   2558  CG1 ILE A 354      20.117  28.187  -8.469  0.00  0.00           C
ATOM   2559  CG2 ILE A 354      19.196  29.116  -6.344  0.00  0.00           C
ATOM   2560  CD1 ILE A 354      19.975  26.685  -8.146  0.00  0.00           C
ATOM   2561  N   PRO A 355      20.865  32.296  -5.956  0.00  0.00           N
ATOM   2562  CA  PRO A 355      20.993  32.749  -4.579  0.00  0.00           C
ATOM   2563  C   PRO A 355      20.018  31.958  -3.661  0.00  0.00           C
ATOM   2564  O   PRO A 355      18.884  31.642  -4.041  0.00  0.00           O
ATOM   2565  CB  PRO A 355      20.705  34.303  -4.679  0.00  0.00           C
ATOM   2566  CG  PRO A 355      19.891  34.435  -5.946  0.00  0.00           C
ATOM   2567  CD  PRO A 355      20.295  33.316  -6.907  0.00  0.00           C
ATOM   2568  N   ILE A 356      20.489  31.763  -2.441  0.00  0.00           N
ATOM   2569  CA  ILE A 356      19.700  30.861  -1.525  0.00  0.00           C
ATOM   2570  C   ILE A 356      18.590  31.678  -0.916  0.00  0.00           C
ATOM   2571  O   ILE A 356      17.489  31.173  -0.831  0.00  0.00           O
ATOM   2572  CB  ILE A 356      20.674  30.237  -0.442  0.00  0.00           C
ATOM   2573  CG1 ILE A 356      21.859  29.458  -1.145  0.00  0.00           C
ATOM   2574  CG2 ILE A 356      19.871  29.328   0.543  0.00  0.00           C
ATOM   2575  CD1 ILE A 356      21.301  28.262  -1.986  0.00  0.00           C
ATOM   2576  N   GLU A 357      18.734  32.979  -0.619  0.00  0.00           N
ATOM   2577  CA  GLU A 357      17.580  33.791  -0.253  0.00  0.00           C
ATOM   2578  C   GLU A 357      16.464  33.831  -1.365  0.00  0.00           C
ATOM   2579  O   GLU A 357      15.325  34.041  -1.039  0.00  0.00           O
ATOM   2580  CB  GLU A 357      18.115  35.227   0.046  0.00  0.00           C
ATOM   2581  CG  GLU A 357      18.843  36.016  -1.107  0.00  0.00           C
ATOM   2582  CD  GLU A 357      19.602  37.215  -0.465  0.00  0.00           C
ATOM   2583  OE1 GLU A 357      19.068  38.332  -0.466  0.00  0.00           O
ATOM   2584  OE2 GLU A 357      20.679  36.990   0.168  0.00  0.00           O
ATOM   2585  N   ALA A 358      16.784  33.449  -2.640  0.00  0.00           N
ATOM   2586  CA  ALA A 358      15.822  33.159  -3.652  0.00  0.00           C
ATOM   2587  C   ALA A 358      15.066  31.782  -3.455  0.00  0.00           C
ATOM   2588  O   ALA A 358      14.080  31.578  -4.241  0.00  0.00           O
ATOM   2589  CB  ALA A 358      16.301  33.332  -5.149  0.00  0.00           C
ATOM   2590  N   ILE A 359      15.350  30.933  -2.496  0.00  0.00           N
ATOM   2591  CA  ILE A 359      14.752  29.604  -2.335  0.00  0.00           C
ATOM   2592  C   ILE A 359      14.653  29.243  -0.820  0.00  0.00           C
ATOM   2593  O   ILE A 359      14.088  28.141  -0.571  0.00  0.00           O
ATOM   2594  CB  ILE A 359      15.459  28.440  -3.130  0.00  0.00           C
ATOM   2595  CG1 ILE A 359      16.934  28.365  -2.781  0.00  0.00           C
ATOM   2596  CG2 ILE A 359      15.169  28.467  -4.651  0.00  0.00           C
ATOM   2597  CD1 ILE A 359      17.698  27.125  -3.195  0.00  0.00           C
ATOM   2598  N   ARG A 360      15.058  30.043   0.165  0.00  0.00           N
ATOM   2599  CA  ARG A 360      14.870  29.714   1.612  0.00  0.00           C
ATOM   2600  C   ARG A 360      13.498  30.246   2.053  0.00  0.00           C
ATOM   2601  O   ARG A 360      13.139  31.437   1.806  0.00  0.00           O
ATOM   2602  CB  ARG A 360      15.973  30.309   2.421  0.00  0.00           C
ATOM   2603  CG  ARG A 360      16.292  29.490   3.711  0.00  0.00           C
ATOM   2604  CD  ARG A 360      16.979  30.225   4.861  0.00  0.00           C
ATOM   2605  NE  ARG A 360      18.411  30.463   4.591  0.00  0.00           N
ATOM   2606  CZ  ARG A 360      19.458  29.642   4.889  0.00  0.00           C
ATOM   2607  NH1 ARG A 360      19.256  28.400   5.361  0.00  0.00           N
ATOM   2608  NH2 ARG A 360      20.740  29.965   4.781  0.00  0.00           N
ATOM   2609  N   GLY A 361      12.607  29.395   2.546  0.00  0.00           N
ATOM   2610  CA  GLY A 361      11.496  29.781   3.353  0.00  0.00           C
ATOM   2611  C   GLY A 361      10.070  29.768   2.741  0.00  0.00           C
ATOM   2612  O   GLY A 361       9.021  30.016   3.432  0.00  0.00           O
ATOM   2613  N   GLY A 362      10.006  29.427   1.472  0.00  0.00           N
ATOM   2614  CA  GLY A 362       8.824  29.295   0.620  0.00  0.00           C
ATOM   2615  C   GLY A 362       8.815  27.935  -0.117  0.00  0.00           C
ATOM   2616  O   GLY A 362       9.734  27.194  -0.041  0.00  0.00           O
ATOM   2617  N   ARG A 363       7.683  27.612  -0.763  0.00  0.00           N
ATOM   2618  CA  ARG A 363       7.537  26.300  -1.466  0.00  0.00           C
ATOM   2619  C   ARG A 363       8.315  26.402  -2.831  0.00  0.00           C
ATOM   2620  O   ARG A 363       7.800  27.039  -3.743  0.00  0.00           O
ATOM   2621  CB  ARG A 363       6.042  26.021  -1.691  0.00  0.00           C
ATOM   2622  CG  ARG A 363       5.206  25.973  -0.449  0.00  0.00           C
ATOM   2623  CD  ARG A 363       5.479  24.820   0.513  0.00  0.00           C
ATOM   2624  NE  ARG A 363       5.310  23.520  -0.222  0.00  0.00           N
ATOM   2625  CZ  ARG A 363       5.179  22.345   0.408  0.00  0.00           C
ATOM   2626  NH1 ARG A 363       5.532  22.236   1.690  0.00  0.00           N
ATOM   2627  NH2 ARG A 363       4.891  21.233  -0.184  0.00  0.00           N
ATOM   2628  N   HIS A 364       9.511  25.916  -2.824  0.00  0.00           N
ATOM   2629  CA  HIS A 364      10.454  26.388  -3.872  0.00  0.00           C
ATOM   2630  C   HIS A 364      10.883  25.200  -4.786  0.00  0.00           C
ATOM   2631  O   HIS A 364      10.991  24.116  -4.257  0.00  0.00           O
ATOM   2632  CB  HIS A 364      11.585  27.089  -3.066  0.00  0.00           C
ATOM   2633  CG  HIS A 364      11.217  28.585  -2.821  0.00  0.00           C
ATOM   2634  CD2 HIS A 364      10.862  29.508  -3.801  0.00  0.00           C
ATOM   2635  ND1 HIS A 364      11.465  29.286  -1.704  0.00  0.00           N
ATOM   2636  CE1 HIS A 364      11.161  30.533  -1.938  0.00  0.00           C
ATOM   2637  NE2 HIS A 364      10.818  30.736  -3.200  0.00  0.00           N
ATOM   2638  N   LEU A 365      10.977  25.381  -6.117  0.00  0.00           N
ATOM   2639  CA  LEU A 365      11.337  24.340  -7.039  0.00  0.00           C
ATOM   2640  C   LEU A 365      12.494  24.684  -7.958  0.00  0.00           C
ATOM   2641  O   LEU A 365      12.670  25.842  -8.258  0.00  0.00           O
ATOM   2642  CB  LEU A 365      10.118  24.176  -7.961  0.00  0.00           C
ATOM   2643  CG  LEU A 365      10.079  23.125  -9.071  0.00  0.00           C
ATOM   2644  CD1 LEU A 365      10.002  21.695  -8.579  0.00  0.00           C
ATOM   2645  CD2 LEU A 365       8.812  23.335  -9.968  0.00  0.00           C
ATOM   2646  N   ILE A 366      13.224  23.667  -8.503  0.00  0.00           N
ATOM   2647  CA  ILE A 366      14.199  23.890  -9.528  0.00  0.00           C
ATOM   2648  C   ILE A 366      13.990  22.772 -10.607  0.00  0.00           C
ATOM   2649  O   ILE A 366      14.012  21.644 -10.101  0.00  0.00           O
ATOM   2650  CB  ILE A 366      15.738  23.916  -9.018  0.00  0.00           C
ATOM   2651  CG1 ILE A 366      15.934  24.958  -7.895  0.00  0.00           C
ATOM   2652  CG2 ILE A 366      16.689  24.079 -10.221  0.00  0.00           C
ATOM   2653  CD1 ILE A 366      17.043  24.462  -6.967  0.00  0.00           C
ATOM   2654  N   PHE A 367      13.970  23.067 -11.844  0.00  0.00           N
ATOM   2655  CA  PHE A 367      13.891  21.982 -12.838  0.00  0.00           C
ATOM   2656  C   PHE A 367      15.348  21.701 -13.384  0.00  0.00           C
ATOM   2657  O   PHE A 367      15.913  22.477 -14.132  0.00  0.00           O
ATOM   2658  CB  PHE A 367      12.970  22.305 -14.078  0.00  0.00           C
ATOM   2659  CG  PHE A 367      11.442  22.145 -13.925  0.00  0.00           C
ATOM   2660  CD1 PHE A 367      10.928  20.863 -14.259  0.00  0.00           C
ATOM   2661  CD2 PHE A 367      10.650  23.184 -13.583  0.00  0.00           C
ATOM   2662  CE1 PHE A 367       9.545  20.581 -14.063  0.00  0.00           C
ATOM   2663  CE2 PHE A 367       9.225  22.989 -13.436  0.00  0.00           C
ATOM   2664  CZ  PHE A 367       8.738  21.652 -13.637  0.00  0.00           C
ATOM   2665  N   CYS A 368      15.821  20.464 -13.149  0.00  0.00           N
ATOM   2666  CA  CYS A 368      16.985  19.905 -13.831  0.00  0.00           C
ATOM   2667  C   CYS A 368      16.619  18.871 -14.892  0.00  0.00           C
ATOM   2668  O   CYS A 368      15.738  18.043 -14.696  0.00  0.00           O
ATOM   2669  CB  CYS A 368      17.904  19.367 -12.742  0.00  0.00           C
ATOM   2670  SG  CYS A 368      18.083  20.660 -11.500  0.00  0.00           S
ATOM   2671  N   HIS A 369      17.280  18.931 -16.038  0.00  0.00           N
ATOM   2672  CA  HIS A 369      16.821  18.221 -17.241  0.00  0.00           C
ATOM   2673  C   HIS A 369      17.165  16.684 -17.162  0.00  0.00           C
ATOM   2674  O   HIS A 369      16.387  15.831 -17.501  0.00  0.00           O
ATOM   2675  CB  HIS A 369      17.452  18.738 -18.508  0.00  0.00           C
ATOM   2676  CG  HIS A 369      18.958  18.595 -18.652  0.00  0.00           C
ATOM   2677  CD2 HIS A 369      19.556  17.671 -19.457  0.00  0.00           C
ATOM   2678  ND1 HIS A 369      20.020  19.245 -17.902  0.00  0.00           N
ATOM   2679  CE1 HIS A 369      21.144  18.689 -18.303  0.00  0.00           C
ATOM   2680  NE2 HIS A 369      20.922  17.783 -19.296  0.00  0.00           N
ATOM   2681  N   SER A 370      18.343  16.360 -16.585  0.00  0.00           N
ATOM   2682  CA  SER A 370      18.704  15.013 -16.248  0.00  0.00           C
ATOM   2683  C   SER A 370      18.260  14.649 -14.760  0.00  0.00           C
ATOM   2684  O   SER A 370      18.482  15.366 -13.808  0.00  0.00           O
ATOM   2685  CB  SER A 370      20.222  14.778 -16.566  0.00  0.00           C
ATOM   2686  OG  SER A 370      20.954  15.901 -16.205  0.00  0.00           O
ATOM   2687  N   LYS A 371      17.811  13.433 -14.548  0.00  0.00           N
ATOM   2688  CA  LYS A 371      17.604  12.970 -13.111  0.00  0.00           C
ATOM   2689  C   LYS A 371      18.894  12.759 -12.236  0.00  0.00           C
ATOM   2690  O   LYS A 371      18.854  12.966 -11.015  0.00  0.00           O
ATOM   2691  CB  LYS A 371      16.805  11.671 -12.985  0.00  0.00           C
ATOM   2692  CG  LYS A 371      17.550  10.546 -13.645  0.00  0.00           C
ATOM   2693  CD  LYS A 371      16.802   9.244 -13.213  0.00  0.00           C
ATOM   2694  CE  LYS A 371      17.339   8.051 -13.962  0.00  0.00           C
ATOM   2695  NZ  LYS A 371      16.693   6.800 -13.502  0.00  0.00           N
ATOM   2696  N   LYS A 372      20.047  12.618 -12.948  0.00  0.00           N
ATOM   2697  CA  LYS A 372      21.328  12.665 -12.262  0.00  0.00           C
ATOM   2698  C   LYS A 372      21.710  14.092 -11.901  0.00  0.00           C
ATOM   2699  O   LYS A 372      22.175  14.268 -10.783  0.00  0.00           O
ATOM   2700  CB  LYS A 372      22.463  12.000 -13.108  0.00  0.00           C
ATOM   2701  CG  LYS A 372      23.802  11.879 -12.403  0.00  0.00           C
ATOM   2702  CD  LYS A 372      23.861  10.990 -11.130  0.00  0.00           C
ATOM   2703  CE  LYS A 372      25.322  10.821 -10.598  0.00  0.00           C
ATOM   2704  NZ  LYS A 372      25.365  10.247  -9.216  0.00  0.00           N
ATOM   2705  N   LYS A 373      21.375  15.100 -12.739  0.00  0.00           N
ATOM   2706  CA  LYS A 373      21.564  16.569 -12.378  0.00  0.00           C
ATOM   2707  C   LYS A 373      20.624  16.966 -11.112  0.00  0.00           C
ATOM   2708  O   LYS A 373      21.029  17.606 -10.193  0.00  0.00           O
ATOM   2709  CB  LYS A 373      21.516  17.495 -13.542  0.00  0.00           C
ATOM   2710  CG  LYS A 373      21.842  18.985 -13.281  0.00  0.00           C
ATOM   2711  CD  LYS A 373      23.261  19.118 -12.723  0.00  0.00           C
ATOM   2712  CE  LYS A 373      24.276  18.633 -13.815  0.00  0.00           C
ATOM   2713  NZ  LYS A 373      25.698  18.592 -13.287  0.00  0.00           N
ATOM   2714  N   CYS A 374      19.373  16.493 -11.133  0.00  0.00           N
ATOM   2715  CA  CYS A 374      18.430  16.602 -10.014  0.00  0.00           C
ATOM   2716  C   CYS A 374      18.953  16.026  -8.645  0.00  0.00           C
ATOM   2717  O   CYS A 374      18.918  16.745  -7.656  0.00  0.00           O
ATOM   2718  CB  CYS A 374      17.111  15.816 -10.480  0.00  0.00           C
ATOM   2719  SG  CYS A 374      15.850  16.045  -9.254  0.00  0.00           S
ATOM   2720  N   ASP A 375      19.498  14.823  -8.644  0.00  0.00           N
ATOM   2721  CA  ASP A 375      20.091  14.207  -7.506  0.00  0.00           C
ATOM   2722  C   ASP A 375      21.475  14.933  -7.019  0.00  0.00           C
ATOM   2723  O   ASP A 375      21.686  15.039  -5.831  0.00  0.00           O
ATOM   2724  CB  ASP A 375      20.296  12.697  -7.822  0.00  0.00           C
ATOM   2725  CG  ASP A 375      20.583  11.850  -6.556  0.00  0.00           C
ATOM   2726  OD1 ASP A 375      20.104  12.092  -5.454  0.00  0.00           O
ATOM   2727  OD2 ASP A 375      21.328  10.870  -6.719  0.00  0.00           O
ATOM   2728  N   GLU A 376      22.286  15.437  -7.975  0.00  0.00           N
ATOM   2729  CA  GLU A 376      23.457  16.261  -7.626  0.00  0.00           C
ATOM   2730  C   GLU A 376      23.142  17.590  -7.007  0.00  0.00           C
ATOM   2731  O   GLU A 376      23.792  17.904  -6.016  0.00  0.00           O
ATOM   2732  CB  GLU A 376      24.195  16.370  -8.937  0.00  0.00           C
ATOM   2733  CG  GLU A 376      25.494  17.161  -8.954  0.00  0.00           C
ATOM   2734  CD  GLU A 376      25.854  17.590 -10.318  0.00  0.00           C
ATOM   2735  OE1 GLU A 376      26.078  18.770 -10.535  0.00  0.00           O
ATOM   2736  OE2 GLU A 376      25.982  16.719 -11.169  0.00  0.00           O
ATOM   2737  N   LEU A 377      22.256  18.413  -7.565  0.00  0.00           N
ATOM   2738  CA  LEU A 377      21.879  19.761  -7.092  0.00  0.00           C
ATOM   2739  C   LEU A 377      20.996  19.706  -5.738  0.00  0.00           C
ATOM   2740  O   LEU A 377      21.135  20.605  -4.878  0.00  0.00           O
ATOM   2741  CB  LEU A 377      20.959  20.566  -8.185  0.00  0.00           C
ATOM   2742  CG  LEU A 377      21.914  21.189  -9.264  0.00  0.00           C
ATOM   2743  CD1 LEU A 377      21.242  21.678 -10.557  0.00  0.00           C
ATOM   2744  CD2 LEU A 377      22.697  22.454  -8.745  0.00  0.00           C
ATOM   2745  N   ALA A 378      20.156  18.700  -5.608  0.00  0.00           N
ATOM   2746  CA  ALA A 378      19.560  18.390  -4.317  0.00  0.00           C
ATOM   2747  C   ALA A 378      20.572  18.214  -3.193  0.00  0.00           C
ATOM   2748  O   ALA A 378      20.468  18.681  -2.096  0.00  0.00           O
ATOM   2749  CB  ALA A 378      18.694  17.212  -4.452  0.00  0.00           C
ATOM   2750  N   ALA A 379      21.663  17.515  -3.554  0.00  0.00           N
ATOM   2751  CA  ALA A 379      22.765  17.236  -2.678  0.00  0.00           C
ATOM   2752  C   ALA A 379      23.835  18.343  -2.406  0.00  0.00           C
ATOM   2753  O   ALA A 379      24.215  18.659  -1.228  0.00  0.00           O
ATOM   2754  CB  ALA A 379      23.342  15.917  -3.132  0.00  0.00           C
ATOM   2755  N   LYS A 380      24.268  19.072  -3.398  0.00  0.00           N
ATOM   2756  CA  LYS A 380      24.795  20.485  -3.141  0.00  0.00           C
ATOM   2757  C   LYS A 380      23.962  21.313  -2.134  0.00  0.00           C
ATOM   2758  O   LYS A 380      24.434  21.911  -1.168  0.00  0.00           O
ATOM   2759  CB  LYS A 380      25.081  21.170  -4.456  0.00  0.00           C
ATOM   2760  CG  LYS A 380      26.175  20.544  -5.406  0.00  0.00           C
ATOM   2761  CD  LYS A 380      26.435  21.432  -6.602  0.00  0.00           C
ATOM   2762  CE  LYS A 380      27.590  20.777  -7.395  0.00  0.00           C
ATOM   2763  NZ  LYS A 380      28.389  21.753  -8.187  0.00  0.00           N
ATOM   2764  N   LEU A 381      22.605  21.365  -2.326  0.00  0.00           N
ATOM   2765  CA  LEU A 381      21.767  22.133  -1.393  0.00  0.00           C
ATOM   2766  C   LEU A 381      21.728  21.509   0.049  0.00  0.00           C
ATOM   2767  O   LEU A 381      21.933  22.298   1.042  0.00  0.00           O
ATOM   2768  CB  LEU A 381      20.381  22.388  -1.999  0.00  0.00           C
ATOM   2769  CG  LEU A 381      20.348  23.331  -3.268  0.00  0.00           C
ATOM   2770  CD1 LEU A 381      18.911  23.448  -3.708  0.00  0.00           C
ATOM   2771  CD2 LEU A 381      20.701  24.765  -2.891  0.00  0.00           C
ATOM   2772  N   SER A 382      21.590  20.177   0.165  0.00  0.00           N
ATOM   2773  CA  SER A 382      21.516  19.567   1.481  0.00  0.00           C
ATOM   2774  C   SER A 382      22.897  19.562   2.149  0.00  0.00           C
ATOM   2775  O   SER A 382      22.875  19.507   3.363  0.00  0.00           O
ATOM   2776  CB  SER A 382      20.890  18.144   1.408  0.00  0.00           C
ATOM   2777  OG  SER A 382      21.715  17.163   1.007  0.00  0.00           O
ATOM   2778  N   GLY A 383      24.047  19.644   1.430  0.00  0.00           N
ATOM   2779  CA  GLY A 383      25.406  19.945   2.003  0.00  0.00           C
ATOM   2780  C   GLY A 383      25.605  21.373   2.553  0.00  0.00           C
ATOM   2781  O   GLY A 383      26.418  21.620   3.352  0.00  0.00           O
ATOM   2782  N   LEU A 384      24.743  22.287   2.183  0.00  0.00           N
ATOM   2783  CA  LEU A 384      24.691  23.615   2.852  0.00  0.00           C
ATOM   2784  C   LEU A 384      23.553  23.632   3.915  0.00  0.00           C
ATOM   2785  O   LEU A 384      23.249  24.744   4.401  0.00  0.00           O
ATOM   2786  CB  LEU A 384      24.319  24.631   1.808  0.00  0.00           C
ATOM   2787  CG  LEU A 384      25.334  24.849   0.653  0.00  0.00           C
ATOM   2788  CD1 LEU A 384      24.657  25.803  -0.303  0.00  0.00           C
ATOM   2789  CD2 LEU A 384      26.632  25.414   1.240  0.00  0.00           C
ATOM   2790  N   GLY A 385      22.964  22.567   4.334  0.00  0.00           N
ATOM   2791  CA  GLY A 385      21.897  22.465   5.380  0.00  0.00           C
ATOM   2792  C   GLY A 385      20.452  22.705   4.920  0.00  0.00           C
ATOM   2793  O   GLY A 385      19.590  22.896   5.746  0.00  0.00           O
ATOM   2794  N   ILE A 386      20.217  22.860   3.558  0.00  0.00           N
ATOM   2795  CA  ILE A 386      18.918  23.321   3.041  0.00  0.00           C
ATOM   2796  C   ILE A 386      17.962  22.167   2.908  0.00  0.00           C
ATOM   2797  O   ILE A 386      18.380  21.143   2.499  0.00  0.00           O
ATOM   2798  CB  ILE A 386      19.138  23.953   1.618  0.00  0.00           C
ATOM   2799  CG1 ILE A 386      20.206  24.998   1.691  0.00  0.00           C
ATOM   2800  CG2 ILE A 386      17.864  24.395   0.940  0.00  0.00           C
ATOM   2801  CD1 ILE A 386      19.936  26.147   2.759  0.00  0.00           C
ATOM   2802  N   ASN A 387      16.648  22.374   3.168  0.00  0.00           N
ATOM   2803  CA  ASN A 387      15.682  21.313   3.116  0.00  0.00           C
ATOM   2804  C   ASN A 387      15.282  20.857   1.694  0.00  0.00           C
ATOM   2805  O   ASN A 387      14.154  21.087   1.231  0.00  0.00           O
ATOM   2806  CB  ASN A 387      14.462  21.597   3.936  0.00  0.00           C
ATOM   2807  CG  ASN A 387      13.545  20.393   4.146  0.00  0.00           C
ATOM   2808  ND2 ASN A 387      13.843  19.503   5.107  0.00  0.00           N
ATOM   2809  OD1 ASN A 387      12.483  20.292   3.475  0.00  0.00           O
ATOM   2810  N   ALA A 388      16.139  20.000   1.150  0.00  0.00           N
ATOM   2811  CA  ALA A 388      16.302  19.716  -0.330  0.00  0.00           C
ATOM   2812  C   ALA A 388      16.211  18.204  -0.576  0.00  0.00           C
ATOM   2813  O   ALA A 388      16.781  17.413   0.245  0.00  0.00           O
ATOM   2814  CB  ALA A 388      17.630  20.306  -0.726  0.00  0.00           C
ATOM   2815  N   VAL A 389      15.533  17.859  -1.661  0.00  0.00           N
ATOM   2816  CA  VAL A 389      15.152  16.506  -2.102  0.00  0.00           C
ATOM   2817  C   VAL A 389      15.078  16.530  -3.611  0.00  0.00           C
ATOM   2818  O   VAL A 389      14.743  17.570  -4.150  0.00  0.00           O
ATOM   2819  CB  VAL A 389      13.912  16.127  -1.385  0.00  0.00           C
ATOM   2820  CG1 VAL A 389      12.664  16.960  -1.856  0.00  0.00           C
ATOM   2821  CG2 VAL A 389      13.711  14.598  -1.430  0.00  0.00           C
ATOM   2822  N   ALA A 390      15.545  15.397  -4.252  0.00  0.00           N
ATOM   2823  CA  ALA A 390      15.442  15.181  -5.756  0.00  0.00           C
ATOM   2824  C   ALA A 390      14.231  14.287  -6.064  0.00  0.00           C
ATOM   2825  O   ALA A 390      14.108  13.135  -5.545  0.00  0.00           O
ATOM   2826  CB  ALA A 390      16.691  14.426  -6.160  0.00  0.00           C
ATOM   2827  N   TYR A 391      13.349  14.702  -6.976  0.00  0.00           N
ATOM   2828  CA  TYR A 391      12.199  13.947  -7.547  0.00  0.00           C
ATOM   2829  C   TYR A 391      12.432  13.656  -9.015  0.00  0.00           C
ATOM   2830  O   TYR A 391      13.143  14.454  -9.716  0.00  0.00           O
ATOM   2831  CB  TYR A 391      10.838  14.758  -7.388  0.00  0.00           C
ATOM   2832  CG  TYR A 391       9.677  14.007  -8.147  0.00  0.00           C
ATOM   2833  CD1 TYR A 391       9.245  12.707  -7.846  0.00  0.00           C
ATOM   2834  CD2 TYR A 391       9.268  14.582  -9.337  0.00  0.00           C
ATOM   2835  CE1 TYR A 391       8.195  12.083  -8.585  0.00  0.00           C
ATOM   2836  CE2 TYR A 391       8.346  13.948 -10.146  0.00  0.00           C
ATOM   2837  CZ  TYR A 391       7.872  12.687  -9.765  0.00  0.00           C
ATOM   2838  OH  TYR A 391       7.039  12.079 -10.615  0.00  0.00           O
ATOM   2839  N   TYR A 392      12.065  12.491  -9.505  0.00  0.00           N
ATOM   2840  CA  TYR A 392      12.279  12.101 -10.911  0.00  0.00           C
ATOM   2841  C   TYR A 392      11.573  10.795 -11.421  0.00  0.00           C
ATOM   2842  O   TYR A 392      11.082  10.026 -10.593  0.00  0.00           O
ATOM   2843  CB  TYR A 392      13.779  11.900 -11.186  0.00  0.00           C
ATOM   2844  CG  TYR A 392      14.537  11.100 -10.210  0.00  0.00           C
ATOM   2845  CD1 TYR A 392      14.559   9.694 -10.350  0.00  0.00           C
ATOM   2846  CD2 TYR A 392      15.265  11.734  -9.266  0.00  0.00           C
ATOM   2847  CE1 TYR A 392      15.264   8.942  -9.397  0.00  0.00           C
ATOM   2848  CE2 TYR A 392      15.935  10.975  -8.258  0.00  0.00           C
ATOM   2849  CZ  TYR A 392      15.958   9.567  -8.339  0.00  0.00           C
ATOM   2850  OH  TYR A 392      16.670   8.838  -7.406  0.00  0.00           O
ATOM   2851  N   ARG A 393      11.523  10.546 -12.705  0.00  0.00           N
ATOM   2852  CA  ARG A 393      10.799   9.390 -13.387  0.00  0.00           C
ATOM   2853  C   ARG A 393      11.152   8.049 -12.871  0.00  0.00           C
ATOM   2854  O   ARG A 393      12.271   7.689 -12.855  0.00  0.00           O
ATOM   2855  CB  ARG A 393      11.024   9.422 -14.979  0.00  0.00           C
ATOM   2856  CG  ARG A 393       9.973   8.599 -15.764  0.00  0.00           C
ATOM   2857  CD  ARG A 393      10.170   8.600 -17.355  0.00  0.00           C
ATOM   2858  NE  ARG A 393      11.248   7.704 -17.798  0.00  0.00           N
ATOM   2859  CZ  ARG A 393      12.037   7.811 -18.879  0.00  0.00           C
ATOM   2860  NH1 ARG A 393      11.884   8.854 -19.722  0.00  0.00           N
ATOM   2861  NH2 ARG A 393      12.928   6.863 -19.125  0.00  0.00           N
ATOM   2862  N   GLY A 394      10.242   7.344 -12.157  0.00  0.00           N
ATOM   2863  CA  GLY A 394      10.452   6.044 -11.561  0.00  0.00           C
ATOM   2864  C   GLY A 394      10.317   5.991 -10.142  0.00  0.00           C
ATOM   2865  O   GLY A 394      10.273   4.957  -9.489  0.00  0.00           O
ATOM   2866  N   LEU A 395      10.267   7.167  -9.516  0.00  0.00           N
ATOM   2867  CA  LEU A 395       9.899   7.401  -8.131  0.00  0.00           C
ATOM   2868  C   LEU A 395       8.339   7.573  -7.889  0.00  0.00           C
ATOM   2869  O   LEU A 395       7.507   7.868  -8.813  0.00  0.00           O
ATOM   2870  CB  LEU A 395      10.674   8.586  -7.470  0.00  0.00           C
ATOM   2871  CG  LEU A 395      12.216   8.485  -7.504  0.00  0.00           C
ATOM   2872  CD1 LEU A 395      12.701   9.839  -6.996  0.00  0.00           C
ATOM   2873  CD2 LEU A 395      12.726   7.274  -6.652  0.00  0.00           C
ATOM   2874  N   ASP A 396       7.937   7.400  -6.594  0.00  0.00           N
ATOM   2875  CA  ASP A 396       6.662   7.948  -6.072  0.00  0.00           C
ATOM   2876  C   ASP A 396       6.930   9.303  -5.425  0.00  0.00           C
ATOM   2877  O   ASP A 396       8.034   9.768  -5.468  0.00  0.00           O
ATOM   2878  CB  ASP A 396       6.121   6.879  -5.068  0.00  0.00           C
ATOM   2879  CG  ASP A 396       4.641   7.101  -4.718  0.00  0.00           C
ATOM   2880  OD1 ASP A 396       4.037   8.022  -5.270  0.00  0.00           O
ATOM   2881  OD2 ASP A 396       4.059   6.423  -3.879  0.00  0.00           O
ATOM   2882  N   VAL A 397       5.935   9.941  -4.810  0.00  0.00           N
ATOM   2883  CA  VAL A 397       6.092  11.321  -4.156  0.00  0.00           C
ATOM   2884  C   VAL A 397       6.122  11.214  -2.674  0.00  0.00           C
ATOM   2885  O   VAL A 397       5.192  10.719  -2.053  0.00  0.00           O
ATOM   2886  CB  VAL A 397       4.885  12.181  -4.533  0.00  0.00           C
ATOM   2887  CG1 VAL A 397       5.051  12.823  -5.902  0.00  0.00           C
ATOM   2888  CG2 VAL A 397       3.499  11.581  -4.401  0.00  0.00           C
ATOM   2889  N   SER A 398       7.216  11.677  -2.067  0.00  0.00           N
ATOM   2890  CA  SER A 398       7.414  11.724  -0.563  0.00  0.00           C
ATOM   2891  C   SER A 398       7.052  13.092   0.096  0.00  0.00           C
ATOM   2892  O   SER A 398       6.587  13.027   1.223  0.00  0.00           O
ATOM   2893  CB  SER A 398       8.913  11.343  -0.307  0.00  0.00           C
ATOM   2894  OG  SER A 398       9.930  12.330  -0.281  0.00  0.00           O
ATOM   2895  N   VAL A 399       7.350  14.222  -0.560  0.00  0.00           N
ATOM   2896  CA  VAL A 399       6.876  15.565  -0.145  0.00  0.00           C
ATOM   2897  C   VAL A 399       5.398  15.603  -0.399  0.00  0.00           C
ATOM   2898  O   VAL A 399       4.945  15.255  -1.477  0.00  0.00           O
ATOM   2899  CB  VAL A 399       7.687  16.718  -0.824  0.00  0.00           C
ATOM   2900  CG1 VAL A 399       7.160  18.144  -0.344  0.00  0.00           C
ATOM   2901  CG2 VAL A 399       9.168  16.640  -0.528  0.00  0.00           C
ATOM   2902  N   ILE A 400       4.647  15.871   0.651  0.00  0.00           N
ATOM   2903  CA  ILE A 400       3.223  16.230   0.541  0.00  0.00           C
ATOM   2904  C   ILE A 400       3.130  17.771   0.341  0.00  0.00           C
ATOM   2905  O   ILE A 400       3.994  18.498   0.892  0.00  0.00           O
ATOM   2906  CB  ILE A 400       2.395  15.531   1.651  0.00  0.00           C
ATOM   2907  CG1 ILE A 400       0.925  15.679   1.247  0.00  0.00           C
ATOM   2908  CG2 ILE A 400       2.669  16.157   3.024  0.00  0.00           C
ATOM   2909  CD1 ILE A 400       0.188  14.794   2.271  0.00  0.00           C
ATOM   2910  N   PRO A 401       2.077  18.279  -0.305  0.00  0.00           N
ATOM   2911  CA  PRO A 401       1.684  19.637  -0.193  0.00  0.00           C
ATOM   2912  C   PRO A 401       1.140  20.040   1.139  0.00  0.00           C
ATOM   2913  O   PRO A 401       0.187  19.443   1.607  0.00  0.00           O
ATOM   2914  CB  PRO A 401       0.743  19.911  -1.316  0.00  0.00           C
ATOM   2915  CG  PRO A 401       0.948  18.762  -2.313  0.00  0.00           C
ATOM   2916  CD  PRO A 401       1.342  17.663  -1.367  0.00  0.00           C
ATOM   2917  N   THR A 402       1.692  21.142   1.666  0.00  0.00           N
ATOM   2918  CA  THR A 402       1.263  21.956   2.821  0.00  0.00           C
ATOM   2919  C   THR A 402       1.995  23.302   2.989  0.00  0.00           C
ATOM   2920  O   THR A 402       2.739  23.701   2.115  0.00  0.00           O
ATOM   2921  CB  THR A 402       1.213  21.014   4.072  0.00  0.00           C
ATOM   2922  CG2 THR A 402       2.527  20.501   4.536  0.00  0.00           C
ATOM   2923  OG1 THR A 402       0.652  21.815   5.054  0.00  0.00           O
ATOM   2924  N   ILE A 403       1.925  24.022   4.132  0.00  0.00           N
ATOM   2925  CA  ILE A 403       2.441  25.448   4.226  0.00  0.00           C
ATOM   2926  C   ILE A 403       3.891  25.545   4.778  0.00  0.00           C
ATOM   2927  O   ILE A 403       4.553  26.551   4.524  0.00  0.00           O
ATOM   2928  CB  ILE A 403       1.463  26.255   5.187  0.00  0.00           C
ATOM   2929  CG1 ILE A 403       1.550  27.759   4.911  0.00  0.00           C
ATOM   2930  CG2 ILE A 403       1.380  25.851   6.671  0.00  0.00           C
ATOM   2931  CD1 ILE A 403       0.364  28.444   5.573  0.00  0.00           C
ATOM   2932  N   GLY A 404       4.407  24.456   5.350  0.00  0.00           N
ATOM   2933  CA  GLY A 404       5.855  24.338   5.676  0.00  0.00           C
ATOM   2934  C   GLY A 404       6.708  24.550   4.437  0.00  0.00           C
ATOM   2935  O   GLY A 404       6.542  23.889   3.406  0.00  0.00           O
ATOM   2936  N   ASP A 405       7.829  25.320   4.588  0.00  0.00           N
ATOM   2937  CA  ASP A 405       8.897  25.345   3.511  0.00  0.00           C
ATOM   2938  C   ASP A 405       9.563  23.962   3.284  0.00  0.00           C
ATOM   2939  O   ASP A 405       9.614  23.058   4.064  0.00  0.00           O
ATOM   2940  CB  ASP A 405       9.817  26.597   3.782  0.00  0.00           C
ATOM   2941  CG  ASP A 405      10.742  26.433   4.943  0.00  0.00           C
ATOM   2942  OD1 ASP A 405      10.265  26.274   6.069  0.00  0.00           O
ATOM   2943  OD2 ASP A 405      11.966  26.506   4.735  0.00  0.00           O
ATOM   2944  N   VAL A 406      10.187  23.953   2.087  0.00  0.00           N
ATOM   2945  CA  VAL A 406      10.878  22.819   1.451  0.00  0.00           C
ATOM   2946  C   VAL A 406      11.368  23.378   0.154  0.00  0.00           C
ATOM   2947  O   VAL A 406      10.656  24.178  -0.464  0.00  0.00           O
ATOM   2948  CB  VAL A 406       9.910  21.609   1.315  0.00  0.00           C
ATOM   2949  CG1 VAL A 406       8.591  21.940   0.559  0.00  0.00           C
ATOM   2950  CG2 VAL A 406      10.640  20.441   0.651  0.00  0.00           C
ATOM   2951  N   VAL A 407      12.494  22.802  -0.309  0.00  0.00           N
ATOM   2952  CA  VAL A 407      13.143  23.028  -1.651  0.00  0.00           C
ATOM   2953  C   VAL A 407      13.131  21.700  -2.435  0.00  0.00           C
ATOM   2954  O   VAL A 407      13.850  20.803  -2.112  0.00  0.00           O
ATOM   2955  CB  VAL A 407      14.498  23.777  -1.580  0.00  0.00           C
ATOM   2956  CG1 VAL A 407      14.994  24.180  -2.989  0.00  0.00           C
ATOM   2957  CG2 VAL A 407      14.410  25.048  -0.649  0.00  0.00           C
ATOM   2958  N   VAL A 408      12.211  21.611  -3.431  0.00  0.00           N
ATOM   2959  CA  VAL A 408      12.085  20.444  -4.345  0.00  0.00           C
ATOM   2960  C   VAL A 408      13.001  20.724  -5.535  0.00  0.00           C
ATOM   2961  O   VAL A 408      12.884  21.788  -6.103  0.00  0.00           O
ATOM   2962  CB  VAL A 408      10.627  20.068  -4.724  0.00  0.00           C
ATOM   2963  CG1 VAL A 408      10.536  18.880  -5.651  0.00  0.00           C
ATOM   2964  CG2 VAL A 408       9.850  19.777  -3.476  0.00  0.00           C
ATOM   2965  N   VAL A 409      13.761  19.744  -5.940  0.00  0.00           N
ATOM   2966  CA  VAL A 409      14.532  19.755  -7.202  0.00  0.00           C
ATOM   2967  C   VAL A 409      13.988  18.593  -8.044  0.00  0.00           C
ATOM   2968  O   VAL A 409      13.816  17.513  -7.533  0.00  0.00           O
ATOM   2969  CB  VAL A 409      16.033  19.553  -6.944  0.00  0.00           C
ATOM   2970  CG1 VAL A 409      16.883  19.873  -8.216  0.00  0.00           C
ATOM   2971  CG2 VAL A 409      16.571  20.382  -5.776  0.00  0.00           C
ATOM   2972  N   ALA A 410      13.568  18.892  -9.273  0.00  0.00           N
ATOM   2973  CA  ALA A 410      12.761  17.956 -10.050  0.00  0.00           C
ATOM   2974  C   ALA A 410      13.185  17.825 -11.494  0.00  0.00           C
ATOM   2975  O   ALA A 410      13.950  18.630 -12.052  0.00  0.00           O
ATOM   2976  CB  ALA A 410      11.323  18.412 -10.086  0.00  0.00           C
ATOM   2977  N   THR A 411      12.787  16.750 -12.207  0.00  0.00           N
ATOM   2978  CA  THR A 411      12.734  16.544 -13.685  0.00  0.00           C
ATOM   2979  C   THR A 411      11.349  16.740 -14.200  0.00  0.00           C
ATOM   2980  O   THR A 411      10.388  16.861 -13.484  0.00  0.00           O
ATOM   2981  CB  THR A 411      13.275  15.219 -14.158  0.00  0.00           C
ATOM   2982  CG2 THR A 411      14.698  14.951 -13.670  0.00  0.00           C
ATOM   2983  OG1 THR A 411      12.439  14.184 -13.580  0.00  0.00           O
ATOM   2984  N   ASP A 412      11.131  16.870 -15.473  0.00  0.00           N
ATOM   2985  CA  ASP A 412       9.823  17.009 -16.159  0.00  0.00           C
ATOM   2986  C   ASP A 412       8.769  15.972 -15.749  0.00  0.00           C
ATOM   2987  O   ASP A 412       7.563  16.250 -15.954  0.00  0.00           O
ATOM   2988  CB  ASP A 412      10.130  16.859 -17.640  0.00  0.00           C
ATOM   2989  CG  ASP A 412      10.894  18.037 -18.290  0.00  0.00           C
ATOM   2990  OD1 ASP A 412      10.353  19.152 -18.472  0.00  0.00           O
ATOM   2991  OD2 ASP A 412      12.067  17.854 -18.685  0.00  0.00           O
ATOM   2992  N   ALA A 413       9.148  14.881 -15.089  0.00  0.00           N
ATOM   2993  CA  ALA A 413       8.195  13.903 -14.535  0.00  0.00           C
ATOM   2994  C   ALA A 413       7.179  14.688 -13.605  0.00  0.00           C
ATOM   2995  O   ALA A 413       6.119  14.123 -13.310  0.00  0.00           O
ATOM   2996  CB  ALA A 413       8.928  12.911 -13.719  0.00  0.00           C
ATOM   2997  N   LEU A 414       7.467  15.943 -13.160  0.00  0.00           N
ATOM   2998  CA  LEU A 414       6.694  16.524 -12.030  0.00  0.00           C
ATOM   2999  C   LEU A 414       5.148  16.656 -12.504  0.00  0.00           C
ATOM   3000  O   LEU A 414       4.239  16.546 -11.631  0.00  0.00           O
ATOM   3001  CB  LEU A 414       7.372  17.880 -11.809  0.00  0.00           C
ATOM   3002  CG  LEU A 414       6.845  18.544 -10.550  0.00  0.00           C
ATOM   3003  CD1 LEU A 414       7.462  18.093  -9.210  0.00  0.00           C
ATOM   3004  CD2 LEU A 414       7.073  20.032 -10.668  0.00  0.00           C
ATOM   3005  N   MET A 415       4.856  16.728 -13.744  0.00  0.00           N
ATOM   3006  CA  MET A 415       3.532  17.155 -14.315  0.00  0.00           C
ATOM   3007  C   MET A 415       2.464  16.049 -14.053  0.00  0.00           C
ATOM   3008  O   MET A 415       1.253  16.315 -13.852  0.00  0.00           O
ATOM   3009  CB  MET A 415       3.579  17.610 -15.757  0.00  0.00           C
ATOM   3010  CG  MET A 415       3.840  19.137 -15.980  0.00  0.00           C
ATOM   3011  SD  MET A 415       5.353  19.735 -15.214  0.00  0.00           S
ATOM   3012  CE  MET A 415       6.557  19.491 -16.555  0.00  0.00           C
ATOM   3013  N   THR A 416       2.942  14.809 -13.870  0.00  0.00           N
ATOM   3014  CA  THR A 416       2.093  13.647 -13.610  0.00  0.00           C
ATOM   3015  C   THR A 416       2.287  13.130 -12.237  0.00  0.00           C
ATOM   3016  O   THR A 416       1.371  12.349 -11.866  0.00  0.00           O
ATOM   3017  CB  THR A 416       2.328  12.520 -14.630  0.00  0.00           C
ATOM   3018  CG2 THR A 416       1.865  13.033 -16.007  0.00  0.00           C
ATOM   3019  OG1 THR A 416       3.704  12.236 -14.713  0.00  0.00           O
ATOM   3020  N   GLY A 417       3.234  13.569 -11.432  0.00  0.00           N
ATOM   3021  CA  GLY A 417       3.333  12.985 -10.138  0.00  0.00           C
ATOM   3022  C   GLY A 417       2.784  13.822  -9.029  0.00  0.00           C
ATOM   3023  O   GLY A 417       2.211  13.219  -8.048  0.00  0.00           O
ATOM   3024  N   TYR A 418       3.031  15.160  -9.142  0.00  0.00           N
ATOM   3025  CA  TYR A 418       2.941  16.070  -7.971  0.00  0.00           C
ATOM   3026  C   TYR A 418       1.835  17.140  -8.103  0.00  0.00           C
ATOM   3027  O   TYR A 418       1.871  18.034  -8.980  0.00  0.00           O
ATOM   3028  CB  TYR A 418       4.307  16.807  -7.736  0.00  0.00           C
ATOM   3029  CG  TYR A 418       4.378  17.828  -6.570  0.00  0.00           C
ATOM   3030  CD1 TYR A 418       4.463  17.285  -5.261  0.00  0.00           C
ATOM   3031  CD2 TYR A 418       4.516  19.246  -6.726  0.00  0.00           C
ATOM   3032  CE1 TYR A 418       4.486  18.084  -4.151  0.00  0.00           C
ATOM   3033  CE2 TYR A 418       4.429  20.095  -5.574  0.00  0.00           C
ATOM   3034  CZ  TYR A 418       4.467  19.500  -4.267  0.00  0.00           C
ATOM   3035  OH  TYR A 418       4.203  20.167  -3.107  0.00  0.00           O
ATOM   3036  N   THR A 419       0.904  17.163  -7.076  0.00  0.00           N
ATOM   3037  CA  THR A 419      -0.363  17.942  -7.204  0.00  0.00           C
ATOM   3038  C   THR A 419      -0.236  19.366  -6.613  0.00  0.00           C
ATOM   3039  O   THR A 419      -1.166  20.166  -6.739  0.00  0.00           O
ATOM   3040  CB  THR A 419      -1.475  17.237  -6.424  0.00  0.00           C
ATOM   3041  CG2 THR A 419      -1.889  15.899  -7.118  0.00  0.00           C
ATOM   3042  OG1 THR A 419      -1.213  16.999  -5.014  0.00  0.00           O
ATOM   3043  N   GLY A 420       0.946  19.742  -6.059  0.00  0.00           N
ATOM   3044  CA  GLY A 420       1.225  21.021  -5.389  0.00  0.00           C
ATOM   3045  C   GLY A 420       1.542  22.224  -6.325  0.00  0.00           C
ATOM   3046  O   GLY A 420       1.964  22.081  -7.455  0.00  0.00           O
ATOM   3047  N   ASP A 421       1.520  23.442  -5.752  0.00  0.00           N
ATOM   3048  CA  ASP A 421       1.984  24.707  -6.338  0.00  0.00           C
ATOM   3049  C   ASP A 421       3.152  25.301  -5.599  0.00  0.00           C
ATOM   3050  O   ASP A 421       3.262  25.155  -4.370  0.00  0.00           O
ATOM   3051  CB  ASP A 421       0.825  25.737  -6.285  0.00  0.00           C
ATOM   3052  CG  ASP A 421       1.255  26.987  -7.007  0.00  0.00           C
ATOM   3053  OD1 ASP A 421       1.047  27.099  -8.271  0.00  0.00           O
ATOM   3054  OD2 ASP A 421       1.636  27.975  -6.377  0.00  0.00           O
ATOM   3055  N   PHE A 422       4.110  25.953  -6.338  0.00  0.00           N
ATOM   3056  CA  PHE A 422       5.393  26.447  -5.822  0.00  0.00           C
ATOM   3057  C   PHE A 422       5.331  27.985  -5.822  0.00  0.00           C
ATOM   3058  O   PHE A 422       4.902  28.652  -6.815  0.00  0.00           O
ATOM   3059  CB  PHE A 422       6.510  25.865  -6.605  0.00  0.00           C
ATOM   3060  CG  PHE A 422       6.607  24.377  -6.397  0.00  0.00           C
ATOM   3061  CD1 PHE A 422       6.121  23.526  -7.397  0.00  0.00           C
ATOM   3062  CD2 PHE A 422       7.237  23.899  -5.276  0.00  0.00           C
ATOM   3063  CE1 PHE A 422       6.408  22.156  -7.337  0.00  0.00           C
ATOM   3064  CE2 PHE A 422       7.547  22.537  -5.272  0.00  0.00           C
ATOM   3065  CZ  PHE A 422       7.117  21.597  -6.222  0.00  0.00           C
ATOM   3066  N   ASP A 423       5.943  28.609  -4.815  0.00  0.00           N
ATOM   3067  CA  ASP A 423       6.037  30.088  -4.596  0.00  0.00           C
ATOM   3068  C   ASP A 423       6.861  30.698  -5.771  0.00  0.00           C
ATOM   3069  O   ASP A 423       6.539  31.782  -6.195  0.00  0.00           O
ATOM   3070  CB  ASP A 423       6.851  30.413  -3.325  0.00  0.00           C
ATOM   3071  CG  ASP A 423       7.021  31.942  -3.254  0.00  0.00           C
ATOM   3072  OD1 ASP A 423       8.133  32.432  -3.651  0.00  0.00           O
ATOM   3073  OD2 ASP A 423       6.174  32.549  -2.590  0.00  0.00           O
ATOM   3074  N   SER A 424       7.910  30.036  -6.160  0.00  0.00           N
ATOM   3075  CA  SER A 424       8.769  30.452  -7.288  0.00  0.00           C
ATOM   3076  C   SER A 424       9.378  29.202  -7.928  0.00  0.00           C
ATOM   3077  O   SER A 424       9.725  28.168  -7.274  0.00  0.00           O
ATOM   3078  CB  SER A 424       9.907  31.494  -6.710  0.00  0.00           C
ATOM   3079  OG  SER A 424       9.426  32.715  -6.110  0.00  0.00           O
ATOM   3080  N   VAL A 425       9.401  29.231  -9.302  0.00  0.00           N
ATOM   3081  CA  VAL A 425      10.090  28.196 -10.089  0.00  0.00           C
ATOM   3082  C   VAL A 425      11.493  28.665 -10.630  0.00  0.00           C
ATOM   3083  O   VAL A 425      11.603  29.763 -11.211  0.00  0.00           O
ATOM   3084  CB  VAL A 425       9.159  27.651 -11.234  0.00  0.00           C
ATOM   3085  CG1 VAL A 425       9.872  26.615 -12.041  0.00  0.00           C
ATOM   3086  CG2 VAL A 425       7.801  26.994 -10.894  0.00  0.00           C
ATOM   3087  N   ILE A 426      12.462  27.812 -10.486  0.00  0.00           N
ATOM   3088  CA  ILE A 426      13.775  28.023 -11.275  0.00  0.00           C
ATOM   3089  C   ILE A 426      13.840  27.010 -12.321  0.00  0.00           C
ATOM   3090  O   ILE A 426      13.835  25.795 -12.043  0.00  0.00           O
ATOM   3091  CB  ILE A 426      15.020  27.945 -10.318  0.00  0.00           C
ATOM   3092  CG1 ILE A 426      14.962  29.093  -9.263  0.00  0.00           C
ATOM   3093  CG2 ILE A 426      16.366  28.098 -11.118  0.00  0.00           C
ATOM   3094  CD1 ILE A 426      15.702  28.639  -8.018  0.00  0.00           C
ATOM   3095  N   ASP A 427      13.985  27.375 -13.629  0.00  0.00           N
ATOM   3096  CA  ASP A 427      14.123  26.490 -14.774  0.00  0.00           C
ATOM   3097  C   ASP A 427      15.458  26.594 -15.573  0.00  0.00           C
ATOM   3098  O   ASP A 427      15.862  27.599 -16.097  0.00  0.00           O
ATOM   3099  CB  ASP A 427      12.797  26.610 -15.630  0.00  0.00           C
ATOM   3100  CG  ASP A 427      12.620  25.723 -16.829  0.00  0.00           C
ATOM   3101  OD1 ASP A 427      13.406  24.753 -17.019  0.00  0.00           O
ATOM   3102  OD2 ASP A 427      11.723  25.914 -17.689  0.00  0.00           O
ATOM   3103  N   CYS A 428      16.103  25.403 -15.831  0.00  0.00           N
ATOM   3104  CA  CYS A 428      17.226  25.272 -16.756  0.00  0.00           C
ATOM   3105  C   CYS A 428      16.930  25.388 -18.171  0.00  0.00           C
ATOM   3106  O   CYS A 428      17.763  25.575 -18.998  0.00  0.00           O
ATOM   3107  CB  CYS A 428      17.807  23.890 -16.451  0.00  0.00           C
ATOM   3108  SG  CYS A 428      16.769  22.563 -17.184  0.00  0.00           S
ATOM   3109  N   ASN A 429      15.648  25.339 -18.613  0.00  0.00           N
ATOM   3110  CA  ASN A 429      15.288  25.447 -20.058  0.00  0.00           C
ATOM   3111  C   ASN A 429      15.967  24.464 -21.086  0.00  0.00           C
ATOM   3112  O   ASN A 429      15.525  24.526 -22.220  0.00  0.00           O
ATOM   3113  CB  ASN A 429      15.370  26.901 -20.552  0.00  0.00           C
ATOM   3114  CG  ASN A 429      14.886  27.919 -19.511  0.00  0.00           C
ATOM   3115  ND2 ASN A 429      13.606  27.981 -19.257  0.00  0.00           N
ATOM   3116  OD1 ASN A 429      15.594  28.776 -18.940  0.00  0.00           O
ATOM   3117  N   THR A 430      16.854  23.491 -20.721  0.00  0.00           N
ATOM   3118  CA  THR A 430      17.229  22.366 -21.463  0.00  0.00           C
ATOM   3119  C   THR A 430      16.170  21.340 -21.438  0.00  0.00           C
ATOM   3120  O   THR A 430      15.662  20.926 -20.393  0.00  0.00           O
ATOM   3121  CB  THR A 430      18.592  21.847 -20.908  0.00  0.00           C
ATOM   3122  CG2 THR A 430      19.162  20.535 -21.409  0.00  0.00           C
ATOM   3123  OG1 THR A 430      19.609  22.763 -21.180  0.00  0.00           O
ATOM   3124  N   CYS A 431      15.759  20.834 -22.614  0.00  0.00           N
ATOM   3125  CA  CYS A 431      14.831  19.692 -22.791  0.00  0.00           C
ATOM   3126  C   CYS A 431      15.587  18.374 -23.213  0.00  0.00           C
ATOM   3127  O   CYS A 431      16.466  18.433 -24.039  0.00  0.00           O
ATOM   3128  CB  CYS A 431      13.864  20.082 -23.848  0.00  0.00           C
ATOM   3129  SG  CYS A 431      12.584  21.038 -22.971  0.00  0.00           S
ATOM   3130  N   VAL A 432      14.960  17.289 -22.883  0.00  0.00           N
ATOM   3131  CA  VAL A 432      15.276  15.969 -23.496  0.00  0.00           C
ATOM   3132  C   VAL A 432      14.096  15.377 -24.329  0.00  0.00           C
ATOM   3133  O   VAL A 432      12.939  15.699 -24.114  0.00  0.00           O
ATOM   3134  CB  VAL A 432      15.749  15.107 -22.325  0.00  0.00           C
ATOM   3135  CG1 VAL A 432      16.046  13.699 -22.854  0.00  0.00           C
ATOM   3136  CG2 VAL A 432      17.035  15.664 -21.703  0.00  0.00           C
ATOM   3137  N   THR A 433      14.527  14.607 -25.405  0.00  0.00           N
ATOM   3138  CA  THR A 433      13.679  14.053 -26.370  0.00  0.00           C
ATOM   3139  C   THR A 433      14.312  12.800 -27.048  0.00  0.00           C
ATOM   3140  O   THR A 433      15.434  12.405 -26.740  0.00  0.00           O
ATOM   3141  CB  THR A 433      13.359  15.183 -27.416  0.00  0.00           C
ATOM   3142  CG2 THR A 433      14.517  15.630 -28.347  0.00  0.00           C
ATOM   3143  OG1 THR A 433      12.186  14.667 -28.072  0.00  0.00           O
ATOM   3144  N   GLN A 434      13.591  12.151 -28.027  0.00  0.00           N
ATOM   3145  CA  GLN A 434      13.923  10.950 -28.698  0.00  0.00           C
ATOM   3146  C   GLN A 434      13.461  11.046 -30.156  0.00  0.00           C
ATOM   3147  O   GLN A 434      12.329  11.497 -30.474  0.00  0.00           O
ATOM   3148  CB  GLN A 434      13.279   9.676 -28.074  0.00  0.00           C
ATOM   3149  CG  GLN A 434      13.773   9.448 -26.624  0.00  0.00           C
ATOM   3150  CD  GLN A 434      12.667   9.809 -25.595  0.00  0.00           C
ATOM   3151  NE2 GLN A 434      12.303   8.925 -24.768  0.00  0.00           N
ATOM   3152  OE1 GLN A 434      12.196  10.923 -25.516  0.00  0.00           O
ATOM   3153  N   THR A 435      14.254  10.432 -31.038  0.00  0.00           N
ATOM   3154  CA  THR A 435      13.781  10.299 -32.437  0.00  0.00           C
ATOM   3155  C   THR A 435      13.971   8.901 -33.034  0.00  0.00           C
ATOM   3156  O   THR A 435      14.842   8.197 -32.524  0.00  0.00           O
ATOM   3157  CB  THR A 435      14.543  11.263 -33.313  0.00  0.00           C
ATOM   3158  CG2 THR A 435      14.316  12.781 -32.912  0.00  0.00           C
ATOM   3159  OG1 THR A 435      15.896  11.065 -33.414  0.00  0.00           O
ATOM   3160  N   VAL A 436      13.093   8.449 -33.908  0.00  0.00           N
ATOM   3161  CA  VAL A 436      13.188   7.216 -34.677  0.00  0.00           C
ATOM   3162  C   VAL A 436      14.156   7.503 -35.799  0.00  0.00           C
ATOM   3163  O   VAL A 436      14.338   8.575 -36.356  0.00  0.00           O
ATOM   3164  CB  VAL A 436      11.850   6.801 -35.283  0.00  0.00           C
ATOM   3165  CG1 VAL A 436      11.308   7.665 -36.407  0.00  0.00           C
ATOM   3166  CG2 VAL A 436      11.877   5.348 -35.737  0.00  0.00           C
ATOM   3167  N   ASP A 437      14.726   6.429 -36.239  0.00  0.00           N
ATOM   3168  CA  ASP A 437      15.575   6.339 -37.402  0.00  0.00           C
ATOM   3169  C   ASP A 437      15.228   4.959 -38.047  0.00  0.00           C
ATOM   3170  O   ASP A 437      15.552   3.900 -37.514  0.00  0.00           O
ATOM   3171  CB  ASP A 437      17.027   6.341 -37.019  0.00  0.00           C
ATOM   3172  CG  ASP A 437      17.888   5.765 -38.159  0.00  0.00           C
ATOM   3173  OD1 ASP A 437      17.686   5.900 -39.442  0.00  0.00           O
ATOM   3174  OD2 ASP A 437      18.991   5.332 -37.802  0.00  0.00           O
ATOM   3175  N   PHE A 438      14.624   5.092 -39.217  0.00  0.00           N
ATOM   3176  CA  PHE A 438      14.072   3.964 -39.980  0.00  0.00           C
ATOM   3177  C   PHE A 438      15.018   3.215 -40.929  0.00  0.00           C
ATOM   3178  O   PHE A 438      14.572   2.391 -41.760  0.00  0.00           O
ATOM   3179  CB  PHE A 438      12.913   4.541 -40.726  0.00  0.00           C
ATOM   3180  CG  PHE A 438      11.727   4.927 -39.885  0.00  0.00           C
ATOM   3181  CD1 PHE A 438      11.206   6.183 -39.882  0.00  0.00           C
ATOM   3182  CD2 PHE A 438      10.916   3.851 -39.361  0.00  0.00           C
ATOM   3183  CE1 PHE A 438       9.938   6.497 -39.333  0.00  0.00           C
ATOM   3184  CE2 PHE A 438       9.665   4.120 -38.786  0.00  0.00           C
ATOM   3185  CZ  PHE A 438       9.144   5.472 -38.799  0.00  0.00           C
ATOM   3186  N   SER A 439      16.321   3.526 -40.820  0.00  0.00           N
ATOM   3187  CA  SER A 439      17.375   2.712 -41.437  0.00  0.00           C
ATOM   3188  C   SER A 439      17.389   1.221 -41.056  0.00  0.00           C
ATOM   3189  O   SER A 439      17.086   0.895 -39.919  0.00  0.00           O
ATOM   3190  CB  SER A 439      18.762   3.380 -40.953  0.00  0.00           C
ATOM   3191  OG  SER A 439      18.809   4.760 -41.398  0.00  0.00           O
ATOM   3192  N   LEU A 440      17.778   0.372 -42.021  0.00  0.00           N
ATOM   3193  CA  LEU A 440      17.859  -1.068 -42.085  0.00  0.00           C
ATOM   3194  C   LEU A 440      19.236  -1.532 -41.543  0.00  0.00           C
ATOM   3195  O   LEU A 440      20.150  -1.953 -42.269  0.00  0.00           O
ATOM   3196  CB  LEU A 440      17.651  -1.429 -43.566  0.00  0.00           C
ATOM   3197  CG  LEU A 440      17.338  -2.949 -43.783  0.00  0.00           C
ATOM   3198  CD1 LEU A 440      15.867  -3.119 -43.334  0.00  0.00           C
ATOM   3199  CD2 LEU A 440      17.649  -3.225 -45.274  0.00  0.00           C
ATOM   3200  N   ASP A 441      19.380  -1.340 -40.231  0.00  0.00           N
ATOM   3201  CA  ASP A 441      20.547  -1.762 -39.522  0.00  0.00           C
ATOM   3202  C   ASP A 441      20.343  -2.380 -38.087  0.00  0.00           C
ATOM   3203  O   ASP A 441      20.666  -1.725 -37.101  0.00  0.00           O
ATOM   3204  CB  ASP A 441      21.559  -0.571 -39.532  0.00  0.00           C
ATOM   3205  CG  ASP A 441      22.934  -0.920 -38.944  0.00  0.00           C
ATOM   3206  OD1 ASP A 441      23.222  -0.454 -37.770  0.00  0.00           O
ATOM   3207  OD2 ASP A 441      23.738  -1.632 -39.605  0.00  0.00           O
ATOM   3208  N   PRO A 442      19.924  -3.629 -38.032  0.00  0.00           N
ATOM   3209  CA  PRO A 442      19.237  -4.327 -39.093  0.00  0.00           C
ATOM   3210  C   PRO A 442      17.689  -3.945 -39.064  0.00  0.00           C
ATOM   3211  O   PRO A 442      17.097  -3.720 -40.156  0.00  0.00           O
ATOM   3212  CB  PRO A 442      19.385  -5.778 -38.656  0.00  0.00           C
ATOM   3213  CG  PRO A 442      19.467  -5.817 -37.104  0.00  0.00           C
ATOM   3214  CD  PRO A 442      20.150  -4.487 -36.847  0.00  0.00           C
ATOM   3215  N   THR A 443      17.051  -3.807 -37.875  0.00  0.00           N
ATOM   3216  CA  THR A 443      15.795  -3.100 -37.749  0.00  0.00           C
ATOM   3217  C   THR A 443      15.907  -1.651 -37.247  0.00  0.00           C
ATOM   3218  O   THR A 443      17.042  -1.258 -36.930  0.00  0.00           O
ATOM   3219  CB  THR A 443      14.954  -3.900 -36.738  0.00  0.00           C
ATOM   3220  CG2 THR A 443      14.550  -5.288 -37.173  0.00  0.00           C
ATOM   3221  OG1 THR A 443      15.724  -3.868 -35.489  0.00  0.00           O
ATOM   3222  N   PHE A 444      14.817  -0.935 -37.317  0.00  0.00           N
ATOM   3223  CA  PHE A 444      14.733   0.473 -36.893  0.00  0.00           C
ATOM   3224  C   PHE A 444      15.409   0.700 -35.534  0.00  0.00           C
ATOM   3225  O   PHE A 444      15.590  -0.160 -34.648  0.00  0.00           O
ATOM   3226  CB  PHE A 444      13.261   0.948 -36.840  0.00  0.00           C
ATOM   3227  CG  PHE A 444      12.394   0.520 -35.656  0.00  0.00           C
ATOM   3228  CD1 PHE A 444      11.589  -0.656 -35.734  0.00  0.00           C
ATOM   3229  CD2 PHE A 444      12.491   1.280 -34.501  0.00  0.00           C
ATOM   3230  CE1 PHE A 444      10.950  -1.061 -34.527  0.00  0.00           C
ATOM   3231  CE2 PHE A 444      11.914   0.812 -33.303  0.00  0.00           C
ATOM   3232  CZ  PHE A 444      11.087  -0.309 -33.352  0.00  0.00           C
ATOM   3233  N   THR A 445      15.779   2.001 -35.399  0.00  0.00           N
ATOM   3234  CA  THR A 445      16.352   2.610 -34.233  0.00  0.00           C
ATOM   3235  C   THR A 445      15.359   3.626 -33.663  0.00  0.00           C
ATOM   3236  O   THR A 445      14.679   4.313 -34.411  0.00  0.00           O
ATOM   3237  CB  THR A 445      17.536   3.415 -34.631  0.00  0.00           C
ATOM   3238  CG2 THR A 445      18.011   4.563 -33.788  0.00  0.00           C
ATOM   3239  OG1 THR A 445      18.683   2.547 -34.653  0.00  0.00           O
ATOM   3240  N   ILE A 446      15.362   3.669 -32.330  0.00  0.00           N
ATOM   3241  CA  ILE A 446      14.880   4.946 -31.594  0.00  0.00           C
ATOM   3242  C   ILE A 446      15.940   5.472 -30.635  0.00  0.00           C
ATOM   3243  O   ILE A 446      16.536   4.669 -29.875  0.00  0.00           O
ATOM   3244  CB  ILE A 446      13.554   4.737 -30.824  0.00  0.00           C
ATOM   3245  CG1 ILE A 446      12.390   4.525 -31.816  0.00  0.00           C
ATOM   3246  CG2 ILE A 446      13.255   5.982 -30.008  0.00  0.00           C
ATOM   3247  CD1 ILE A 446      11.116   4.081 -31.213  0.00  0.00           C
ATOM   3248  N   GLU A 447      16.172   6.765 -30.602  0.00  0.00           N
ATOM   3249  CA  GLU A 447      17.386   7.280 -29.937  0.00  0.00           C
ATOM   3250  C   GLU A 447      17.153   8.648 -29.232  0.00  0.00           C
ATOM   3251  O   GLU A 447      16.663   9.601 -29.859  0.00  0.00           O
ATOM   3252  CB  GLU A 447      18.535   7.281 -30.994  0.00  0.00           C
ATOM   3253  CG  GLU A 447      18.379   8.011 -32.278  0.00  0.00           C
ATOM   3254  CD  GLU A 447      19.686   8.020 -33.142  0.00  0.00           C
ATOM   3255  OE1 GLU A 447      19.579   8.371 -34.336  0.00  0.00           O
ATOM   3256  OE2 GLU A 447      20.768   7.706 -32.598  0.00  0.00           O
ATOM   3257  N   THR A 448      17.781   8.856 -28.092  0.00  0.00           N
ATOM   3258  CA  THR A 448      17.716  10.003 -27.216  0.00  0.00           C
ATOM   3259  C   THR A 448      18.673  11.080 -27.665  0.00  0.00           C
ATOM   3260  O   THR A 448      19.727  10.876 -28.311  0.00  0.00           O
ATOM   3261  CB  THR A 448      17.955   9.663 -25.774  0.00  0.00           C
ATOM   3262  CG2 THR A 448      17.239  10.566 -24.763  0.00  0.00           C
ATOM   3263  OG1 THR A 448      17.510   8.357 -25.573  0.00  0.00           O
ATOM   3264  N   THR A 449      18.224  12.342 -27.244  0.00  0.00           N
ATOM   3265  CA  THR A 449      19.029  13.511 -27.338  0.00  0.00           C
ATOM   3266  C   THR A 449      18.456  14.584 -26.453  0.00  0.00           C
ATOM   3267  O   THR A 449      17.254  14.620 -26.088  0.00  0.00           O
ATOM   3268  CB  THR A 449      19.202  13.978 -28.866  0.00  0.00           C
ATOM   3269  CG2 THR A 449      17.954  14.454 -29.584  0.00  0.00           C
ATOM   3270  OG1 THR A 449      20.228  14.931 -29.012  0.00  0.00           O
ATOM   3271  N   THR A 450      19.231  15.662 -26.273  0.00  0.00           N
ATOM   3272  CA  THR A 450      18.985  16.867 -25.426  0.00  0.00           C
ATOM   3273  C   THR A 450      18.896  18.045 -26.435  0.00  0.00           C
ATOM   3274  O   THR A 450      19.647  18.119 -27.475  0.00  0.00           O
ATOM   3275  CB  THR A 450      20.267  17.015 -24.584  0.00  0.00           C
ATOM   3276  CG2 THR A 450      20.045  18.275 -23.716  0.00  0.00           C
ATOM   3277  OG1 THR A 450      20.138  15.863 -23.769  0.00  0.00           O
ATOM   3278  N   VAL A 451      17.993  18.969 -26.332  0.00  0.00           N
ATOM   3279  CA  VAL A 451      17.464  19.954 -27.329  0.00  0.00           C
ATOM   3280  C   VAL A 451      17.139  21.328 -26.650  0.00  0.00           C
ATOM   3281  O   VAL A 451      16.949  21.414 -25.411  0.00  0.00           O
ATOM   3282  CB  VAL A 451      16.238  19.393 -28.051  0.00  0.00           C
ATOM   3283  CG1 VAL A 451      16.749  18.359 -29.037  0.00  0.00           C
ATOM   3284  CG2 VAL A 451      15.121  18.869 -27.032  0.00  0.00           C
ATOM   3285  N   PRO A 452      16.980  22.320 -27.467  0.00  0.00           N
ATOM   3286  CA  PRO A 452      16.463  23.641 -26.957  0.00  0.00           C
ATOM   3287  C   PRO A 452      15.022  23.645 -26.504  0.00  0.00           C
ATOM   3288  O   PRO A 452      14.230  22.727 -26.852  0.00  0.00           O
ATOM   3289  CB  PRO A 452      16.650  24.649 -28.119  0.00  0.00           C
ATOM   3290  CG  PRO A 452      17.723  23.975 -29.010  0.00  0.00           C
ATOM   3291  CD  PRO A 452      17.576  22.497 -28.741  0.00  0.00           C
ATOM   3292  N   GLN A 453      14.591  24.551 -25.580  0.00  0.00           N
ATOM   3293  CA  GLN A 453      13.259  24.579 -25.079  0.00  0.00           C
ATOM   3294  C   GLN A 453      12.364  25.030 -26.226  0.00  0.00           C
ATOM   3295  O   GLN A 453      12.601  25.921 -27.000  0.00  0.00           O
ATOM   3296  CB  GLN A 453      12.911  25.482 -23.875  0.00  0.00           C
ATOM   3297  CG  GLN A 453      12.391  24.628 -22.692  0.00  0.00           C
ATOM   3298  CD  GLN A 453      12.043  25.608 -21.567  0.00  0.00           C
ATOM   3299  NE2 GLN A 453      11.519  25.102 -20.491  0.00  0.00           N
ATOM   3300  OE1 GLN A 453      12.290  26.823 -21.640  0.00  0.00           O
ATOM   3301  N   ASP A 454      11.225  24.333 -26.318  0.00  0.00           N
ATOM   3302  CA  ASP A 454       9.962  24.729 -27.149  0.00  0.00           C
ATOM   3303  C   ASP A 454       8.919  25.359 -26.346  0.00  0.00           C
ATOM   3304  O   ASP A 454       9.013  25.266 -25.137  0.00  0.00           O
ATOM   3305  CB  ASP A 454       9.523  23.664 -28.110  0.00  0.00           C
ATOM   3306  CG  ASP A 454       8.905  22.450 -27.400  0.00  0.00           C
ATOM   3307  OD1 ASP A 454       9.427  21.319 -27.538  0.00  0.00           O
ATOM   3308  OD2 ASP A 454       8.162  22.570 -26.382  0.00  0.00           O
ATOM   3309  N   ALA A 455       7.944  26.101 -26.999  0.00  0.00           N
ATOM   3310  CA  ALA A 455       6.992  26.947 -26.380  0.00  0.00           C
ATOM   3311  C   ALA A 455       6.154  26.042 -25.485  0.00  0.00           C
ATOM   3312  O   ALA A 455       5.898  26.293 -24.336  0.00  0.00           O
ATOM   3313  CB  ALA A 455       6.204  27.870 -27.465  0.00  0.00           C
ATOM   3314  N   VAL A 456       5.643  24.958 -25.958  0.00  0.00           N
ATOM   3315  CA  VAL A 456       4.679  24.159 -25.178  0.00  0.00           C
ATOM   3316  C   VAL A 456       5.342  23.355 -23.971  0.00  0.00           C
ATOM   3317  O   VAL A 456       4.734  23.201 -22.915  0.00  0.00           O
ATOM   3318  CB  VAL A 456       3.861  23.168 -26.126  0.00  0.00           C
ATOM   3319  CG1 VAL A 456       3.045  24.002 -27.103  0.00  0.00           C
ATOM   3320  CG2 VAL A 456       4.760  22.132 -26.756  0.00  0.00           C
ATOM   3321  N   SER A 457       6.640  22.980 -24.026  0.00  0.00           N
ATOM   3322  CA  SER A 457       7.332  22.491 -22.812  0.00  0.00           C
ATOM   3323  C   SER A 457       7.584  23.619 -21.869  0.00  0.00           C
ATOM   3324  O   SER A 457       7.180  23.500 -20.746  0.00  0.00           O
ATOM   3325  CB  SER A 457       8.624  21.797 -23.371  0.00  0.00           C
ATOM   3326  OG  SER A 457       9.444  22.658 -24.103  0.00  0.00           O
ATOM   3327  N   ARG A 458       8.132  24.750 -22.325  0.00  0.00           N
ATOM   3328  CA  ARG A 458       8.393  25.937 -21.437  0.00  0.00           C
ATOM   3329  C   ARG A 458       7.194  26.367 -20.734  0.00  0.00           C
ATOM   3330  O   ARG A 458       7.239  26.717 -19.566  0.00  0.00           O
ATOM   3331  CB  ARG A 458       9.031  26.994 -22.333  0.00  0.00           C
ATOM   3332  CG  ARG A 458       9.503  28.230 -21.571  0.00  0.00           C
ATOM   3333  CD  ARG A 458      10.080  29.343 -22.539  0.00  0.00           C
ATOM   3334  NE  ARG A 458      10.722  30.409 -21.811  0.00  0.00           N
ATOM   3335  CZ  ARG A 458      11.989  30.531 -21.497  0.00  0.00           C
ATOM   3336  NH1 ARG A 458      12.870  29.590 -21.623  0.00  0.00           N
ATOM   3337  NH2 ARG A 458      12.407  31.698 -21.094  0.00  0.00           N
ATOM   3338  N   SER A 459       6.052  26.347 -21.381  0.00  0.00           N
ATOM   3339  CA  SER A 459       4.727  26.397 -20.822  0.00  0.00           C
ATOM   3340  C   SER A 459       4.359  25.486 -19.767  0.00  0.00           C
ATOM   3341  O   SER A 459       3.538  25.820 -18.911  0.00  0.00           O
ATOM   3342  CB  SER A 459       3.599  26.362 -21.890  0.00  0.00           C
ATOM   3343  OG  SER A 459       3.651  27.216 -22.950  0.00  0.00           O
ATOM   3344  N   GLN A 460       4.729  24.194 -19.792  0.00  0.00           N
ATOM   3345  CA  GLN A 460       4.291  23.156 -18.823  0.00  0.00           C
ATOM   3346  C   GLN A 460       5.222  23.130 -17.633  0.00  0.00           C
ATOM   3347  O   GLN A 460       4.733  22.914 -16.528  0.00  0.00           O
ATOM   3348  CB  GLN A 460       4.201  21.823 -19.543  0.00  0.00           C
ATOM   3349  CG  GLN A 460       2.777  21.539 -19.926  0.00  0.00           C
ATOM   3350  CD  GLN A 460       1.827  21.273 -18.802  0.00  0.00           C
ATOM   3351  NE2 GLN A 460       1.701  20.077 -18.345  0.00  0.00           N
ATOM   3352  OE1 GLN A 460       1.173  22.194 -18.257  0.00  0.00           O
ATOM   3353  N   ARG A 461       6.537  23.443 -17.732  0.00  0.00           N
ATOM   3354  CA  ARG A 461       7.280  23.765 -16.553  0.00  0.00           C
ATOM   3355  C   ARG A 461       6.816  25.057 -15.973  0.00  0.00           C
ATOM   3356  O   ARG A 461       6.900  25.172 -14.732  0.00  0.00           O
ATOM   3357  CB  ARG A 461       8.810  23.813 -16.921  0.00  0.00           C
ATOM   3358  CG  ARG A 461       9.484  22.481 -17.267  0.00  0.00           C
ATOM   3359  CD  ARG A 461      10.994  22.734 -17.410  0.00  0.00           C
ATOM   3360  NE  ARG A 461      11.676  21.527 -17.729  0.00  0.00           N
ATOM   3361  CZ  ARG A 461      12.795  21.502 -18.444  0.00  0.00           C
ATOM   3362  NH1 ARG A 461      13.533  22.544 -18.642  0.00  0.00           N
ATOM   3363  NH2 ARG A 461      13.133  20.398 -18.952  0.00  0.00           N
ATOM   3364  N   ARG A 462       6.459  26.093 -16.757  0.00  0.00           N
ATOM   3365  CA  ARG A 462       6.238  27.461 -16.277  0.00  0.00           C
ATOM   3366  C   ARG A 462       4.861  27.603 -15.496  0.00  0.00           C
ATOM   3367  O   ARG A 462       4.942  28.274 -14.443  0.00  0.00           O
ATOM   3368  CB  ARG A 462       6.179  28.435 -17.439  0.00  0.00           C
ATOM   3369  CG  ARG A 462       5.844  29.909 -17.057  0.00  0.00           C
ATOM   3370  CD  ARG A 462       6.107  30.897 -18.223  0.00  0.00           C
ATOM   3371  NE  ARG A 462       5.415  30.464 -19.407  0.00  0.00           N
ATOM   3372  CZ  ARG A 462       5.774  30.416 -20.670  0.00  0.00           C
ATOM   3373  NH1 ARG A 462       6.833  31.076 -21.058  0.00  0.00           N
ATOM   3374  NH2 ARG A 462       5.002  29.830 -21.586  0.00  0.00           N
ATOM   3375  N   GLY A 463       3.804  26.961 -15.875  0.00  0.00           N
ATOM   3376  CA  GLY A 463       2.572  27.164 -15.184  0.00  0.00           C
ATOM   3377  C   GLY A 463       2.317  26.468 -13.767  0.00  0.00           C
ATOM   3378  O   GLY A 463       1.145  26.316 -13.283  0.00  0.00           O
ATOM   3379  N   ARG A 464       3.441  26.123 -13.037  0.00  0.00           N
ATOM   3380  CA  ARG A 464       3.407  25.486 -11.687  0.00  0.00           C
ATOM   3381  C   ARG A 464       3.449  26.390 -10.464  0.00  0.00           C
ATOM   3382  O   ARG A 464       3.412  25.875  -9.336  0.00  0.00           O
ATOM   3383  CB  ARG A 464       4.704  24.586 -11.509  0.00  0.00           C
ATOM   3384  CG  ARG A 464       5.012  23.604 -12.693  0.00  0.00           C
ATOM   3385  CD  ARG A 464       4.147  22.283 -12.833  0.00  0.00           C
ATOM   3386  NE  ARG A 464       2.691  22.471 -12.989  0.00  0.00           N
ATOM   3387  CZ  ARG A 464       1.898  22.317 -14.099  0.00  0.00           C
ATOM   3388  NH1 ARG A 464       2.438  22.145 -15.323  0.00  0.00           N
ATOM   3389  NH2 ARG A 464       0.693  22.417 -13.864  0.00  0.00           N
ATOM   3390  N   THR A 465       3.450  27.725 -10.737  0.00  0.00           N
ATOM   3391  CA  THR A 465       3.740  28.847  -9.831  0.00  0.00           C
ATOM   3392  C   THR A 465       2.399  29.660  -9.735  0.00  0.00           C
ATOM   3393  O   THR A 465       1.753  29.877 -10.802  0.00  0.00           O
ATOM   3394  CB  THR A 465       4.970  29.686 -10.182  0.00  0.00           C
ATOM   3395  CG2 THR A 465       4.829  30.459 -11.460  0.00  0.00           C
ATOM   3396  OG1 THR A 465       5.203  30.564  -9.127  0.00  0.00           O
ATOM   3397  N   GLY A 466       2.016  30.148  -8.552  0.00  0.00           N
ATOM   3398  CA  GLY A 466       0.979  31.172  -8.426  0.00  0.00           C
ATOM   3399  C   GLY A 466      -0.439  30.722  -8.224  0.00  0.00           C
ATOM   3400  O   GLY A 466      -1.383  31.451  -8.607  0.00  0.00           O
ATOM   3401  N   ARG A 467      -0.565  29.702  -7.445  0.00  0.00           N
ATOM   3402  CA  ARG A 467      -1.927  29.341  -7.023  0.00  0.00           C
ATOM   3403  C   ARG A 467      -2.518  30.350  -6.036  0.00  0.00           C
ATOM   3404  O   ARG A 467      -1.983  30.491  -4.975  0.00  0.00           O
ATOM   3405  CB  ARG A 467      -1.968  27.876  -6.375  0.00  0.00           C
ATOM   3406  CG  ARG A 467      -3.341  27.300  -6.173  0.00  0.00           C
ATOM   3407  CD  ARG A 467      -3.404  25.958  -5.470  0.00  0.00           C
ATOM   3408  NE  ARG A 467      -2.736  24.896  -6.319  0.00  0.00           N
ATOM   3409  CZ  ARG A 467      -2.566  23.587  -5.959  0.00  0.00           C
ATOM   3410  NH1 ARG A 467      -2.622  23.258  -4.669  0.00  0.00           N
ATOM   3411  NH2 ARG A 467      -2.525  22.729  -6.940  0.00  0.00           N
ATOM   3412  N   GLY A 468      -3.568  30.978  -6.515  0.00  0.00           N
ATOM   3413  CA  GLY A 468      -4.190  32.036  -5.692  0.00  0.00           C
ATOM   3414  C   GLY A 468      -3.326  33.359  -5.518  0.00  0.00           C
ATOM   3415  O   GLY A 468      -3.639  34.236  -4.687  0.00  0.00           O
ATOM   3416  N   ARG A 469      -2.258  33.552  -6.278  0.00  0.00           N
ATOM   3417  CA  ARG A 469      -1.385  34.724  -6.153  0.00  0.00           C
ATOM   3418  C   ARG A 469      -0.373  34.850  -7.332  0.00  0.00           C
ATOM   3419  O   ARG A 469      -0.264  33.919  -8.199  0.00  0.00           O
ATOM   3420  CB  ARG A 469      -0.529  34.583  -4.899  0.00  0.00           C
ATOM   3421  CG  ARG A 469       0.288  33.238  -4.780  0.00  0.00           C
ATOM   3422  CD  ARG A 469       0.484  32.691  -3.342  0.00  0.00           C
ATOM   3423  NE  ARG A 469       1.403  33.553  -2.534  0.00  0.00           N
ATOM   3424  CZ  ARG A 469       2.754  33.470  -2.514  0.00  0.00           C
ATOM   3425  NH1 ARG A 469       3.461  32.503  -3.094  0.00  0.00           N
ATOM   3426  NH2 ARG A 469       3.454  34.547  -2.055  0.00  0.00           N
ATOM   3427  N   ARG A 470       0.235  35.969  -7.452  0.00  0.00           N
ATOM   3428  CA  ARG A 470       1.302  36.269  -8.358  0.00  0.00           C
ATOM   3429  C   ARG A 470       2.395  35.231  -8.328  0.00  0.00           C
ATOM   3430  O   ARG A 470       3.129  34.889  -7.386  0.00  0.00           O
ATOM   3431  CB  ARG A 470       1.786  37.683  -8.017  0.00  0.00           C
ATOM   3432  CG  ARG A 470       3.011  38.200  -8.719  0.00  0.00           C
ATOM   3433  CD  ARG A 470       3.475  39.650  -8.410  0.00  0.00           C
ATOM   3434  NE  ARG A 470       4.884  39.857  -8.901  0.00  0.00           N
ATOM   3435  CZ  ARG A 470       5.920  39.429  -8.209  0.00  0.00           C
ATOM   3436  NH1 ARG A 470       5.929  39.079  -6.976  0.00  0.00           N
ATOM   3437  NH2 ARG A 470       7.044  39.438  -8.885  0.00  0.00           N
ATOM   3438  N   GLY A 471       2.425  34.518  -9.492  0.00  0.00           N
ATOM   3439  CA  GLY A 471       3.500  33.509  -9.761  0.00  0.00           C
ATOM   3440  C   GLY A 471       4.827  34.121 -10.171  0.00  0.00           C
ATOM   3441  O   GLY A 471       4.830  35.173 -10.805  0.00  0.00           O
ATOM   3442  N   ILE A 472       5.959  33.507  -9.843  0.00  0.00           N
ATOM   3443  CA  ILE A 472       7.357  33.883 -10.222  0.00  0.00           C
ATOM   3444  C   ILE A 472       7.990  32.650 -10.931  0.00  0.00           C
ATOM   3445  O   ILE A 472       8.230  31.552 -10.374  0.00  0.00           O
ATOM   3446  CB  ILE A 472       8.170  34.447  -9.023  0.00  0.00           C
ATOM   3447  CG1 ILE A 472       7.248  35.415  -8.212  0.00  0.00           C
ATOM   3448  CG2 ILE A 472       9.516  35.051  -9.501  0.00  0.00           C
ATOM   3449  CD1 ILE A 472       7.834  36.000  -6.940  0.00  0.00           C
ATOM   3450  N   TYR A 473       8.473  32.873 -12.211  0.00  0.00           N
ATOM   3451  CA  TYR A 473       9.239  31.941 -13.043  0.00  0.00           C
ATOM   3452  C   TYR A 473      10.594  32.621 -13.362  0.00  0.00           C
ATOM   3453  O   TYR A 473      10.716  33.586 -14.073  0.00  0.00           O
ATOM   3454  CB  TYR A 473       8.363  31.587 -14.270  0.00  0.00           C
ATOM   3455  CG  TYR A 473       9.224  30.820 -15.283  0.00  0.00           C
ATOM   3456  CD1 TYR A 473       9.317  29.450 -15.088  0.00  0.00           C
ATOM   3457  CD2 TYR A 473       9.689  31.456 -16.437  0.00  0.00           C
ATOM   3458  CE1 TYR A 473       9.955  28.674 -16.072  0.00  0.00           C
ATOM   3459  CE2 TYR A 473      10.214  30.638 -17.479  0.00  0.00           C
ATOM   3460  CZ  TYR A 473      10.455  29.240 -17.218  0.00  0.00           C
ATOM   3461  OH  TYR A 473      11.030  28.462 -18.150  0.00  0.00           O
ATOM   3462  N   ARG A 474      11.617  32.045 -12.789  0.00  0.00           N
ATOM   3463  CA  ARG A 474      13.005  32.370 -13.016  0.00  0.00           C
ATOM   3464  C   ARG A 474      13.625  31.402 -14.089  0.00  0.00           C
ATOM   3465  O   ARG A 474      14.111  30.343 -13.741  0.00  0.00           O
ATOM   3466  CB  ARG A 474      13.844  32.233 -11.653  0.00  0.00           C
ATOM   3467  CG  ARG A 474      13.161  32.962 -10.437  0.00  0.00           C
ATOM   3468  CD  ARG A 474      13.916  33.109  -9.086  0.00  0.00           C
ATOM   3469  NE  ARG A 474      13.017  33.357  -7.972  0.00  0.00           N
ATOM   3470  CZ  ARG A 474      12.681  34.525  -7.490  0.00  0.00           C
ATOM   3471  NH1 ARG A 474      13.207  35.658  -7.941  0.00  0.00           N
ATOM   3472  NH2 ARG A 474      11.674  34.572  -6.685  0.00  0.00           N
ATOM   3473  N   PHE A 475      13.648  31.819 -15.357  0.00  0.00           N
ATOM   3474  CA  PHE A 475      14.296  31.187 -16.437  0.00  0.00           C
ATOM   3475  C   PHE A 475      15.851  31.434 -16.378  0.00  0.00           C
ATOM   3476  O   PHE A 475      16.283  32.396 -15.795  0.00  0.00           O
ATOM   3477  CB  PHE A 475      13.641  31.538 -17.744  0.00  0.00           C
ATOM   3478  CG  PHE A 475      13.776  32.934 -18.161  0.00  0.00           C
ATOM   3479  CD1 PHE A 475      12.715  33.887 -18.084  0.00  0.00           C
ATOM   3480  CD2 PHE A 475      14.953  33.445 -18.751  0.00  0.00           C
ATOM   3481  CE1 PHE A 475      12.788  35.254 -18.608  0.00  0.00           C
ATOM   3482  CE2 PHE A 475      14.965  34.670 -19.393  0.00  0.00           C
ATOM   3483  CZ  PHE A 475      13.938  35.589 -19.238  0.00  0.00           C
ATOM   3484  N   VAL A 476      16.611  30.562 -17.005  0.00  0.00           N
ATOM   3485  CA  VAL A 476      18.085  30.779 -17.161  0.00  0.00           C
ATOM   3486  C   VAL A 476      18.366  31.357 -18.586  0.00  0.00           C
ATOM   3487  O   VAL A 476      19.361  32.091 -18.740  0.00  0.00           O
ATOM   3488  CB  VAL A 476      18.997  29.568 -16.897  0.00  0.00           C
ATOM   3489  CG1 VAL A 476      18.888  28.990 -15.527  0.00  0.00           C
ATOM   3490  CG2 VAL A 476      18.919  28.476 -17.990  0.00  0.00           C
ATOM   3491  N   THR A 477      17.488  31.153 -19.602  0.00  0.00           N
ATOM   3492  CA  THR A 477      17.629  31.730 -20.923  0.00  0.00           C
ATOM   3493  C   THR A 477      16.322  32.362 -21.441  0.00  0.00           C
ATOM   3494  O   THR A 477      15.264  31.749 -21.200  0.00  0.00           O
ATOM   3495  CB  THR A 477      18.087  30.660 -21.969  0.00  0.00           C
ATOM   3496  CG2 THR A 477      19.551  30.334 -21.897  0.00  0.00           C
ATOM   3497  OG1 THR A 477      17.393  29.456 -21.735  0.00  0.00           O
ATOM   3498  N   PRO A 478      16.323  33.455 -22.192  0.00  0.00           N
ATOM   3499  CA  PRO A 478      15.142  33.928 -22.958  0.00  0.00           C
ATOM   3500  C   PRO A 478      14.797  32.934 -24.066  0.00  0.00           C
ATOM   3501  O   PRO A 478      15.648  32.427 -24.775  0.00  0.00           O
ATOM   3502  CB  PRO A 478      15.513  35.305 -23.528  0.00  0.00           C
ATOM   3503  CG  PRO A 478      17.082  35.312 -23.530  0.00  0.00           C
ATOM   3504  CD  PRO A 478      17.473  34.365 -22.448  0.00  0.00           C
ATOM   3505  N   GLY A 479      13.494  32.834 -24.333  0.00  0.00           N
ATOM   3506  CA  GLY A 479      12.975  32.454 -25.640  0.00  0.00           C
ATOM   3507  C   GLY A 479      12.651  30.932 -25.742  0.00  0.00           C
ATOM   3508  O   GLY A 479      12.733  30.196 -24.766  0.00  0.00           O
ATOM   3509  N   GLU A 480      12.255  30.555 -26.954  0.00  0.00           N
ATOM   3510  CA  GLU A 480      11.637  29.290 -27.216  0.00  0.00           C
ATOM   3511  C   GLU A 480      11.634  29.002 -28.707  0.00  0.00           C
ATOM   3512  O   GLU A 480      11.583  29.933 -29.512  0.00  0.00           O
ATOM   3513  CB  GLU A 480      10.196  29.130 -26.660  0.00  0.00           C
ATOM   3514  CG  GLU A 480       9.156  30.157 -27.126  0.00  0.00           C
ATOM   3515  CD  GLU A 480       9.446  31.591 -26.697  0.00  0.00           C
ATOM   3516  OE1 GLU A 480       9.384  31.828 -25.479  0.00  0.00           O
ATOM   3517  OE2 GLU A 480       9.829  32.494 -27.466  0.00  0.00           O
ATOM   3518  N   ARG A 481      11.617  27.700 -29.053  0.00  0.00           N
ATOM   3519  CA  ARG A 481      11.200  27.144 -30.372  0.00  0.00           C
ATOM   3520  C   ARG A 481       9.676  27.109 -30.521  0.00  0.00           C
ATOM   3521  O   ARG A 481       8.920  26.784 -29.593  0.00  0.00           O
ATOM   3522  CB  ARG A 481      11.773  25.757 -30.462  0.00  0.00           C
ATOM   3523  CG  ARG A 481      13.294  25.801 -30.732  0.00  0.00           C
ATOM   3524  CD  ARG A 481      13.921  24.349 -30.919  0.00  0.00           C
ATOM   3525  NE  ARG A 481      13.506  23.366 -29.909  0.00  0.00           N
ATOM   3526  CZ  ARG A 481      13.633  22.006 -29.904  0.00  0.00           C
ATOM   3527  NH1 ARG A 481      14.191  21.360 -30.977  0.00  0.00           N
ATOM   3528  NH2 ARG A 481      13.060  21.224 -29.001  0.00  0.00           N
ATOM   3529  N   PRO A 482       9.128  27.296 -31.712  0.00  0.00           N
ATOM   3530  CA  PRO A 482       7.695  27.094 -31.977  0.00  0.00           C
ATOM   3531  C   PRO A 482       7.310  25.593 -31.842  0.00  0.00           C
ATOM   3532  O   PRO A 482       8.153  24.757 -31.640  0.00  0.00           O
ATOM   3533  CB  PRO A 482       7.410  27.684 -33.367  0.00  0.00           C
ATOM   3534  CG  PRO A 482       8.812  27.794 -34.004  0.00  0.00           C
ATOM   3535  CD  PRO A 482       9.839  27.691 -32.866  0.00  0.00           C
ATOM   3536  N   SER A 483       5.997  25.337 -31.793  0.00  0.00           N
ATOM   3537  CA  SER A 483       5.384  24.055 -31.293  0.00  0.00           C
ATOM   3538  C   SER A 483       4.167  23.486 -31.968  0.00  0.00           C
ATOM   3539  O   SER A 483       3.392  24.180 -32.539  0.00  0.00           O
ATOM   3540  CB  SER A 483       4.994  24.278 -29.852  0.00  0.00           C
ATOM   3541  OG  SER A 483       6.064  24.741 -29.074  0.00  0.00           O
ATOM   3542  N   GLY A 484       4.058  22.174 -31.815  0.00  0.00           N
ATOM   3543  CA  GLY A 484       2.951  21.416 -32.226  0.00  0.00           C
ATOM   3544  C   GLY A 484       3.260  20.462 -33.359  0.00  0.00           C
ATOM   3545  O   GLY A 484       2.378  19.809 -33.927  0.00  0.00           O
ATOM   3546  N   MET A 485       4.538  20.251 -33.698  0.00  0.00           N
ATOM   3547  CA  MET A 485       5.118  19.192 -34.532  0.00  0.00           C
ATOM   3548  C   MET A 485       5.984  18.214 -33.787  0.00  0.00           C
ATOM   3549  O   MET A 485       6.701  18.582 -32.856  0.00  0.00           O
ATOM   3550  CB  MET A 485       5.828  19.790 -35.756  0.00  0.00           C
ATOM   3551  CG  MET A 485       7.081  20.647 -35.437  0.00  0.00           C
ATOM   3552  SD  MET A 485       6.970  21.960 -34.071  0.00  0.00           S
ATOM   3553  CE  MET A 485       6.157  23.368 -34.876  0.00  0.00           C
ATOM   3554  N   PHE A 486       6.068  16.939 -34.305  0.00  0.00           N
ATOM   3555  CA  PHE A 486       6.655  15.820 -33.539  0.00  0.00           C
ATOM   3556  C   PHE A 486       7.179  14.620 -34.328  0.00  0.00           C
ATOM   3557  O   PHE A 486       7.049  14.592 -35.509  0.00  0.00           O
ATOM   3558  CB  PHE A 486       5.794  15.462 -32.242  0.00  0.00           C
ATOM   3559  CG  PHE A 486       4.430  14.739 -32.315  0.00  0.00           C
ATOM   3560  CD1 PHE A 486       3.276  15.449 -32.106  0.00  0.00           C
ATOM   3561  CD2 PHE A 486       4.368  13.443 -32.787  0.00  0.00           C
ATOM   3562  CE1 PHE A 486       2.001  14.926 -32.450  0.00  0.00           C
ATOM   3563  CE2 PHE A 486       3.140  12.779 -32.853  0.00  0.00           C
ATOM   3564  CZ  PHE A 486       1.933  13.548 -32.813  0.00  0.00           C
ATOM   3565  N   ASP A 487       8.060  13.819 -33.656  0.00  0.00           N
ATOM   3566  CA  ASP A 487       8.723  12.672 -34.264  0.00  0.00           C
ATOM   3567  C   ASP A 487       7.837  11.444 -34.300  0.00  0.00           C
ATOM   3568  O   ASP A 487       7.053  11.212 -33.397  0.00  0.00           O
ATOM   3569  CB  ASP A 487      10.056  12.300 -33.428  0.00  0.00           C
ATOM   3570  CG  ASP A 487      10.880  11.382 -34.314  0.00  0.00           C
ATOM   3571  OD1 ASP A 487      11.516  11.917 -35.204  0.00  0.00           O
ATOM   3572  OD2 ASP A 487      10.852  10.178 -34.068  0.00  0.00           O
ATOM   3573  N   SER A 488       7.992  10.549 -35.269  0.00  0.00           N
ATOM   3574  CA  SER A 488       7.156   9.306 -35.312  0.00  0.00           C
ATOM   3575  C   SER A 488       7.450   8.340 -34.160  0.00  0.00           C
ATOM   3576  O   SER A 488       6.642   7.491 -33.782  0.00  0.00           O
ATOM   3577  CB  SER A 488       7.351   8.608 -36.667  0.00  0.00           C
ATOM   3578  OG  SER A 488       6.465   7.585 -37.016  0.00  0.00           O
ATOM   3579  N   SER A 489       8.565   8.563 -33.487  0.00  0.00           N
ATOM   3580  CA  SER A 489       8.786   8.002 -32.109  0.00  0.00           C
ATOM   3581  C   SER A 489       7.741   8.250 -31.052  0.00  0.00           C
ATOM   3582  O   SER A 489       7.452   7.377 -30.294  0.00  0.00           O
ATOM   3583  CB  SER A 489      10.099   8.488 -31.625  0.00  0.00           C
ATOM   3584  OG  SER A 489      10.104   9.738 -30.959  0.00  0.00           O
ATOM   3585  N   VAL A 490       7.001   9.353 -31.150  0.00  0.00           N
ATOM   3586  CA  VAL A 490       5.857   9.635 -30.289  0.00  0.00           C
ATOM   3587  C   VAL A 490       4.590   8.840 -30.716  0.00  0.00           C
ATOM   3588  O   VAL A 490       3.917   8.356 -29.786  0.00  0.00           O
ATOM   3589  CB  VAL A 490       5.522  11.162 -30.262  0.00  0.00           C
ATOM   3590  CG1 VAL A 490       4.629  11.576 -29.144  0.00  0.00           C
ATOM   3591  CG2 VAL A 490       6.773  12.098 -30.140  0.00  0.00           C
ATOM   3592  N   LEU A 491       4.359   8.468 -31.972  0.00  0.00           N
ATOM   3593  CA  LEU A 491       3.327   7.491 -32.359  0.00  0.00           C
ATOM   3594  C   LEU A 491       3.613   6.104 -31.776  0.00  0.00           C
ATOM   3595  O   LEU A 491       2.756   5.588 -31.050  0.00  0.00           O
ATOM   3596  CB  LEU A 491       3.325   7.477 -33.884  0.00  0.00           C
ATOM   3597  CG  LEU A 491       3.073   8.770 -34.662  0.00  0.00           C
ATOM   3598  CD1 LEU A 491       2.828   8.490 -36.111  0.00  0.00           C
ATOM   3599  CD2 LEU A 491       1.901   9.539 -34.115  0.00  0.00           C
ATOM   3600  N   CYS A 492       4.826   5.644 -31.885  0.00  0.00           N
ATOM   3601  CA  CYS A 492       5.357   4.370 -31.347  0.00  0.00           C
ATOM   3602  C   CYS A 492       5.126   4.203 -29.843  0.00  0.00           C
ATOM   3603  O   CYS A 492       4.588   3.187 -29.381  0.00  0.00           O
ATOM   3604  CB  CYS A 492       6.796   4.471 -31.778  0.00  0.00           C
ATOM   3605  SG  CYS A 492       7.593   2.943 -31.465  0.00  0.00           S
ATOM   3606  N   GLU A 493       5.370   5.274 -29.107  0.00  0.00           N
ATOM   3607  CA  GLU A 493       5.082   5.406 -27.640  0.00  0.00           C
ATOM   3608  C   GLU A 493       3.594   5.386 -27.288  0.00  0.00           C
ATOM   3609  O   GLU A 493       3.287   4.886 -26.193  0.00  0.00           O
ATOM   3610  CB  GLU A 493       5.768   6.662 -27.030  0.00  0.00           C
ATOM   3611  CG  GLU A 493       5.873   6.459 -25.473  0.00  0.00           C
ATOM   3612  CD  GLU A 493       6.578   7.621 -24.722  0.00  0.00           C
ATOM   3613  OE1 GLU A 493       6.096   8.018 -23.617  0.00  0.00           O
ATOM   3614  OE2 GLU A 493       7.524   8.262 -25.274  0.00  0.00           O
ATOM   3615  N   CYS A 494       2.615   5.681 -28.195  0.00  0.00           N
ATOM   3616  CA  CYS A 494       1.228   5.412 -28.000  0.00  0.00           C
ATOM   3617  C   CYS A 494       0.898   3.923 -28.041  0.00  0.00           C
ATOM   3618  O   CYS A 494       0.126   3.510 -27.215  0.00  0.00           O
ATOM   3619  CB  CYS A 494       0.316   6.189 -28.924  0.00  0.00           C
ATOM   3620  SG  CYS A 494       0.509   8.058 -28.898  0.00  0.00           S
ATOM   3621  N   TYR A 495       1.522   3.215 -28.943  0.00  0.00           N
ATOM   3622  CA  TYR A 495       1.448   1.781 -28.978  0.00  0.00           C
ATOM   3623  C   TYR A 495       2.122   1.100 -27.760  0.00  0.00           C
ATOM   3624  O   TYR A 495       1.562   0.094 -27.272  0.00  0.00           O
ATOM   3625  CB  TYR A 495       1.899   1.273 -30.386  0.00  0.00           C
ATOM   3626  CG  TYR A 495       1.065   1.773 -31.549  0.00  0.00           C
ATOM   3627  CD1 TYR A 495      -0.152   1.104 -31.904  0.00  0.00           C
ATOM   3628  CD2 TYR A 495       1.693   2.743 -32.459  0.00  0.00           C
ATOM   3629  CE1 TYR A 495      -0.850   1.426 -33.121  0.00  0.00           C
ATOM   3630  CE2 TYR A 495       0.955   3.081 -33.598  0.00  0.00           C
ATOM   3631  CZ  TYR A 495      -0.221   2.356 -33.987  0.00  0.00           C
ATOM   3632  OH  TYR A 495      -0.929   2.685 -35.084  0.00  0.00           O
ATOM   3633  N   ASP A 496       3.278   1.565 -27.282  0.00  0.00           N
ATOM   3634  CA  ASP A 496       3.947   1.079 -26.030  0.00  0.00           C
ATOM   3635  C   ASP A 496       2.968   1.360 -24.836  0.00  0.00           C
ATOM   3636  O   ASP A 496       2.544   0.392 -24.252  0.00  0.00           O
ATOM   3637  CB  ASP A 496       5.354   1.715 -25.924  0.00  0.00           C
ATOM   3638  CG  ASP A 496       6.249   1.058 -24.922  0.00  0.00           C
ATOM   3639  OD1 ASP A 496       5.933   0.962 -23.672  0.00  0.00           O
ATOM   3640  OD2 ASP A 496       7.223   0.503 -25.346  0.00  0.00           O
ATOM   3641  N   ALA A 497       2.487   2.652 -24.547  0.00  0.00           N
ATOM   3642  CA  ALA A 497       1.614   2.924 -23.345  0.00  0.00           C
ATOM   3643  C   ALA A 497       0.359   2.151 -23.383  0.00  0.00           C
ATOM   3644  O   ALA A 497      -0.178   1.763 -22.354  0.00  0.00           O
ATOM   3645  CB  ALA A 497       1.497   4.450 -23.092  0.00  0.00           C
ATOM   3646  N   GLY A 498      -0.209   2.033 -24.565  0.00  0.00           N
ATOM   3647  CA  GLY A 498      -1.446   1.276 -24.911  0.00  0.00           C
ATOM   3648  C   GLY A 498      -1.279  -0.180 -24.600  0.00  0.00           C
ATOM   3649  O   GLY A 498      -2.159  -0.704 -23.892  0.00  0.00           O
ATOM   3650  N   CYS A 499      -0.233  -0.885 -25.051  0.00  0.00           N
ATOM   3651  CA  CYS A 499       0.136  -2.268 -24.659  0.00  0.00           C
ATOM   3652  C   CYS A 499       0.580  -2.508 -23.160  0.00  0.00           C
ATOM   3653  O   CYS A 499       0.052  -3.412 -22.559  0.00  0.00           O
ATOM   3654  CB  CYS A 499       1.319  -2.699 -25.486  0.00  0.00           C
ATOM   3655  SG  CYS A 499       0.704  -3.100 -27.201  0.00  0.00           S
ATOM   3656  N   ALA A 500       1.354  -1.617 -22.510  0.00  0.00           N
ATOM   3657  CA  ALA A 500       1.845  -1.708 -21.121  0.00  0.00           C
ATOM   3658  C   ALA A 500       0.810  -1.460 -20.028  0.00  0.00           C
ATOM   3659  O   ALA A 500       0.789  -2.140 -19.058  0.00  0.00           O
ATOM   3660  CB  ALA A 500       3.076  -0.743 -21.019  0.00  0.00           C
ATOM   3661  N   TRP A 501       0.098  -0.296 -20.116  0.00  0.00           N
ATOM   3662  CA  TRP A 501      -0.776   0.072 -19.005  0.00  0.00           C
ATOM   3663  C   TRP A 501      -2.339   0.112 -19.353  0.00  0.00           C
ATOM   3664  O   TRP A 501      -3.123  -0.168 -18.396  0.00  0.00           O
ATOM   3665  CB  TRP A 501      -0.395   1.510 -18.604  0.00  0.00           C
ATOM   3666  CG  TRP A 501       1.033   1.695 -18.164  0.00  0.00           C
ATOM   3667  CD1 TRP A 501       2.071   1.944 -19.023  0.00  0.00           C
ATOM   3668  CD2 TRP A 501       1.656   1.694 -16.815  0.00  0.00           C
ATOM   3669  CE2 TRP A 501       2.995   2.103 -17.027  0.00  0.00           C
ATOM   3670  CE3 TRP A 501       1.187   1.801 -15.489  0.00  0.00           C
ATOM   3671  NE1 TRP A 501       3.257   2.114 -18.358  0.00  0.00           N
ATOM   3672  CZ2 TRP A 501       3.758   2.599 -15.990  0.00  0.00           C
ATOM   3673  CZ3 TRP A 501       2.025   2.172 -14.370  0.00  0.00           C
ATOM   3674  CH2 TRP A 501       3.345   2.616 -14.614  0.00  0.00           C
ATOM   3675  N   TYR A 502      -2.709   0.292 -20.593  0.00  0.00           N
ATOM   3676  CA  TYR A 502      -4.129   0.565 -21.018  0.00  0.00           C
ATOM   3677  C   TYR A 502      -4.927  -0.522 -21.769  0.00  0.00           C
ATOM   3678  O   TYR A 502      -6.054  -0.311 -22.201  0.00  0.00           O
ATOM   3679  CB  TYR A 502      -4.251   1.913 -21.743  0.00  0.00           C
ATOM   3680  CG  TYR A 502      -3.573   3.146 -21.021  0.00  0.00           C
ATOM   3681  CD1 TYR A 502      -3.937   3.386 -19.666  0.00  0.00           C
ATOM   3682  CD2 TYR A 502      -2.532   3.788 -21.654  0.00  0.00           C
ATOM   3683  CE1 TYR A 502      -3.237   4.371 -18.958  0.00  0.00           C
ATOM   3684  CE2 TYR A 502      -1.794   4.768 -20.890  0.00  0.00           C
ATOM   3685  CZ  TYR A 502      -2.088   5.079 -19.493  0.00  0.00           C
ATOM   3686  OH  TYR A 502      -1.434   5.991 -18.772  0.00  0.00           O
ATOM   3687  N   GLU A 503      -4.433  -1.744 -21.800  0.00  0.00           N
ATOM   3688  CA  GLU A 503      -5.071  -2.960 -22.298  0.00  0.00           C
ATOM   3689  C   GLU A 503      -5.394  -2.904 -23.783  0.00  0.00           C
ATOM   3690  O   GLU A 503      -6.143  -3.783 -24.275  0.00  0.00           O
ATOM   3691  CB  GLU A 503      -6.159  -3.479 -21.422  0.00  0.00           C
ATOM   3692  CG  GLU A 503      -5.787  -3.569 -19.913  0.00  0.00           C
ATOM   3693  CD  GLU A 503      -7.080  -3.760 -19.141  0.00  0.00           C
ATOM   3694  OE1 GLU A 503      -7.648  -4.865 -19.199  0.00  0.00           O
ATOM   3695  OE2 GLU A 503      -7.455  -2.807 -18.413  0.00  0.00           O
ATOM   3696  N   LEU A 504      -5.042  -1.811 -24.484  0.00  0.00           N
ATOM   3697  CA  LEU A 504      -5.311  -1.557 -25.952  0.00  0.00           C
ATOM   3698  C   LEU A 504      -4.414  -2.483 -26.786  0.00  0.00           C
ATOM   3699  O   LEU A 504      -3.220  -2.551 -26.587  0.00  0.00           O
ATOM   3700  CB  LEU A 504      -5.020  -0.085 -26.228  0.00  0.00           C
ATOM   3701  CG  LEU A 504      -5.949   0.926 -25.425  0.00  0.00           C
ATOM   3702  CD1 LEU A 504      -5.401   2.228 -25.808  0.00  0.00           C
ATOM   3703  CD2 LEU A 504      -7.424   0.908 -25.831  0.00  0.00           C
ATOM   3704  N   THR A 505      -5.005  -3.146 -27.793  0.00  0.00           N
ATOM   3705  CA  THR A 505      -4.235  -3.831 -28.818  0.00  0.00           C
ATOM   3706  C   THR A 505      -3.827  -2.745 -29.909  0.00  0.00           C
ATOM   3707  O   THR A 505      -4.472  -1.691 -29.956  0.00  0.00           O
ATOM   3708  CB  THR A 505      -5.135  -4.886 -29.410  0.00  0.00           C
ATOM   3709  CG2 THR A 505      -5.516  -5.805 -28.304  0.00  0.00           C
ATOM   3710  OG1 THR A 505      -6.407  -4.300 -29.777  0.00  0.00           O
ATOM   3711  N   PRO A 506      -2.954  -3.067 -30.906  0.00  0.00           N
ATOM   3712  CA  PRO A 506      -2.546  -2.200 -32.030  0.00  0.00           C
ATOM   3713  C   PRO A 506      -3.804  -1.914 -32.843  0.00  0.00           C
ATOM   3714  O   PRO A 506      -3.804  -0.832 -33.374  0.00  0.00           O
ATOM   3715  CB  PRO A 506      -1.407  -2.879 -32.800  0.00  0.00           C
ATOM   3716  CG  PRO A 506      -1.517  -4.347 -32.261  0.00  0.00           C
ATOM   3717  CD  PRO A 506      -2.046  -4.187 -30.874  0.00  0.00           C
ATOM   3718  N   ALA A 507      -4.829  -2.778 -32.981  0.00  0.00           N
ATOM   3719  CA  ALA A 507      -5.999  -2.409 -33.773  0.00  0.00           C
ATOM   3720  C   ALA A 507      -6.899  -1.413 -32.991  0.00  0.00           C
ATOM   3721  O   ALA A 507      -7.411  -0.525 -33.679  0.00  0.00           O
ATOM   3722  CB  ALA A 507      -6.884  -3.626 -33.937  0.00  0.00           C
ATOM   3723  N   GLU A 508      -6.974  -1.499 -31.663  0.00  0.00           N
ATOM   3724  CA  GLU A 508      -7.790  -0.655 -30.872  0.00  0.00           C
ATOM   3725  C   GLU A 508      -7.178   0.830 -30.906  0.00  0.00           C
ATOM   3726  O   GLU A 508      -7.815   1.846 -30.730  0.00  0.00           O
ATOM   3727  CB  GLU A 508      -7.813  -1.141 -29.442  0.00  0.00           C
ATOM   3728  CG  GLU A 508      -9.117  -1.913 -29.085  0.00  0.00           C
ATOM   3729  CD  GLU A 508      -9.008  -2.762 -27.868  0.00  0.00           C
ATOM   3730  OE1 GLU A 508      -8.010  -3.499 -27.705  0.00  0.00           O
ATOM   3731  OE2 GLU A 508      -9.854  -2.587 -26.948  0.00  0.00           O
ATOM   3732  N   THR A 509      -5.868   0.835 -31.104  0.00  0.00           N
ATOM   3733  CA  THR A 509      -5.020   1.999 -30.888  0.00  0.00           C
ATOM   3734  C   THR A 509      -4.856   2.679 -32.224  0.00  0.00           C
ATOM   3735  O   THR A 509      -4.861   3.837 -32.278  0.00  0.00           O
ATOM   3736  CB  THR A 509      -3.641   1.618 -30.326  0.00  0.00           C
ATOM   3737  CG2 THR A 509      -2.680   2.793 -29.986  0.00  0.00           C
ATOM   3738  OG1 THR A 509      -3.732   0.799 -29.238  0.00  0.00           O
ATOM   3739  N   SER A 510      -4.792   1.927 -33.295  0.00  0.00           N
ATOM   3740  CA  SER A 510      -4.733   2.399 -34.751  0.00  0.00           C
ATOM   3741  C   SER A 510      -5.968   3.341 -35.024  0.00  0.00           C
ATOM   3742  O   SER A 510      -5.908   4.481 -35.455  0.00  0.00           O
ATOM   3743  CB  SER A 510      -4.457   1.264 -35.766  0.00  0.00           C
ATOM   3744  OG  SER A 510      -5.648   0.511 -35.982  0.00  0.00           O
ATOM   3745  N   VAL A 511      -7.155   2.881 -34.693  0.00  0.00           N
ATOM   3746  CA  VAL A 511      -8.432   3.716 -34.831  0.00  0.00           C
ATOM   3747  C   VAL A 511      -8.459   5.058 -34.003  0.00  0.00           C
ATOM   3748  O   VAL A 511      -8.862   6.046 -34.538  0.00  0.00           O
ATOM   3749  CB  VAL A 511      -9.721   2.856 -34.618  0.00  0.00           C
ATOM   3750  CG1 VAL A 511     -10.015   1.777 -35.682  0.00  0.00           C
ATOM   3751  CG2 VAL A 511     -10.030   2.219 -33.243  0.00  0.00           C
ATOM   3752  N   ARG A 512      -7.969   5.009 -32.807  0.00  0.00           N
ATOM   3753  CA  ARG A 512      -7.769   6.128 -31.874  0.00  0.00           C
ATOM   3754  C   ARG A 512      -6.681   7.094 -32.277  0.00  0.00           C
ATOM   3755  O   ARG A 512      -6.804   8.293 -31.984  0.00  0.00           O
ATOM   3756  CB  ARG A 512      -7.717   5.612 -30.454  0.00  0.00           C
ATOM   3757  CG  ARG A 512      -8.954   4.958 -30.017  0.00  0.00           C
ATOM   3758  CD  ARG A 512      -8.819   4.444 -28.562  0.00  0.00           C
ATOM   3759  NE  ARG A 512     -10.172   4.071 -27.941  0.00  0.00           N
ATOM   3760  CZ  ARG A 512     -10.191   3.500 -26.750  0.00  0.00           C
ATOM   3761  NH1 ARG A 512      -9.218   3.651 -25.933  0.00  0.00           N
ATOM   3762  NH2 ARG A 512     -11.161   2.703 -26.376  0.00  0.00           N
ATOM   3763  N   LEU A 513      -5.636   6.623 -32.957  0.00  0.00           N
ATOM   3764  CA  LEU A 513      -4.624   7.463 -33.608  0.00  0.00           C
ATOM   3765  C   LEU A 513      -5.073   7.972 -34.983  0.00  0.00           C
ATOM   3766  O   LEU A 513      -4.829   9.137 -35.290  0.00  0.00           O
ATOM   3767  CB  LEU A 513      -3.265   6.803 -33.572  0.00  0.00           C
ATOM   3768  CG  LEU A 513      -2.690   6.313 -32.181  0.00  0.00           C
ATOM   3769  CD1 LEU A 513      -1.346   5.605 -32.399  0.00  0.00           C
ATOM   3770  CD2 LEU A 513      -2.529   7.455 -31.166  0.00  0.00           C
ATOM   3771  N   ARG A 514      -5.734   7.162 -35.803  0.00  0.00           N
ATOM   3772  CA  ARG A 514      -6.489   7.620 -36.956  0.00  0.00           C
ATOM   3773  C   ARG A 514      -7.489   8.743 -36.693  0.00  0.00           C
ATOM   3774  O   ARG A 514      -7.617   9.659 -37.550  0.00  0.00           O
ATOM   3775  CB  ARG A 514      -7.197   6.413 -37.617  0.00  0.00           C
ATOM   3776  CG  ARG A 514      -6.381   5.446 -38.442  0.00  0.00           C
ATOM   3777  CD  ARG A 514      -6.145   5.883 -39.864  0.00  0.00           C
ATOM   3778  NE  ARG A 514      -5.207   7.011 -40.073  0.00  0.00           N
ATOM   3779  CZ  ARG A 514      -5.373   8.240 -40.516  0.00  0.00           C
ATOM   3780  NH1 ARG A 514      -6.490   8.727 -40.986  0.00  0.00           N
ATOM   3781  NH2 ARG A 514      -4.309   8.996 -40.497  0.00  0.00           N
ATOM   3782  N   ALA A 515      -8.261   8.792 -35.597  0.00  0.00           N
ATOM   3783  CA  ALA A 515      -9.327   9.803 -35.351  0.00  0.00           C
ATOM   3784  C   ALA A 515      -8.695  11.180 -35.135  0.00  0.00           C
ATOM   3785  O   ALA A 515      -9.094  12.119 -35.835  0.00  0.00           O
ATOM   3786  CB  ALA A 515     -10.039   9.253 -34.055  0.00  0.00           C
ATOM   3787  N   TYR A 516      -7.690  11.186 -34.289  0.00  0.00           N
ATOM   3788  CA  TYR A 516      -6.698  12.270 -34.091  0.00  0.00           C
ATOM   3789  C   TYR A 516      -5.984  12.788 -35.381  0.00  0.00           C
ATOM   3790  O   TYR A 516      -6.220  13.891 -35.833  0.00  0.00           O
ATOM   3791  CB  TYR A 516      -5.761  11.791 -32.986  0.00  0.00           C
ATOM   3792  CG  TYR A 516      -4.732  12.808 -32.457  0.00  0.00           C
ATOM   3793  CD1 TYR A 516      -3.845  13.497 -33.289  0.00  0.00           C
ATOM   3794  CD2 TYR A 516      -4.797  13.208 -31.156  0.00  0.00           C
ATOM   3795  CE1 TYR A 516      -2.945  14.477 -32.785  0.00  0.00           C
ATOM   3796  CE2 TYR A 516      -3.934  14.193 -30.633  0.00  0.00           C
ATOM   3797  CZ  TYR A 516      -2.992  14.851 -31.413  0.00  0.00           C
ATOM   3798  OH  TYR A 516      -2.079  15.705 -30.883  0.00  0.00           O
ATOM   3799  N   LEU A 517      -5.302  11.902 -36.152  0.00  0.00           N
ATOM   3800  CA  LEU A 517      -4.609  12.297 -37.430  0.00  0.00           C
ATOM   3801  C   LEU A 517      -5.545  12.822 -38.514  0.00  0.00           C
ATOM   3802  O   LEU A 517      -5.191  13.711 -39.239  0.00  0.00           O
ATOM   3803  CB  LEU A 517      -3.741  11.155 -37.963  0.00  0.00           C
ATOM   3804  CG  LEU A 517      -2.294  11.065 -37.401  0.00  0.00           C
ATOM   3805  CD1 LEU A 517      -1.652   9.958 -38.158  0.00  0.00           C
ATOM   3806  CD2 LEU A 517      -1.548  12.403 -37.574  0.00  0.00           C
ATOM   3807  N   ASN A 518      -6.768  12.324 -38.578  0.00  0.00           N
ATOM   3808  CA  ASN A 518      -7.930  12.791 -39.394  0.00  0.00           C
ATOM   3809  C   ASN A 518      -8.466  14.196 -38.954  0.00  0.00           C
ATOM   3810  O   ASN A 518      -8.710  15.122 -39.797  0.00  0.00           O
ATOM   3811  CB  ASN A 518      -9.005  11.646 -39.386  0.00  0.00           C
ATOM   3812  CG  ASN A 518      -9.734  11.741 -40.708  0.00  0.00           C
ATOM   3813  ND2 ASN A 518     -10.639  12.690 -40.938  0.00  0.00           N
ATOM   3814  OD1 ASN A 518      -9.476  10.915 -41.621  0.00  0.00           O
ATOM   3815  N   THR A 519      -8.729  14.355 -37.626  0.00  0.00           N
ATOM   3816  CA  THR A 519      -9.296  15.540 -36.949  0.00  0.00           C
ATOM   3817  C   THR A 519      -8.240  16.664 -37.033  0.00  0.00           C
ATOM   3818  O   THR A 519      -7.086  16.412 -36.672  0.00  0.00           O
ATOM   3819  CB  THR A 519      -9.440  15.342 -35.436  0.00  0.00           C
ATOM   3820  CG2 THR A 519     -10.026  16.465 -34.716  0.00  0.00           C
ATOM   3821  OG1 THR A 519     -10.451  14.318 -35.296  0.00  0.00           O
ATOM   3822  N   PRO A 520      -8.597  17.849 -37.622  0.00  0.00           N
ATOM   3823  CA  PRO A 520      -7.754  18.977 -37.920  0.00  0.00           C
ATOM   3824  C   PRO A 520      -7.641  19.856 -36.655  0.00  0.00           C
ATOM   3825  O   PRO A 520      -8.484  19.771 -35.726  0.00  0.00           O
ATOM   3826  CB  PRO A 520      -8.571  19.774 -38.970  0.00  0.00           C
ATOM   3827  CG  PRO A 520      -9.984  19.620 -38.465  0.00  0.00           C
ATOM   3828  CD  PRO A 520      -9.989  18.164 -38.024  0.00  0.00           C
ATOM   3829  N   GLY A 521      -6.572  20.673 -36.639  0.00  0.00           N
ATOM   3830  CA  GLY A 521      -6.435  21.779 -35.601  0.00  0.00           C
ATOM   3831  C   GLY A 521      -5.673  21.322 -34.359  0.00  0.00           C
ATOM   3832  O   GLY A 521      -5.602  22.110 -33.406  0.00  0.00           O
ATOM   3833  N   LEU A 522      -5.140  20.076 -34.397  0.00  0.00           N
ATOM   3834  CA  LEU A 522      -4.283  19.463 -33.435  0.00  0.00           C
ATOM   3835  C   LEU A 522      -2.782  19.594 -33.850  0.00  0.00           C
ATOM   3836  O   LEU A 522      -2.492  20.035 -34.961  0.00  0.00           O
ATOM   3837  CB  LEU A 522      -4.805  17.980 -33.278  0.00  0.00           C
ATOM   3838  CG  LEU A 522      -6.239  17.880 -32.667  0.00  0.00           C
ATOM   3839  CD1 LEU A 522      -6.874  16.442 -32.514  0.00  0.00           C
ATOM   3840  CD2 LEU A 522      -6.263  18.441 -31.198  0.00  0.00           C
ATOM   3841  N   PRO A 523      -1.899  19.197 -32.986  0.00  0.00           N
ATOM   3842  CA  PRO A 523      -0.521  18.906 -33.428  0.00  0.00           C
ATOM   3843  C   PRO A 523      -0.312  17.861 -34.531  0.00  0.00           C
ATOM   3844  O   PRO A 523      -1.080  16.917 -34.642  0.00  0.00           O
ATOM   3845  CB  PRO A 523       0.230  18.573 -32.079  0.00  0.00           C
ATOM   3846  CG  PRO A 523      -0.606  19.126 -30.965  0.00  0.00           C
ATOM   3847  CD  PRO A 523      -2.049  19.252 -31.545  0.00  0.00           C
ATOM   3848  N   VAL A 524       0.798  17.998 -35.326  0.00  0.00           N
ATOM   3849  CA  VAL A 524       1.035  17.137 -36.476  0.00  0.00           C
ATOM   3850  C   VAL A 524       2.207  16.141 -36.344  0.00  0.00           C
ATOM   3851  O   VAL A 524       3.065  16.450 -35.504  0.00  0.00           O
ATOM   3852  CB  VAL A 524       1.159  18.052 -37.701  0.00  0.00           C
ATOM   3853  CG1 VAL A 524      -0.194  18.730 -38.021  0.00  0.00           C
ATOM   3854  CG2 VAL A 524       2.235  19.059 -37.498  0.00  0.00           C
ATOM   3855  N   CYS A 525       2.154  15.097 -37.130  0.00  0.00           N
ATOM   3856  CA  CYS A 525       3.144  14.077 -37.288  0.00  0.00           C
ATOM   3857  C   CYS A 525       2.740  13.099 -38.443  0.00  0.00           C
ATOM   3858  O   CYS A 525       1.518  12.984 -38.743  0.00  0.00           O
ATOM   3859  CB  CYS A 525       3.546  13.459 -35.975  0.00  0.00           C
ATOM   3860  SG  CYS A 525       5.086  12.544 -36.107  0.00  0.00           S
ATOM   3861  N   GLN A 526       3.714  12.356 -39.060  0.00  0.00           N
ATOM   3862  CA  GLN A 526       3.501  11.579 -40.326  0.00  0.00           C
ATOM   3863  C   GLN A 526       2.622  10.324 -40.175  0.00  0.00           C
ATOM   3864  O   GLN A 526       2.810   9.711 -39.209  0.00  0.00           O
ATOM   3865  CB  GLN A 526       4.872  11.175 -40.943  0.00  0.00           C
ATOM   3866  CG  GLN A 526       4.810  10.729 -42.384  0.00  0.00           C
ATOM   3867  CD  GLN A 526       6.216  10.598 -42.984  0.00  0.00           C
ATOM   3868  NE2 GLN A 526       6.475   9.915 -44.062  0.00  0.00           N
ATOM   3869  OE1 GLN A 526       7.155  11.133 -42.435  0.00  0.00           O
ATOM   3870  N   ASP A 527       1.726   9.981 -41.086  0.00  0.00           N
ATOM   3871  CA  ASP A 527       0.835   8.848 -40.843  0.00  0.00           C
ATOM   3872  C   ASP A 527       1.487   7.400 -40.988  0.00  0.00           C
ATOM   3873  O   ASP A 527       1.082   6.501 -41.712  0.00  0.00           O
ATOM   3874  CB  ASP A 527      -0.361   9.043 -41.750  0.00  0.00           C
ATOM   3875  CG  ASP A 527      -1.488   8.019 -41.620  0.00  0.00           C
ATOM   3876  OD1 ASP A 527      -2.161   7.621 -42.626  0.00  0.00           O
ATOM   3877  OD2 ASP A 527      -1.745   7.786 -40.449  0.00  0.00           O
ATOM   3878  N   HIS A 528       2.571   7.061 -40.221  0.00  0.00           N
ATOM   3879  CA  HIS A 528       3.132   5.689 -39.982  0.00  0.00           C
ATOM   3880  C   HIS A 528       2.256   4.811 -39.156  0.00  0.00           C
ATOM   3881  O   HIS A 528       2.719   3.880 -38.503  0.00  0.00           O
ATOM   3882  CB  HIS A 528       4.577   5.800 -39.415  0.00  0.00           C
ATOM   3883  CG  HIS A 528       5.596   6.494 -40.249  0.00  0.00           C
ATOM   3884  CD2 HIS A 528       5.934   6.180 -41.486  0.00  0.00           C
ATOM   3885  ND1 HIS A 528       6.256   7.626 -39.866  0.00  0.00           N
ATOM   3886  CE1 HIS A 528       6.891   8.107 -40.950  0.00  0.00           C
ATOM   3887  NE2 HIS A 528       6.797   7.199 -41.916  0.00  0.00           N
ATOM   3888  N   LEU A 529       0.905   4.988 -39.210  0.00  0.00           N
ATOM   3889  CA  LEU A 529       0.012   4.173 -38.457  0.00  0.00           C
ATOM   3890  C   LEU A 529      -0.039   2.707 -39.040  0.00  0.00           C
ATOM   3891  O   LEU A 529      -0.078   1.873 -38.143  0.00  0.00           O
ATOM   3892  CB  LEU A 529      -1.428   4.893 -38.271  0.00  0.00           C
ATOM   3893  CG  LEU A 529      -1.298   6.352 -37.623  0.00  0.00           C
ATOM   3894  CD1 LEU A 529      -2.699   6.814 -37.106  0.00  0.00           C
ATOM   3895  CD2 LEU A 529      -0.392   6.433 -36.390  0.00  0.00           C
ATOM   3896  N   GLU A 530       0.004   2.354 -40.316  0.00  0.00           N
ATOM   3897  CA  GLU A 530       0.054   1.016 -40.840  0.00  0.00           C
ATOM   3898  C   GLU A 530       1.306   0.190 -40.473  0.00  0.00           C
ATOM   3899  O   GLU A 530       1.092  -0.965 -40.000  0.00  0.00           O
ATOM   3900  CB  GLU A 530      -0.175   1.045 -42.379  0.00  0.00           C
ATOM   3901  CG  GLU A 530      -0.358  -0.388 -42.962  0.00  0.00           C
ATOM   3902  CD  GLU A 530      -0.823  -0.310 -44.431  0.00  0.00           C
ATOM   3903  OE1 GLU A 530      -2.026  -0.556 -44.699  0.00  0.00           O
ATOM   3904  OE2 GLU A 530      -0.041  -0.057 -45.346  0.00  0.00           O
ATOM   3905  N   PHE A 531       2.504   0.724 -40.697  0.00  0.00           N
ATOM   3906  CA  PHE A 531       3.787   0.191 -40.158  0.00  0.00           C
ATOM   3907  C   PHE A 531       3.698  -0.189 -38.635  0.00  0.00           C
ATOM   3908  O   PHE A 531       3.919  -1.277 -38.238  0.00  0.00           O
ATOM   3909  CB  PHE A 531       5.073   0.934 -40.614  0.00  0.00           C
ATOM   3910  CG  PHE A 531       6.392   0.462 -39.954  0.00  0.00           C
ATOM   3911  CD1 PHE A 531       6.901  -0.835 -40.316  0.00  0.00           C
ATOM   3912  CD2 PHE A 531       6.985   1.130 -38.883  0.00  0.00           C
ATOM   3913  CE1 PHE A 531       8.098  -1.299 -39.788  0.00  0.00           C
ATOM   3914  CE2 PHE A 531       8.298   0.801 -38.515  0.00  0.00           C
ATOM   3915  CZ  PHE A 531       8.823  -0.453 -38.966  0.00  0.00           C
ATOM   3916  N   TRP A 532       3.404   0.783 -37.716  0.00  0.00           N
ATOM   3917  CA  TRP A 532       3.414   0.486 -36.289  0.00  0.00           C
ATOM   3918  C   TRP A 532       2.288  -0.476 -35.866  0.00  0.00           C
ATOM   3919  O   TRP A 532       2.464  -1.370 -35.001  0.00  0.00           O
ATOM   3920  CB  TRP A 532       3.331   1.774 -35.441  0.00  0.00           C
ATOM   3921  CG  TRP A 532       4.541   2.666 -35.516  0.00  0.00           C
ATOM   3922  CD1 TRP A 532       4.487   3.974 -35.902  0.00  0.00           C
ATOM   3923  CD2 TRP A 532       5.957   2.390 -35.381  0.00  0.00           C
ATOM   3924  CE2 TRP A 532       6.704   3.604 -35.605  0.00  0.00           C
ATOM   3925  CE3 TRP A 532       6.774   1.337 -34.990  0.00  0.00           C
ATOM   3926  NE1 TRP A 532       5.712   4.623 -35.905  0.00  0.00           N
ATOM   3927  CZ2 TRP A 532       8.090   3.623 -35.565  0.00  0.00           C
ATOM   3928  CZ3 TRP A 532       8.128   1.288 -34.838  0.00  0.00           C
ATOM   3929  CH2 TRP A 532       8.836   2.499 -35.030  0.00  0.00           C
ATOM   3930  N   GLU A 533       1.100  -0.331 -36.498  0.00  0.00           N
ATOM   3931  CA  GLU A 533       0.038  -1.327 -36.461  0.00  0.00           C
ATOM   3932  C   GLU A 533       0.587  -2.681 -36.764  0.00  0.00           C
ATOM   3933  O   GLU A 533       0.258  -3.621 -36.024  0.00  0.00           O
ATOM   3934  CB  GLU A 533      -1.161  -0.901 -37.353  0.00  0.00           C
ATOM   3935  CG  GLU A 533      -2.425  -1.728 -37.089  0.00  0.00           C
ATOM   3936  CD  GLU A 533      -3.631  -1.345 -37.932  0.00  0.00           C
ATOM   3937  OE1 GLU A 533      -3.458  -0.970 -39.117  0.00  0.00           O
ATOM   3938  OE2 GLU A 533      -4.729  -1.508 -37.488  0.00  0.00           O
ATOM   3939  N   SER A 534       1.459  -2.925 -37.731  0.00  0.00           N
ATOM   3940  CA  SER A 534       2.037  -4.217 -38.209  0.00  0.00           C
ATOM   3941  C   SER A 534       3.090  -4.626 -37.180  0.00  0.00           C
ATOM   3942  O   SER A 534       3.079  -5.803 -36.668  0.00  0.00           O
ATOM   3943  CB  SER A 534       2.592  -4.075 -39.658  0.00  0.00           C
ATOM   3944  OG  SER A 534       1.532  -3.492 -40.454  0.00  0.00           O
ATOM   3945  N   VAL A 535       4.051  -3.832 -36.829  0.00  0.00           N
ATOM   3946  CA  VAL A 535       5.142  -4.227 -35.942  0.00  0.00           C
ATOM   3947  C   VAL A 535       4.588  -4.785 -34.574  0.00  0.00           C
ATOM   3948  O   VAL A 535       5.123  -5.709 -34.056  0.00  0.00           O
ATOM   3949  CB  VAL A 535       6.100  -3.045 -35.776  0.00  0.00           C
ATOM   3950  CG1 VAL A 535       7.165  -3.153 -34.659  0.00  0.00           C
ATOM   3951  CG2 VAL A 535       6.967  -2.931 -37.053  0.00  0.00           C
ATOM   3952  N   PHE A 536       3.594  -4.072 -34.056  0.00  0.00           N
ATOM   3953  CA  PHE A 536       2.982  -4.434 -32.790  0.00  0.00           C
ATOM   3954  C   PHE A 536       2.006  -5.648 -32.829  0.00  0.00           C
ATOM   3955  O   PHE A 536       1.622  -6.242 -31.759  0.00  0.00           O
ATOM   3956  CB  PHE A 536       2.382  -3.193 -32.103  0.00  0.00           C
ATOM   3957  CG  PHE A 536       3.325  -2.253 -31.454  0.00  0.00           C
ATOM   3958  CD1 PHE A 536       3.257  -2.024 -30.040  0.00  0.00           C
ATOM   3959  CD2 PHE A 536       4.173  -1.455 -32.168  0.00  0.00           C
ATOM   3960  CE1 PHE A 536       4.112  -1.070 -29.503  0.00  0.00           C
ATOM   3961  CE2 PHE A 536       5.031  -0.513 -31.613  0.00  0.00           C
ATOM   3962  CZ  PHE A 536       5.084  -0.354 -30.249  0.00  0.00           C
ATOM   3963  N   THR A 537       1.506  -5.970 -34.063  0.00  0.00           N
ATOM   3964  CA  THR A 537       0.608  -7.146 -34.231  0.00  0.00           C
ATOM   3965  C   THR A 537       1.439  -8.482 -34.164  0.00  0.00           C
ATOM   3966  O   THR A 537       0.938  -9.520 -33.937  0.00  0.00           O
ATOM   3967  CB  THR A 537      -0.195  -7.081 -35.528  0.00  0.00           C
ATOM   3968  CG2 THR A 537      -1.092  -8.221 -35.715  0.00  0.00           C
ATOM   3969  OG1 THR A 537      -1.001  -5.906 -35.207  0.00  0.00           O
ATOM   3970  N   GLY A 538       2.702  -8.433 -34.530  0.00  0.00           N
ATOM   3971  CA  GLY A 538       3.677  -9.500 -34.485  0.00  0.00           C
ATOM   3972  C   GLY A 538       4.437  -9.688 -33.230  0.00  0.00           C
ATOM   3973  O   GLY A 538       5.306 -10.612 -33.195  0.00  0.00           O
ATOM   3974  N   LEU A 539       4.148  -8.940 -32.170  0.00  0.00           N
ATOM   3975  CA  LEU A 539       4.973  -8.700 -31.050  0.00  0.00           C
ATOM   3976  C   LEU A 539       4.125  -8.908 -29.783  0.00  0.00           C
ATOM   3977  O   LEU A 539       4.012  -7.955 -28.988  0.00  0.00           O
ATOM   3978  CB  LEU A 539       5.575  -7.308 -31.255  0.00  0.00           C
ATOM   3979  CG  LEU A 539       6.813  -7.055 -30.416  0.00  0.00           C
ATOM   3980  CD1 LEU A 539       8.095  -7.589 -30.980  0.00  0.00           C
ATOM   3981  CD2 LEU A 539       6.961  -5.535 -30.287  0.00  0.00           C
ATOM   3982  N   THR A 540       3.315 -10.044 -29.721  0.00  0.00           N
ATOM   3983  CA  THR A 540       2.165 -10.147 -28.803  0.00  0.00           C
ATOM   3984  C   THR A 540       2.505 -10.938 -27.524  0.00  0.00           C
ATOM   3985  O   THR A 540       2.101 -10.467 -26.474  0.00  0.00           O
ATOM   3986  CB  THR A 540       0.905 -10.782 -29.494  0.00  0.00           C
ATOM   3987  CG2 THR A 540       0.375  -9.900 -30.648  0.00  0.00           C
ATOM   3988  OG1 THR A 540       1.358 -11.960 -30.099  0.00  0.00           O
ATOM   3989  N   HIS A 541       3.153 -12.030 -27.677  0.00  0.00           N
ATOM   3990  CA  HIS A 541       3.386 -13.157 -26.708  0.00  0.00           C
ATOM   3991  C   HIS A 541       4.303 -12.705 -25.546  0.00  0.00           C
ATOM   3992  O   HIS A 541       5.223 -13.357 -25.128  0.00  0.00           O
ATOM   3993  CB  HIS A 541       3.820 -14.390 -27.537  0.00  0.00           C
ATOM   3994  CG  HIS A 541       3.531 -15.605 -26.772  0.00  0.00           C
ATOM   3995  CD2 HIS A 541       2.262 -15.954 -26.389  0.00  0.00           C
ATOM   3996  ND1 HIS A 541       4.449 -16.495 -26.248  0.00  0.00           N
ATOM   3997  CE1 HIS A 541       3.695 -17.386 -25.597  0.00  0.00           C
ATOM   3998  NE2 HIS A 541       2.363 -17.055 -25.576  0.00  0.00           N
ATOM   3999  N   ILE A 542       3.827 -11.700 -24.783  0.00  0.00           N
ATOM   4000  CA  ILE A 542       4.566 -11.127 -23.618  0.00  0.00           C
ATOM   4001  C   ILE A 542       4.530 -12.008 -22.319  0.00  0.00           C
ATOM   4002  O   ILE A 542       3.488 -12.437 -21.902  0.00  0.00           O
ATOM   4003  CB  ILE A 542       4.115  -9.643 -23.298  0.00  0.00           C
ATOM   4004  CG1 ILE A 542       5.061  -8.853 -22.385  0.00  0.00           C
ATOM   4005  CG2 ILE A 542       2.704  -9.488 -22.659  0.00  0.00           C
ATOM   4006  CD1 ILE A 542       6.602  -8.938 -22.774  0.00  0.00           C
ATOM   4007  N   ASP A 543       5.766 -12.194 -21.746  0.00  0.00           N
ATOM   4008  CA  ASP A 543       5.883 -12.644 -20.329  0.00  0.00           C
ATOM   4009  C   ASP A 543       5.480 -11.430 -19.480  0.00  0.00           C
ATOM   4010  O   ASP A 543       6.244 -10.436 -19.370  0.00  0.00           O
ATOM   4011  CB  ASP A 543       7.257 -13.377 -20.132  0.00  0.00           C
ATOM   4012  CG  ASP A 543       7.312 -14.235 -18.832  0.00  0.00           C
ATOM   4013  OD1 ASP A 543       6.537 -14.106 -17.840  0.00  0.00           O
ATOM   4014  OD2 ASP A 543       8.155 -15.124 -18.900  0.00  0.00           O
ATOM   4015  N   ALA A 544       4.325 -11.487 -18.814  0.00  0.00           N
ATOM   4016  CA  ALA A 544       3.917 -10.432 -17.885  0.00  0.00           C
ATOM   4017  C   ALA A 544       4.697 -10.294 -16.653  0.00  0.00           C
ATOM   4018  O   ALA A 544       4.560  -9.299 -15.972  0.00  0.00           O
ATOM   4019  CB  ALA A 544       2.411 -10.747 -17.611  0.00  0.00           C
ATOM   4020  N   HIS A 545       5.502 -11.299 -16.260  0.00  0.00           N
ATOM   4021  CA  HIS A 545       6.433 -11.059 -15.183  0.00  0.00           C
ATOM   4022  C   HIS A 545       7.509  -9.966 -15.554  0.00  0.00           C
ATOM   4023  O   HIS A 545       7.687  -8.948 -14.850  0.00  0.00           O
ATOM   4024  CB  HIS A 545       7.060 -12.398 -14.640  0.00  0.00           C
ATOM   4025  CG  HIS A 545       7.878 -12.222 -13.349  0.00  0.00           C
ATOM   4026  CD2 HIS A 545       9.255 -12.063 -13.301  0.00  0.00           C
ATOM   4027  ND1 HIS A 545       7.399 -12.335 -12.035  0.00  0.00           N
ATOM   4028  CE1 HIS A 545       8.554 -12.233 -11.258  0.00  0.00           C
ATOM   4029  NE2 HIS A 545       9.626 -12.007 -11.997  0.00  0.00           N
ATOM   4030  N   PHE A 546       8.216 -10.156 -16.659  0.00  0.00           N
ATOM   4031  CA  PHE A 546       9.019  -9.082 -17.271  0.00  0.00           C
ATOM   4032  C   PHE A 546       8.282  -7.751 -17.498  0.00  0.00           C
ATOM   4033  O   PHE A 546       8.807  -6.698 -17.092  0.00  0.00           O
ATOM   4034  CB  PHE A 546       9.587  -9.589 -18.687  0.00  0.00           C
ATOM   4035  CG  PHE A 546      10.847 -10.400 -18.547  0.00  0.00           C
ATOM   4036  CD1 PHE A 546      12.123  -9.725 -18.250  0.00  0.00           C
ATOM   4037  CD2 PHE A 546      10.799 -11.821 -18.499  0.00  0.00           C
ATOM   4038  CE1 PHE A 546      13.205 -10.418 -17.789  0.00  0.00           C
ATOM   4039  CE2 PHE A 546      11.995 -12.483 -18.110  0.00  0.00           C
ATOM   4040  CZ  PHE A 546      13.134 -11.819 -17.692  0.00  0.00           C
ATOM   4041  N   LEU A 547       7.111  -7.715 -18.167  0.00  0.00           N
ATOM   4042  CA  LEU A 547       6.308  -6.538 -18.274  0.00  0.00           C
ATOM   4043  C   LEU A 547       6.029  -5.909 -16.870  0.00  0.00           C
ATOM   4044  O   LEU A 547       6.022  -4.696 -16.789  0.00  0.00           O
ATOM   4045  CB  LEU A 547       5.048  -6.827 -19.182  0.00  0.00           C
ATOM   4046  CG  LEU A 547       4.360  -5.498 -19.638  0.00  0.00           C
ATOM   4047  CD1 LEU A 547       5.206  -4.396 -20.248  0.00  0.00           C
ATOM   4048  CD2 LEU A 547       3.047  -5.743 -20.436  0.00  0.00           C
ATOM   4049  N   SER A 548       5.799  -6.640 -15.792  0.00  0.00           N
ATOM   4050  CA  SER A 548       5.732  -6.251 -14.346  0.00  0.00           C
ATOM   4051  C   SER A 548       6.984  -5.683 -13.715  0.00  0.00           C
ATOM   4052  O   SER A 548       6.943  -5.254 -12.611  0.00  0.00           O
ATOM   4053  CB  SER A 548       5.262  -7.448 -13.457  0.00  0.00           C
ATOM   4054  OG  SER A 548       3.988  -7.780 -13.929  0.00  0.00           O
ATOM   4055  N   GLN A 549       8.131  -5.629 -14.392  0.00  0.00           N
ATOM   4056  CA  GLN A 549       9.390  -5.143 -13.803  0.00  0.00           C
ATOM   4057  C   GLN A 549       9.795  -3.843 -14.447  0.00  0.00           C
ATOM   4058  O   GLN A 549      10.205  -2.949 -13.717  0.00  0.00           O
ATOM   4059  CB  GLN A 549      10.526  -6.208 -14.000  0.00  0.00           C
ATOM   4060  CG  GLN A 549      10.205  -7.433 -13.214  0.00  0.00           C
ATOM   4061  CD  GLN A 549      11.137  -8.635 -13.466  0.00  0.00           C
ATOM   4062  NE2 GLN A 549      11.340  -9.565 -12.515  0.00  0.00           N
ATOM   4063  OE1 GLN A 549      11.558  -8.931 -14.547  0.00  0.00           O
ATOM   4064  N   THR A 550       9.568  -3.723 -15.813  0.00  0.00           N
ATOM   4065  CA  THR A 550       9.858  -2.547 -16.610  0.00  0.00           C
ATOM   4066  C   THR A 550       8.976  -1.391 -16.131  0.00  0.00           C
ATOM   4067  O   THR A 550       9.568  -0.329 -15.958  0.00  0.00           O
ATOM   4068  CB  THR A 550       9.678  -2.771 -18.085  0.00  0.00           C
ATOM   4069  CG2 THR A 550      10.705  -3.703 -18.664  0.00  0.00           C
ATOM   4070  OG1 THR A 550       8.395  -3.259 -18.334  0.00  0.00           O
ATOM   4071  N   LYS A 551       7.712  -1.648 -15.817  0.00  0.00           N
ATOM   4072  CA  LYS A 551       6.823  -0.659 -15.265  0.00  0.00           C
ATOM   4073  C   LYS A 551       7.134  -0.277 -13.748  0.00  0.00           C
ATOM   4074  O   LYS A 551       6.744   0.839 -13.413  0.00  0.00           O
ATOM   4075  CB  LYS A 551       5.340  -1.151 -15.240  0.00  0.00           C
ATOM   4076  CG  LYS A 551       4.632  -0.906 -16.540  0.00  0.00           C
ATOM   4077  CD  LYS A 551       3.142  -1.185 -16.417  0.00  0.00           C
ATOM   4078  CE  LYS A 551       2.887  -2.632 -16.170  0.00  0.00           C
ATOM   4079  NZ  LYS A 551       1.482  -2.981 -15.961  0.00  0.00           N
ATOM   4080  N   GLN A 552       7.836  -1.147 -12.947  0.00  0.00           N
ATOM   4081  CA  GLN A 552       8.301  -0.720 -11.588  0.00  0.00           C
ATOM   4082  C   GLN A 552       9.556   0.218 -11.726  0.00  0.00           C
ATOM   4083  O   GLN A 552       9.812   1.068 -10.837  0.00  0.00           O
ATOM   4084  CB  GLN A 552       8.864  -1.930 -10.842  0.00  0.00           C
ATOM   4085  CG  GLN A 552       7.721  -2.794 -10.235  0.00  0.00           C
ATOM   4086  CD  GLN A 552       8.395  -3.991  -9.499  0.00  0.00           C
ATOM   4087  NE2 GLN A 552       8.453  -5.184 -10.082  0.00  0.00           N
ATOM   4088  OE1 GLN A 552       8.929  -3.870  -8.389  0.00  0.00           O
ATOM   4089  N   ALA A 553      10.427  -0.169 -12.697  0.00  0.00           N
ATOM   4090  CA  ALA A 553      11.686   0.482 -13.080  0.00  0.00           C
ATOM   4091  C   ALA A 553      11.606   1.979 -13.599  0.00  0.00           C
ATOM   4092  O   ALA A 553      12.493   2.786 -13.435  0.00  0.00           O
ATOM   4093  CB  ALA A 553      12.488  -0.403 -14.120  0.00  0.00           C
ATOM   4094  N   GLY A 554      10.429   2.294 -14.199  0.00  0.00           N
ATOM   4095  CA  GLY A 554       9.928   3.662 -14.629  0.00  0.00           C
ATOM   4096  C   GLY A 554      10.574   4.120 -16.032  0.00  0.00           C
ATOM   4097  O   GLY A 554      10.963   5.266 -16.234  0.00  0.00           O
ATOM   4098  N   ASP A 555      10.628   3.174 -16.971  0.00  0.00           N
ATOM   4099  CA  ASP A 555      11.173   3.304 -18.345  0.00  0.00           C
ATOM   4100  C   ASP A 555      10.279   4.092 -19.290  0.00  0.00           C
ATOM   4101  O   ASP A 555       9.097   4.276 -19.023  0.00  0.00           O
ATOM   4102  CB  ASP A 555      11.568   1.932 -18.989  0.00  0.00           C
ATOM   4103  CG  ASP A 555      12.593   2.168 -20.064  0.00  0.00           C
ATOM   4104  OD1 ASP A 555      12.207   2.249 -21.277  0.00  0.00           O
ATOM   4105  OD2 ASP A 555      13.752   2.330 -19.748  0.00  0.00           O
ATOM   4106  N   ASN A 556      10.816   4.624 -20.374  0.00  0.00           N
ATOM   4107  CA  ASN A 556      10.043   5.334 -21.392  0.00  0.00           C
ATOM   4108  C   ASN A 556       9.263   4.434 -22.378  0.00  0.00           C
ATOM   4109  O   ASN A 556       8.192   4.841 -22.829  0.00  0.00           O
ATOM   4110  CB  ASN A 556      11.075   6.204 -22.114  0.00  0.00           C
ATOM   4111  CG  ASN A 556      10.388   7.262 -22.947  0.00  0.00           C
ATOM   4112  ND2 ASN A 556       9.526   7.005 -23.959  0.00  0.00           N
ATOM   4113  OD1 ASN A 556      10.419   8.417 -22.546  0.00  0.00           O
ATOM   4114  N   PHE A 557       9.799   3.245 -22.709  0.00  0.00           N
ATOM   4115  CA  PHE A 557       9.226   2.328 -23.625  0.00  0.00           C
ATOM   4116  C   PHE A 557       9.128   0.933 -22.904  0.00  0.00           C
ATOM   4117  O   PHE A 557       9.626  -0.086 -23.468  0.00  0.00           O
ATOM   4118  CB  PHE A 557      10.148   2.279 -24.865  0.00  0.00           C
ATOM   4119  CG  PHE A 557      10.442   3.510 -25.637  0.00  0.00           C
ATOM   4120  CD1 PHE A 557       9.367   4.366 -26.038  0.00  0.00           C
ATOM   4121  CD2 PHE A 557      11.791   3.880 -25.904  0.00  0.00           C
ATOM   4122  CE1 PHE A 557       9.658   5.615 -26.596  0.00  0.00           C
ATOM   4123  CE2 PHE A 557      12.068   5.160 -26.454  0.00  0.00           C
ATOM   4124  CZ  PHE A 557      11.005   6.005 -26.784  0.00  0.00           C
ATOM   4125  N   PRO A 558       8.483   0.810 -21.684  0.00  0.00           N
ATOM   4126  CA  PRO A 558       8.427  -0.426 -20.905  0.00  0.00           C
ATOM   4127  C   PRO A 558       7.897  -1.689 -21.653  0.00  0.00           C
ATOM   4128  O   PRO A 558       8.328  -2.774 -21.232  0.00  0.00           O
ATOM   4129  CB  PRO A 558       7.477  -0.105 -19.705  0.00  0.00           C
ATOM   4130  CG  PRO A 558       6.700   1.066 -20.252  0.00  0.00           C
ATOM   4131  CD  PRO A 558       7.664   1.858 -21.113  0.00  0.00           C
ATOM   4132  N   TYR A 559       6.973  -1.548 -22.652  0.00  0.00           N
ATOM   4133  CA  TYR A 559       6.420  -2.645 -23.481  0.00  0.00           C
ATOM   4134  C   TYR A 559       7.407  -3.193 -24.415  0.00  0.00           C
ATOM   4135  O   TYR A 559       7.680  -4.399 -24.383  0.00  0.00           O
ATOM   4136  CB  TYR A 559       5.065  -2.338 -24.210  0.00  0.00           C
ATOM   4137  CG  TYR A 559       4.489  -3.579 -24.888  0.00  0.00           C
ATOM   4138  CD1 TYR A 559       4.864  -3.952 -26.188  0.00  0.00           C
ATOM   4139  CD2 TYR A 559       3.838  -4.489 -24.064  0.00  0.00           C
ATOM   4140  CE1 TYR A 559       4.342  -5.111 -26.710  0.00  0.00           C
ATOM   4141  CE2 TYR A 559       3.493  -5.769 -24.495  0.00  0.00           C
ATOM   4142  CZ  TYR A 559       3.650  -6.032 -25.860  0.00  0.00           C
ATOM   4143  OH  TYR A 559       3.264  -7.267 -26.297  0.00  0.00           O
ATOM   4144  N   LEU A 560       8.043  -2.308 -25.215  0.00  0.00           N
ATOM   4145  CA  LEU A 560       9.168  -2.667 -26.120  0.00  0.00           C
ATOM   4146  C   LEU A 560      10.367  -3.252 -25.353  0.00  0.00           C
ATOM   4147  O   LEU A 560      10.764  -4.343 -25.765  0.00  0.00           O
ATOM   4148  CB  LEU A 560       9.591  -1.531 -27.032  0.00  0.00           C
ATOM   4149  CG  LEU A 560       8.544  -1.052 -27.967  0.00  0.00           C
ATOM   4150  CD1 LEU A 560       9.032   0.259 -28.704  0.00  0.00           C
ATOM   4151  CD2 LEU A 560       7.996  -2.114 -28.925  0.00  0.00           C
ATOM   4152  N   VAL A 561      10.840  -2.560 -24.327  0.00  0.00           N
ATOM   4153  CA  VAL A 561      11.927  -3.019 -23.397  0.00  0.00           C
ATOM   4154  C   VAL A 561      11.507  -4.372 -22.704  0.00  0.00           C
ATOM   4155  O   VAL A 561      12.319  -5.281 -22.716  0.00  0.00           O
ATOM   4156  CB  VAL A 561      12.166  -1.929 -22.320  0.00  0.00           C
ATOM   4157  CG1 VAL A 561      12.952  -2.395 -21.123  0.00  0.00           C
ATOM   4158  CG2 VAL A 561      12.978  -0.849 -23.088  0.00  0.00           C
ATOM   4159  N   ALA A 562      10.282  -4.543 -22.235  0.00  0.00           N
ATOM   4160  CA  ALA A 562       9.845  -5.805 -21.625  0.00  0.00           C
ATOM   4161  C   ALA A 562       9.801  -6.927 -22.679  0.00  0.00           C
ATOM   4162  O   ALA A 562      10.040  -8.078 -22.391  0.00  0.00           O
ATOM   4163  CB  ALA A 562       8.388  -5.604 -21.172  0.00  0.00           C
ATOM   4164  N   TYR A 563       9.537  -6.632 -23.952  0.00  0.00           N
ATOM   4165  CA  TYR A 563       9.482  -7.574 -25.039  0.00  0.00           C
ATOM   4166  C   TYR A 563      10.860  -7.998 -25.445  0.00  0.00           C
ATOM   4167  O   TYR A 563      11.145  -9.175 -25.478  0.00  0.00           O
ATOM   4168  CB  TYR A 563       8.586  -7.160 -26.260  0.00  0.00           C
ATOM   4169  CG  TYR A 563       8.023  -8.354 -26.957  0.00  0.00           C
ATOM   4170  CD1 TYR A 563       6.659  -8.673 -26.746  0.00  0.00           C
ATOM   4171  CD2 TYR A 563       8.838  -9.237 -27.747  0.00  0.00           C
ATOM   4172  CE1 TYR A 563       6.067  -9.699 -27.454  0.00  0.00           C
ATOM   4173  CE2 TYR A 563       8.206 -10.322 -28.409  0.00  0.00           C
ATOM   4174  CZ  TYR A 563       6.780 -10.555 -28.260  0.00  0.00           C
ATOM   4175  OH  TYR A 563       6.117 -11.526 -29.018  0.00  0.00           O
ATOM   4176  N   GLN A 564      11.784  -7.038 -25.577  0.00  0.00           N
ATOM   4177  CA  GLN A 564      13.223  -7.308 -25.899  0.00  0.00           C
ATOM   4178  C   GLN A 564      13.890  -8.125 -24.767  0.00  0.00           C
ATOM   4179  O   GLN A 564      14.681  -9.060 -25.010  0.00  0.00           O
ATOM   4180  CB  GLN A 564      14.100  -6.087 -26.107  0.00  0.00           C
ATOM   4181  CG  GLN A 564      15.599  -6.320 -26.207  0.00  0.00           C
ATOM   4182  CD  GLN A 564      15.890  -7.055 -27.580  0.00  0.00           C
ATOM   4183  NE2 GLN A 564      15.933  -8.320 -27.551  0.00  0.00           N
ATOM   4184  OE1 GLN A 564      16.004  -6.456 -28.649  0.00  0.00           O
ATOM   4185  N   ALA A 565      13.580  -7.808 -23.504  0.00  0.00           N
ATOM   4186  CA  ALA A 565      13.955  -8.495 -22.281  0.00  0.00           C
ATOM   4187  C   ALA A 565      13.438  -9.989 -22.366  0.00  0.00           C
ATOM   4188  O   ALA A 565      14.218 -10.881 -22.230  0.00  0.00           O
ATOM   4189  CB  ALA A 565      13.485  -7.750 -21.067  0.00  0.00           C
ATOM   4190  N   THR A 566      12.141 -10.178 -22.644  0.00  0.00           N
ATOM   4191  CA  THR A 566      11.507 -11.471 -22.732  0.00  0.00           C
ATOM   4192  C   THR A 566      12.299 -12.359 -23.674  0.00  0.00           C
ATOM   4193  O   THR A 566      12.652 -13.528 -23.237  0.00  0.00           O
ATOM   4194  CB  THR A 566      10.079 -11.363 -23.049  0.00  0.00           C
ATOM   4195  CG2 THR A 566       9.470 -12.779 -23.284  0.00  0.00           C
ATOM   4196  OG1 THR A 566       9.238 -10.861 -21.985  0.00  0.00           O
ATOM   4197  N   VAL A 567      12.620 -11.868 -24.865  0.00  0.00           N
ATOM   4198  CA  VAL A 567      13.239 -12.779 -25.860  0.00  0.00           C
ATOM   4199  C   VAL A 567      14.674 -13.047 -25.429  0.00  0.00           C
ATOM   4200  O   VAL A 567      15.141 -14.147 -25.678  0.00  0.00           O
ATOM   4201  CB  VAL A 567      13.210 -12.246 -27.331  0.00  0.00           C
ATOM   4202  CG1 VAL A 567      11.792 -12.085 -27.953  0.00  0.00           C
ATOM   4203  CG2 VAL A 567      13.864 -10.890 -27.565  0.00  0.00           C
ATOM   4204  N   CYS A 568      15.330 -12.156 -24.697  0.00  0.00           N
ATOM   4205  CA  CYS A 568      16.653 -12.352 -24.220  0.00  0.00           C
ATOM   4206  C   CYS A 568      16.701 -13.513 -23.211  0.00  0.00           C
ATOM   4207  O   CYS A 568      17.419 -14.487 -23.452  0.00  0.00           O
ATOM   4208  CB  CYS A 568      17.247 -11.031 -23.725  0.00  0.00           C
ATOM   4209  SG  CYS A 568      18.072 -10.333 -25.184  0.00  0.00           S
ATOM   4210  N   ALA A 569      15.906 -13.510 -22.131  0.00  0.00           N
ATOM   4211  CA  ALA A 569      15.551 -14.649 -21.266  0.00  0.00           C
ATOM   4212  C   ALA A 569      15.235 -15.932 -22.013  0.00  0.00           C
ATOM   4213  O   ALA A 569      15.930 -16.959 -21.743  0.00  0.00           O
ATOM   4214  CB  ALA A 569      14.384 -14.184 -20.365  0.00  0.00           C
ATOM   4215  N   ARG A 570      14.317 -15.946 -23.032  0.00  0.00           N
ATOM   4216  CA  ARG A 570      13.909 -17.176 -23.766  0.00  0.00           C
ATOM   4217  C   ARG A 570      15.104 -17.647 -24.589  0.00  0.00           C
ATOM   4218  O   ARG A 570      15.213 -18.902 -24.776  0.00  0.00           O
ATOM   4219  CB  ARG A 570      12.648 -16.887 -24.544  0.00  0.00           C
ATOM   4220  CG  ARG A 570      11.295 -16.987 -23.713  0.00  0.00           C
ATOM   4221  CD  ARG A 570       9.993 -16.462 -24.438  0.00  0.00           C
ATOM   4222  NE  ARG A 570       8.798 -16.582 -23.558  0.00  0.00           N
ATOM   4223  CZ  ARG A 570       7.547 -16.291 -23.807  0.00  0.00           C
ATOM   4224  NH1 ARG A 570       7.317 -15.791 -24.979  0.00  0.00           N
ATOM   4225  NH2 ARG A 570       6.594 -16.428 -22.902  0.00  0.00           N
ATOM   4226  N   ALA A 571      15.913 -16.826 -25.128  0.00  0.00           N
ATOM   4227  CA  ALA A 571      17.144 -17.017 -25.854  0.00  0.00           C
ATOM   4228  C   ALA A 571      18.403 -17.241 -24.917  0.00  0.00           C
ATOM   4229  O   ALA A 571      19.530 -17.647 -25.309  0.00  0.00           O
ATOM   4230  CB  ALA A 571      17.336 -15.740 -26.764  0.00  0.00           C
ATOM   4231  N   GLN A 572      18.288 -17.014 -23.600  0.00  0.00           N
ATOM   4232  CA  GLN A 572      19.348 -16.984 -22.525  0.00  0.00           C
ATOM   4233  C   GLN A 572      20.480 -16.017 -22.918  0.00  0.00           C
ATOM   4234  O   GLN A 572      21.635 -16.177 -22.515  0.00  0.00           O
ATOM   4235  CB  GLN A 572      19.911 -18.394 -22.394  0.00  0.00           C
ATOM   4236  CG  GLN A 572      20.603 -18.751 -21.030  0.00  0.00           C
ATOM   4237  CD  GLN A 572      19.552 -18.603 -19.910  0.00  0.00           C
ATOM   4238  NE2 GLN A 572      19.953 -18.193 -18.678  0.00  0.00           N
ATOM   4239  OE1 GLN A 572      18.351 -18.853 -20.120  0.00  0.00           O
ATOM   4240  N   ALA A 573      20.182 -14.960 -23.657  0.00  0.00           N
ATOM   4241  CA  ALA A 573      21.129 -13.864 -24.131  0.00  0.00           C
ATOM   4242  C   ALA A 573      21.005 -12.614 -23.306  0.00  0.00           C
ATOM   4243  O   ALA A 573      19.972 -12.293 -22.862  0.00  0.00           O
ATOM   4244  CB  ALA A 573      20.709 -13.531 -25.576  0.00  0.00           C
ATOM   4245  N   PRO A 574      22.204 -11.898 -23.205  0.00  0.00           N
ATOM   4246  CA  PRO A 574      22.270 -10.539 -22.627  0.00  0.00           C
ATOM   4247  C   PRO A 574      21.541  -9.520 -23.503  0.00  0.00           C
ATOM   4248  O   PRO A 574      21.209  -9.881 -24.588  0.00  0.00           O
ATOM   4249  CB  PRO A 574      23.782 -10.234 -22.593  0.00  0.00           C
ATOM   4250  CG  PRO A 574      24.422 -11.531 -22.654  0.00  0.00           C
ATOM   4251  CD  PRO A 574      23.588 -12.259 -23.613  0.00  0.00           C
ATOM   4252  N   PRO A 575      21.278  -8.264 -23.061  0.00  0.00           N
ATOM   4253  CA  PRO A 575      21.006  -7.104 -23.926  0.00  0.00           C
ATOM   4254  C   PRO A 575      22.236  -6.732 -24.777  0.00  0.00           C
ATOM   4255  O   PRO A 575      23.329  -7.215 -24.436  0.00  0.00           O
ATOM   4256  CB  PRO A 575      20.613  -5.948 -23.007  0.00  0.00           C
ATOM   4257  CG  PRO A 575      21.540  -6.219 -21.792  0.00  0.00           C
ATOM   4258  CD  PRO A 575      21.522  -7.743 -21.684  0.00  0.00           C
ATOM   4259  N   PRO A 576      22.132  -5.693 -25.697  0.00  0.00           N
ATOM   4260  CA  PRO A 576      23.291  -5.353 -26.482  0.00  0.00           C
ATOM   4261  C   PRO A 576      24.339  -4.549 -25.632  0.00  0.00           C
ATOM   4262  O   PRO A 576      25.514  -4.477 -26.011  0.00  0.00           O
ATOM   4263  CB  PRO A 576      22.826  -4.528 -27.674  0.00  0.00           C
ATOM   4264  CG  PRO A 576      21.395  -4.961 -27.845  0.00  0.00           C
ATOM   4265  CD  PRO A 576      20.944  -5.158 -26.390  0.00  0.00           C
ATOM   4266  N   SER A 577      23.890  -3.972 -24.552  0.00  0.00           N
ATOM   4267  CA  SER A 577      24.752  -3.708 -23.384  0.00  0.00           C
ATOM   4268  C   SER A 577      23.837  -3.419 -22.163  0.00  0.00           C
ATOM   4269  O   SER A 577      22.693  -2.932 -22.258  0.00  0.00           O
ATOM   4270  CB  SER A 577      25.716  -2.426 -23.449  0.00  0.00           C
ATOM   4271  OG  SER A 577      25.037  -1.278 -23.777  0.00  0.00           O
ATOM   4272  N   TRP A 578      24.255  -3.803 -20.953  0.00  0.00           N
ATOM   4273  CA  TRP A 578      23.603  -3.427 -19.703  0.00  0.00           C
ATOM   4274  C   TRP A 578      23.378  -1.927 -19.441  0.00  0.00           C
ATOM   4275  O   TRP A 578      24.270  -1.155 -19.721  0.00  0.00           O
ATOM   4276  CB  TRP A 578      24.397  -4.128 -18.574  0.00  0.00           C
ATOM   4277  CG  TRP A 578      24.579  -5.591 -18.772  0.00  0.00           C
ATOM   4278  CD1 TRP A 578      25.802  -6.211 -18.894  0.00  0.00           C
ATOM   4279  CD2 TRP A 578      23.654  -6.667 -18.426  0.00  0.00           C
ATOM   4280  CE2 TRP A 578      24.345  -7.932 -18.490  0.00  0.00           C
ATOM   4281  CE3 TRP A 578      22.294  -6.610 -18.091  0.00  0.00           C
ATOM   4282  NE1 TRP A 578      25.646  -7.583 -18.823  0.00  0.00           N
ATOM   4283  CZ2 TRP A 578      23.705  -9.098 -18.365  0.00  0.00           C
ATOM   4284  CZ3 TRP A 578      21.576  -7.839 -17.980  0.00  0.00           C
ATOM   4285  CH2 TRP A 578      22.285  -9.081 -18.195  0.00  0.00           C
ATOM   4286  N   ASP A 579      22.270  -1.530 -18.873  0.00  0.00           N
ATOM   4287  CA  ASP A 579      21.637  -0.221 -18.777  0.00  0.00           C
ATOM   4288  C   ASP A 579      20.379  -0.244 -17.920  0.00  0.00           C
ATOM   4289  O   ASP A 579      19.891  -1.324 -17.613  0.00  0.00           O
ATOM   4290  CB  ASP A 579      21.379   0.319 -20.261  0.00  0.00           C
ATOM   4291  CG  ASP A 579      20.774   1.699 -20.393  0.00  0.00           C
ATOM   4292  OD1 ASP A 579      20.262   2.354 -19.474  0.00  0.00           O
ATOM   4293  OD2 ASP A 579      21.020   2.322 -21.494  0.00  0.00           O
ATOM   4294  N   GLN A 580      19.941   0.842 -17.308  0.00  0.00           N
ATOM   4295  CA  GLN A 580      18.760   0.835 -16.474  0.00  0.00           C
ATOM   4296  C   GLN A 580      17.492   0.379 -17.291  0.00  0.00           C
ATOM   4297  O   GLN A 580      16.540  -0.124 -16.690  0.00  0.00           O
ATOM   4298  CB  GLN A 580      18.667   2.154 -15.836  0.00  0.00           C
ATOM   4299  CG  GLN A 580      19.502   2.183 -14.599  0.00  0.00           C
ATOM   4300  CD  GLN A 580      21.016   2.294 -14.949  0.00  0.00           C
ATOM   4301  NE2 GLN A 580      21.399   3.467 -15.414  0.00  0.00           N
ATOM   4302  OE1 GLN A 580      21.802   1.424 -14.831  0.00  0.00           O
ATOM   4303  N   MET A 581      17.434   0.480 -18.648  0.00  0.00           N
ATOM   4304  CA  MET A 581      16.371  -0.101 -19.541  0.00  0.00           C
ATOM   4305  C   MET A 581      16.211  -1.651 -19.362  0.00  0.00           C
ATOM   4306  O   MET A 581      15.158  -2.163 -19.092  0.00  0.00           O
ATOM   4307  CB  MET A 581      16.659   0.186 -20.984  0.00  0.00           C
ATOM   4308  CG  MET A 581      16.834   1.715 -21.300  0.00  0.00           C
ATOM   4309  SD  MET A 581      16.537   2.036 -23.013  0.00  0.00           S
ATOM   4310  CE  MET A 581      18.021   1.238 -23.697  0.00  0.00           C
ATOM   4311  N   TRP A 582      17.375  -2.356 -19.269  0.00  0.00           N
ATOM   4312  CA  TRP A 582      17.557  -3.833 -19.096  0.00  0.00           C
ATOM   4313  C   TRP A 582      17.608  -4.167 -17.564  0.00  0.00           C
ATOM   4314  O   TRP A 582      17.844  -5.363 -17.263  0.00  0.00           O
ATOM   4315  CB  TRP A 582      18.752  -4.391 -19.879  0.00  0.00           C
ATOM   4316  CG  TRP A 582      18.794  -3.809 -21.220  0.00  0.00           C
ATOM   4317  CD1 TRP A 582      19.828  -3.097 -21.607  0.00  0.00           C
ATOM   4318  CD2 TRP A 582      17.837  -3.762 -22.233  0.00  0.00           C
ATOM   4319  CE2 TRP A 582      18.281  -2.748 -23.242  0.00  0.00           C
ATOM   4320  CE3 TRP A 582      16.524  -4.242 -22.450  0.00  0.00           C
ATOM   4321  NE1 TRP A 582      19.608  -2.500 -22.819  0.00  0.00           N
ATOM   4322  CZ2 TRP A 582      17.496  -2.369 -24.340  0.00  0.00           C
ATOM   4323  CZ3 TRP A 582      15.760  -3.863 -23.536  0.00  0.00           C
ATOM   4324  CH2 TRP A 582      16.248  -2.909 -24.462  0.00  0.00           C
ATOM   4325  N   LYS A 583      17.248  -3.278 -16.669  0.00  0.00           N
ATOM   4326  CA  LYS A 583      17.183  -3.526 -15.263  0.00  0.00           C
ATOM   4327  C   LYS A 583      16.325  -4.748 -14.873  0.00  0.00           C
ATOM   4328  O   LYS A 583      16.710  -5.535 -13.997  0.00  0.00           O
ATOM   4329  CB  LYS A 583      16.763  -2.287 -14.409  0.00  0.00           C
ATOM   4330  CG  LYS A 583      16.581  -2.470 -12.928  0.00  0.00           C
ATOM   4331  CD  LYS A 583      16.531  -1.136 -12.102  0.00  0.00           C
ATOM   4332  CE  LYS A 583      16.826  -1.432 -10.612  0.00  0.00           C
ATOM   4333  NZ  LYS A 583      15.846  -2.367 -10.063  0.00  0.00           N
ATOM   4334  N   CYS A 584      15.221  -5.030 -15.589  0.00  0.00           N
ATOM   4335  CA  CYS A 584      14.319  -6.131 -15.465  0.00  0.00           C
ATOM   4336  C   CYS A 584      14.963  -7.515 -15.689  0.00  0.00           C
ATOM   4337  O   CYS A 584      14.574  -8.524 -15.106  0.00  0.00           O
ATOM   4338  CB  CYS A 584      13.191  -5.842 -16.662  0.00  0.00           C
ATOM   4339  SG  CYS A 584      13.893  -5.497 -18.308  0.00  0.00           S
ATOM   4340  N   LEU A 585      15.991  -7.493 -16.565  0.00  0.00           N
ATOM   4341  CA  LEU A 585      16.866  -8.662 -16.911  0.00  0.00           C
ATOM   4342  C   LEU A 585      18.089  -8.900 -16.000  0.00  0.00           C
ATOM   4343  O   LEU A 585      18.541 -10.038 -15.945  0.00  0.00           O
ATOM   4344  CB  LEU A 585      17.238  -8.546 -18.408  0.00  0.00           C
ATOM   4345  CG  LEU A 585      17.866  -9.717 -19.156  0.00  0.00           C
ATOM   4346  CD1 LEU A 585      16.876 -10.900 -19.145  0.00  0.00           C
ATOM   4347  CD2 LEU A 585      18.207  -9.317 -20.618  0.00  0.00           C
ATOM   4348  N   ILE A 586      18.678  -7.804 -15.417  0.00  0.00           N
ATOM   4349  CA  ILE A 586      19.940  -7.883 -14.720  0.00  0.00           C
ATOM   4350  C   ILE A 586      20.073  -8.864 -13.581  0.00  0.00           C
ATOM   4351  O   ILE A 586      21.180  -9.387 -13.329  0.00  0.00           O
ATOM   4352  CB  ILE A 586      20.586  -6.520 -14.374  0.00  0.00           C
ATOM   4353  CG1 ILE A 586      22.087  -6.613 -14.429  0.00  0.00           C
ATOM   4354  CG2 ILE A 586      20.002  -5.996 -13.053  0.00  0.00           C
ATOM   4355  CD1 ILE A 586      22.618  -5.179 -14.404  0.00  0.00           C
ATOM   4356  N   ARG A 587      18.948  -9.328 -12.983  0.00  0.00           N
ATOM   4357  CA  ARG A 587      18.733 -10.357 -11.967  0.00  0.00           C
ATOM   4358  C   ARG A 587      19.249 -11.705 -12.528  0.00  0.00           C
ATOM   4359  O   ARG A 587      19.471 -12.582 -11.736  0.00  0.00           O
ATOM   4360  CB  ARG A 587      17.254 -10.459 -11.656  0.00  0.00           C
ATOM   4361  CG  ARG A 587      16.264 -10.493 -12.888  0.00  0.00           C
ATOM   4362  CD  ARG A 587      14.852 -10.563 -12.364  0.00  0.00           C
ATOM   4363  NE  ARG A 587      13.889 -10.661 -13.468  0.00  0.00           N
ATOM   4364  CZ  ARG A 587      13.395 -11.806 -13.942  0.00  0.00           C
ATOM   4365  NH1 ARG A 587      13.786 -13.018 -13.633  0.00  0.00           N
ATOM   4366  NH2 ARG A 587      12.478 -11.692 -14.845  0.00  0.00           N
ATOM   4367  N   LEU A 588      19.395 -11.872 -13.870  0.00  0.00           N
ATOM   4368  CA  LEU A 588      20.008 -13.070 -14.520  0.00  0.00           C
ATOM   4369  C   LEU A 588      21.489 -12.881 -14.963  0.00  0.00           C
ATOM   4370  O   LEU A 588      22.023 -13.797 -15.600  0.00  0.00           O
ATOM   4371  CB  LEU A 588      19.109 -13.565 -15.654  0.00  0.00           C
ATOM   4372  CG  LEU A 588      17.556 -13.726 -15.310  0.00  0.00           C
ATOM   4373  CD1 LEU A 588      16.703 -14.195 -16.571  0.00  0.00           C
ATOM   4374  CD2 LEU A 588      17.356 -14.611 -14.041  0.00  0.00           C
ATOM   4375  N   LYS A 589      22.138 -11.708 -14.769  0.00  0.00           N
ATOM   4376  CA  LYS A 589      23.501 -11.356 -15.307  0.00  0.00           C
ATOM   4377  C   LYS A 589      24.559 -12.484 -15.501  0.00  0.00           C
ATOM   4378  O   LYS A 589      25.105 -12.558 -16.636  0.00  0.00           O
ATOM   4379  CB  LYS A 589      24.023 -10.048 -14.683  0.00  0.00           C
ATOM   4380  CG  LYS A 589      25.503  -9.811 -15.089  0.00  0.00           C
ATOM   4381  CD  LYS A 589      25.893  -8.322 -14.824  0.00  0.00           C
ATOM   4382  CE  LYS A 589      27.232  -8.002 -15.564  0.00  0.00           C
ATOM   4383  NZ  LYS A 589      27.884  -6.720 -15.224  0.00  0.00           N
ATOM   4384  N   PRO A 590      24.783 -13.347 -14.454  0.00  0.00           N
ATOM   4385  CA  PRO A 590      25.694 -14.516 -14.494  0.00  0.00           C
ATOM   4386  C   PRO A 590      25.302 -15.633 -15.384  0.00  0.00           C
ATOM   4387  O   PRO A 590      26.206 -16.440 -15.778  0.00  0.00           O
ATOM   4388  CB  PRO A 590      25.852 -15.021 -13.096  0.00  0.00           C
ATOM   4389  CG  PRO A 590      24.612 -14.431 -12.386  0.00  0.00           C
ATOM   4390  CD  PRO A 590      24.474 -13.109 -13.070  0.00  0.00           C
ATOM   4391  N   THR A 591      24.031 -15.790 -15.645  0.00  0.00           N
ATOM   4392  CA  THR A 591      23.437 -16.958 -16.265  0.00  0.00           C
ATOM   4393  C   THR A 591      23.244 -16.858 -17.737  0.00  0.00           C
ATOM   4394  O   THR A 591      22.680 -17.815 -18.354  0.00  0.00           O
ATOM   4395  CB  THR A 591      22.213 -17.458 -15.458  0.00  0.00           C
ATOM   4396  CG2 THR A 591      22.549 -17.762 -14.040  0.00  0.00           C
ATOM   4397  OG1 THR A 591      21.186 -16.498 -15.421  0.00  0.00           O
ATOM   4398  N   LEU A 592      23.643 -15.743 -18.353  0.00  0.00           N
ATOM   4399  CA  LEU A 592      23.285 -15.382 -19.708  0.00  0.00           C
ATOM   4400  C   LEU A 592      24.560 -15.203 -20.550  0.00  0.00           C
ATOM   4401  O   LEU A 592      25.566 -14.611 -20.121  0.00  0.00           O
ATOM   4402  CB  LEU A 592      22.533 -14.052 -19.617  0.00  0.00           C
ATOM   4403  CG  LEU A 592      21.179 -14.034 -18.966  0.00  0.00           C
ATOM   4404  CD1 LEU A 592      20.756 -12.670 -18.671  0.00  0.00           C
ATOM   4405  CD2 LEU A 592      20.051 -14.747 -19.846  0.00  0.00           C
ATOM   4406  N   HIS A 593      24.490 -15.759 -21.765  0.00  0.00           N
ATOM   4407  CA  HIS A 593      25.584 -15.776 -22.745  0.00  0.00           C
ATOM   4408  C   HIS A 593      25.096 -15.837 -24.195  0.00  0.00           C
ATOM   4409  O   HIS A 593      23.997 -16.168 -24.433  0.00  0.00           O
ATOM   4410  CB  HIS A 593      26.489 -17.048 -22.462  0.00  0.00           C
ATOM   4411  CG  HIS A 593      27.722 -17.080 -23.173  0.00  0.00           C
ATOM   4412  CD2 HIS A 593      28.488 -16.005 -23.520  0.00  0.00           C
ATOM   4413  ND1 HIS A 593      28.310 -18.256 -23.646  0.00  0.00           N
ATOM   4414  CE1 HIS A 593      29.299 -17.897 -24.440  0.00  0.00           C
ATOM   4415  NE2 HIS A 593      29.504 -16.554 -24.313  0.00  0.00           N
ATOM   4416  N   GLY A 594      25.946 -15.520 -25.225  0.00  0.00           N
ATOM   4417  CA  GLY A 594      25.701 -15.440 -26.636  0.00  0.00           C
ATOM   4418  C   GLY A 594      25.113 -14.118 -27.088  0.00  0.00           C
ATOM   4419  O   GLY A 594      25.033 -13.202 -26.258  0.00  0.00           O
ATOM   4420  N   PRO A 595      24.858 -13.926 -28.389  0.00  0.00           N
ATOM   4421  CA  PRO A 595      24.219 -12.765 -28.878  0.00  0.00           C
ATOM   4422  C   PRO A 595      22.680 -12.472 -28.512  0.00  0.00           C
ATOM   4423  O   PRO A 595      21.834 -13.312 -28.417  0.00  0.00           O
ATOM   4424  CB  PRO A 595      24.340 -12.868 -30.515  0.00  0.00           C
ATOM   4425  CG  PRO A 595      24.321 -14.427 -30.632  0.00  0.00           C
ATOM   4426  CD  PRO A 595      25.055 -14.904 -29.444  0.00  0.00           C
ATOM   4427  N   THR A 596      22.387 -11.144 -28.617  0.00  0.00           N
ATOM   4428  CA  THR A 596      21.070 -10.581 -28.458  0.00  0.00           C
ATOM   4429  C   THR A 596      20.208 -10.948 -29.707  0.00  0.00           C
ATOM   4430  O   THR A 596      20.624 -10.506 -30.789  0.00  0.00           O
ATOM   4431  CB  THR A 596      21.125  -9.034 -28.367  0.00  0.00           C
ATOM   4432  CG2 THR A 596      19.745  -8.455 -28.144  0.00  0.00           C
ATOM   4433  OG1 THR A 596      21.930  -8.778 -27.232  0.00  0.00           O
ATOM   4434  N   PRO A 597      19.063 -11.613 -29.586  0.00  0.00           N
ATOM   4435  CA  PRO A 597      18.118 -11.574 -30.738  0.00  0.00           C
ATOM   4436  C   PRO A 597      17.595 -10.155 -30.650  0.00  0.00           C
ATOM   4437  O   PRO A 597      16.648  -9.791 -29.940  0.00  0.00           O
ATOM   4438  CB  PRO A 597      17.050 -12.634 -30.455  0.00  0.00           C
ATOM   4439  CG  PRO A 597      17.207 -12.874 -28.926  0.00  0.00           C
ATOM   4440  CD  PRO A 597      18.653 -12.496 -28.565  0.00  0.00           C
ATOM   4441  N   LEU A 598      18.156  -9.287 -31.536  0.00  0.00           N
ATOM   4442  CA  LEU A 598      17.889  -7.820 -31.600  0.00  0.00           C
ATOM   4443  C   LEU A 598      16.561  -7.568 -32.289  0.00  0.00           C
ATOM   4444  O   LEU A 598      16.481  -7.773 -33.467  0.00  0.00           O
ATOM   4445  CB  LEU A 598      19.118  -7.324 -32.400  0.00  0.00           C
ATOM   4446  CG  LEU A 598      18.953  -5.851 -32.683  0.00  0.00           C
ATOM   4447  CD1 LEU A 598      18.608  -4.980 -31.431  0.00  0.00           C
ATOM   4448  CD2 LEU A 598      20.232  -5.252 -33.230  0.00  0.00           C
ATOM   4449  N   LEU A 599      15.635  -7.098 -31.542  0.00  0.00           N
ATOM   4450  CA  LEU A 599      14.421  -6.590 -32.098  0.00  0.00           C
ATOM   4451  C   LEU A 599      14.501  -5.152 -32.695  0.00  0.00           C
ATOM   4452  O   LEU A 599      13.843  -4.887 -33.685  0.00  0.00           O
ATOM   4453  CB  LEU A 599      13.222  -6.744 -31.163  0.00  0.00           C
ATOM   4454  CG  LEU A 599      13.160  -8.068 -30.356  0.00  0.00           C
ATOM   4455  CD1 LEU A 599      11.787  -8.167 -29.689  0.00  0.00           C
ATOM   4456  CD2 LEU A 599      13.412  -9.328 -31.159  0.00  0.00           C
ATOM   4457  N   TYR A 600      15.233  -4.241 -32.026  0.00  0.00           N
ATOM   4458  CA  TYR A 600      15.395  -2.718 -32.274  0.00  0.00           C
ATOM   4459  C   TYR A 600      16.327  -2.155 -31.268  0.00  0.00           C
ATOM   4460  O   TYR A 600      16.335  -2.512 -30.116  0.00  0.00           O
ATOM   4461  CB  TYR A 600      13.943  -2.062 -32.264  0.00  0.00           C
ATOM   4462  CG  TYR A 600      13.038  -2.766 -31.293  0.00  0.00           C
ATOM   4463  CD1 TYR A 600      13.312  -2.585 -29.901  0.00  0.00           C
ATOM   4464  CD2 TYR A 600      11.929  -3.455 -31.697  0.00  0.00           C
ATOM   4465  CE1 TYR A 600      12.417  -3.166 -28.918  0.00  0.00           C
ATOM   4466  CE2 TYR A 600      11.103  -4.115 -30.757  0.00  0.00           C
ATOM   4467  CZ  TYR A 600      11.373  -3.922 -29.382  0.00  0.00           C
ATOM   4468  OH  TYR A 600      10.610  -4.534 -28.475  0.00  0.00           O
ATOM   4469  N   ARG A 601      16.950  -1.056 -31.676  0.00  0.00           N
ATOM   4470  CA  ARG A 601      18.006  -0.398 -31.008  0.00  0.00           C
ATOM   4471  C   ARG A 601      17.431   0.763 -30.219  0.00  0.00           C
ATOM   4472  O   ARG A 601      17.059   1.724 -30.849  0.00  0.00           O
ATOM   4473  CB  ARG A 601      19.103   0.057 -31.955  0.00  0.00           C
ATOM   4474  CG  ARG A 601      20.262   0.765 -31.258  0.00  0.00           C
ATOM   4475  CD  ARG A 601      21.086   1.428 -32.333  0.00  0.00           C
ATOM   4476  NE  ARG A 601      21.895   0.495 -33.155  0.00  0.00           N
ATOM   4477  CZ  ARG A 601      21.831   0.316 -34.449  0.00  0.00           C
ATOM   4478  NH1 ARG A 601      20.691   0.534 -35.202  0.00  0.00           N
ATOM   4479  NH2 ARG A 601      22.728  -0.395 -35.022  0.00  0.00           N
ATOM   4480  N   LEU A 602      17.384   0.661 -28.912  0.00  0.00           N
ATOM   4481  CA  LEU A 602      17.089   1.796 -28.002  0.00  0.00           C
ATOM   4482  C   LEU A 602      18.367   2.356 -27.126  0.00  0.00           C
ATOM   4483  O   LEU A 602      18.394   3.532 -26.720  0.00  0.00           O
ATOM   4484  CB  LEU A 602      15.980   1.200 -27.001  0.00  0.00           C
ATOM   4485  CG  LEU A 602      14.803   0.565 -27.733  0.00  0.00           C
ATOM   4486  CD1 LEU A 602      13.952  -0.083 -26.655  0.00  0.00           C
ATOM   4487  CD2 LEU A 602      13.990   1.546 -28.474  0.00  0.00           C
ATOM   4488  N   GLY A 603      19.405   1.526 -26.978  0.00  0.00           N
ATOM   4489  CA  GLY A 603      20.667   1.951 -26.316  0.00  0.00           C
ATOM   4490  C   GLY A 603      21.947   1.814 -27.227  0.00  0.00           C
ATOM   4491  O   GLY A 603      21.880   1.997 -28.450  0.00  0.00           O
ATOM   4492  N   ALA A 604      23.107   1.617 -26.566  0.00  0.00           N
ATOM   4493  CA  ALA A 604      24.336   1.219 -27.270  0.00  0.00           C
ATOM   4494  C   ALA A 604      24.488  -0.294 -27.404  0.00  0.00           C
ATOM   4495  O   ALA A 604      24.163  -1.071 -26.509  0.00  0.00           O
ATOM   4496  CB  ALA A 604      25.434   1.855 -26.470  0.00  0.00           C
ATOM   4497  N   VAL A 605      25.034  -0.739 -28.524  0.00  0.00           N
ATOM   4498  CA  VAL A 605      25.443  -2.089 -28.873  0.00  0.00           C
ATOM   4499  C   VAL A 605      27.010  -2.198 -28.644  0.00  0.00           C
ATOM   4500  O   VAL A 605      27.692  -1.191 -28.884  0.00  0.00           O
ATOM   4501  CB  VAL A 605      25.209  -2.512 -30.365  0.00  0.00           C
ATOM   4502  CG1 VAL A 605      25.673  -3.929 -30.845  0.00  0.00           C
ATOM   4503  CG2 VAL A 605      23.683  -2.296 -30.731  0.00  0.00           C
ATOM   4504  N   GLN A 606      27.412  -3.385 -28.080  0.00  0.00           N
ATOM   4505  CA  GLN A 606      28.783  -3.728 -27.667  0.00  0.00           C
ATOM   4506  C   GLN A 606      28.781  -5.266 -27.690  0.00  0.00           C
ATOM   4507  O   GLN A 606      29.549  -5.906 -28.434  0.00  0.00           O
ATOM   4508  CB  GLN A 606      29.051  -3.144 -26.338  0.00  0.00           C
ATOM   4509  CG  GLN A 606      30.317  -3.674 -25.523  0.00  0.00           C
ATOM   4510  CD  GLN A 606      30.543  -2.824 -24.242  0.00  0.00           C
ATOM   4511  NE2 GLN A 606      30.154  -3.318 -23.102  0.00  0.00           N
ATOM   4512  OE1 GLN A 606      31.087  -1.676 -24.298  0.00  0.00           O
ATOM   4513  N   ASN A 607      27.841  -5.951 -27.071  0.00  0.00           N
ATOM   4514  CA  ASN A 607      27.591  -7.358 -27.330  0.00  0.00           C
ATOM   4515  C   ASN A 607      27.257  -7.653 -28.791  0.00  0.00           C
ATOM   4516  O   ASN A 607      26.538  -6.828 -29.428  0.00  0.00           O
ATOM   4517  CB  ASN A 607      26.594  -7.874 -26.348  0.00  0.00           C
ATOM   4518  CG  ASN A 607      26.308  -9.338 -26.346  0.00  0.00           C
ATOM   4519  ND2 ASN A 607      25.062  -9.825 -26.366  0.00  0.00           N
ATOM   4520  OD1 ASN A 607      27.202 -10.135 -26.126  0.00  0.00           O
ATOM   4521  N   GLU A 608      27.530  -8.881 -29.204  0.00  0.00           N
ATOM   4522  CA  GLU A 608      27.152  -9.196 -30.551  0.00  0.00           C
ATOM   4523  C   GLU A 608      25.633  -9.465 -30.656  0.00  0.00           C
ATOM   4524  O   GLU A 608      24.895  -9.758 -29.690  0.00  0.00           O
ATOM   4525  CB  GLU A 608      27.852 -10.522 -30.930  0.00  0.00           C
ATOM   4526  CG  GLU A 608      29.361 -10.164 -31.143  0.00  0.00           C
ATOM   4527  CD  GLU A 608      30.156  -9.927 -29.863  0.00  0.00           C
ATOM   4528  OE1 GLU A 608      31.039  -9.046 -29.959  0.00  0.00           O
ATOM   4529  OE2 GLU A 608      29.901 -10.550 -28.816  0.00  0.00           O
ATOM   4530  N   VAL A 609      25.114  -9.313 -31.931  0.00  0.00           N
ATOM   4531  CA  VAL A 609      23.697  -9.405 -32.108  0.00  0.00           C
ATOM   4532  C   VAL A 609      23.437 -10.439 -33.231  0.00  0.00           C
ATOM   4533  O   VAL A 609      24.308 -10.648 -34.032  0.00  0.00           O
ATOM   4534  CB  VAL A 609      23.057  -8.018 -32.482  0.00  0.00           C
ATOM   4535  CG1 VAL A 609      23.332  -6.971 -31.347  0.00  0.00           C
ATOM   4536  CG2 VAL A 609      23.708  -7.386 -33.706  0.00  0.00           C
ATOM   4537  N   THR A 610      22.285 -11.097 -33.158  0.00  0.00           N
ATOM   4538  CA  THR A 610      21.733 -11.850 -34.256  0.00  0.00           C
ATOM   4539  C   THR A 610      20.362 -11.343 -34.678  0.00  0.00           C
ATOM   4540  O   THR A 610      19.596 -10.723 -33.997  0.00  0.00           O
ATOM   4541  CB  THR A 610      21.774 -13.394 -33.875  0.00  0.00           C
ATOM   4542  CG2 THR A 610      20.853 -13.744 -32.704  0.00  0.00           C
ATOM   4543  OG1 THR A 610      21.383 -14.127 -35.002  0.00  0.00           O
ATOM   4544  N   LEU A 611      20.038 -11.604 -35.920  0.00  0.00           N
ATOM   4545  CA  LEU A 611      18.772 -11.349 -36.644  0.00  0.00           C
ATOM   4546  C   LEU A 611      18.226 -12.705 -37.115  0.00  0.00           C
ATOM   4547  O   LEU A 611      17.306 -12.693 -37.973  0.00  0.00           O
ATOM   4548  CB  LEU A 611      19.079 -10.231 -37.669  0.00  0.00           C
ATOM   4549  CG  LEU A 611      20.039 -10.496 -38.864  0.00  0.00           C
ATOM   4550  CD1 LEU A 611      19.782 -11.715 -39.797  0.00  0.00           C
ATOM   4551  CD2 LEU A 611      20.052  -9.296 -39.819  0.00  0.00           C
ATOM   4552  N   THR A 612      18.680 -13.843 -36.603  0.00  0.00           N
ATOM   4553  CA  THR A 612      18.024 -15.112 -36.943  0.00  0.00           C
ATOM   4554  C   THR A 612      16.601 -15.238 -36.423  0.00  0.00           C
ATOM   4555  O   THR A 612      15.931 -16.202 -36.711  0.00  0.00           O
ATOM   4556  CB  THR A 612      18.792 -16.284 -36.450  0.00  0.00           C
ATOM   4557  CG2 THR A 612      19.901 -16.561 -37.477  0.00  0.00           C
ATOM   4558  OG1 THR A 612      19.298 -16.017 -35.189  0.00  0.00           O
ATOM   4559  N   HIS A 613      16.124 -14.348 -35.595  0.00  0.00           N
ATOM   4560  CA  HIS A 613      14.733 -14.525 -34.912  0.00  0.00           C
ATOM   4561  C   HIS A 613      13.545 -14.310 -35.872  0.00  0.00           C
ATOM   4562  O   HIS A 613      13.622 -13.416 -36.631  0.00  0.00           O
ATOM   4563  CB  HIS A 613      14.714 -13.538 -33.711  0.00  0.00           C
ATOM   4564  CG  HIS A 613      13.897 -13.896 -32.590  0.00  0.00           C
ATOM   4565  CD2 HIS A 613      14.208 -14.685 -31.529  0.00  0.00           C
ATOM   4566  ND1 HIS A 613      12.528 -13.571 -32.498  0.00  0.00           N
ATOM   4567  CE1 HIS A 613      12.161 -14.011 -31.243  0.00  0.00           C
ATOM   4568  NE2 HIS A 613      13.085 -14.799 -30.782  0.00  0.00           N
ATOM   4569  N   PRO A 614      12.418 -15.011 -35.702  0.00  0.00           N
ATOM   4570  CA  PRO A 614      11.083 -14.820 -36.295  0.00  0.00           C
ATOM   4571  C   PRO A 614      10.563 -13.367 -36.077  0.00  0.00           C
ATOM   4572  O   PRO A 614       9.926 -12.867 -36.992  0.00  0.00           O
ATOM   4573  CB  PRO A 614      10.123 -15.838 -35.752  0.00  0.00           C
ATOM   4574  CG  PRO A 614      11.035 -16.947 -35.408  0.00  0.00           C
ATOM   4575  CD  PRO A 614      12.304 -16.212 -34.907  0.00  0.00           C
ATOM   4576  N   ILE A 615      10.935 -12.728 -35.022  0.00  0.00           N
ATOM   4577  CA  ILE A 615      10.526 -11.339 -34.825  0.00  0.00           C
ATOM   4578  C   ILE A 615      11.272 -10.322 -35.723  0.00  0.00           C
ATOM   4579  O   ILE A 615      10.673  -9.518 -36.374  0.00  0.00           O
ATOM   4580  CB  ILE A 615      10.646 -11.012 -33.326  0.00  0.00           C
ATOM   4581  CG1 ILE A 615       9.669 -11.916 -32.495  0.00  0.00           C
ATOM   4582  CG2 ILE A 615      10.419  -9.549 -33.045  0.00  0.00           C
ATOM   4583  CD1 ILE A 615       8.135 -11.703 -32.762  0.00  0.00           C
ATOM   4584  N   THR A 616      12.593 -10.405 -35.769  0.00  0.00           N
ATOM   4585  CA  THR A 616      13.379  -9.530 -36.644  0.00  0.00           C
ATOM   4586  C   THR A 616      13.115  -9.936 -38.098  0.00  0.00           C
ATOM   4587  O   THR A 616      12.945  -8.935 -38.853  0.00  0.00           O
ATOM   4588  CB  THR A 616      14.857  -9.771 -36.227  0.00  0.00           C
ATOM   4589  CG2 THR A 616      15.780  -9.045 -37.181  0.00  0.00           C
ATOM   4590  OG1 THR A 616      15.138  -9.443 -34.896  0.00  0.00           O
ATOM   4591  N   LYS A 617      12.996 -11.209 -38.517  0.00  0.00           N
ATOM   4592  CA  LYS A 617      12.425 -11.438 -39.861  0.00  0.00           C
ATOM   4593  C   LYS A 617      11.101 -10.653 -40.075  0.00  0.00           C
ATOM   4594  O   LYS A 617      10.947 -10.138 -41.177  0.00  0.00           O
ATOM   4595  CB  LYS A 617      12.129 -12.947 -40.008  0.00  0.00           C
ATOM   4596  CG  LYS A 617      11.899 -13.316 -41.508  0.00  0.00           C
ATOM   4597  CD  LYS A 617      11.652 -14.862 -41.481  0.00  0.00           C
ATOM   4598  CE  LYS A 617      10.905 -15.263 -42.869  0.00  0.00           C
ATOM   4599  NZ  LYS A 617      10.754 -16.763 -42.843  0.00  0.00           N
ATOM   4600  N   TYR A 618      10.195 -10.539 -39.120  0.00  0.00           N
ATOM   4601  CA  TYR A 618       8.888  -9.924 -39.191  0.00  0.00           C
ATOM   4602  C   TYR A 618       9.048  -8.415 -39.234  0.00  0.00           C
ATOM   4603  O   TYR A 618       8.445  -7.756 -40.085  0.00  0.00           O
ATOM   4604  CB  TYR A 618       8.095 -10.335 -37.977  0.00  0.00           C
ATOM   4605  CG  TYR A 618       6.720  -9.755 -38.033  0.00  0.00           C
ATOM   4606  CD1 TYR A 618       6.438  -8.524 -37.365  0.00  0.00           C
ATOM   4607  CD2 TYR A 618       5.642 -10.479 -38.611  0.00  0.00           C
ATOM   4608  CE1 TYR A 618       5.172  -7.955 -37.429  0.00  0.00           C
ATOM   4609  CE2 TYR A 618       4.336  -9.912 -38.736  0.00  0.00           C
ATOM   4610  CZ  TYR A 618       4.182  -8.595 -38.156  0.00  0.00           C
ATOM   4611  OH  TYR A 618       3.044  -7.979 -38.415  0.00  0.00           O
ATOM   4612  N   ILE A 619       9.914  -7.789 -38.382  0.00  0.00           N
ATOM   4613  CA  ILE A 619      10.130  -6.317 -38.547  0.00  0.00           C
ATOM   4614  C   ILE A 619      10.632  -5.901 -39.905  0.00  0.00           C
ATOM   4615  O   ILE A 619      10.113  -4.943 -40.441  0.00  0.00           O
ATOM   4616  CB  ILE A 619      10.830  -5.654 -37.311  0.00  0.00           C
ATOM   4617  CG1 ILE A 619      10.019  -6.152 -36.012  0.00  0.00           C
ATOM   4618  CG2 ILE A 619      11.056  -4.086 -37.456  0.00  0.00           C
ATOM   4619  CD1 ILE A 619      10.978  -6.327 -34.858  0.00  0.00           C
ATOM   4620  N   MET A 620      11.571  -6.632 -40.514  0.00  0.00           N
ATOM   4621  CA  MET A 620      12.242  -6.284 -41.733  0.00  0.00           C
ATOM   4622  C   MET A 620      11.333  -6.466 -42.996  0.00  0.00           C
ATOM   4623  O   MET A 620      11.530  -5.829 -43.997  0.00  0.00           O
ATOM   4624  CB  MET A 620      13.568  -7.187 -41.890  0.00  0.00           C
ATOM   4625  CG  MET A 620      14.676  -6.829 -40.888  0.00  0.00           C
ATOM   4626  SD  MET A 620      16.292  -7.618 -41.247  0.00  0.00           S
ATOM   4627  CE  MET A 620      15.707  -9.335 -41.324  0.00  0.00           C
ATOM   4628  N   ALA A 621      10.325  -7.331 -42.842  0.00  0.00           N
ATOM   4629  CA  ALA A 621       9.167  -7.456 -43.710  0.00  0.00           C
ATOM   4630  C   ALA A 621       8.190  -6.250 -43.508  0.00  0.00           C
ATOM   4631  O   ALA A 621       7.614  -5.898 -44.485  0.00  0.00           O
ATOM   4632  CB  ALA A 621       8.458  -8.829 -43.475  0.00  0.00           C
ATOM   4633  N   CYS A 622       7.969  -5.718 -42.338  0.00  0.00           N
ATOM   4634  CA  CYS A 622       7.099  -4.608 -42.012  0.00  0.00           C
ATOM   4635  C   CYS A 622       7.797  -3.298 -42.501  0.00  0.00           C
ATOM   4636  O   CYS A 622       7.152  -2.462 -43.134  0.00  0.00           O
ATOM   4637  CB  CYS A 622       6.815  -4.622 -40.526  0.00  0.00           C
ATOM   4638  SG  CYS A 622       5.714  -5.978 -40.171  0.00  0.00           S
ATOM   4639  N   MET A 623       9.080  -3.199 -42.357  0.00  0.00           N
ATOM   4640  CA  MET A 623       9.961  -2.117 -42.922  0.00  0.00           C
ATOM   4641  C   MET A 623      10.022  -2.160 -44.401  0.00  0.00           C
ATOM   4642  O   MET A 623      10.335  -1.130 -44.979  0.00  0.00           O
ATOM   4643  CB  MET A 623      11.414  -2.216 -42.297  0.00  0.00           C
ATOM   4644  CG  MET A 623      11.406  -1.726 -40.851  0.00  0.00           C
ATOM   4645  SD  MET A 623      12.984  -1.911 -39.972  0.00  0.00           S
ATOM   4646  CE  MET A 623      13.860  -0.519 -40.718  0.00  0.00           C
ATOM   4647  N   SER A 624       9.904  -3.279 -45.037  0.00  0.00           N
ATOM   4648  CA  SER A 624      10.026  -3.319 -46.533  0.00  0.00           C
ATOM   4649  C   SER A 624       8.663  -3.082 -47.264  0.00  0.00           C
ATOM   4650  O   SER A 624       8.753  -2.840 -48.483  0.00  0.00           O
ATOM   4651  CB  SER A 624      10.381  -4.754 -46.888  0.00  0.00           C
ATOM   4652  OG  SER A 624      11.636  -5.146 -46.446  0.00  0.00           O
ATOM   4653  N   ALA A 625       7.496  -3.138 -46.618  0.00  0.00           N
ATOM   4654  CA  ALA A 625       6.288  -3.105 -47.365  0.00  0.00           C
ATOM   4655  C   ALA A 625       5.073  -2.300 -46.754  0.00  0.00           C
ATOM   4656  O   ALA A 625       3.992  -2.194 -47.386  0.00  0.00           O
ATOM   4657  CB  ALA A 625       5.874  -4.555 -47.596  0.00  0.00           C
ATOM   4658  N   ASP A 626       5.134  -1.832 -45.477  0.00  0.00           N
ATOM   4659  CA  ASP A 626       4.133  -0.980 -44.874  0.00  0.00           C
ATOM   4660  C   ASP A 626       4.653   0.400 -44.376  0.00  0.00           C
ATOM   4661  O   ASP A 626       3.865   1.271 -44.001  0.00  0.00           O
ATOM   4662  CB  ASP A 626       3.471  -1.677 -43.674  0.00  0.00           C
ATOM   4663  CG  ASP A 626       2.974  -3.079 -43.994  0.00  0.00           C
ATOM   4664  OD1 ASP A 626       3.692  -3.940 -43.599  0.00  0.00           O
ATOM   4665  OD2 ASP A 626       2.008  -3.227 -44.800  0.00  0.00           O
ATOM   4666  N   LEU A 627       6.006   0.533 -44.357  0.00  0.00           N
ATOM   4667  CA  LEU A 627       6.734   1.764 -43.939  0.00  0.00           C
ATOM   4668  C   LEU A 627       6.474   2.765 -45.061  0.00  0.00           C
ATOM   4669  O   LEU A 627       6.629   2.435 -46.248  0.00  0.00           O
ATOM   4670  CB  LEU A 627       8.197   1.315 -43.827  0.00  0.00           C
ATOM   4671  CG  LEU A 627       9.101   2.299 -43.293  0.00  0.00           C
ATOM   4672  CD1 LEU A 627       8.949   2.319 -41.740  0.00  0.00           C
ATOM   4673  CD2 LEU A 627      10.544   1.904 -43.718  0.00  0.00           C
ATOM   4674  N   GLU A 628       6.057   4.028 -44.743  0.00  0.00           N
ATOM   4675  CA  GLU A 628       6.208   5.228 -45.616  0.00  0.00           C
ATOM   4676  C   GLU A 628       7.655   5.780 -45.503  0.00  0.00           C
ATOM   4677  O   GLU A 628       8.228   5.980 -44.413  0.00  0.00           O
ATOM   4678  CB  GLU A 628       5.245   6.409 -45.232  0.00  0.00           C
ATOM   4679  CG  GLU A 628       4.918   7.300 -46.428  0.00  0.00           C
ATOM   4680  CD  GLU A 628       3.794   8.370 -46.039  0.00  0.00           C
ATOM   4681  OE1 GLU A 628       4.222   9.453 -45.620  0.00  0.00           O
ATOM   4682  OE2 GLU A 628       2.539   8.082 -46.064  0.00  0.00           O
ATOM   4683  N   VAL A 629       8.219   6.183 -46.618  0.00  0.00           N
ATOM   4684  CA  VAL A 629       9.633   6.816 -46.750  0.00  0.00           C
ATOM   4685  C   VAL A 629       9.581   8.045 -47.641  0.00  0.00           C
ATOM   4686  O   VAL A 629       8.997   8.035 -48.725  0.00  0.00           O
ATOM   4687  CB  VAL A 629      10.571   5.671 -47.405  0.00  0.00           C
ATOM   4688  CG1 VAL A 629      11.879   6.038 -48.174  0.00  0.00           C
ATOM   4689  CG2 VAL A 629      10.935   4.671 -46.234  0.00  0.00           C
ATOM   4690  N   VAL A 630      10.248   9.073 -47.101  0.00  0.00           N
ATOM   4691  CA  VAL A 630      10.203  10.452 -47.652  0.00  0.00           C
ATOM   4692  C   VAL A 630      10.991  10.449 -48.969  0.00  0.00           C
ATOM   4693  O   VAL A 630      12.047   9.825 -49.012  0.00  0.00           O
ATOM   4694  CB  VAL A 630      10.859  11.521 -46.656  0.00  0.00           C
ATOM   4695  CG1 VAL A 630       9.818  12.003 -45.590  0.00  0.00           C
ATOM   4696  CG2 VAL A 630      12.186  11.013 -46.000  0.00  0.00           C
ATOM   4697  N   THR A 631      10.567  11.205 -49.974  0.00  0.00           N
ATOM   4698  CA  THR A 631      11.128  11.037 -51.336  0.00  0.00           C
ATOM   4699  C   THR A 631      11.970  12.218 -51.881  0.00  0.00           C
ATOM   4700  O   THR A 631      11.633  12.868 -52.890  0.00  0.00           O
ATOM   4701  CB  THR A 631      10.036  10.567 -52.284  0.00  0.00           C
ATOM   4702  CG2 THR A 631       9.692   9.159 -51.838  0.00  0.00           C
ATOM   4703  OG1 THR A 631       8.837  11.393 -51.945  0.00  0.00           O
ATOM   4704  OXT THR A 631      13.117  12.350 -51.426  0.00  0.00           O
ATOM   4705  N   GLY A 632      26.058  28.138 -46.216  0.00  0.00           N
ATOM   4706  CA  GLY A 632      25.465  28.271 -47.518  0.00  0.00           C
ATOM   4707  C   GLY A 632      23.927  28.132 -47.522  0.00  0.00           C
ATOM   4708  O   GLY A 632      23.254  28.206 -46.507  0.00  0.00           O
ATOM   4709  N   SER A 633      23.478  27.973 -48.762  0.00  0.00           N
ATOM   4710  CA  SER A 633      22.003  28.030 -49.155  0.00  0.00           C
ATOM   4711  C   SER A 633      21.522  26.860 -50.073  0.00  0.00           C
ATOM   4712  O   SER A 633      22.294  26.091 -50.676  0.00  0.00           O
ATOM   4713  CB  SER A 633      21.733  29.422 -49.749  0.00  0.00           C
ATOM   4714  OG  SER A 633      21.925  30.482 -48.871  0.00  0.00           O
ATOM   4715  N   VAL A 634      20.179  26.796 -50.293  0.00  0.00           N
ATOM   4716  CA  VAL A 634      19.651  26.033 -51.417  0.00  0.00           C
ATOM   4717  C   VAL A 634      20.183  26.725 -52.707  0.00  0.00           C
ATOM   4718  O   VAL A 634      20.127  28.012 -52.784  0.00  0.00           O
ATOM   4719  CB  VAL A 634      18.088  25.933 -51.368  0.00  0.00           C
ATOM   4720  CG1 VAL A 634      17.549  25.240 -52.613  0.00  0.00           C
ATOM   4721  CG2 VAL A 634      17.531  25.482 -50.053  0.00  0.00           C
ATOM   4722  N   VAL A 635      20.707  25.934 -53.589  0.00  0.00           N
ATOM   4723  CA  VAL A 635      21.236  26.392 -54.907  0.00  0.00           C
ATOM   4724  C   VAL A 635      20.370  25.818 -56.040  0.00  0.00           C
ATOM   4725  O   VAL A 635      19.968  24.628 -55.953  0.00  0.00           O
ATOM   4726  CB  VAL A 635      22.721  25.973 -55.050  0.00  0.00           C
ATOM   4727  CG1 VAL A 635      23.346  26.278 -56.432  0.00  0.00           C
ATOM   4728  CG2 VAL A 635      23.518  26.838 -54.014  0.00  0.00           C
ATOM   4729  N   ILE A 636      20.040  26.557 -57.078  0.00  0.00           N
ATOM   4730  CA  ILE A 636      19.410  25.952 -58.237  0.00  0.00           C
ATOM   4731  C   ILE A 636      20.521  25.242 -58.990  0.00  0.00           C
ATOM   4732  O   ILE A 636      21.558  25.798 -59.304  0.00  0.00           O
ATOM   4733  CB  ILE A 636      18.686  26.966 -59.088  0.00  0.00           C
ATOM   4734  CG1 ILE A 636      17.520  27.614 -58.337  0.00  0.00           C
ATOM   4735  CG2 ILE A 636      18.190  26.291 -60.372  0.00  0.00           C
ATOM   4736  CD1 ILE A 636      16.670  28.726 -58.867  0.00  0.00           C
ATOM   4737  N   VAL A 637      20.258  23.953 -59.314  0.00  0.00           N
ATOM   4738  CA  VAL A 637      21.258  23.163 -60.159  0.00  0.00           C
ATOM   4739  C   VAL A 637      20.748  22.910 -61.588  0.00  0.00           C
ATOM   4740  O   VAL A 637      21.500  22.351 -62.361  0.00  0.00           O
ATOM   4741  CB  VAL A 637      21.927  21.991 -59.459  0.00  0.00           C
ATOM   4742  CG1 VAL A 637      22.441  22.297 -58.036  0.00  0.00           C
ATOM   4743  CG2 VAL A 637      20.939  20.887 -59.127  0.00  0.00           C
ATOM   4744  N   GLY A 638      19.475  23.231 -61.918  0.00  0.00           N
ATOM   4745  CA  GLY A 638      18.767  22.783 -63.132  0.00  0.00           C
ATOM   4746  C   GLY A 638      17.228  22.969 -63.172  0.00  0.00           C
ATOM   4747  O   GLY A 638      16.654  23.574 -62.255  0.00  0.00           O
ATOM   4748  N   ARG A 639      16.638  22.373 -64.190  0.00  0.00           N
ATOM   4749  CA  ARG A 639      15.196  22.361 -64.466  0.00  0.00           C
ATOM   4750  C   ARG A 639      14.682  21.160 -65.182  0.00  0.00           C
ATOM   4751  O   ARG A 639      15.432  20.469 -65.918  0.00  0.00           O
ATOM   4752  CB  ARG A 639      14.931  23.648 -65.361  0.00  0.00           C
ATOM   4753  CG  ARG A 639      15.848  23.784 -66.589  0.00  0.00           C
ATOM   4754  CD  ARG A 639      15.708  24.985 -67.381  0.00  0.00           C
ATOM   4755  NE  ARG A 639      16.395  26.117 -66.654  0.00  0.00           N
ATOM   4756  CZ  ARG A 639      16.987  27.058 -67.234  0.00  0.00           C
ATOM   4757  NH1 ARG A 639      17.176  27.163 -68.507  0.00  0.00           N
ATOM   4758  NH2 ARG A 639      17.417  28.020 -66.483  0.00  0.00           N
ATOM   4759  N   ILE A 640      13.451  20.875 -64.980  0.00  0.00           N
ATOM   4760  CA  ILE A 640      12.593  19.899 -65.777  0.00  0.00           C
ATOM   4761  C   ILE A 640      11.697  20.745 -66.644  0.00  0.00           C
ATOM   4762  O   ILE A 640      11.125  21.726 -66.154  0.00  0.00           O
ATOM   4763  CB  ILE A 640      11.815  19.013 -64.686  0.00  0.00           C
ATOM   4764  CG1 ILE A 640      12.557  18.395 -63.525  0.00  0.00           C
ATOM   4765  CG2 ILE A 640      11.132  18.014 -65.543  0.00  0.00           C
ATOM   4766  CD1 ILE A 640      13.894  17.704 -63.860  0.00  0.00           C
ATOM   4767  N   ILE A 641      11.544  20.474 -67.889  0.00  0.00           N
ATOM   4768  CA  ILE A 641      11.043  21.329 -68.933  0.00  0.00           C
ATOM   4769  C   ILE A 641       9.855  20.590 -69.614  0.00  0.00           C
ATOM   4770  O   ILE A 641      10.017  19.484 -70.112  0.00  0.00           O
ATOM   4771  CB  ILE A 641      12.164  21.631 -70.022  0.00  0.00           C
ATOM   4772  CG1 ILE A 641      13.503  22.081 -69.361  0.00  0.00           C
ATOM   4773  CG2 ILE A 641      11.563  22.839 -70.829  0.00  0.00           C
ATOM   4774  CD1 ILE A 641      14.619  22.444 -70.335  0.00  0.00           C
ATOM   4775  N   LEU A 642       8.611  21.041 -69.483  0.00  0.00           N
ATOM   4776  CA  LEU A 642       7.328  20.197 -69.538  0.00  0.00           C
ATOM   4777  C   LEU A 642       6.516  20.470 -70.819  0.00  0.00           C
ATOM   4778  O   LEU A 642       6.521  21.531 -71.447  0.00  0.00           O
ATOM   4779  CB  LEU A 642       6.516  20.632 -68.304  0.00  0.00           C
ATOM   4780  CG  LEU A 642       6.721  19.915 -66.960  0.00  0.00           C
ATOM   4781  CD1 LEU A 642       8.179  20.041 -66.439  0.00  0.00           C
ATOM   4782  CD2 LEU A 642       5.614  20.314 -65.916  0.00  0.00           C
ATOM   4783  N   SER A 643       5.846  19.367 -71.169  0.00  0.00           N
ATOM   4784  CA  SER A 643       4.950  19.153 -72.331  0.00  0.00           C
ATOM   4785  C   SER A 643       3.698  18.369 -71.859  0.00  0.00           C
ATOM   4786  O   SER A 643       3.791  17.465 -70.994  0.00  0.00           O
ATOM   4787  CB  SER A 643       5.582  18.394 -73.450  0.00  0.00           C
ATOM   4788  OG  SER A 643       6.914  18.758 -73.614  0.00  0.00           O
ATOM   4789  N   GLY A 644       2.504  18.775 -72.389  0.00  0.00           N
ATOM   4790  CA  GLY A 644       1.216  18.365 -71.946  0.00  0.00           C
ATOM   4791  C   GLY A 644       0.594  19.145 -70.805  0.00  0.00           C
ATOM   4792  O   GLY A 644      -0.060  18.569 -69.978  0.00  0.00           O
ATOM   4793  N   SER A 645       1.095  20.345 -70.600  0.00  0.00           N
ATOM   4794  CA  SER A 645       0.895  21.154 -69.415  0.00  0.00           C
ATOM   4795  C   SER A 645       1.092  22.642 -69.582  0.00  0.00           C
ATOM   4796  O   SER A 645       2.142  23.094 -70.034  0.00  0.00           O
ATOM   4797  CB  SER A 645       1.747  20.607 -68.261  0.00  0.00           C
ATOM   4798  OG  SER A 645       1.337  21.195 -67.021  0.00  0.00           O
ATOM   4799  N   GLY A 646       0.110  23.479 -69.145  0.00  0.00           N
ATOM   4800  CA  GLY A 646       0.290  24.969 -69.036  0.00  0.00           C
ATOM   4801  C   GLY A 646      -0.968  25.701 -68.521  0.00  0.00           C
ATOM   4802  O   GLY A 646      -1.559  25.202 -67.642  0.00  0.00           O
ATOM   4803  N   SER A 647      -1.162  26.900 -69.040  0.00  0.00           N
ATOM   4804  CA  SER A 647      -2.464  27.563 -68.909  0.00  0.00           C
ATOM   4805  C   SER A 647      -3.669  26.995 -69.640  0.00  0.00           C
ATOM   4806  O   SER A 647      -4.672  26.667 -68.947  0.00  0.00           O
ATOM   4807  CB  SER A 647      -2.267  29.043 -69.099  0.00  0.00           C
ATOM   4808  OG  SER A 647      -1.638  29.583 -67.988  0.00  0.00           O
ATOM   4809  OXT SER A 647      -3.352  26.708 -70.823  0.00  0.00           O
END
