# Supplementary material for: Computational Study on the Inhibitor Binding Mode and Allosteric Regulation Mechanism in Hepatitis C Virus NS3/4A Protein
Source: PLoS One. 2014 Feb 25;9(2):e87077. doi: 10.1371/journal.pone.0087077 (PMC3934852; doi:10.1371/journal.pone.0087077)
Supplement: PDB S3 — The coordinates of the apo (truncated) protein representative conformation 1 of generated clusters for the simulation system. (PDB) [file pone.0087077.s005.pdb]

ATOM      1  N   ILE A   3      11.746  16.321 -69.231  0.00  0.00           N
ATOM      2  CA  ILE A   3      11.792  17.118 -67.981  0.00  0.00           C
ATOM      3  C   ILE A   3      12.970  16.556 -67.137  0.00  0.00           C
ATOM      4  O   ILE A   3      12.907  15.400 -66.695  0.00  0.00           O
ATOM      5  CB  ILE A   3      10.412  17.329 -67.374  0.00  0.00           C
ATOM      6  CG1 ILE A   3      10.553  18.408 -66.302  0.00  0.00           C
ATOM      7  CG2 ILE A   3       9.625  16.062 -66.898  0.00  0.00           C
ATOM      8  CD1 ILE A   3       9.362  18.885 -65.505  0.00  0.00           C
ATOM      9  N   THR A   4      13.975  17.431 -66.960  0.00  0.00           N
ATOM     10  CA  THR A   4      15.204  17.181 -66.204  0.00  0.00           C
ATOM     11  C   THR A   4      15.562  18.510 -65.634  0.00  0.00           C
ATOM     12  O   THR A   4      15.057  19.562 -66.074  0.00  0.00           O
ATOM     13  CB  THR A   4      16.358  16.560 -66.948  0.00  0.00           C
ATOM     14  CG2 THR A   4      16.188  15.066 -67.294  0.00  0.00           C
ATOM     15  OG1 THR A   4      16.419  17.333 -68.157  0.00  0.00           O
ATOM     16  N   ALA A   5      16.489  18.610 -64.672  0.00  0.00           N
ATOM     17  CA  ALA A   5      16.862  19.754 -63.863  0.00  0.00           C
ATOM     18  C   ALA A   5      18.279  19.706 -63.162  0.00  0.00           C
ATOM     19  O   ALA A   5      18.865  18.620 -63.054  0.00  0.00           O
ATOM     20  CB  ALA A   5      15.859  19.945 -62.732  0.00  0.00           C
ATOM     21  N   TYR A   6      18.706  20.824 -62.625  0.00  0.00           N
ATOM     22  CA  TYR A   6      20.092  21.019 -62.176  0.00  0.00           C
ATOM     23  C   TYR A   6      20.059  21.994 -60.960  0.00  0.00           C
ATOM     24  O   TYR A   6      19.159  22.879 -60.882  0.00  0.00           O
ATOM     25  CB  TYR A   6      20.957  21.545 -63.346  0.00  0.00           C
ATOM     26  CG  TYR A   6      22.397  21.970 -62.937  0.00  0.00           C
ATOM     27  CD1 TYR A   6      23.475  21.045 -63.123  0.00  0.00           C
ATOM     28  CD2 TYR A   6      22.591  23.193 -62.311  0.00  0.00           C
ATOM     29  CE1 TYR A   6      24.785  21.436 -62.739  0.00  0.00           C
ATOM     30  CE2 TYR A   6      23.856  23.479 -61.843  0.00  0.00           C
ATOM     31  CZ  TYR A   6      24.977  22.657 -62.110  0.00  0.00           C
ATOM     32  OH  TYR A   6      26.152  22.956 -61.523  0.00  0.00           O
ATOM     33  N   SER A   7      20.854  21.724 -59.924  0.00  0.00           N
ATOM     34  CA  SER A   7      20.799  22.332 -58.629  0.00  0.00           C
ATOM     35  C   SER A   7      21.989  23.309 -58.471  0.00  0.00           C
ATOM     36  O   SER A   7      23.163  22.968 -58.573  0.00  0.00           O
ATOM     37  CB  SER A   7      20.903  21.276 -57.547  0.00  0.00           C
ATOM     38  OG  SER A   7      20.298  21.939 -56.438  0.00  0.00           O
ATOM     39  N   GLN A   8      21.642  24.584 -58.264  0.00  0.00           N
ATOM     40  CA  GLN A   8      22.584  25.681 -58.378  0.00  0.00           C
ATOM     41  C   GLN A   8      22.548  26.306 -57.004  0.00  0.00           C
ATOM     42  O   GLN A   8      21.566  26.962 -56.535  0.00  0.00           O
ATOM     43  CB  GLN A   8      22.148  26.748 -59.438  0.00  0.00           C
ATOM     44  CG  GLN A   8      22.914  28.063 -59.333  0.00  0.00           C
ATOM     45  CD  GLN A   8      22.785  29.091 -60.467  0.00  0.00           C
ATOM     46  NE2 GLN A   8      23.508  30.178 -60.468  0.00  0.00           N
ATOM     47  OE1 GLN A   8      22.052  28.894 -61.429  0.00  0.00           O
ATOM     48  N   GLN A   9      23.520  26.062 -56.171  0.00  0.00           N
ATOM     49  CA  GLN A   9      23.547  26.654 -54.820  0.00  0.00           C
ATOM     50  C   GLN A   9      24.134  28.013 -54.905  0.00  0.00           C
ATOM     51  O   GLN A   9      24.983  28.350 -55.746  0.00  0.00           O
ATOM     52  CB  GLN A   9      24.404  25.711 -53.945  0.00  0.00           C
ATOM     53  CG  GLN A   9      23.795  24.338 -53.739  0.00  0.00           C
ATOM     54  CD  GLN A   9      22.328  24.237 -53.230  0.00  0.00           C
ATOM     55  NE2 GLN A   9      21.519  23.399 -53.910  0.00  0.00           N
ATOM     56  OE1 GLN A   9      21.821  24.930 -52.314  0.00  0.00           O
ATOM     57  N   THR A  10      23.643  28.867 -53.969  0.00  0.00           N
ATOM     58  CA  THR A  10      24.012  30.314 -53.949  0.00  0.00           C
ATOM     59  C   THR A  10      24.804  30.556 -52.645  0.00  0.00           C
ATOM     60  O   THR A  10      25.422  31.587 -52.553  0.00  0.00           O
ATOM     61  CB  THR A  10      22.715  31.140 -54.130  0.00  0.00           C
ATOM     62  CG2 THR A  10      22.044  30.993 -55.559  0.00  0.00           C
ATOM     63  OG1 THR A  10      21.808  30.707 -53.133  0.00  0.00           O
ATOM     64  N   ARG A  11      24.830  29.637 -51.685  0.00  0.00           N
ATOM     65  CA  ARG A  11      25.751  29.659 -50.518  0.00  0.00           C
ATOM     66  C   ARG A  11      26.097  28.272 -50.001  0.00  0.00           C
ATOM     67  O   ARG A  11      25.223  27.440 -50.018  0.00  0.00           O
ATOM     68  CB  ARG A  11      25.241  30.568 -49.346  0.00  0.00           C
ATOM     69  CG  ARG A  11      23.710  30.524 -48.968  0.00  0.00           C
ATOM     70  CD  ARG A  11      22.777  31.430 -49.802  0.00  0.00           C
ATOM     71  NE  ARG A  11      22.961  32.870 -49.407  0.00  0.00           N
ATOM     72  CZ  ARG A  11      22.281  33.915 -49.796  0.00  0.00           C
ATOM     73  NH1 ARG A  11      21.099  33.830 -50.318  0.00  0.00           N
ATOM     74  NH2 ARG A  11      22.793  35.091 -49.633  0.00  0.00           N
ATOM     75  N   GLY A  12      27.278  28.034 -49.398  0.00  0.00           N
ATOM     76  CA  GLY A  12      27.525  26.890 -48.418  0.00  0.00           C
ATOM     77  C   GLY A  12      27.171  27.295 -46.936  0.00  0.00           C
ATOM     78  O   GLY A  12      26.726  28.479 -46.675  0.00  0.00           O
ATOM     79  N   LEU A  13      27.225  26.344 -46.039  0.00  0.00           N
ATOM     80  CA  LEU A  13      26.717  26.448 -44.656  0.00  0.00           C
ATOM     81  C   LEU A  13      27.046  27.745 -43.895  0.00  0.00           C
ATOM     82  O   LEU A  13      26.110  28.317 -43.361  0.00  0.00           O
ATOM     83  CB  LEU A  13      27.298  25.271 -43.824  0.00  0.00           C
ATOM     84  CG  LEU A  13      27.052  25.269 -42.292  0.00  0.00           C
ATOM     85  CD1 LEU A  13      25.506  25.140 -42.061  0.00  0.00           C
ATOM     86  CD2 LEU A  13      27.736  23.979 -41.741  0.00  0.00           C
ATOM     87  N   LEU A  14      28.309  28.175 -43.893  0.00  0.00           N
ATOM     88  CA  LEU A  14      28.807  29.323 -43.233  0.00  0.00           C
ATOM     89  C   LEU A  14      28.254  30.697 -43.730  0.00  0.00           C
ATOM     90  O   LEU A  14      28.170  31.591 -42.878  0.00  0.00           O
ATOM     91  CB  LEU A  14      30.361  29.298 -43.100  0.00  0.00           C
ATOM     92  CG  LEU A  14      30.932  27.895 -42.643  0.00  0.00           C
ATOM     93  CD1 LEU A  14      32.409  27.991 -42.399  0.00  0.00           C
ATOM     94  CD2 LEU A  14      30.355  27.580 -41.286  0.00  0.00           C
ATOM     95  N   GLY A  15      27.904  30.806 -45.028  0.00  0.00           N
ATOM     96  CA  GLY A  15      27.117  31.961 -45.563  0.00  0.00           C
ATOM     97  C   GLY A  15      25.657  31.904 -45.077  0.00  0.00           C
ATOM     98  O   GLY A  15      25.136  32.936 -44.652  0.00  0.00           O
ATOM     99  N   CYS A  16      25.081  30.745 -45.129  0.00  0.00           N
ATOM    100  CA  CYS A  16      23.631  30.447 -44.812  0.00  0.00           C
ATOM    101  C   CYS A  16      23.352  31.079 -43.429  0.00  0.00           C
ATOM    102  O   CYS A  16      22.440  31.885 -43.269  0.00  0.00           O
ATOM    103  CB  CYS A  16      23.341  28.889 -44.829  0.00  0.00           C
ATOM    104  SG  CYS A  16      23.395  28.067 -46.471  0.00  0.00           S
ATOM    105  N   ILE A  17      24.153  30.701 -42.409  0.00  0.00           N
ATOM    106  CA  ILE A  17      24.008  31.077 -40.980  0.00  0.00           C
ATOM    107  C   ILE A  17      24.363  32.575 -40.699  0.00  0.00           C
ATOM    108  O   ILE A  17      24.235  32.944 -39.548  0.00  0.00           O
ATOM    109  CB  ILE A  17      24.782  30.017 -40.068  0.00  0.00           C
ATOM    110  CG1 ILE A  17      26.301  30.153 -40.136  0.00  0.00           C
ATOM    111  CG2 ILE A  17      24.313  28.564 -40.257  0.00  0.00           C
ATOM    112  CD1 ILE A  17      27.056  29.340 -39.042  0.00  0.00           C
ATOM    113  N   ILE A  18      24.927  33.275 -41.665  0.00  0.00           N
ATOM    114  CA  ILE A  18      25.052  34.770 -41.549  0.00  0.00           C
ATOM    115  C   ILE A  18      23.835  35.569 -42.192  0.00  0.00           C
ATOM    116  O   ILE A  18      23.247  36.372 -41.459  0.00  0.00           O
ATOM    117  CB  ILE A  18      26.398  35.279 -42.167  0.00  0.00           C
ATOM    118  CG1 ILE A  18      27.659  34.723 -41.527  0.00  0.00           C
ATOM    119  CG2 ILE A  18      26.546  36.844 -42.000  0.00  0.00           C
ATOM    120  CD1 ILE A  18      28.920  34.884 -42.349  0.00  0.00           C
ATOM    121  N   THR A  19      23.440  35.213 -43.395  0.00  0.00           N
ATOM    122  CA  THR A  19      22.180  35.561 -44.125  0.00  0.00           C
ATOM    123  C   THR A  19      20.893  35.384 -43.390  0.00  0.00           C
ATOM    124  O   THR A  19      19.944  36.208 -43.512  0.00  0.00           O
ATOM    125  CB  THR A  19      22.078  34.927 -45.501  0.00  0.00           C
ATOM    126  CG2 THR A  19      20.937  35.465 -46.280  0.00  0.00           C
ATOM    127  OG1 THR A  19      23.307  35.154 -46.091  0.00  0.00           O
ATOM    128  N   SER A  20      20.858  34.309 -42.573  0.00  0.00           N
ATOM    129  CA  SER A  20      19.761  34.031 -41.593  0.00  0.00           C
ATOM    130  C   SER A  20      19.549  35.032 -40.454  0.00  0.00           C
ATOM    131  O   SER A  20      18.543  34.909 -39.738  0.00  0.00           O
ATOM    132  CB  SER A  20      20.024  32.534 -41.032  0.00  0.00           C
ATOM    133  OG  SER A  20      20.907  32.573 -39.980  0.00  0.00           O
ATOM    134  N   LEU A  21      20.599  35.885 -40.260  0.00  0.00           N
ATOM    135  CA  LEU A  21      20.750  36.755 -39.134  0.00  0.00           C
ATOM    136  C   LEU A  21      20.583  38.161 -39.590  0.00  0.00           C
ATOM    137  O   LEU A  21      19.781  38.914 -38.945  0.00  0.00           O
ATOM    138  CB  LEU A  21      22.119  36.475 -38.475  0.00  0.00           C
ATOM    139  CG  LEU A  21      22.383  35.067 -37.855  0.00  0.00           C
ATOM    140  CD1 LEU A  21      23.756  34.864 -37.449  0.00  0.00           C
ATOM    141  CD2 LEU A  21      21.566  34.865 -36.602  0.00  0.00           C
ATOM    142  N   THR A  22      21.389  38.558 -40.608  0.00  0.00           N
ATOM    143  CA  THR A  22      21.305  39.963 -41.178  0.00  0.00           C
ATOM    144  C   THR A  22      19.934  40.208 -41.857  0.00  0.00           C
ATOM    145  O   THR A  22      19.710  41.326 -42.250  0.00  0.00           O
ATOM    146  CB  THR A  22      22.341  40.063 -42.294  0.00  0.00           C
ATOM    147  CG2 THR A  22      23.724  39.950 -41.821  0.00  0.00           C
ATOM    148  OG1 THR A  22      22.061  39.148 -43.229  0.00  0.00           O
ATOM    149  N   GLY A  23      19.113  39.200 -42.102  0.00  0.00           N
ATOM    150  CA  GLY A  23      17.712  39.363 -42.495  0.00  0.00           C
ATOM    151  C   GLY A  23      17.448  39.997 -43.800  0.00  0.00           C
ATOM    152  O   GLY A  23      16.294  40.076 -44.131  0.00  0.00           O
ATOM    153  N   ARG A  24      18.432  40.390 -44.617  0.00  0.00           N
ATOM    154  CA  ARG A  24      18.165  41.086 -45.931  0.00  0.00           C
ATOM    155  C   ARG A  24      19.299  40.612 -46.835  0.00  0.00           C
ATOM    156  O   ARG A  24      20.456  40.849 -46.398  0.00  0.00           O
ATOM    157  CB  ARG A  24      18.136  42.566 -45.713  0.00  0.00           C
ATOM    158  CG  ARG A  24      17.892  43.387 -46.911  0.00  0.00           C
ATOM    159  CD  ARG A  24      18.150  44.932 -46.698  0.00  0.00           C
ATOM    160  NE  ARG A  24      18.059  45.645 -47.937  0.00  0.00           N
ATOM    161  CZ  ARG A  24      19.075  45.866 -48.741  0.00  0.00           C
ATOM    162  NH1 ARG A  24      20.287  45.307 -48.692  0.00  0.00           N
ATOM    163  NH2 ARG A  24      18.764  46.517 -49.868  0.00  0.00           N
ATOM    164  N   ASP A  25      19.039  39.911 -47.899  0.00  0.00           N
ATOM    165  CA  ASP A  25      19.909  39.190 -48.866  0.00  0.00           C
ATOM    166  C   ASP A  25      20.410  39.982 -50.089  0.00  0.00           C
ATOM    167  O   ASP A  25      19.669  40.661 -50.738  0.00  0.00           O
ATOM    168  CB  ASP A  25      19.130  37.905 -49.116  0.00  0.00           C
ATOM    169  CG  ASP A  25      19.893  36.931 -49.997  0.00  0.00           C
ATOM    170  OD1 ASP A  25      19.302  35.968 -50.550  0.00  0.00           O
ATOM    171  OD2 ASP A  25      21.120  37.076 -50.078  0.00  0.00           O
ATOM    172  N   LYS A  26      21.739  39.970 -50.337  0.00  0.00           N
ATOM    173  CA  LYS A  26      22.317  40.704 -51.429  0.00  0.00           C
ATOM    174  C   LYS A  26      22.688  39.799 -52.636  0.00  0.00           C
ATOM    175  O   LYS A  26      23.018  40.228 -53.750  0.00  0.00           O
ATOM    176  CB  LYS A  26      23.504  41.504 -50.859  0.00  0.00           C
ATOM    177  CG  LYS A  26      24.180  42.496 -51.853  0.00  0.00           C
ATOM    178  CD  LYS A  26      25.427  43.229 -51.353  0.00  0.00           C
ATOM    179  CE  LYS A  26      26.330  44.076 -52.272  0.00  0.00           C
ATOM    180  NZ  LYS A  26      27.412  44.787 -51.493  0.00  0.00           N
ATOM    181  N   ASN A  27      22.450  38.549 -52.454  0.00  0.00           N
ATOM    182  CA  ASN A  27      22.808  37.478 -53.467  0.00  0.00           C
ATOM    183  C   ASN A  27      21.732  37.338 -54.540  0.00  0.00           C
ATOM    184  O   ASN A  27      20.510  37.262 -54.159  0.00  0.00           O
ATOM    185  CB  ASN A  27      23.005  36.206 -52.753  0.00  0.00           C
ATOM    186  CG  ASN A  27      23.540  35.124 -53.668  0.00  0.00           C
ATOM    187  ND2 ASN A  27      24.403  34.317 -53.082  0.00  0.00           N
ATOM    188  OD1 ASN A  27      23.273  34.986 -54.845  0.00  0.00           O
ATOM    189  N   GLN A  28      22.085  37.372 -55.843  0.00  0.00           N
ATOM    190  CA  GLN A  28      21.164  37.597 -56.937  0.00  0.00           C
ATOM    191  C   GLN A  28      20.205  36.374 -57.115  0.00  0.00           C
ATOM    192  O   GLN A  28      20.665  35.240 -57.257  0.00  0.00           O
ATOM    193  CB  GLN A  28      21.986  37.871 -58.214  0.00  0.00           C
ATOM    194  CG  GLN A  28      22.851  39.125 -58.157  0.00  0.00           C
ATOM    195  CD  GLN A  28      24.111  39.087 -57.359  0.00  0.00           C
ATOM    196  NE2 GLN A  28      24.681  40.192 -56.861  0.00  0.00           N
ATOM    197  OE1 GLN A  28      24.539  38.015 -56.956  0.00  0.00           O
ATOM    198  N   VAL A  29      18.914  36.621 -57.059  0.00  0.00           N
ATOM    199  CA  VAL A  29      17.825  35.571 -56.944  0.00  0.00           C
ATOM    200  C   VAL A  29      17.275  35.336 -58.375  0.00  0.00           C
ATOM    201  O   VAL A  29      17.209  36.254 -59.192  0.00  0.00           O
ATOM    202  CB  VAL A  29      16.632  35.949 -56.030  0.00  0.00           C
ATOM    203  CG1 VAL A  29      15.633  34.776 -55.916  0.00  0.00           C
ATOM    204  CG2 VAL A  29      17.183  36.404 -54.632  0.00  0.00           C
ATOM    205  N   GLU A  30      17.042  34.027 -58.663  0.00  0.00           N
ATOM    206  CA  GLU A  30      16.415  33.569 -59.912  0.00  0.00           C
ATOM    207  C   GLU A  30      15.611  32.284 -59.625  0.00  0.00           C
ATOM    208  O   GLU A  30      15.878  31.529 -58.694  0.00  0.00           O
ATOM    209  CB  GLU A  30      17.554  33.324 -60.961  0.00  0.00           C
ATOM    210  CG  GLU A  30      17.168  32.862 -62.350  0.00  0.00           C
ATOM    211  CD  GLU A  30      16.317  33.900 -63.022  0.00  0.00           C
ATOM    212  OE1 GLU A  30      15.080  33.774 -62.892  0.00  0.00           O
ATOM    213  OE2 GLU A  30      16.861  34.780 -63.706  0.00  0.00           O
ATOM    214  N   GLY A  31      14.690  32.007 -60.509  0.00  0.00           N
ATOM    215  CA  GLY A  31      14.073  30.659 -60.529  0.00  0.00           C
ATOM    216  C   GLY A  31      12.749  30.553 -59.755  0.00  0.00           C
ATOM    217  O   GLY A  31      12.354  31.385 -58.951  0.00  0.00           O
ATOM    218  N   GLU A  32      12.090  29.409 -60.044  0.00  0.00           N
ATOM    219  CA  GLU A  32      10.835  29.027 -59.496  0.00  0.00           C
ATOM    220  C   GLU A  32      10.884  27.967 -58.385  0.00  0.00           C
ATOM    221  O   GLU A  32       9.978  27.908 -57.599  0.00  0.00           O
ATOM    222  CB  GLU A  32       9.815  28.554 -60.468  0.00  0.00           C
ATOM    223  CG  GLU A  32      10.140  27.350 -61.425  0.00  0.00           C
ATOM    224  CD  GLU A  32      11.070  27.842 -62.455  0.00  0.00           C
ATOM    225  OE1 GLU A  32      12.289  27.568 -62.356  0.00  0.00           O
ATOM    226  OE2 GLU A  32      10.590  28.543 -63.383  0.00  0.00           O
ATOM    227  N   VAL A  33      11.937  27.129 -58.288  0.00  0.00           N
ATOM    228  CA  VAL A  33      12.198  26.283 -57.066  0.00  0.00           C
ATOM    229  C   VAL A  33      13.367  26.864 -56.412  0.00  0.00           C
ATOM    230  O   VAL A  33      14.417  27.095 -56.922  0.00  0.00           O
ATOM    231  CB  VAL A  33      12.510  24.842 -57.586  0.00  0.00           C
ATOM    232  CG1 VAL A  33      13.055  24.031 -56.367  0.00  0.00           C
ATOM    233  CG2 VAL A  33      11.275  24.046 -58.179  0.00  0.00           C
ATOM    234  N   GLN A  34      13.127  27.062 -55.082  0.00  0.00           N
ATOM    235  CA  GLN A  34      14.025  27.787 -54.237  0.00  0.00           C
ATOM    236  C   GLN A  34      14.466  26.765 -53.155  0.00  0.00           C
ATOM    237  O   GLN A  34      13.619  26.135 -52.592  0.00  0.00           O
ATOM    238  CB  GLN A  34      13.360  29.046 -53.577  0.00  0.00           C
ATOM    239  CG  GLN A  34      13.103  30.065 -54.716  0.00  0.00           C
ATOM    240  CD  GLN A  34      14.299  30.520 -55.518  0.00  0.00           C
ATOM    241  NE2 GLN A  34      13.998  31.144 -56.656  0.00  0.00           N
ATOM    242  OE1 GLN A  34      15.400  30.524 -55.092  0.00  0.00           O
ATOM    243  N   VAL A  35      15.744  26.574 -52.791  0.00  0.00           N
ATOM    244  CA  VAL A  35      16.130  25.745 -51.679  0.00  0.00           C
ATOM    245  C   VAL A  35      16.157  26.678 -50.560  0.00  0.00           C
ATOM    246  O   VAL A  35      16.783  27.788 -50.628  0.00  0.00           O
ATOM    247  CB  VAL A  35      17.420  25.065 -52.017  0.00  0.00           C
ATOM    248  CG1 VAL A  35      17.716  24.010 -50.891  0.00  0.00           C
ATOM    249  CG2 VAL A  35      17.401  24.378 -53.397  0.00  0.00           C
ATOM    250  N   VAL A  36      15.459  26.326 -49.452  0.00  0.00           N
ATOM    251  CA  VAL A  36      15.246  27.166 -48.276  0.00  0.00           C
ATOM    252  C   VAL A  36      15.514  26.543 -46.991  0.00  0.00           C
ATOM    253  O   VAL A  36      15.504  25.318 -46.966  0.00  0.00           O
ATOM    254  CB  VAL A  36      13.850  27.862 -48.331  0.00  0.00           C
ATOM    255  CG1 VAL A  36      13.874  28.938 -49.380  0.00  0.00           C
ATOM    256  CG2 VAL A  36      12.679  26.777 -48.519  0.00  0.00           C
ATOM    257  N   SER A  37      15.937  27.291 -46.004  0.00  0.00           N
ATOM    258  CA  SER A  37      16.519  26.687 -44.792  0.00  0.00           C
ATOM    259  C   SER A  37      16.648  27.645 -43.650  0.00  0.00           C
ATOM    260  O   SER A  37      16.717  28.867 -43.870  0.00  0.00           O
ATOM    261  CB  SER A  37      17.901  26.135 -45.098  0.00  0.00           C
ATOM    262  OG  SER A  37      18.378  25.572 -43.880  0.00  0.00           O
ATOM    263  N   THR A  38      16.512  27.174 -42.383  0.00  0.00           N
ATOM    264  CA  THR A  38      16.682  27.986 -41.170  0.00  0.00           C
ATOM    265  C   THR A  38      18.107  28.337 -40.800  0.00  0.00           C
ATOM    266  O   THR A  38      18.414  29.361 -40.189  0.00  0.00           O
ATOM    267  CB  THR A  38      16.057  27.349 -39.916  0.00  0.00           C
ATOM    268  CG2 THR A  38      14.501  27.306 -39.980  0.00  0.00           C
ATOM    269  OG1 THR A  38      16.499  26.069 -39.627  0.00  0.00           O
ATOM    270  N   ALA A  39      19.006  27.522 -41.290  0.00  0.00           N
ATOM    271  CA  ALA A  39      20.338  27.381 -40.847  0.00  0.00           C
ATOM    272  C   ALA A  39      21.034  26.274 -41.596  0.00  0.00           C
ATOM    273  O   ALA A  39      21.781  26.539 -42.478  0.00  0.00           O
ATOM    274  CB  ALA A  39      20.424  27.208 -39.332  0.00  0.00           C
ATOM    275  N   THR A  40      20.719  25.004 -41.272  0.00  0.00           N
ATOM    276  CA  THR A  40      21.798  23.872 -41.397  0.00  0.00           C
ATOM    277  C   THR A  40      21.364  22.679 -42.247  0.00  0.00           C
ATOM    278  O   THR A  40      22.283  21.944 -42.785  0.00  0.00           O
ATOM    279  CB  THR A  40      22.262  23.285 -39.974  0.00  0.00           C
ATOM    280  CG2 THR A  40      22.888  24.322 -39.119  0.00  0.00           C
ATOM    281  OG1 THR A  40      21.262  22.472 -39.345  0.00  0.00           O
ATOM    282  N   GLN A  41      20.087  22.431 -42.422  0.00  0.00           N
ATOM    283  CA  GLN A  41      19.451  21.370 -43.188  0.00  0.00           C
ATOM    284  C   GLN A  41      18.499  22.057 -44.177  0.00  0.00           C
ATOM    285  O   GLN A  41      17.787  22.978 -43.828  0.00  0.00           O
ATOM    286  CB  GLN A  41      18.639  20.476 -42.215  0.00  0.00           C
ATOM    287  CG  GLN A  41      18.051  19.147 -42.797  0.00  0.00           C
ATOM    288  CD  GLN A  41      19.083  18.364 -43.613  0.00  0.00           C
ATOM    289  NE2 GLN A  41      19.964  17.730 -42.885  0.00  0.00           N
ATOM    290  OE1 GLN A  41      19.057  18.457 -44.822  0.00  0.00           O
ATOM    291  N   SER A  42      18.519  21.630 -45.425  0.00  0.00           N
ATOM    292  CA  SER A  42      17.784  22.304 -46.601  0.00  0.00           C
ATOM    293  C   SER A  42      16.495  21.524 -46.932  0.00  0.00           C
ATOM    294  O   SER A  42      16.489  20.289 -47.052  0.00  0.00           O
ATOM    295  CB  SER A  42      18.677  22.483 -47.779  0.00  0.00           C
ATOM    296  OG  SER A  42      19.714  23.442 -47.561  0.00  0.00           O
ATOM    297  N   PHE A  43      15.417  22.266 -47.190  0.00  0.00           N
ATOM    298  CA  PHE A  43      14.211  21.836 -47.874  0.00  0.00           C
ATOM    299  C   PHE A  43      13.884  22.728 -49.119  0.00  0.00           C
ATOM    300  O   PHE A  43      14.687  23.603 -49.403  0.00  0.00           O
ATOM    301  CB  PHE A  43      13.076  21.689 -46.811  0.00  0.00           C
ATOM    302  CG  PHE A  43      12.662  22.956 -46.096  0.00  0.00           C
ATOM    303  CD1 PHE A  43      13.363  23.307 -44.921  0.00  0.00           C
ATOM    304  CD2 PHE A  43      11.674  23.822 -46.614  0.00  0.00           C
ATOM    305  CE1 PHE A  43      13.241  24.581 -44.279  0.00  0.00           C
ATOM    306  CE2 PHE A  43      11.428  25.064 -45.994  0.00  0.00           C
ATOM    307  CZ  PHE A  43      12.231  25.449 -44.860  0.00  0.00           C
ATOM    308  N   LEU A  44      12.770  22.518 -49.800  0.00  0.00           N
ATOM    309  CA  LEU A  44      12.429  23.350 -50.969  0.00  0.00           C
ATOM    310  C   LEU A  44      11.204  24.208 -50.789  0.00  0.00           C
ATOM    311  O   LEU A  44      10.342  23.881 -49.963  0.00  0.00           O
ATOM    312  CB  LEU A  44      12.151  22.365 -52.175  0.00  0.00           C
ATOM    313  CG  LEU A  44      13.187  21.339 -52.489  0.00  0.00           C
ATOM    314  CD1 LEU A  44      12.667  20.497 -53.601  0.00  0.00           C
ATOM    315  CD2 LEU A  44      14.557  21.909 -52.767  0.00  0.00           C
ATOM    316  N   ALA A  45      11.051  25.203 -51.707  0.00  0.00           N
ATOM    317  CA  ALA A  45       9.833  25.982 -51.877  0.00  0.00           C
ATOM    318  C   ALA A  45       9.518  26.252 -53.351  0.00  0.00           C
ATOM    319  O   ALA A  45      10.507  26.612 -54.086  0.00  0.00           O
ATOM    320  CB  ALA A  45       9.837  27.329 -51.136  0.00  0.00           C
ATOM    321  N   THR A  46       8.250  26.021 -53.812  0.00  0.00           N
ATOM    322  CA  THR A  46       7.925  26.215 -55.223  0.00  0.00           C
ATOM    323  C   THR A  46       7.126  27.496 -55.355  0.00  0.00           C
ATOM    324  O   THR A  46       6.091  27.756 -54.759  0.00  0.00           O
ATOM    325  CB  THR A  46       7.210  24.984 -55.941  0.00  0.00           C
ATOM    326  CG2 THR A  46       7.083  25.192 -57.431  0.00  0.00           C
ATOM    327  OG1 THR A  46       8.043  23.975 -55.673  0.00  0.00           O
ATOM    328  N   CYS A  47       7.457  28.374 -56.320  0.00  0.00           N
ATOM    329  CA  CYS A  47       6.986  29.739 -56.564  0.00  0.00           C
ATOM    330  C   CYS A  47       5.708  29.864 -57.357  0.00  0.00           C
ATOM    331  O   CYS A  47       5.490  30.813 -58.172  0.00  0.00           O
ATOM    332  CB  CYS A  47       8.137  30.575 -57.134  0.00  0.00           C
ATOM    333  SG  CYS A  47       9.605  30.579 -56.008  0.00  0.00           S
ATOM    334  N   VAL A  48       4.829  28.922 -57.102  0.00  0.00           N
ATOM    335  CA  VAL A  48       3.575  28.797 -57.910  0.00  0.00           C
ATOM    336  C   VAL A  48       2.719  30.026 -57.685  0.00  0.00           C
ATOM    337  O   VAL A  48       2.324  30.343 -56.552  0.00  0.00           O
ATOM    338  CB  VAL A  48       2.671  27.575 -57.611  0.00  0.00           C
ATOM    339  CG1 VAL A  48       1.598  27.347 -58.653  0.00  0.00           C
ATOM    340  CG2 VAL A  48       3.391  26.231 -57.389  0.00  0.00           C
ATOM    341  N   ASN A  49       2.383  30.704 -58.768  0.00  0.00           N
ATOM    342  CA  ASN A  49       1.361  31.743 -58.794  0.00  0.00           C
ATOM    343  C   ASN A  49       1.957  33.101 -58.167  0.00  0.00           C
ATOM    344  O   ASN A  49       1.212  33.939 -57.771  0.00  0.00           O
ATOM    345  CB  ASN A  49       0.064  31.121 -58.174  0.00  0.00           C
ATOM    346  CG  ASN A  49      -1.279  31.506 -58.845  0.00  0.00           C
ATOM    347  ND2 ASN A  49      -1.497  32.781 -59.039  0.00  0.00           N
ATOM    348  OD1 ASN A  49      -2.155  30.681 -59.208  0.00  0.00           O
ATOM    349  N   GLY A  50       3.279  33.251 -58.035  0.00  0.00           N
ATOM    350  CA  GLY A  50       3.996  34.295 -57.238  0.00  0.00           C
ATOM    351  C   GLY A  50       4.097  34.103 -55.712  0.00  0.00           C
ATOM    352  O   GLY A  50       4.553  35.024 -54.996  0.00  0.00           O
ATOM    353  N   VAL A  51       3.829  32.965 -55.148  0.00  0.00           N
ATOM    354  CA  VAL A  51       4.005  32.574 -53.743  0.00  0.00           C
ATOM    355  C   VAL A  51       4.840  31.294 -53.620  0.00  0.00           C
ATOM    356  O   VAL A  51       4.644  30.366 -54.389  0.00  0.00           O
ATOM    357  CB  VAL A  51       2.615  32.330 -53.041  0.00  0.00           C
ATOM    358  CG1 VAL A  51       2.785  31.927 -51.537  0.00  0.00           C
ATOM    359  CG2 VAL A  51       1.652  33.545 -53.322  0.00  0.00           C
ATOM    360  N   CYS A  52       5.797  31.330 -52.690  0.00  0.00           N
ATOM    361  CA  CYS A  52       6.799  30.294 -52.413  0.00  0.00           C
ATOM    362  C   CYS A  52       6.192  29.218 -51.397  0.00  0.00           C
ATOM    363  O   CYS A  52       6.464  29.309 -50.187  0.00  0.00           O
ATOM    364  CB  CYS A  52       8.025  30.934 -51.765  0.00  0.00           C
ATOM    365  SG  CYS A  52       8.672  32.115 -52.967  0.00  0.00           S
ATOM    366  N   TRP A  53       5.413  28.288 -51.895  0.00  0.00           N
ATOM    367  CA  TRP A  53       4.711  27.273 -51.167  0.00  0.00           C
ATOM    368  C   TRP A  53       5.653  26.048 -50.737  0.00  0.00           C
ATOM    369  O   TRP A  53       6.580  25.633 -51.483  0.00  0.00           O
ATOM    370  CB  TRP A  53       3.715  26.682 -52.218  0.00  0.00           C
ATOM    371  CG  TRP A  53       2.634  27.584 -52.660  0.00  0.00           C
ATOM    372  CD1 TRP A  53       2.447  28.002 -53.917  0.00  0.00           C
ATOM    373  CD2 TRP A  53       1.557  28.168 -51.895  0.00  0.00           C
ATOM    374  CE2 TRP A  53       0.677  28.876 -52.736  0.00  0.00           C
ATOM    375  CE3 TRP A  53       1.214  28.136 -50.574  0.00  0.00           C
ATOM    376  NE1 TRP A  53       1.280  28.693 -53.985  0.00  0.00           N
ATOM    377  CZ2 TRP A  53      -0.460  29.575 -52.309  0.00  0.00           C
ATOM    378  CZ3 TRP A  53       0.089  28.835 -50.084  0.00  0.00           C
ATOM    379  CH2 TRP A  53      -0.782  29.578 -50.934  0.00  0.00           C
ATOM    380  N   THR A  54       5.488  25.612 -49.523  0.00  0.00           N
ATOM    381  CA  THR A  54       6.194  24.510 -48.787  0.00  0.00           C
ATOM    382  C   THR A  54       5.411  24.028 -47.544  0.00  0.00           C
ATOM    383  O   THR A  54       4.230  24.295 -47.419  0.00  0.00           O
ATOM    384  CB  THR A  54       7.619  24.890 -48.654  0.00  0.00           C
ATOM    385  CG2 THR A  54       7.884  26.204 -48.003  0.00  0.00           C
ATOM    386  OG1 THR A  54       8.353  23.890 -47.984  0.00  0.00           O
ATOM    387  N   VAL A  55       6.059  23.376 -46.627  0.00  0.00           N
ATOM    388  CA  VAL A  55       5.366  22.776 -45.504  0.00  0.00           C
ATOM    389  C   VAL A  55       6.037  23.019 -44.180  0.00  0.00           C
ATOM    390  O   VAL A  55       7.245  23.187 -44.066  0.00  0.00           O
ATOM    391  CB  VAL A  55       4.979  21.334 -45.721  0.00  0.00           C
ATOM    392  CG1 VAL A  55       4.313  21.010 -47.136  0.00  0.00           C
ATOM    393  CG2 VAL A  55       6.126  20.251 -45.601  0.00  0.00           C
ATOM    394  N   TYR A  56       5.185  23.090 -43.147  0.00  0.00           N
ATOM    395  CA  TYR A  56       5.591  23.663 -41.848  0.00  0.00           C
ATOM    396  C   TYR A  56       6.800  23.079 -41.126  0.00  0.00           C
ATOM    397  O   TYR A  56       7.396  23.705 -40.246  0.00  0.00           O
ATOM    398  CB  TYR A  56       4.369  23.486 -40.917  0.00  0.00           C
ATOM    399  CG  TYR A  56       4.502  23.880 -39.465  0.00  0.00           C
ATOM    400  CD1 TYR A  56       4.562  25.274 -39.131  0.00  0.00           C
ATOM    401  CD2 TYR A  56       4.832  22.928 -38.426  0.00  0.00           C
ATOM    402  CE1 TYR A  56       4.795  25.656 -37.809  0.00  0.00           C
ATOM    403  CE2 TYR A  56       4.941  23.353 -37.126  0.00  0.00           C
ATOM    404  CZ  TYR A  56       4.987  24.699 -36.772  0.00  0.00           C
ATOM    405  OH  TYR A  56       5.239  25.119 -35.492  0.00  0.00           O
ATOM    406  N   HIS A  57       7.144  21.827 -41.369  0.00  0.00           N
ATOM    407  CA  HIS A  57       7.941  21.083 -40.453  0.00  0.00           C
ATOM    408  C   HIS A  57       9.536  21.300 -40.444  0.00  0.00           C
ATOM    409  O   HIS A  57      10.221  20.704 -39.587  0.00  0.00           O
ATOM    410  CB  HIS A  57       7.585  19.621 -40.815  0.00  0.00           C
ATOM    411  CG  HIS A  57       6.117  19.354 -40.543  0.00  0.00           C
ATOM    412  CD2 HIS A  57       5.165  19.145 -41.530  0.00  0.00           C
ATOM    413  ND1 HIS A  57       5.517  19.284 -39.293  0.00  0.00           N
ATOM    414  CE1 HIS A  57       4.193  19.130 -39.499  0.00  0.00           C
ATOM    415  NE2 HIS A  57       3.944  19.024 -40.809  0.00  0.00           N
ATOM    416  N   GLY A  58      10.019  22.234 -41.301  0.00  0.00           N
ATOM    417  CA  GLY A  58      11.393  22.828 -41.338  0.00  0.00           C
ATOM    418  C   GLY A  58      11.385  24.386 -41.304  0.00  0.00           C
ATOM    419  O   GLY A  58      12.437  24.963 -41.027  0.00  0.00           O
ATOM    420  N   ALA A  59      10.306  25.099 -41.657  0.00  0.00           N
ATOM    421  CA  ALA A  59      10.360  26.541 -41.676  0.00  0.00           C
ATOM    422  C   ALA A  59      10.227  27.123 -40.281  0.00  0.00           C
ATOM    423  O   ALA A  59      10.934  28.002 -39.910  0.00  0.00           O
ATOM    424  CB  ALA A  59       9.331  27.038 -42.655  0.00  0.00           C
ATOM    425  N   GLY A  60       9.252  26.543 -39.515  0.00  0.00           N
ATOM    426  CA  GLY A  60       8.619  27.448 -38.520  0.00  0.00           C
ATOM    427  C   GLY A  60       7.865  28.559 -39.169  0.00  0.00           C
ATOM    428  O   GLY A  60       7.893  28.756 -40.385  0.00  0.00           O
ATOM    429  N   SER A  61       7.143  29.367 -38.341  0.00  0.00           N
ATOM    430  CA  SER A  61       6.295  30.459 -38.720  0.00  0.00           C
ATOM    431  C   SER A  61       7.107  31.779 -39.151  0.00  0.00           C
ATOM    432  O   SER A  61       6.692  32.943 -39.029  0.00  0.00           O
ATOM    433  CB  SER A  61       5.228  30.720 -37.644  0.00  0.00           C
ATOM    434  OG  SER A  61       4.494  29.501 -37.468  0.00  0.00           O
ATOM    435  N   LYS A  62       8.338  31.524 -39.532  0.00  0.00           N
ATOM    436  CA  LYS A  62       9.388  32.575 -39.524  0.00  0.00           C
ATOM    437  C   LYS A  62       9.452  33.258 -40.936  0.00  0.00           C
ATOM    438  O   LYS A  62       8.991  32.764 -41.990  0.00  0.00           O
ATOM    439  CB  LYS A  62      10.764  32.043 -39.239  0.00  0.00           C
ATOM    440  CG  LYS A  62      10.823  31.358 -37.842  0.00  0.00           C
ATOM    441  CD  LYS A  62      12.148  30.455 -37.686  0.00  0.00           C
ATOM    442  CE  LYS A  62      12.088  29.742 -36.350  0.00  0.00           C
ATOM    443  NZ  LYS A  62      12.659  30.509 -35.155  0.00  0.00           N
ATOM    444  N   THR A  63      10.210  34.340 -41.036  0.00  0.00           N
ATOM    445  CA  THR A  63      10.319  35.232 -42.157  0.00  0.00           C
ATOM    446  C   THR A  63      11.367  34.705 -43.145  0.00  0.00           C
ATOM    447  O   THR A  63      12.427  34.256 -42.674  0.00  0.00           O
ATOM    448  CB  THR A  63      10.576  36.682 -41.766  0.00  0.00           C
ATOM    449  CG2 THR A  63       9.227  37.204 -41.253  0.00  0.00           C
ATOM    450  OG1 THR A  63      11.555  36.836 -40.786  0.00  0.00           O
ATOM    451  N   LEU A  64      11.113  34.781 -44.453  0.00  0.00           N
ATOM    452  CA  LEU A  64      12.107  34.440 -45.463  0.00  0.00           C
ATOM    453  C   LEU A  64      13.018  35.635 -45.660  0.00  0.00           C
ATOM    454  O   LEU A  64      12.569  36.756 -45.480  0.00  0.00           O
ATOM    455  CB  LEU A  64      11.210  34.110 -46.741  0.00  0.00           C
ATOM    456  CG  LEU A  64      11.830  33.555 -48.043  0.00  0.00           C
ATOM    457  CD1 LEU A  64      12.552  32.247 -48.009  0.00  0.00           C
ATOM    458  CD2 LEU A  64      10.683  33.466 -49.080  0.00  0.00           C
ATOM    459  N   ALA A  65      14.271  35.403 -46.050  0.00  0.00           N
ATOM    460  CA  ALA A  65      15.194  36.488 -46.214  0.00  0.00           C
ATOM    461  C   ALA A  65      15.399  36.841 -47.723  0.00  0.00           C
ATOM    462  O   ALA A  65      16.041  36.028 -48.396  0.00  0.00           O
ATOM    463  CB  ALA A  65      16.487  36.250 -45.431  0.00  0.00           C
ATOM    464  N   GLY A  66      14.726  37.909 -48.090  0.00  0.00           N
ATOM    465  CA  GLY A  66      14.776  38.380 -49.459  0.00  0.00           C
ATOM    466  C   GLY A  66      15.646  39.621 -49.606  0.00  0.00           C
ATOM    467  O   GLY A  66      16.375  40.115 -48.706  0.00  0.00           O
ATOM    468  N   PRO A  67      15.579  40.262 -50.816  0.00  0.00           N
ATOM    469  CA  PRO A  67      16.330  41.429 -51.197  0.00  0.00           C
ATOM    470  C   PRO A  67      16.001  42.708 -50.473  0.00  0.00           C
ATOM    471  O   PRO A  67      16.882  43.507 -50.206  0.00  0.00           O
ATOM    472  CB  PRO A  67      16.211  41.617 -52.699  0.00  0.00           C
ATOM    473  CG  PRO A  67      15.626  40.328 -53.197  0.00  0.00           C
ATOM    474  CD  PRO A  67      14.830  39.764 -51.972  0.00  0.00           C
ATOM    475  N   LYS A  68      14.686  42.904 -50.123  0.00  0.00           N
ATOM    476  CA  LYS A  68      14.274  44.147 -49.518  0.00  0.00           C
ATOM    477  C   LYS A  68      14.239  44.033 -48.001  0.00  0.00           C
ATOM    478  O   LYS A  68      14.187  44.997 -47.244  0.00  0.00           O
ATOM    479  CB  LYS A  68      12.974  44.653 -50.174  0.00  0.00           C
ATOM    480  CG  LYS A  68      12.908  44.575 -51.691  0.00  0.00           C
ATOM    481  CD  LYS A  68      13.989  45.475 -52.282  0.00  0.00           C
ATOM    482  CE  LYS A  68      14.075  45.247 -53.801  0.00  0.00           C
ATOM    483  NZ  LYS A  68      15.065  46.111 -54.429  0.00  0.00           N
ATOM    484  N   GLY A  69      14.164  42.816 -47.470  0.00  0.00           N
ATOM    485  CA  GLY A  69      14.170  42.474 -46.002  0.00  0.00           C
ATOM    486  C   GLY A  69      13.296  41.268 -45.805  0.00  0.00           C
ATOM    487  O   GLY A  69      12.929  40.534 -46.742  0.00  0.00           O
ATOM    488  N   PRO A  70      12.953  40.933 -44.506  0.00  0.00           N
ATOM    489  CA  PRO A  70      12.294  39.661 -44.161  0.00  0.00           C
ATOM    490  C   PRO A  70      10.825  39.746 -44.621  0.00  0.00           C
ATOM    491  O   PRO A  70      10.203  40.788 -44.506  0.00  0.00           O
ATOM    492  CB  PRO A  70      12.261  39.490 -42.671  0.00  0.00           C
ATOM    493  CG  PRO A  70      13.007  40.690 -42.106  0.00  0.00           C
ATOM    494  CD  PRO A  70      13.264  41.648 -43.284  0.00  0.00           C
ATOM    495  N   ILE A  71      10.259  38.702 -45.151  0.00  0.00           N
ATOM    496  CA  ILE A  71       8.986  38.697 -45.742  0.00  0.00           C
ATOM    497  C   ILE A  71       8.105  37.893 -44.740  0.00  0.00           C
ATOM    498  O   ILE A  71       8.437  36.718 -44.470  0.00  0.00           O
ATOM    499  CB  ILE A  71       9.062  37.991 -47.070  0.00  0.00           C
ATOM    500  CG1 ILE A  71       9.846  38.791 -48.172  0.00  0.00           C
ATOM    501  CG2 ILE A  71       7.597  37.951 -47.580  0.00  0.00           C
ATOM    502  CD1 ILE A  71      10.269  38.046 -49.390  0.00  0.00           C
ATOM    503  N   THR A  72       6.949  38.479 -44.266  0.00  0.00           N
ATOM    504  CA  THR A  72       5.963  37.820 -43.391  0.00  0.00           C
ATOM    505  C   THR A  72       5.296  36.585 -44.153  0.00  0.00           C
ATOM    506  O   THR A  72       4.738  36.684 -45.197  0.00  0.00           O
ATOM    507  CB  THR A  72       4.940  38.916 -42.994  0.00  0.00           C
ATOM    508  CG2 THR A  72       4.043  38.334 -41.878  0.00  0.00           C
ATOM    509  OG1 THR A  72       5.614  39.965 -42.337  0.00  0.00           O
ATOM    510  N   GLN A  73       5.163  35.461 -43.418  0.00  0.00           N
ATOM    511  CA  GLN A  73       4.435  34.228 -43.766  0.00  0.00           C
ATOM    512  C   GLN A  73       2.855  34.323 -43.619  0.00  0.00           C
ATOM    513  O   GLN A  73       2.219  33.674 -42.787  0.00  0.00           O
ATOM    514  CB  GLN A  73       5.016  33.064 -42.937  0.00  0.00           C
ATOM    515  CG  GLN A  73       4.959  31.661 -43.588  0.00  0.00           C
ATOM    516  CD  GLN A  73       5.555  30.640 -42.619  0.00  0.00           C
ATOM    517  NE2 GLN A  73       6.873  30.561 -42.490  0.00  0.00           N
ATOM    518  OE1 GLN A  73       4.815  29.997 -41.983  0.00  0.00           O
ATOM    519  N   MET A  74       2.255  35.259 -44.378  0.00  0.00           N
ATOM    520  CA  MET A  74       0.825  35.379 -44.484  0.00  0.00           C
ATOM    521  C   MET A  74       0.034  34.169 -44.934  0.00  0.00           C
ATOM    522  O   MET A  74      -1.025  33.936 -44.366  0.00  0.00           O
ATOM    523  CB  MET A  74       0.617  36.498 -45.527  0.00  0.00           C
ATOM    524  CG  MET A  74      -0.759  37.155 -45.359  0.00  0.00           C
ATOM    525  SD  MET A  74      -1.449  38.198 -46.627  0.00  0.00           S
ATOM    526  CE  MET A  74      -1.809  36.799 -47.883  0.00  0.00           C
ATOM    527  N   TYR A  75       0.603  33.255 -45.777  0.00  0.00           N
ATOM    528  CA  TYR A  75      -0.180  32.038 -46.228  0.00  0.00           C
ATOM    529  C   TYR A  75       0.106  30.846 -45.310  0.00  0.00           C
ATOM    530  O   TYR A  75       1.229  30.399 -45.147  0.00  0.00           O
ATOM    531  CB  TYR A  75       0.172  31.761 -47.690  0.00  0.00           C
ATOM    532  CG  TYR A  75      -0.069  32.984 -48.572  0.00  0.00           C
ATOM    533  CD1 TYR A  75      -1.338  33.270 -49.117  0.00  0.00           C
ATOM    534  CD2 TYR A  75       1.084  33.666 -49.010  0.00  0.00           C
ATOM    535  CE1 TYR A  75      -1.427  34.356 -49.995  0.00  0.00           C
ATOM    536  CE2 TYR A  75       1.002  34.714 -49.960  0.00  0.00           C
ATOM    537  CZ  TYR A  75      -0.264  35.081 -50.439  0.00  0.00           C
ATOM    538  OH  TYR A  75      -0.409  36.042 -51.358  0.00  0.00           O
ATOM    539  N   THR A  76      -0.962  30.181 -44.790  0.00  0.00           N
ATOM    540  CA  THR A  76      -0.824  28.988 -43.883  0.00  0.00           C
ATOM    541  C   THR A  76      -2.136  28.247 -43.823  0.00  0.00           C
ATOM    542  O   THR A  76      -3.183  28.796 -43.591  0.00  0.00           O
ATOM    543  CB  THR A  76      -0.239  29.286 -42.474  0.00  0.00           C
ATOM    544  CG2 THR A  76      -0.836  30.561 -41.954  0.00  0.00           C
ATOM    545  OG1 THR A  76      -0.476  28.178 -41.590  0.00  0.00           O
ATOM    546  N   ASN A  77      -2.043  26.960 -44.073  0.00  0.00           N
ATOM    547  CA  ASN A  77      -3.089  25.921 -43.848  0.00  0.00           C
ATOM    548  C   ASN A  77      -2.523  24.669 -43.096  0.00  0.00           C
ATOM    549  O   ASN A  77      -1.599  23.999 -43.418  0.00  0.00           O
ATOM    550  CB  ASN A  77      -3.773  25.628 -45.212  0.00  0.00           C
ATOM    551  CG  ASN A  77      -4.681  24.399 -45.231  0.00  0.00           C
ATOM    552  ND2 ASN A  77      -5.652  24.374 -46.181  0.00  0.00           N
ATOM    553  OD1 ASN A  77      -4.522  23.423 -44.525  0.00  0.00           O
ATOM    554  N   VAL A  78      -3.007  24.495 -41.853  0.00  0.00           N
ATOM    555  CA  VAL A  78      -2.453  23.468 -40.849  0.00  0.00           C
ATOM    556  C   VAL A  78      -3.028  22.066 -41.043  0.00  0.00           C
ATOM    557  O   VAL A  78      -2.370  21.070 -40.786  0.00  0.00           O
ATOM    558  CB  VAL A  78      -2.792  23.983 -39.420  0.00  0.00           C
ATOM    559  CG1 VAL A  78      -1.846  23.189 -38.367  0.00  0.00           C
ATOM    560  CG2 VAL A  78      -2.540  25.415 -39.268  0.00  0.00           C
ATOM    561  N   ASP A  79      -4.154  22.010 -41.768  0.00  0.00           N
ATOM    562  CA  ASP A  79      -4.781  20.737 -42.077  0.00  0.00           C
ATOM    563  C   ASP A  79      -3.878  19.898 -43.082  0.00  0.00           C
ATOM    564  O   ASP A  79      -3.598  18.714 -42.840  0.00  0.00           O
ATOM    565  CB  ASP A  79      -6.195  20.915 -42.595  0.00  0.00           C
ATOM    566  CG  ASP A  79      -6.981  19.561 -42.631  0.00  0.00           C
ATOM    567  OD1 ASP A  79      -7.475  19.132 -41.534  0.00  0.00           O
ATOM    568  OD2 ASP A  79      -7.222  19.013 -43.732  0.00  0.00           O
ATOM    569  N   GLN A  80      -3.461  20.531 -44.192  0.00  0.00           N
ATOM    570  CA  GLN A  80      -2.592  19.924 -45.290  0.00  0.00           C
ATOM    571  C   GLN A  80      -1.129  20.470 -45.093  0.00  0.00           C
ATOM    572  O   GLN A  80      -0.255  20.357 -45.988  0.00  0.00           O
ATOM    573  CB  GLN A  80      -3.112  20.363 -46.661  0.00  0.00           C
ATOM    574  CG  GLN A  80      -4.597  20.189 -47.020  0.00  0.00           C
ATOM    575  CD  GLN A  80      -4.989  18.744 -47.137  0.00  0.00           C
ATOM    576  NE2 GLN A  80      -5.551  18.269 -46.024  0.00  0.00           N
ATOM    577  OE1 GLN A  80      -4.747  18.005 -48.051  0.00  0.00           O
ATOM    578  N   ASP A  81      -0.752  21.093 -43.964  0.00  0.00           N
ATOM    579  CA  ASP A  81       0.648  21.417 -43.493  0.00  0.00           C
ATOM    580  C   ASP A  81       1.225  22.635 -44.359  0.00  0.00           C
ATOM    581  O   ASP A  81       2.299  23.098 -43.953  0.00  0.00           O
ATOM    582  CB  ASP A  81       1.665  20.205 -43.486  0.00  0.00           C
ATOM    583  CG  ASP A  81       1.018  19.083 -42.596  0.00  0.00           C
ATOM    584  OD1 ASP A  81       0.859  19.245 -41.349  0.00  0.00           O
ATOM    585  OD2 ASP A  81       0.889  17.975 -43.058  0.00  0.00           O
ATOM    586  N   LEU A  82       0.581  23.026 -45.468  0.00  0.00           N
ATOM    587  CA  LEU A  82       1.058  23.976 -46.385  0.00  0.00           C
ATOM    588  C   LEU A  82       1.394  25.317 -45.700  0.00  0.00           C
ATOM    589  O   LEU A  82       0.510  25.826 -45.027  0.00  0.00           O
ATOM    590  CB  LEU A  82      -0.036  24.149 -47.409  0.00  0.00           C
ATOM    591  CG  LEU A  82       0.303  25.186 -48.459  0.00  0.00           C
ATOM    592  CD1 LEU A  82       1.463  24.712 -49.323  0.00  0.00           C
ATOM    593  CD2 LEU A  82      -0.970  25.423 -49.318  0.00  0.00           C
ATOM    594  N   VAL A  83       2.468  25.974 -45.991  0.00  0.00           N
ATOM    595  CA  VAL A  83       2.665  27.428 -45.702  0.00  0.00           C
ATOM    596  C   VAL A  83       3.219  28.162 -46.987  0.00  0.00           C
ATOM    597  O   VAL A  83       3.672  27.455 -47.932  0.00  0.00           O
ATOM    598  CB  VAL A  83       3.590  27.690 -44.527  0.00  0.00           C
ATOM    599  CG1 VAL A  83       2.903  27.143 -43.286  0.00  0.00           C
ATOM    600  CG2 VAL A  83       4.977  27.031 -44.823  0.00  0.00           C
ATOM    601  N   GLY A  84       3.349  29.506 -46.985  0.00  0.00           N
ATOM    602  CA  GLY A  84       3.708  30.320 -48.146  0.00  0.00           C
ATOM    603  C   GLY A  84       4.152  31.721 -47.641  0.00  0.00           C
ATOM    604  O   GLY A  84       3.477  32.366 -46.842  0.00  0.00           O
ATOM    605  N   TRP A  85       5.373  32.132 -48.128  0.00  0.00           N
ATOM    606  CA  TRP A  85       5.654  33.595 -48.245  0.00  0.00           C
ATOM    607  C   TRP A  85       5.497  34.113 -49.747  0.00  0.00           C
ATOM    608  O   TRP A  85       5.634  33.294 -50.583  0.00  0.00           O
ATOM    609  CB  TRP A  85       7.090  33.851 -47.810  0.00  0.00           C
ATOM    610  CG  TRP A  85       7.609  33.152 -46.645  0.00  0.00           C
ATOM    611  CD1 TRP A  85       7.603  33.727 -45.416  0.00  0.00           C
ATOM    612  CD2 TRP A  85       8.219  31.867 -46.587  0.00  0.00           C
ATOM    613  CE2 TRP A  85       8.564  31.699 -45.227  0.00  0.00           C
ATOM    614  CE3 TRP A  85       8.558  30.815 -47.483  0.00  0.00           C
ATOM    615  NE1 TRP A  85       8.320  32.926 -44.572  0.00  0.00           N
ATOM    616  CZ2 TRP A  85       9.261  30.528 -44.795  0.00  0.00           C
ATOM    617  CZ3 TRP A  85       9.283  29.665 -47.035  0.00  0.00           C
ATOM    618  CH2 TRP A  85       9.583  29.484 -45.690  0.00  0.00           C
ATOM    619  N   GLN A  86       5.095  35.387 -49.955  0.00  0.00           N
ATOM    620  CA  GLN A  86       4.874  35.916 -51.286  0.00  0.00           C
ATOM    621  C   GLN A  86       6.246  36.233 -51.867  0.00  0.00           C
ATOM    622  O   GLN A  86       7.142  36.650 -51.139  0.00  0.00           O
ATOM    623  CB  GLN A  86       4.005  37.182 -51.034  0.00  0.00           C
ATOM    624  CG  GLN A  86       3.513  37.842 -52.287  0.00  0.00           C
ATOM    625  CD  GLN A  86       2.488  38.896 -52.038  0.00  0.00           C
ATOM    626  NE2 GLN A  86       1.407  38.818 -52.764  0.00  0.00           N
ATOM    627  OE1 GLN A  86       2.600  39.706 -51.100  0.00  0.00           O
ATOM    628  N   ALA A  87       6.478  35.935 -53.141  0.00  0.00           N
ATOM    629  CA  ALA A  87       7.835  35.613 -53.582  0.00  0.00           C
ATOM    630  C   ALA A  87       8.793  36.794 -53.654  0.00  0.00           C
ATOM    631  O   ALA A  87       8.303  37.912 -53.885  0.00  0.00           O
ATOM    632  CB  ALA A  87       7.664  35.152 -55.011  0.00  0.00           C
ATOM    633  N   PRO A  88      10.115  36.617 -53.416  0.00  0.00           N
ATOM    634  CA  PRO A  88      11.082  37.704 -53.433  0.00  0.00           C
ATOM    635  C   PRO A  88      11.232  38.210 -54.861  0.00  0.00           C
ATOM    636  O   PRO A  88      11.358  37.422 -55.770  0.00  0.00           O
ATOM    637  CB  PRO A  88      12.299  36.992 -53.019  0.00  0.00           C
ATOM    638  CG  PRO A  88      12.262  35.564 -53.547  0.00  0.00           C
ATOM    639  CD  PRO A  88      10.779  35.315 -53.332  0.00  0.00           C
ATOM    640  N   PRO A  89      11.410  39.526 -55.036  0.00  0.00           N
ATOM    641  CA  PRO A  89      11.581  40.178 -56.302  0.00  0.00           C
ATOM    642  C   PRO A  89      12.867  39.597 -57.003  0.00  0.00           C
ATOM    643  O   PRO A  89      13.805  39.242 -56.308  0.00  0.00           O
ATOM    644  CB  PRO A  89      11.632  41.667 -56.060  0.00  0.00           C
ATOM    645  CG  PRO A  89      12.364  41.718 -54.705  0.00  0.00           C
ATOM    646  CD  PRO A  89      11.815  40.484 -54.047  0.00  0.00           C
ATOM    647  N   GLY A  90      12.887  39.491 -58.359  0.00  0.00           N
ATOM    648  CA  GLY A  90      13.895  38.723 -59.036  0.00  0.00           C
ATOM    649  C   GLY A  90      13.737  37.188 -59.158  0.00  0.00           C
ATOM    650  O   GLY A  90      14.305  36.573 -60.057  0.00  0.00           O
ATOM    651  N   ALA A  91      12.804  36.572 -58.451  0.00  0.00           N
ATOM    652  CA  ALA A  91      12.439  35.210 -58.691  0.00  0.00           C
ATOM    653  C   ALA A  91      11.419  35.147 -59.850  0.00  0.00           C
ATOM    654  O   ALA A  91      10.964  36.143 -60.361  0.00  0.00           O
ATOM    655  CB  ALA A  91      12.024  34.534 -57.417  0.00  0.00           C
ATOM    656  N   ARG A  92      10.944  33.936 -60.114  0.00  0.00           N
ATOM    657  CA  ARG A  92      10.040  33.664 -61.238  0.00  0.00           C
ATOM    658  C   ARG A  92       8.583  33.582 -60.799  0.00  0.00           C
ATOM    659  O   ARG A  92       8.177  33.738 -59.616  0.00  0.00           O
ATOM    660  CB  ARG A  92      10.476  32.410 -62.103  0.00  0.00           C
ATOM    661  CG  ARG A  92      11.915  32.632 -62.538  0.00  0.00           C
ATOM    662  CD  ARG A  92      12.291  31.472 -63.355  0.00  0.00           C
ATOM    663  NE  ARG A  92      13.676  31.455 -63.876  0.00  0.00           N
ATOM    664  CZ  ARG A  92      14.099  30.628 -64.751  0.00  0.00           C
ATOM    665  NH1 ARG A  92      13.575  29.495 -64.962  0.00  0.00           N
ATOM    666  NH2 ARG A  92      15.241  30.820 -65.362  0.00  0.00           N
ATOM    667  N   SER A  93       7.665  33.256 -61.753  0.00  0.00           N
ATOM    668  CA  SER A  93       6.370  32.522 -61.490  0.00  0.00           C
ATOM    669  C   SER A  93       6.545  31.129 -62.091  0.00  0.00           C
ATOM    670  O   SER A  93       7.659  30.658 -62.453  0.00  0.00           O
ATOM    671  CB  SER A  93       5.193  33.286 -62.105  0.00  0.00           C
ATOM    672  OG  SER A  93       3.910  32.820 -61.787  0.00  0.00           O
ATOM    673  N   LEU A  94       5.489  30.349 -62.135  0.00  0.00           N
ATOM    674  CA  LEU A  94       5.280  29.091 -62.831  0.00  0.00           C
ATOM    675  C   LEU A  94       3.778  28.963 -62.965  0.00  0.00           C
ATOM    676  O   LEU A  94       3.018  29.164 -61.983  0.00  0.00           O
ATOM    677  CB  LEU A  94       5.807  27.961 -62.041  0.00  0.00           C
ATOM    678  CG  LEU A  94       5.734  26.536 -62.535  0.00  0.00           C
ATOM    679  CD1 LEU A  94       6.165  26.281 -63.978  0.00  0.00           C
ATOM    680  CD2 LEU A  94       6.554  25.676 -61.543  0.00  0.00           C
ATOM    681  N   THR A  95       3.311  28.544 -64.110  0.00  0.00           N
ATOM    682  CA  THR A  95       1.846  28.379 -64.446  0.00  0.00           C
ATOM    683  C   THR A  95       1.288  27.035 -63.974  0.00  0.00           C
ATOM    684  O   THR A  95       1.959  26.014 -64.197  0.00  0.00           O
ATOM    685  CB  THR A  95       1.687  28.492 -65.926  0.00  0.00           C
ATOM    686  CG2 THR A  95       0.308  28.043 -66.500  0.00  0.00           C
ATOM    687  OG1 THR A  95       1.785  29.897 -66.072  0.00  0.00           O
ATOM    688  N   PRO A  96       0.093  26.991 -63.361  0.00  0.00           N
ATOM    689  CA  PRO A  96      -0.611  25.739 -63.078  0.00  0.00           C
ATOM    690  C   PRO A  96      -1.218  25.165 -64.293  0.00  0.00           C
ATOM    691  O   PRO A  96      -1.821  25.759 -65.132  0.00  0.00           O
ATOM    692  CB  PRO A  96      -1.716  26.112 -62.122  0.00  0.00           C
ATOM    693  CG  PRO A  96      -1.284  27.459 -61.503  0.00  0.00           C
ATOM    694  CD  PRO A  96      -0.533  28.086 -62.654  0.00  0.00           C
ATOM    695  N   CYS A  97      -1.089  23.863 -64.422  0.00  0.00           N
ATOM    696  CA  CYS A  97      -1.450  23.075 -65.635  0.00  0.00           C
ATOM    697  C   CYS A  97      -2.917  23.030 -65.976  0.00  0.00           C
ATOM    698  O   CYS A  97      -3.732  23.093 -65.003  0.00  0.00           O
ATOM    699  CB  CYS A  97      -0.930  21.650 -65.317  0.00  0.00           C
ATOM    700  SG  CYS A  97      -0.933  20.610 -66.770  0.00  0.00           S
ATOM    701  N   THR A  98      -3.241  22.765 -67.273  0.00  0.00           N
ATOM    702  CA  THR A  98      -4.595  22.636 -67.763  0.00  0.00           C
ATOM    703  C   THR A  98      -4.954  21.179 -68.011  0.00  0.00           C
ATOM    704  O   THR A  98      -6.142  20.863 -68.104  0.00  0.00           O
ATOM    705  CB  THR A  98      -4.849  23.554 -68.906  0.00  0.00           C
ATOM    706  CG2 THR A  98      -5.148  24.951 -68.398  0.00  0.00           C
ATOM    707  OG1 THR A  98      -3.870  23.546 -69.895  0.00  0.00           O
ATOM    708  N   CYS A  99      -4.002  20.295 -68.010  0.00  0.00           N
ATOM    709  CA  CYS A  99      -3.975  18.989 -68.775  0.00  0.00           C
ATOM    710  C   CYS A  99      -4.908  17.879 -68.273  0.00  0.00           C
ATOM    711  O   CYS A  99      -5.485  17.135 -69.067  0.00  0.00           O
ATOM    712  CB  CYS A  99      -2.459  18.586 -69.055  0.00  0.00           C
ATOM    713  SG  CYS A  99      -1.787  17.682 -67.571  0.00  0.00           S
ATOM    714  N   GLY A 100      -4.972  17.765 -66.922  0.00  0.00           N
ATOM    715  CA  GLY A 100      -6.005  16.993 -66.156  0.00  0.00           C
ATOM    716  C   GLY A 100      -5.727  15.508 -66.045  0.00  0.00           C
ATOM    717  O   GLY A 100      -6.623  14.678 -66.178  0.00  0.00           O
ATOM    718  N   SER A 101      -4.407  15.221 -66.023  0.00  0.00           N
ATOM    719  CA  SER A 101      -3.843  13.896 -66.316  0.00  0.00           C
ATOM    720  C   SER A 101      -3.615  12.965 -65.071  0.00  0.00           C
ATOM    721  O   SER A 101      -3.409  13.587 -64.019  0.00  0.00           O
ATOM    722  CB  SER A 101      -2.412  14.106 -66.938  0.00  0.00           C
ATOM    723  OG  SER A 101      -2.590  14.890 -68.163  0.00  0.00           O
ATOM    724  N   SER A 102      -3.536  11.624 -65.176  0.00  0.00           N
ATOM    725  CA  SER A 102      -3.313  10.642 -64.050  0.00  0.00           C
ATOM    726  C   SER A 102      -1.794  10.396 -63.782  0.00  0.00           C
ATOM    727  O   SER A 102      -1.474   9.578 -62.979  0.00  0.00           O
ATOM    728  CB  SER A 102      -4.028   9.330 -64.349  0.00  0.00           C
ATOM    729  OG  SER A 102      -5.394   9.810 -64.288  0.00  0.00           O
ATOM    730  N   ASP A 103      -0.923  11.174 -64.381  0.00  0.00           N
ATOM    731  CA  ASP A 103       0.483  11.207 -64.118  0.00  0.00           C
ATOM    732  C   ASP A 103       1.220  12.569 -64.400  0.00  0.00           C
ATOM    733  O   ASP A 103       0.580  13.449 -64.920  0.00  0.00           O
ATOM    734  CB  ASP A 103       1.072  10.216 -65.105  0.00  0.00           C
ATOM    735  CG  ASP A 103       0.925  10.597 -66.601  0.00  0.00           C
ATOM    736  OD1 ASP A 103       2.000  10.965 -67.139  0.00  0.00           O
ATOM    737  OD2 ASP A 103      -0.172  10.540 -67.148  0.00  0.00           O
ATOM    738  N   LEU A 104       2.500  12.711 -63.941  0.00  0.00           N
ATOM    739  CA  LEU A 104       3.336  13.945 -63.767  0.00  0.00           C
ATOM    740  C   LEU A 104       4.699  13.514 -63.194  0.00  0.00           C
ATOM    741  O   LEU A 104       4.875  12.375 -62.858  0.00  0.00           O
ATOM    742  CB  LEU A 104       2.575  14.946 -62.847  0.00  0.00           C
ATOM    743  CG  LEU A 104       2.244  14.505 -61.435  0.00  0.00           C
ATOM    744  CD1 LEU A 104       1.417  15.601 -60.799  0.00  0.00           C
ATOM    745  CD2 LEU A 104       1.412  13.250 -61.156  0.00  0.00           C
ATOM    746  N   TYR A 105       5.666  14.431 -62.976  0.00  0.00           N
ATOM    747  CA  TYR A 105       6.965  14.195 -62.394  0.00  0.00           C
ATOM    748  C   TYR A 105       7.014  14.939 -61.040  0.00  0.00           C
ATOM    749  O   TYR A 105       6.203  15.788 -60.660  0.00  0.00           O
ATOM    750  CB  TYR A 105       8.018  14.732 -63.415  0.00  0.00           C
ATOM    751  CG  TYR A 105       8.170  13.851 -64.667  0.00  0.00           C
ATOM    752  CD1 TYR A 105       9.260  12.996 -64.687  0.00  0.00           C
ATOM    753  CD2 TYR A 105       7.255  13.916 -65.764  0.00  0.00           C
ATOM    754  CE1 TYR A 105       9.625  12.321 -65.868  0.00  0.00           C
ATOM    755  CE2 TYR A 105       7.628  13.271 -66.930  0.00  0.00           C
ATOM    756  CZ  TYR A 105       8.768  12.498 -66.993  0.00  0.00           C
ATOM    757  OH  TYR A 105       9.065  11.953 -68.213  0.00  0.00           O
ATOM    758  N   LEU A 106       8.072  14.572 -60.315  0.00  0.00           N
ATOM    759  CA  LEU A 106       8.505  15.176 -59.114  0.00  0.00           C
ATOM    760  C   LEU A 106      10.034  15.402 -59.093  0.00  0.00           C
ATOM    761  O   LEU A 106      10.884  14.528 -59.055  0.00  0.00           O
ATOM    762  CB  LEU A 106       8.175  14.141 -57.976  0.00  0.00           C
ATOM    763  CG  LEU A 106       8.260  14.577 -56.491  0.00  0.00           C
ATOM    764  CD1 LEU A 106       8.447  13.292 -55.645  0.00  0.00           C
ATOM    765  CD2 LEU A 106       9.331  15.696 -56.165  0.00  0.00           C
ATOM    766  N   VAL A 107      10.402  16.705 -59.106  0.00  0.00           N
ATOM    767  CA  VAL A 107      11.784  17.275 -58.968  0.00  0.00           C
ATOM    768  C   VAL A 107      12.114  17.070 -57.459  0.00  0.00           C
ATOM    769  O   VAL A 107      11.554  17.796 -56.659  0.00  0.00           O
ATOM    770  CB  VAL A 107      11.898  18.794 -59.271  0.00  0.00           C
ATOM    771  CG1 VAL A 107      13.394  19.164 -59.085  0.00  0.00           C
ATOM    772  CG2 VAL A 107      11.515  19.059 -60.721  0.00  0.00           C
ATOM    773  N   THR A 108      12.934  16.049 -57.227  0.00  0.00           N
ATOM    774  CA  THR A 108      13.556  15.725 -55.909  0.00  0.00           C
ATOM    775  C   THR A 108      14.597  16.846 -55.462  0.00  0.00           C
ATOM    776  O   THR A 108      15.064  17.661 -56.283  0.00  0.00           O
ATOM    777  CB  THR A 108      14.333  14.437 -55.818  0.00  0.00           C
ATOM    778  CG2 THR A 108      13.515  13.170 -56.218  0.00  0.00           C
ATOM    779  OG1 THR A 108      15.406  14.478 -56.708  0.00  0.00           O
ATOM    780  N   ARG A 109      15.018  16.928 -54.207  0.00  0.00           N
ATOM    781  CA  ARG A 109      16.097  17.780 -53.817  0.00  0.00           C
ATOM    782  C   ARG A 109      17.331  17.530 -54.635  0.00  0.00           C
ATOM    783  O   ARG A 109      17.989  18.484 -54.945  0.00  0.00           O
ATOM    784  CB  ARG A 109      16.279  17.660 -52.256  0.00  0.00           C
ATOM    785  CG  ARG A 109      17.217  18.749 -51.680  0.00  0.00           C
ATOM    786  CD  ARG A 109      17.429  18.779 -50.166  0.00  0.00           C
ATOM    787  NE  ARG A 109      18.187  17.626 -49.757  0.00  0.00           N
ATOM    788  CZ  ARG A 109      18.374  17.238 -48.497  0.00  0.00           C
ATOM    789  NH1 ARG A 109      17.806  17.846 -47.465  0.00  0.00           N
ATOM    790  NH2 ARG A 109      19.194  16.226 -48.306  0.00  0.00           N
ATOM    791  N   HIS A 110      17.559  16.277 -55.014  0.00  0.00           N
ATOM    792  CA  HIS A 110      18.710  15.758 -55.777  0.00  0.00           C
ATOM    793  C   HIS A 110      18.680  16.223 -57.250  0.00  0.00           C
ATOM    794  O   HIS A 110      19.526  15.839 -58.063  0.00  0.00           O
ATOM    795  CB  HIS A 110      18.635  14.141 -55.716  0.00  0.00           C
ATOM    796  CG  HIS A 110      19.498  13.609 -54.649  0.00  0.00           C
ATOM    797  CD2 HIS A 110      19.185  12.797 -53.600  0.00  0.00           C
ATOM    798  ND1 HIS A 110      20.818  13.973 -54.512  0.00  0.00           N
ATOM    799  CE1 HIS A 110      21.234  13.521 -53.314  0.00  0.00           C
ATOM    800  NE2 HIS A 110      20.325  12.645 -52.832  0.00  0.00           N
ATOM    801  N   ALA A 111      17.707  17.098 -57.596  0.00  0.00           N
ATOM    802  CA  ALA A 111      17.250  17.489 -58.937  0.00  0.00           C
ATOM    803  C   ALA A 111      17.125  16.308 -59.963  0.00  0.00           C
ATOM    804  O   ALA A 111      17.334  16.621 -61.145  0.00  0.00           O
ATOM    805  CB  ALA A 111      18.056  18.717 -59.369  0.00  0.00           C
ATOM    806  N   ASP A 112      16.902  15.068 -59.513  0.00  0.00           N
ATOM    807  CA  ASP A 112      16.504  13.878 -60.232  0.00  0.00           C
ATOM    808  C   ASP A 112      15.035  13.883 -60.441  0.00  0.00           C
ATOM    809  O   ASP A 112      14.294  13.889 -59.435  0.00  0.00           O
ATOM    810  CB  ASP A 112      17.042  12.646 -59.380  0.00  0.00           C
ATOM    811  CG  ASP A 112      16.631  11.293 -60.064  0.00  0.00           C
ATOM    812  OD1 ASP A 112      16.775  10.239 -59.391  0.00  0.00           O
ATOM    813  OD2 ASP A 112      16.255  11.247 -61.191  0.00  0.00           O
ATOM    814  N   VAL A 113      14.549  14.017 -61.688  0.00  0.00           N
ATOM    815  CA  VAL A 113      13.175  14.265 -61.974  0.00  0.00           C
ATOM    816  C   VAL A 113      12.544  12.900 -62.231  0.00  0.00           C
ATOM    817  O   VAL A 113      12.723  12.275 -63.239  0.00  0.00           O
ATOM    818  CB  VAL A 113      12.993  15.298 -63.046  0.00  0.00           C
ATOM    819  CG1 VAL A 113      11.530  15.695 -63.232  0.00  0.00           C
ATOM    820  CG2 VAL A 113      13.740  16.553 -62.628  0.00  0.00           C
ATOM    821  N   ILE A 114      11.815  12.370 -61.270  0.00  0.00           N
ATOM    822  CA  ILE A 114      11.199  11.049 -61.256  0.00  0.00           C
ATOM    823  C   ILE A 114       9.709  11.161 -61.748  0.00  0.00           C
ATOM    824  O   ILE A 114       9.093  12.153 -61.429  0.00  0.00           O
ATOM    825  CB  ILE A 114      11.254  10.264 -59.907  0.00  0.00           C
ATOM    826  CG1 ILE A 114      10.874  11.236 -58.718  0.00  0.00           C
ATOM    827  CG2 ILE A 114      12.591   9.658 -59.791  0.00  0.00           C
ATOM    828  CD1 ILE A 114      10.987  10.614 -57.269  0.00  0.00           C
ATOM    829  N   PRO A 115       9.188  10.210 -62.434  0.00  0.00           N
ATOM    830  CA  PRO A 115       7.788  10.144 -62.868  0.00  0.00           C
ATOM    831  C   PRO A 115       6.943   9.528 -61.816  0.00  0.00           C
ATOM    832  O   PRO A 115       7.437   8.661 -61.080  0.00  0.00           O
ATOM    833  CB  PRO A 115       7.833   9.124 -64.049  0.00  0.00           C
ATOM    834  CG  PRO A 115       9.046   8.260 -63.832  0.00  0.00           C
ATOM    835  CD  PRO A 115      10.013   9.224 -63.166  0.00  0.00           C
ATOM    836  N   VAL A 116       5.706  10.001 -61.698  0.00  0.00           N
ATOM    837  CA  VAL A 116       4.803   9.580 -60.646  0.00  0.00           C
ATOM    838  C   VAL A 116       3.485   9.415 -61.280  0.00  0.00           C
ATOM    839  O   VAL A 116       3.093  10.218 -62.130  0.00  0.00           O
ATOM    840  CB  VAL A 116       4.814  10.678 -59.492  0.00  0.00           C
ATOM    841  CG1 VAL A 116       3.581  10.498 -58.610  0.00  0.00           C
ATOM    842  CG2 VAL A 116       6.104  10.750 -58.640  0.00  0.00           C
ATOM    843  N   ARG A 117       2.746   8.374 -60.863  0.00  0.00           N
ATOM    844  CA  ARG A 117       1.268   8.234 -61.250  0.00  0.00           C
ATOM    845  C   ARG A 117       0.381   8.508 -60.054  0.00  0.00           C
ATOM    846  O   ARG A 117       0.646   8.006 -58.980  0.00  0.00           O
ATOM    847  CB  ARG A 117       0.861   6.835 -61.797  0.00  0.00           C
ATOM    848  CG  ARG A 117       1.696   6.490 -63.021  0.00  0.00           C
ATOM    849  CD  ARG A 117       1.207   5.284 -63.825  0.00  0.00           C
ATOM    850  NE  ARG A 117       1.496   3.981 -63.214  0.00  0.00           N
ATOM    851  CZ  ARG A 117       1.028   2.775 -63.581  0.00  0.00           C
ATOM    852  NH1 ARG A 117       0.242   2.574 -64.632  0.00  0.00           N
ATOM    853  NH2 ARG A 117       1.251   1.718 -62.831  0.00  0.00           N
ATOM    854  N   ARG A 118      -0.658   9.331 -60.178  0.00  0.00           N
ATOM    855  CA  ARG A 118      -1.567   9.755 -59.170  0.00  0.00           C
ATOM    856  C   ARG A 118      -2.536   8.613 -58.737  0.00  0.00           C
ATOM    857  O   ARG A 118      -2.966   7.901 -59.666  0.00  0.00           O
ATOM    858  CB  ARG A 118      -2.378  10.988 -59.759  0.00  0.00           C
ATOM    859  CG  ARG A 118      -3.054  11.822 -58.663  0.00  0.00           C
ATOM    860  CD  ARG A 118      -3.987  12.900 -59.235  0.00  0.00           C
ATOM    861  NE  ARG A 118      -4.630  13.716 -58.235  0.00  0.00           N
ATOM    862  CZ  ARG A 118      -4.956  14.980 -58.487  0.00  0.00           C
ATOM    863  NH1 ARG A 118      -5.083  15.431 -59.769  0.00  0.00           N
ATOM    864  NH2 ARG A 118      -5.272  15.839 -57.506  0.00  0.00           N
ATOM    865  N   ARG A 119      -2.731   8.354 -57.474  0.00  0.00           N
ATOM    866  CA  ARG A 119      -3.612   7.280 -56.946  0.00  0.00           C
ATOM    867  C   ARG A 119      -4.237   7.818 -55.638  0.00  0.00           C
ATOM    868  O   ARG A 119      -3.559   7.746 -54.623  0.00  0.00           O
ATOM    869  CB  ARG A 119      -2.780   6.014 -56.622  0.00  0.00           C
ATOM    870  CG  ARG A 119      -2.192   5.265 -57.823  0.00  0.00           C
ATOM    871  CD  ARG A 119      -3.140   4.452 -58.654  0.00  0.00           C
ATOM    872  NE  ARG A 119      -2.463   3.675 -59.682  0.00  0.00           N
ATOM    873  CZ  ARG A 119      -2.493   3.891 -60.997  0.00  0.00           C
ATOM    874  NH1 ARG A 119      -3.174   4.868 -61.592  0.00  0.00           N
ATOM    875  NH2 ARG A 119      -1.748   3.067 -61.669  0.00  0.00           N
ATOM    876  N   GLY A 120      -5.383   8.453 -55.749  0.00  0.00           N
ATOM    877  CA  GLY A 120      -6.021   9.252 -54.696  0.00  0.00           C
ATOM    878  C   GLY A 120      -5.639  10.708 -54.781  0.00  0.00           C
ATOM    879  O   GLY A 120      -4.476  11.035 -55.081  0.00  0.00           O
ATOM    880  N   ASP A 121      -6.636  11.624 -54.540  0.00  0.00           N
ATOM    881  CA  ASP A 121      -6.566  13.094 -54.736  0.00  0.00           C
ATOM    882  C   ASP A 121      -5.257  13.790 -54.168  0.00  0.00           C
ATOM    883  O   ASP A 121      -4.925  14.875 -54.677  0.00  0.00           O
ATOM    884  CB  ASP A 121      -7.858  13.705 -54.081  0.00  0.00           C
ATOM    885  CG  ASP A 121      -8.069  13.371 -52.646  0.00  0.00           C
ATOM    886  OD1 ASP A 121      -7.409  13.970 -51.779  0.00  0.00           O
ATOM    887  OD2 ASP A 121      -9.044  12.653 -52.295  0.00  0.00           O
ATOM    888  N   SER A 122      -4.567  13.233 -53.195  0.00  0.00           N
ATOM    889  CA  SER A 122      -3.372  13.857 -52.588  0.00  0.00           C
ATOM    890  C   SER A 122      -2.173  12.906 -52.476  0.00  0.00           C
ATOM    891  O   SER A 122      -1.242  13.191 -51.747  0.00  0.00           O
ATOM    892  CB  SER A 122      -3.768  14.440 -51.257  0.00  0.00           C
ATOM    893  OG  SER A 122      -4.990  15.082 -51.259  0.00  0.00           O
ATOM    894  N   ARG A 123      -2.245  11.759 -53.082  0.00  0.00           N
ATOM    895  CA  ARG A 123      -1.204  10.652 -53.001  0.00  0.00           C
ATOM    896  C   ARG A 123      -1.095  10.014 -54.432  0.00  0.00           C
ATOM    897  O   ARG A 123      -1.999  10.010 -55.283  0.00  0.00           O
ATOM    898  CB  ARG A 123      -1.601   9.616 -51.895  0.00  0.00           C
ATOM    899  CG  ARG A 123      -0.926   9.759 -50.556  0.00  0.00           C
ATOM    900  CD  ARG A 123      -1.630   8.818 -49.529  0.00  0.00           C
ATOM    901  NE  ARG A 123      -0.792   9.004 -48.271  0.00  0.00           N
ATOM    902  CZ  ARG A 123      -0.781   8.185 -47.322  0.00  0.00           C
ATOM    903  NH1 ARG A 123      -1.313   6.990 -47.417  0.00  0.00           N
ATOM    904  NH2 ARG A 123      -0.256   8.375 -46.194  0.00  0.00           N
ATOM    905  N   GLY A 124       0.131   9.534 -54.670  0.00  0.00           N
ATOM    906  CA  GLY A 124       0.603   8.809 -55.851  0.00  0.00           C
ATOM    907  C   GLY A 124       1.589   7.692 -55.572  0.00  0.00           C
ATOM    908  O   GLY A 124       1.843   7.295 -54.434  0.00  0.00           O
ATOM    909  N   SER A 125       1.997   7.109 -56.724  0.00  0.00           N
ATOM    910  CA  SER A 125       2.869   5.934 -56.794  0.00  0.00           C
ATOM    911  C   SER A 125       4.051   6.260 -57.792  0.00  0.00           C
ATOM    912  O   SER A 125       3.832   6.849 -58.846  0.00  0.00           O
ATOM    913  CB  SER A 125       2.183   4.607 -56.947  0.00  0.00           C
ATOM    914  OG  SER A 125       1.326   4.599 -58.129  0.00  0.00           O
ATOM    915  N   LEU A 126       5.250   5.868 -57.439  0.00  0.00           N
ATOM    916  CA  LEU A 126       6.435   6.077 -58.296  0.00  0.00           C
ATOM    917  C   LEU A 126       6.353   5.237 -59.592  0.00  0.00           C
ATOM    918  O   LEU A 126       5.699   4.205 -59.559  0.00  0.00           O
ATOM    919  CB  LEU A 126       7.742   5.746 -57.574  0.00  0.00           C
ATOM    920  CG  LEU A 126       8.017   6.433 -56.245  0.00  0.00           C
ATOM    921  CD1 LEU A 126       9.456   6.245 -55.740  0.00  0.00           C
ATOM    922  CD2 LEU A 126       7.786   7.961 -56.240  0.00  0.00           C
ATOM    923  N   LEU A 127       6.980   5.658 -60.668  0.00  0.00           N
ATOM    924  CA  LEU A 127       7.055   4.942 -61.914  0.00  0.00           C
ATOM    925  C   LEU A 127       8.548   4.617 -62.326  0.00  0.00           C
ATOM    926  O   LEU A 127       8.787   3.958 -63.332  0.00  0.00           O
ATOM    927  CB  LEU A 127       6.155   5.703 -62.922  0.00  0.00           C
ATOM    928  CG  LEU A 127       5.867   4.996 -64.221  0.00  0.00           C
ATOM    929  CD1 LEU A 127       4.900   3.824 -63.976  0.00  0.00           C
ATOM    930  CD2 LEU A 127       5.212   5.922 -65.322  0.00  0.00           C
ATOM    931  N   SER A 128       9.523   5.064 -61.576  0.00  0.00           N
ATOM    932  CA  SER A 128      10.756   4.361 -61.254  0.00  0.00           C
ATOM    933  C   SER A 128      11.135   4.400 -59.756  0.00  0.00           C
ATOM    934  O   SER A 128      11.007   5.480 -59.172  0.00  0.00           O
ATOM    935  CB  SER A 128      11.808   5.007 -62.106  0.00  0.00           C
ATOM    936  OG  SER A 128      13.055   4.307 -62.246  0.00  0.00           O
ATOM    937  N   PRO A 129      11.634   3.357 -59.106  0.00  0.00           N
ATOM    938  CA  PRO A 129      11.748   3.338 -57.687  0.00  0.00           C
ATOM    939  C   PRO A 129      12.876   4.211 -57.169  0.00  0.00           C
ATOM    940  O   PRO A 129      13.933   4.364 -57.743  0.00  0.00           O
ATOM    941  CB  PRO A 129      11.968   1.883 -57.320  0.00  0.00           C
ATOM    942  CG  PRO A 129      12.752   1.320 -58.535  0.00  0.00           C
ATOM    943  CD  PRO A 129      11.894   2.034 -59.644  0.00  0.00           C
ATOM    944  N   ARG A 130      12.606   4.699 -55.977  0.00  0.00           N
ATOM    945  CA  ARG A 130      13.517   5.392 -55.074  0.00  0.00           C
ATOM    946  C   ARG A 130      13.125   4.961 -53.671  0.00  0.00           C
ATOM    947  O   ARG A 130      11.933   5.015 -53.404  0.00  0.00           O
ATOM    948  CB  ARG A 130      13.309   6.905 -55.266  0.00  0.00           C
ATOM    949  CG  ARG A 130      13.679   7.605 -56.584  0.00  0.00           C
ATOM    950  CD  ARG A 130      15.077   7.439 -57.081  0.00  0.00           C
ATOM    951  NE  ARG A 130      15.339   7.980 -58.412  0.00  0.00           N
ATOM    952  CZ  ARG A 130      15.481   7.295 -59.502  0.00  0.00           C
ATOM    953  NH1 ARG A 130      15.253   5.960 -59.664  0.00  0.00           N
ATOM    954  NH2 ARG A 130      15.688   7.936 -60.689  0.00  0.00           N
ATOM    955  N   PRO A 131      14.097   4.727 -52.758  0.00  0.00           N
ATOM    956  CA  PRO A 131      13.902   4.675 -51.310  0.00  0.00           C
ATOM    957  C   PRO A 131      13.563   6.051 -50.767  0.00  0.00           C
ATOM    958  O   PRO A 131      13.763   7.085 -51.453  0.00  0.00           O
ATOM    959  CB  PRO A 131      15.179   4.098 -50.746  0.00  0.00           C
ATOM    960  CG  PRO A 131      16.209   4.617 -51.734  0.00  0.00           C
ATOM    961  CD  PRO A 131      15.537   4.634 -53.106  0.00  0.00           C
ATOM    962  N   VAL A 132      12.989   6.053 -49.513  0.00  0.00           N
ATOM    963  CA  VAL A 132      12.451   7.301 -48.935  0.00  0.00           C
ATOM    964  C   VAL A 132      13.668   8.153 -48.504  0.00  0.00           C
ATOM    965  O   VAL A 132      13.563   9.339 -48.463  0.00  0.00           O
ATOM    966  CB  VAL A 132      11.650   7.094 -47.613  0.00  0.00           C
ATOM    967  CG1 VAL A 132      11.283   8.308 -46.751  0.00  0.00           C
ATOM    968  CG2 VAL A 132      10.280   6.378 -47.979  0.00  0.00           C
ATOM    969  N   SER A 133      14.897   7.591 -48.238  0.00  0.00           N
ATOM    970  CA  SER A 133      16.009   8.459 -47.918  0.00  0.00           C
ATOM    971  C   SER A 133      16.542   9.147 -49.125  0.00  0.00           C
ATOM    972  O   SER A 133      17.218  10.149 -48.929  0.00  0.00           O
ATOM    973  CB  SER A 133      17.101   7.488 -47.283  0.00  0.00           C
ATOM    974  OG  SER A 133      16.989   6.101 -47.529  0.00  0.00           O
ATOM    975  N   TYR A 134      16.129   8.785 -50.352  0.00  0.00           N
ATOM    976  CA  TYR A 134      16.463   9.551 -51.576  0.00  0.00           C
ATOM    977  C   TYR A 134      15.354  10.597 -51.862  0.00  0.00           C
ATOM    978  O   TYR A 134      15.571  11.663 -52.443  0.00  0.00           O
ATOM    979  CB  TYR A 134      16.737   8.507 -52.674  0.00  0.00           C
ATOM    980  CG  TYR A 134      17.512   9.058 -53.870  0.00  0.00           C
ATOM    981  CD1 TYR A 134      18.904   9.145 -53.861  0.00  0.00           C
ATOM    982  CD2 TYR A 134      16.821   9.781 -54.812  0.00  0.00           C
ATOM    983  CE1 TYR A 134      19.662   9.757 -54.969  0.00  0.00           C
ATOM    984  CE2 TYR A 134      17.439  10.368 -55.959  0.00  0.00           C
ATOM    985  CZ  TYR A 134      18.906  10.368 -56.047  0.00  0.00           C
ATOM    986  OH  TYR A 134      19.590  10.736 -57.145  0.00  0.00           O
ATOM    987  N   LEU A 135      14.088  10.395 -51.371  0.00  0.00           N
ATOM    988  CA  LEU A 135      13.068  11.416 -51.360  0.00  0.00           C
ATOM    989  C   LEU A 135      13.365  12.532 -50.293  0.00  0.00           C
ATOM    990  O   LEU A 135      12.864  13.640 -50.413  0.00  0.00           O
ATOM    991  CB  LEU A 135      11.699  10.656 -51.231  0.00  0.00           C
ATOM    992  CG  LEU A 135      11.350   9.906 -52.505  0.00  0.00           C
ATOM    993  CD1 LEU A 135      10.072   9.106 -52.185  0.00  0.00           C
ATOM    994  CD2 LEU A 135      11.087  10.713 -53.789  0.00  0.00           C
ATOM    995  N   LYS A 136      14.261  12.314 -49.292  0.00  0.00           N
ATOM    996  CA  LYS A 136      14.460  13.124 -48.109  0.00  0.00           C
ATOM    997  C   LYS A 136      14.843  14.593 -48.353  0.00  0.00           C
ATOM    998  O   LYS A 136      15.962  14.840 -48.852  0.00  0.00           O
ATOM    999  CB  LYS A 136      15.584  12.403 -47.424  0.00  0.00           C
ATOM   1000  CG  LYS A 136      15.912  13.040 -46.041  0.00  0.00           C
ATOM   1001  CD  LYS A 136      17.049  12.340 -45.277  0.00  0.00           C
ATOM   1002  CE  LYS A 136      17.134  12.999 -43.904  0.00  0.00           C
ATOM   1003  NZ  LYS A 136      18.356  12.474 -43.180  0.00  0.00           N
ATOM   1004  N   GLY A 137      14.064  15.554 -47.874  0.00  0.00           N
ATOM   1005  CA  GLY A 137      14.227  17.008 -48.046  0.00  0.00           C
ATOM   1006  C   GLY A 137      13.466  17.606 -49.249  0.00  0.00           C
ATOM   1007  O   GLY A 137      13.489  18.838 -49.492  0.00  0.00           O
ATOM   1008  N   SER A 138      12.780  16.688 -49.950  0.00  0.00           N
ATOM   1009  CA  SER A 138      11.926  17.037 -51.145  0.00  0.00           C
ATOM   1010  C   SER A 138      10.583  17.595 -50.770  0.00  0.00           C
ATOM   1011  O   SER A 138       9.811  17.844 -51.634  0.00  0.00           O
ATOM   1012  CB  SER A 138      11.725  15.874 -52.150  0.00  0.00           C
ATOM   1013  OG  SER A 138      12.952  15.333 -52.615  0.00  0.00           O
ATOM   1014  N   SER A 139      10.382  17.951 -49.515  0.00  0.00           N
ATOM   1015  CA  SER A 139       9.210  18.747 -49.077  0.00  0.00           C
ATOM   1016  C   SER A 139       9.109  20.182 -49.626  0.00  0.00           C
ATOM   1017  O   SER A 139      10.139  20.897 -49.476  0.00  0.00           O
ATOM   1018  CB  SER A 139       9.305  18.782 -47.557  0.00  0.00           C
ATOM   1019  OG  SER A 139       9.077  17.471 -46.873  0.00  0.00           O
ATOM   1020  N   GLY A 140       7.919  20.525 -50.177  0.00  0.00           N
ATOM   1021  CA  GLY A 140       7.700  21.799 -50.912  0.00  0.00           C
ATOM   1022  C   GLY A 140       8.338  21.890 -52.322  0.00  0.00           C
ATOM   1023  O   GLY A 140       8.327  22.922 -53.046  0.00  0.00           O
ATOM   1024  N   GLY A 141       8.872  20.723 -52.765  0.00  0.00           N
ATOM   1025  CA  GLY A 141       9.154  20.544 -54.182  0.00  0.00           C
ATOM   1026  C   GLY A 141       7.969  20.440 -55.085  0.00  0.00           C
ATOM   1027  O   GLY A 141       6.920  19.971 -54.558  0.00  0.00           O
ATOM   1028  N   PRO A 142       8.029  20.693 -56.371  0.00  0.00           N
ATOM   1029  CA  PRO A 142       6.946  20.637 -57.338  0.00  0.00           C
ATOM   1030  C   PRO A 142       6.388  19.216 -57.700  0.00  0.00           C
ATOM   1031  O   PRO A 142       7.136  18.326 -58.107  0.00  0.00           O
ATOM   1032  CB  PRO A 142       7.557  21.409 -58.550  0.00  0.00           C
ATOM   1033  CG  PRO A 142       9.019  21.020 -58.453  0.00  0.00           C
ATOM   1034  CD  PRO A 142       9.286  21.168 -56.959  0.00  0.00           C
ATOM   1035  N   LEU A 143       5.028  18.994 -57.737  0.00  0.00           N
ATOM   1036  CA  LEU A 143       4.379  18.033 -58.607  0.00  0.00           C
ATOM   1037  C   LEU A 143       3.962  18.668 -59.912  0.00  0.00           C
ATOM   1038  O   LEU A 143       3.351  19.720 -59.858  0.00  0.00           O
ATOM   1039  CB  LEU A 143       3.260  17.418 -57.734  0.00  0.00           C
ATOM   1040  CG  LEU A 143       3.594  16.283 -56.770  0.00  0.00           C
ATOM   1041  CD1 LEU A 143       4.020  14.985 -57.595  0.00  0.00           C
ATOM   1042  CD2 LEU A 143       4.568  16.640 -55.687  0.00  0.00           C
ATOM   1043  N   LEU A 144       4.499  18.261 -61.093  0.00  0.00           N
ATOM   1044  CA  LEU A 144       4.446  19.032 -62.403  0.00  0.00           C
ATOM   1045  C   LEU A 144       4.509  18.151 -63.704  0.00  0.00           C
ATOM   1046  O   LEU A 144       5.273  17.195 -63.904  0.00  0.00           O
ATOM   1047  CB  LEU A 144       5.493  20.175 -62.298  0.00  0.00           C
ATOM   1048  CG  LEU A 144       6.927  19.844 -62.808  0.00  0.00           C
ATOM   1049  CD1 LEU A 144       7.853  21.032 -62.666  0.00  0.00           C
ATOM   1050  CD2 LEU A 144       7.617  18.769 -61.908  0.00  0.00           C
ATOM   1051  N   CYS A 145       3.740  18.576 -64.679  0.00  0.00           N
ATOM   1052  CA  CYS A 145       3.721  18.048 -66.033  0.00  0.00           C
ATOM   1053  C   CYS A 145       5.016  18.270 -66.729  0.00  0.00           C
ATOM   1054  O   CYS A 145       5.616  19.271 -66.464  0.00  0.00           O
ATOM   1055  CB  CYS A 145       2.470  18.514 -66.808  0.00  0.00           C
ATOM   1056  SG  CYS A 145       1.027  17.973 -65.812  0.00  0.00           S
ATOM   1057  N   PRO A 146       5.414  17.391 -67.669  0.00  0.00           N
ATOM   1058  CA  PRO A 146       6.536  17.563 -68.579  0.00  0.00           C
ATOM   1059  C   PRO A 146       6.588  18.853 -69.349  0.00  0.00           C
ATOM   1060  O   PRO A 146       7.655  19.286 -69.794  0.00  0.00           O
ATOM   1061  CB  PRO A 146       6.521  16.340 -69.510  0.00  0.00           C
ATOM   1062  CG  PRO A 146       5.146  15.730 -69.487  0.00  0.00           C
ATOM   1063  CD  PRO A 146       4.622  16.263 -68.203  0.00  0.00           C
ATOM   1064  N   SER A 147       5.458  19.481 -69.424  0.00  0.00           N
ATOM   1065  CA  SER A 147       5.145  20.796 -70.043  0.00  0.00           C
ATOM   1066  C   SER A 147       5.532  21.948 -69.082  0.00  0.00           C
ATOM   1067  O   SER A 147       5.345  23.113 -69.470  0.00  0.00           O
ATOM   1068  CB  SER A 147       3.654  20.898 -70.328  0.00  0.00           C
ATOM   1069  OG  SER A 147       2.855  20.522 -69.169  0.00  0.00           O
ATOM   1070  N   GLY A 148       6.038  21.566 -67.884  0.00  0.00           N
ATOM   1071  CA  GLY A 148       6.465  22.512 -66.841  0.00  0.00           C
ATOM   1072  C   GLY A 148       5.411  22.729 -65.841  0.00  0.00           C
ATOM   1073  O   GLY A 148       5.703  22.941 -64.636  0.00  0.00           O
ATOM   1074  N   HIS A 149       4.158  22.725 -66.259  0.00  0.00           N
ATOM   1075  CA  HIS A 149       3.005  23.269 -65.472  0.00  0.00           C
ATOM   1076  C   HIS A 149       2.652  22.502 -64.155  0.00  0.00           C
ATOM   1077  O   HIS A 149       2.466  21.291 -64.171  0.00  0.00           O
ATOM   1078  CB  HIS A 149       1.910  23.786 -66.404  0.00  0.00           C
ATOM   1079  CG  HIS A 149       2.375  24.466 -67.641  0.00  0.00           C
ATOM   1080  CD2 HIS A 149       3.192  25.593 -67.767  0.00  0.00           C
ATOM   1081  ND1 HIS A 149       2.256  23.912 -68.885  0.00  0.00           N
ATOM   1082  CE1 HIS A 149       2.910  24.735 -69.807  0.00  0.00           C
ATOM   1083  NE2 HIS A 149       3.483  25.738 -69.121  0.00  0.00           N
ATOM   1084  N   ALA A 150       2.633  23.278 -63.091  0.00  0.00           N
ATOM   1085  CA  ALA A 150       2.446  22.757 -61.744  0.00  0.00           C
ATOM   1086  C   ALA A 150       1.084  22.141 -61.351  0.00  0.00           C
ATOM   1087  O   ALA A 150       0.032  22.673 -61.697  0.00  0.00           O
ATOM   1088  CB  ALA A 150       2.806  23.878 -60.836  0.00  0.00           C
ATOM   1089  N   VAL A 151       1.099  21.048 -60.651  0.00  0.00           N
ATOM   1090  CA  VAL A 151      -0.058  20.270 -60.048  0.00  0.00           C
ATOM   1091  C   VAL A 151      -0.067  20.164 -58.516  0.00  0.00           C
ATOM   1092  O   VAL A 151      -0.990  19.645 -57.939  0.00  0.00           O
ATOM   1093  CB  VAL A 151      -0.260  18.929 -60.788  0.00  0.00           C
ATOM   1094  CG1 VAL A 151      -1.731  18.437 -60.826  0.00  0.00           C
ATOM   1095  CG2 VAL A 151       0.226  18.882 -62.221  0.00  0.00           C
ATOM   1096  N   GLY A 152       0.871  20.821 -57.754  0.00  0.00           N
ATOM   1097  CA  GLY A 152       0.941  21.014 -56.257  0.00  0.00           C
ATOM   1098  C   GLY A 152       2.342  20.774 -55.617  0.00  0.00           C
ATOM   1099  O   GLY A 152       3.314  20.915 -56.345  0.00  0.00           O
ATOM   1100  N   ILE A 153       2.561  20.579 -54.273  0.00  0.00           N
ATOM   1101  CA  ILE A 153       3.853  20.443 -53.733  0.00  0.00           C
ATOM   1102  C   ILE A 153       3.966  19.150 -52.877  0.00  0.00           C
ATOM   1103  O   ILE A 153       3.063  18.616 -52.280  0.00  0.00           O
ATOM   1104  CB  ILE A 153       4.443  21.723 -52.994  0.00  0.00           C
ATOM   1105  CG1 ILE A 153       3.722  22.308 -51.801  0.00  0.00           C
ATOM   1106  CG2 ILE A 153       4.728  22.718 -54.086  0.00  0.00           C
ATOM   1107  CD1 ILE A 153       3.609  21.425 -50.545  0.00  0.00           C
ATOM   1108  N   PHE A 154       5.116  18.474 -52.829  0.00  0.00           N
ATOM   1109  CA  PHE A 154       5.324  17.329 -51.962  0.00  0.00           C
ATOM   1110  C   PHE A 154       5.244  17.644 -50.455  0.00  0.00           C
ATOM   1111  O   PHE A 154       5.608  18.771 -50.100  0.00  0.00           O
ATOM   1112  CB  PHE A 154       6.578  16.584 -52.544  0.00  0.00           C
ATOM   1113  CG  PHE A 154       7.046  15.329 -51.856  0.00  0.00           C
ATOM   1114  CD1 PHE A 154       7.008  14.060 -52.402  0.00  0.00           C
ATOM   1115  CD2 PHE A 154       7.846  15.578 -50.638  0.00  0.00           C
ATOM   1116  CE1 PHE A 154       7.596  12.996 -51.751  0.00  0.00           C
ATOM   1117  CE2 PHE A 154       8.550  14.522 -50.013  0.00  0.00           C
ATOM   1118  CZ  PHE A 154       8.399  13.244 -50.555  0.00  0.00           C
ATOM   1119  N   ARG A 155       4.756  16.705 -49.599  0.00  0.00           N
ATOM   1120  CA  ARG A 155       4.542  16.847 -48.150  0.00  0.00           C
ATOM   1121  C   ARG A 155       5.223  15.705 -47.270  0.00  0.00           C
ATOM   1122  O   ARG A 155       5.562  15.966 -46.100  0.00  0.00           O
ATOM   1123  CB  ARG A 155       2.998  16.833 -47.918  0.00  0.00           C
ATOM   1124  CG  ARG A 155       2.533  17.397 -46.536  0.00  0.00           C
ATOM   1125  CD  ARG A 155       0.951  17.346 -46.385  0.00  0.00           C
ATOM   1126  NE  ARG A 155       0.459  15.978 -46.444  0.00  0.00           N
ATOM   1127  CZ  ARG A 155      -0.170  15.208 -45.552  0.00  0.00           C
ATOM   1128  NH1 ARG A 155      -0.440  15.713 -44.407  0.00  0.00           N
ATOM   1129  NH2 ARG A 155      -0.340  13.978 -45.784  0.00  0.00           N
ATOM   1130  N   ALA A 156       5.331  14.473 -47.740  0.00  0.00           N
ATOM   1131  CA  ALA A 156       5.915  13.275 -47.102  0.00  0.00           C
ATOM   1132  C   ALA A 156       5.963  12.159 -48.174  0.00  0.00           C
ATOM   1133  O   ALA A 156       5.381  12.252 -49.277  0.00  0.00           O
ATOM   1134  CB  ALA A 156       5.113  12.804 -45.968  0.00  0.00           C
ATOM   1135  N   ALA A 157       6.626  11.052 -47.871  0.00  0.00           N
ATOM   1136  CA  ALA A 157       6.546   9.719 -48.558  0.00  0.00           C
ATOM   1137  C   ALA A 157       6.207   8.669 -47.608  0.00  0.00           C
ATOM   1138  O   ALA A 157       6.395   8.823 -46.441  0.00  0.00           O
ATOM   1139  CB  ALA A 157       7.902   9.419 -49.258  0.00  0.00           C
ATOM   1140  N   VAL A 158       5.821   7.547 -48.124  0.00  0.00           N
ATOM   1141  CA  VAL A 158       5.333   6.410 -47.378  0.00  0.00           C
ATOM   1142  C   VAL A 158       6.491   5.396 -47.329  0.00  0.00           C
ATOM   1143  O   VAL A 158       7.220   5.219 -48.283  0.00  0.00           O
ATOM   1144  CB  VAL A 158       3.958   5.784 -47.828  0.00  0.00           C
ATOM   1145  CG1 VAL A 158       3.488   4.872 -46.709  0.00  0.00           C
ATOM   1146  CG2 VAL A 158       3.041   6.946 -48.043  0.00  0.00           C
ATOM   1147  N   CYS A 159       6.668   4.746 -46.218  0.00  0.00           N
ATOM   1148  CA  CYS A 159       7.997   4.229 -45.815  0.00  0.00           C
ATOM   1149  C   CYS A 159       8.031   2.707 -45.744  0.00  0.00           C
ATOM   1150  O   CYS A 159       6.951   2.103 -45.514  0.00  0.00           O
ATOM   1151  CB  CYS A 159       8.352   4.839 -44.386  0.00  0.00           C
ATOM   1152  SG  CYS A 159       8.514   6.664 -44.463  0.00  0.00           S
ATOM   1153  N   THR A 160       9.230   2.121 -45.905  0.00  0.00           N
ATOM   1154  CA  THR A 160       9.490   0.661 -45.924  0.00  0.00           C
ATOM   1155  C   THR A 160      10.951   0.454 -46.421  0.00  0.00           C
ATOM   1156  O   THR A 160      11.582   1.374 -46.919  0.00  0.00           O
ATOM   1157  CB  THR A 160       8.420  -0.183 -46.699  0.00  0.00           C
ATOM   1158  CG2 THR A 160       8.557   0.047 -48.171  0.00  0.00           C
ATOM   1159  OG1 THR A 160       8.604  -1.547 -46.492  0.00  0.00           O
ATOM   1160  N   ARG A 161      11.471  -0.839 -46.291  0.00  0.00           N
ATOM   1161  CA  ARG A 161      12.848  -1.007 -46.769  0.00  0.00           C
ATOM   1162  C   ARG A 161      12.989  -1.151 -48.334  0.00  0.00           C
ATOM   1163  O   ARG A 161      12.220  -1.829 -49.043  0.00  0.00           O
ATOM   1164  CB  ARG A 161      13.386  -2.357 -46.279  0.00  0.00           C
ATOM   1165  CG  ARG A 161      13.903  -2.199 -44.832  0.00  0.00           C
ATOM   1166  CD  ARG A 161      14.229  -3.571 -44.219  0.00  0.00           C
ATOM   1167  NE  ARG A 161      15.377  -4.037 -44.981  0.00  0.00           N
ATOM   1168  CZ  ARG A 161      15.497  -4.868 -46.003  0.00  0.00           C
ATOM   1169  NH1 ARG A 161      14.647  -5.814 -46.333  0.00  0.00           N
ATOM   1170  NH2 ARG A 161      16.568  -4.888 -46.683  0.00  0.00           N
ATOM   1171  N   GLY A 162      13.896  -0.421 -48.926  0.00  0.00           N
ATOM   1172  CA  GLY A 162      14.260  -0.459 -50.332  0.00  0.00           C
ATOM   1173  C   GLY A 162      13.587   0.431 -51.309  0.00  0.00           C
ATOM   1174  O   GLY A 162      14.266   0.830 -52.256  0.00  0.00           O
ATOM   1175  N   VAL A 163      12.351   0.941 -51.047  0.00  0.00           N
ATOM   1176  CA  VAL A 163      11.547   1.845 -51.923  0.00  0.00           C
ATOM   1177  C   VAL A 163      10.527   2.601 -51.080  0.00  0.00           C
ATOM   1178  O   VAL A 163      10.263   2.262 -49.968  0.00  0.00           O
ATOM   1179  CB  VAL A 163      10.833   1.134 -53.096  0.00  0.00           C
ATOM   1180  CG1 VAL A 163       9.699   0.291 -52.661  0.00  0.00           C
ATOM   1181  CG2 VAL A 163      10.414   1.952 -54.327  0.00  0.00           C
ATOM   1182  N   ALA A 164       9.916   3.692 -51.604  0.00  0.00           N
ATOM   1183  CA  ALA A 164       8.794   4.304 -51.031  0.00  0.00           C
ATOM   1184  C   ALA A 164       7.558   3.409 -51.358  0.00  0.00           C
ATOM   1185  O   ALA A 164       7.413   3.021 -52.522  0.00  0.00           O
ATOM   1186  CB  ALA A 164       8.677   5.775 -51.468  0.00  0.00           C
ATOM   1187  N   LYS A 165       6.755   3.207 -50.361  0.00  0.00           N
ATOM   1188  CA  LYS A 165       5.539   2.395 -50.541  0.00  0.00           C
ATOM   1189  C   LYS A 165       4.537   3.080 -51.393  0.00  0.00           C
ATOM   1190  O   LYS A 165       3.793   2.445 -52.158  0.00  0.00           O
ATOM   1191  CB  LYS A 165       4.989   2.095 -49.137  0.00  0.00           C
ATOM   1192  CG  LYS A 165       3.813   1.135 -49.070  0.00  0.00           C
ATOM   1193  CD  LYS A 165       4.089  -0.365 -49.411  0.00  0.00           C
ATOM   1194  CE  LYS A 165       2.789  -1.042 -48.962  0.00  0.00           C
ATOM   1195  NZ  LYS A 165       2.905  -1.522 -47.560  0.00  0.00           N
ATOM   1196  N   ALA A 166       4.494   4.457 -51.307  0.00  0.00           N
ATOM   1197  CA  ALA A 166       3.744   5.482 -52.044  0.00  0.00           C
ATOM   1198  C   ALA A 166       4.300   6.894 -51.754  0.00  0.00           C
ATOM   1199  O   ALA A 166       5.111   7.098 -50.824  0.00  0.00           O
ATOM   1200  CB  ALA A 166       2.323   5.429 -51.657  0.00  0.00           C
ATOM   1201  N   VAL A 167       3.908   7.928 -52.486  0.00  0.00           N
ATOM   1202  CA  VAL A 167       4.296   9.316 -52.216  0.00  0.00           C
ATOM   1203  C   VAL A 167       3.104  10.265 -52.034  0.00  0.00           C
ATOM   1204  O   VAL A 167       2.032   9.880 -52.529  0.00  0.00           O
ATOM   1205  CB  VAL A 167       5.088   9.958 -53.410  0.00  0.00           C
ATOM   1206  CG1 VAL A 167       6.588   9.509 -53.280  0.00  0.00           C
ATOM   1207  CG2 VAL A 167       4.600   9.605 -54.862  0.00  0.00           C
ATOM   1208  N   ASP A 168       3.234  11.364 -51.233  0.00  0.00           N
ATOM   1209  CA  ASP A 168       2.180  12.098 -50.595  0.00  0.00           C
ATOM   1210  C   ASP A 168       2.499  13.614 -50.720  0.00  0.00           C
ATOM   1211  O   ASP A 168       3.594  14.043 -50.342  0.00  0.00           O
ATOM   1212  CB  ASP A 168       2.011  11.606 -49.120  0.00  0.00           C
ATOM   1213  CG  ASP A 168       0.986  12.415 -48.410  0.00  0.00           C
ATOM   1214  OD1 ASP A 168       1.143  13.656 -48.320  0.00  0.00           O
ATOM   1215  OD2 ASP A 168      -0.052  11.795 -48.018  0.00  0.00           O
ATOM   1216  N   PHE A 169       1.472  14.369 -51.056  0.00  0.00           N
ATOM   1217  CA  PHE A 169       1.688  15.734 -51.696  0.00  0.00           C
ATOM   1218  C   PHE A 169       0.399  16.553 -51.511  0.00  0.00           C
ATOM   1219  O   PHE A 169      -0.695  15.997 -51.501  0.00  0.00           O
ATOM   1220  CB  PHE A 169       2.035  15.620 -53.235  0.00  0.00           C
ATOM   1221  CG  PHE A 169       0.865  15.141 -54.104  0.00  0.00           C
ATOM   1222  CD1 PHE A 169       0.391  16.126 -54.901  0.00  0.00           C
ATOM   1223  CD2 PHE A 169       0.552  13.743 -54.321  0.00  0.00           C
ATOM   1224  CE1 PHE A 169      -0.544  15.819 -55.901  0.00  0.00           C
ATOM   1225  CE2 PHE A 169      -0.475  13.419 -55.278  0.00  0.00           C
ATOM   1226  CZ  PHE A 169      -0.981  14.501 -56.073  0.00  0.00           C
ATOM   1227  N   VAL A 170       0.548  17.888 -51.532  0.00  0.00           N
ATOM   1228  CA  VAL A 170      -0.607  18.814 -51.398  0.00  0.00           C
ATOM   1229  C   VAL A 170      -1.050  19.242 -52.832  0.00  0.00           C
ATOM   1230  O   VAL A 170      -0.219  19.704 -53.542  0.00  0.00           O
ATOM   1231  CB  VAL A 170      -0.246  20.073 -50.625  0.00  0.00           C
ATOM   1232  CG1 VAL A 170      -1.603  20.732 -50.344  0.00  0.00           C
ATOM   1233  CG2 VAL A 170       0.437  19.825 -49.261  0.00  0.00           C
ATOM   1234  N   PRO A 171      -2.278  19.023 -53.272  0.00  0.00           N
ATOM   1235  CA  PRO A 171      -2.892  19.592 -54.515  0.00  0.00           C
ATOM   1236  C   PRO A 171      -2.914  21.131 -54.590  0.00  0.00           C
ATOM   1237  O   PRO A 171      -3.226  21.808 -53.597  0.00  0.00           O
ATOM   1238  CB  PRO A 171      -4.177  18.859 -54.749  0.00  0.00           C
ATOM   1239  CG  PRO A 171      -4.619  18.350 -53.342  0.00  0.00           C
ATOM   1240  CD  PRO A 171      -3.272  18.093 -52.621  0.00  0.00           C
ATOM   1241  N   VAL A 172      -2.744  21.631 -55.785  0.00  0.00           N
ATOM   1242  CA  VAL A 172      -2.660  23.042 -56.217  0.00  0.00           C
ATOM   1243  C   VAL A 172      -3.983  23.814 -55.963  0.00  0.00           C
ATOM   1244  O   VAL A 172      -4.104  25.009 -56.033  0.00  0.00           O
ATOM   1245  CB  VAL A 172      -2.201  23.209 -57.673  0.00  0.00           C
ATOM   1246  CG1 VAL A 172      -3.322  23.100 -58.700  0.00  0.00           C
ATOM   1247  CG2 VAL A 172      -1.191  24.276 -57.926  0.00  0.00           C
ATOM   1248  N   GLU A 173      -5.102  23.072 -55.769  0.00  0.00           N
ATOM   1249  CA  GLU A 173      -6.425  23.501 -55.300  0.00  0.00           C
ATOM   1250  C   GLU A 173      -6.418  23.843 -53.819  0.00  0.00           C
ATOM   1251  O   GLU A 173      -6.936  24.881 -53.379  0.00  0.00           O
ATOM   1252  CB  GLU A 173      -7.414  22.429 -55.758  0.00  0.00           C
ATOM   1253  CG  GLU A 173      -7.309  22.190 -57.358  0.00  0.00           C
ATOM   1254  CD  GLU A 173      -8.529  21.335 -57.818  0.00  0.00           C
ATOM   1255  OE1 GLU A 173      -9.650  21.726 -57.472  0.00  0.00           O
ATOM   1256  OE2 GLU A 173      -8.303  20.286 -58.467  0.00  0.00           O
ATOM   1257  N   SER A 174      -5.803  23.033 -52.984  0.00  0.00           N
ATOM   1258  CA  SER A 174      -5.653  23.485 -51.562  0.00  0.00           C
ATOM   1259  C   SER A 174      -4.680  24.637 -51.485  0.00  0.00           C
ATOM   1260  O   SER A 174      -4.888  25.503 -50.630  0.00  0.00           O
ATOM   1261  CB  SER A 174      -5.155  22.401 -50.718  0.00  0.00           C
ATOM   1262  OG  SER A 174      -5.620  21.094 -51.067  0.00  0.00           O
ATOM   1263  N   MET A 175      -3.703  24.782 -52.357  0.00  0.00           N
ATOM   1264  CA  MET A 175      -2.804  25.951 -52.531  0.00  0.00           C
ATOM   1265  C   MET A 175      -3.638  27.172 -53.025  0.00  0.00           C
ATOM   1266  O   MET A 175      -3.425  28.263 -52.502  0.00  0.00           O
ATOM   1267  CB  MET A 175      -1.653  25.572 -53.588  0.00  0.00           C
ATOM   1268  CG  MET A 175      -0.871  24.383 -52.930  0.00  0.00           C
ATOM   1269  SD  MET A 175       0.419  23.384 -53.858  0.00  0.00           S
ATOM   1270  CE  MET A 175       1.324  24.738 -54.635  0.00  0.00           C
ATOM   1271  N   GLU A 176      -4.624  26.986 -53.859  0.00  0.00           N
ATOM   1272  CA  GLU A 176      -5.549  27.984 -54.390  0.00  0.00           C
ATOM   1273  C   GLU A 176      -6.493  28.514 -53.304  0.00  0.00           C
ATOM   1274  O   GLU A 176      -6.452  29.711 -52.996  0.00  0.00           O
ATOM   1275  CB  GLU A 176      -6.263  27.473 -55.603  0.00  0.00           C
ATOM   1276  CG  GLU A 176      -7.010  28.613 -56.310  0.00  0.00           C
ATOM   1277  CD  GLU A 176      -8.535  28.919 -55.889  0.00  0.00           C
ATOM   1278  OE1 GLU A 176      -8.869  30.094 -55.667  0.00  0.00           O
ATOM   1279  OE2 GLU A 176      -9.377  27.988 -55.824  0.00  0.00           O
ATOM   1280  N   THR A 177      -7.299  27.594 -52.709  0.00  0.00           N
ATOM   1281  CA  THR A 177      -8.115  27.884 -51.533  0.00  0.00           C
ATOM   1282  C   THR A 177      -7.353  28.617 -50.464  0.00  0.00           C
ATOM   1283  O   THR A 177      -7.917  29.431 -49.718  0.00  0.00           O
ATOM   1284  CB  THR A 177      -8.867  26.717 -51.010  0.00  0.00           C
ATOM   1285  CG2 THR A 177     -10.161  26.388 -51.896  0.00  0.00           C
ATOM   1286  OG1 THR A 177      -8.025  25.567 -50.981  0.00  0.00           O
ATOM   1287  N   THR A 178      -6.061  28.397 -50.264  0.00  0.00           N
ATOM   1288  CA  THR A 178      -5.184  29.080 -49.211  0.00  0.00           C
ATOM   1289  C   THR A 178      -4.659  30.392 -49.629  0.00  0.00           C
ATOM   1290  O   THR A 178      -4.337  31.219 -48.859  0.00  0.00           O
ATOM   1291  CB  THR A 178      -3.939  28.224 -48.979  0.00  0.00           C
ATOM   1292  CG2 THR A 178      -3.072  28.816 -47.878  0.00  0.00           C
ATOM   1293  OG1 THR A 178      -4.476  27.009 -48.461  0.00  0.00           O
ATOM   1294  N   MET A 179      -4.542  30.653 -50.962  0.00  0.00           N
ATOM   1295  CA  MET A 179      -4.127  31.950 -51.463  0.00  0.00           C
ATOM   1296  C   MET A 179      -5.300  32.890 -51.380  0.00  0.00           C
ATOM   1297  O   MET A 179      -5.067  34.107 -51.243  0.00  0.00           O
ATOM   1298  CB  MET A 179      -3.631  31.596 -52.885  0.00  0.00           C
ATOM   1299  CG  MET A 179      -2.810  32.714 -53.512  0.00  0.00           C
ATOM   1300  SD  MET A 179      -2.317  32.392 -55.276  0.00  0.00           S
ATOM   1301  CE  MET A 179      -3.850  32.827 -56.148  0.00  0.00           C
ATOM   1302  N   ARG A 180      -6.570  32.402 -51.412  0.00  0.00           N
ATOM   1303  CA  ARG A 180      -7.726  33.284 -51.104  0.00  0.00           C
ATOM   1304  C   ARG A 180      -7.562  33.912 -49.719  0.00  0.00           C
ATOM   1305  O   ARG A 180      -6.955  33.406 -48.787  0.00  0.00           O
ATOM   1306  CB  ARG A 180      -9.054  32.461 -51.189  0.00  0.00           C
ATOM   1307  CG  ARG A 180      -9.315  31.800 -52.593  0.00  0.00           C
ATOM   1308  CD  ARG A 180     -10.765  31.402 -52.664  0.00  0.00           C
ATOM   1309  NE  ARG A 180     -10.890  30.216 -53.638  0.00  0.00           N
ATOM   1310  CZ  ARG A 180     -11.902  29.317 -53.721  0.00  0.00           C
ATOM   1311  NH1 ARG A 180     -12.867  29.392 -52.877  0.00  0.00           N
ATOM   1312  NH2 ARG A 180     -11.864  28.388 -54.581  0.00  0.00           N
ATOM   1313  N   SER A 181      -8.341  34.987 -49.503  0.00  0.00           N
ATOM   1314  CA  SER A 181      -8.448  35.521 -48.148  0.00  0.00           C
ATOM   1315  C   SER A 181      -9.000  34.529 -47.061  0.00  0.00           C
ATOM   1316  O   SER A 181     -10.014  33.801 -47.212  0.00  0.00           O
ATOM   1317  CB  SER A 181      -9.386  36.741 -48.116  0.00  0.00           C
ATOM   1318  OG  SER A 181      -8.833  37.709 -49.006  0.00  0.00           O
ATOM   1319  N   PRO A 182      -8.445  34.583 -45.843  0.00  0.00           N
ATOM   1320  CA  PRO A 182      -8.641  33.711 -44.635  0.00  0.00           C
ATOM   1321  C   PRO A 182     -10.030  33.911 -44.044  0.00  0.00           C
ATOM   1322  O   PRO A 182     -10.537  35.088 -44.056  0.00  0.00           O
ATOM   1323  CB  PRO A 182      -7.580  34.042 -43.587  0.00  0.00           C
ATOM   1324  CG  PRO A 182      -7.219  35.482 -43.964  0.00  0.00           C
ATOM   1325  CD  PRO A 182      -7.430  35.566 -45.421  0.00  0.00           C
ATOM   1326  N   VAL A 183     -10.640  32.867 -43.445  0.00  0.00           N
ATOM   1327  CA  VAL A 183     -11.948  32.850 -42.745  0.00  0.00           C
ATOM   1328  C   VAL A 183     -11.967  31.856 -41.630  0.00  0.00           C
ATOM   1329  O   VAL A 183     -11.672  30.666 -41.935  0.00  0.00           O
ATOM   1330  CB  VAL A 183     -13.163  32.568 -43.710  0.00  0.00           C
ATOM   1331  CG1 VAL A 183     -14.431  32.636 -42.882  0.00  0.00           C
ATOM   1332  CG2 VAL A 183     -13.333  33.618 -44.788  0.00  0.00           C
ATOM   1333  N   PHE A 184     -12.165  32.343 -40.429  0.00  0.00           N
ATOM   1334  CA  PHE A 184     -12.219  31.562 -39.150  0.00  0.00           C
ATOM   1335  C   PHE A 184     -12.802  32.335 -37.959  0.00  0.00           C
ATOM   1336  O   PHE A 184     -13.071  33.514 -38.104  0.00  0.00           O
ATOM   1337  CB  PHE A 184     -10.818  31.080 -38.796  0.00  0.00           C
ATOM   1338  CG  PHE A 184      -9.713  32.130 -38.746  0.00  0.00           C
ATOM   1339  CD1 PHE A 184      -9.478  32.731 -37.537  0.00  0.00           C
ATOM   1340  CD2 PHE A 184      -8.844  32.391 -39.797  0.00  0.00           C
ATOM   1341  CE1 PHE A 184      -8.376  33.566 -37.362  0.00  0.00           C
ATOM   1342  CE2 PHE A 184      -7.866  33.372 -39.722  0.00  0.00           C
ATOM   1343  CZ  PHE A 184      -7.550  33.956 -38.460  0.00  0.00           C
ATOM   1344  N   THR A 185     -13.218  31.624 -36.925  0.00  0.00           N
ATOM   1345  CA  THR A 185     -13.582  32.233 -35.648  0.00  0.00           C
ATOM   1346  C   THR A 185     -12.413  32.250 -34.682  0.00  0.00           C
ATOM   1347  O   THR A 185     -11.489  31.423 -34.672  0.00  0.00           O
ATOM   1348  CB  THR A 185     -14.748  31.562 -34.952  0.00  0.00           C
ATOM   1349  CG2 THR A 185     -16.025  31.902 -35.666  0.00  0.00           C
ATOM   1350  OG1 THR A 185     -14.615  30.133 -34.939  0.00  0.00           O
ATOM   1351  N   ASP A 186     -12.287  33.302 -33.890  0.00  0.00           N
ATOM   1352  CA  ASP A 186     -11.216  33.597 -32.944  0.00  0.00           C
ATOM   1353  C   ASP A 186     -10.908  32.381 -32.035  0.00  0.00           C
ATOM   1354  O   ASP A 186     -11.844  31.727 -31.474  0.00  0.00           O
ATOM   1355  CB  ASP A 186     -11.620  34.845 -32.115  0.00  0.00           C
ATOM   1356  CG  ASP A 186     -10.609  35.386 -31.091  0.00  0.00           C
ATOM   1357  OD1 ASP A 186      -9.716  34.651 -30.597  0.00  0.00           O
ATOM   1358  OD2 ASP A 186     -10.604  36.628 -30.768  0.00  0.00           O
ATOM   1359  N   ASN A 187      -9.635  32.096 -31.740  0.00  0.00           N
ATOM   1360  CA  ASN A 187      -9.198  30.969 -30.931  0.00  0.00           C
ATOM   1361  C   ASN A 187      -9.805  31.163 -29.537  0.00  0.00           C
ATOM   1362  O   ASN A 187      -9.930  30.126 -28.816  0.00  0.00           O
ATOM   1363  CB  ASN A 187      -7.636  30.901 -30.944  0.00  0.00           C
ATOM   1364  CG  ASN A 187      -7.112  29.507 -30.783  0.00  0.00           C
ATOM   1365  ND2 ASN A 187      -5.867  29.346 -31.090  0.00  0.00           N
ATOM   1366  OD1 ASN A 187      -7.860  28.559 -30.468  0.00  0.00           O
ATOM   1367  N   SER A 188     -10.206  32.390 -29.154  0.00  0.00           N
ATOM   1368  CA  SER A 188     -10.701  32.588 -27.792  0.00  0.00           C
ATOM   1369  C   SER A 188     -12.205  32.478 -27.608  0.00  0.00           C
ATOM   1370  O   SER A 188     -12.651  32.680 -26.507  0.00  0.00           O
ATOM   1371  CB  SER A 188     -10.198  33.914 -27.251  0.00  0.00           C
ATOM   1372  OG  SER A 188      -8.813  33.842 -26.980  0.00  0.00           O
ATOM   1373  N   SER A 189     -12.917  32.151 -28.721  0.00  0.00           N
ATOM   1374  CA  SER A 189     -14.379  31.934 -28.685  0.00  0.00           C
ATOM   1375  C   SER A 189     -14.695  30.472 -28.513  0.00  0.00           C
ATOM   1376  O   SER A 189     -14.270  29.645 -29.345  0.00  0.00           O
ATOM   1377  CB  SER A 189     -15.005  32.553 -29.947  0.00  0.00           C
ATOM   1378  OG  SER A 189     -14.787  33.959 -30.185  0.00  0.00           O
ATOM   1379  N   PRO A 190     -15.400  30.032 -27.487  0.00  0.00           N
ATOM   1380  CA  PRO A 190     -15.553  28.682 -26.990  0.00  0.00           C
ATOM   1381  C   PRO A 190     -16.524  27.898 -27.856  0.00  0.00           C
ATOM   1382  O   PRO A 190     -17.352  28.560 -28.530  0.00  0.00           O
ATOM   1383  CB  PRO A 190     -16.104  28.823 -25.515  0.00  0.00           C
ATOM   1384  CG  PRO A 190     -16.848  30.154 -25.595  0.00  0.00           C
ATOM   1385  CD  PRO A 190     -15.907  30.973 -26.538  0.00  0.00           C
ATOM   1386  N   PRO A 191     -16.523  26.580 -27.830  0.00  0.00           N
ATOM   1387  CA  PRO A 191     -17.555  25.911 -28.664  0.00  0.00           C
ATOM   1388  C   PRO A 191     -18.854  25.655 -27.933  0.00  0.00           C
ATOM   1389  O   PRO A 191     -18.912  25.175 -26.842  0.00  0.00           O
ATOM   1390  CB  PRO A 191     -16.905  24.607 -29.142  0.00  0.00           C
ATOM   1391  CG  PRO A 191     -16.126  24.138 -27.911  0.00  0.00           C
ATOM   1392  CD  PRO A 191     -15.701  25.536 -27.233  0.00  0.00           C
ATOM   1393  N   ALA A 192     -19.946  25.860 -28.653  0.00  0.00           N
ATOM   1394  CA  ALA A 192     -21.313  25.550 -28.085  0.00  0.00           C
ATOM   1395  C   ALA A 192     -21.945  24.186 -28.486  0.00  0.00           C
ATOM   1396  O   ALA A 192     -21.538  23.530 -29.457  0.00  0.00           O
ATOM   1397  CB  ALA A 192     -22.256  26.748 -28.359  0.00  0.00           C
ATOM   1398  N   VAL A 193     -22.822  23.542 -27.604  0.00  0.00           N
ATOM   1399  CA  VAL A 193     -23.455  22.214 -27.833  0.00  0.00           C
ATOM   1400  C   VAL A 193     -24.460  22.194 -28.970  0.00  0.00           C
ATOM   1401  O   VAL A 193     -25.442  22.946 -28.989  0.00  0.00           O
ATOM   1402  CB  VAL A 193     -24.120  21.747 -26.433  0.00  0.00           C
ATOM   1403  CG1 VAL A 193     -24.583  20.297 -26.726  0.00  0.00           C
ATOM   1404  CG2 VAL A 193     -23.018  21.845 -25.373  0.00  0.00           C
ATOM   1405  N   PRO A 194     -24.276  21.319 -29.992  0.00  0.00           N
ATOM   1406  CA  PRO A 194     -25.187  21.204 -31.111  0.00  0.00           C
ATOM   1407  C   PRO A 194     -26.229  20.111 -30.732  0.00  0.00           C
ATOM   1408  O   PRO A 194     -26.329  19.656 -29.605  0.00  0.00           O
ATOM   1409  CB  PRO A 194     -24.354  20.761 -32.275  0.00  0.00           C
ATOM   1410  CG  PRO A 194     -23.277  19.785 -31.589  0.00  0.00           C
ATOM   1411  CD  PRO A 194     -23.102  20.446 -30.220  0.00  0.00           C
ATOM   1412  N   GLN A 195     -27.100  19.791 -31.759  0.00  0.00           N
ATOM   1413  CA  GLN A 195     -27.934  18.676 -31.639  0.00  0.00           C
ATOM   1414  C   GLN A 195     -27.299  17.377 -32.272  0.00  0.00           C
ATOM   1415  O   GLN A 195     -28.040  16.452 -32.470  0.00  0.00           O
ATOM   1416  CB  GLN A 195     -29.367  18.919 -32.191  0.00  0.00           C
ATOM   1417  CG  GLN A 195     -30.166  19.905 -31.377  0.00  0.00           C
ATOM   1418  CD  GLN A 195     -30.001  21.401 -31.548  0.00  0.00           C
ATOM   1419  NE2 GLN A 195     -30.993  21.975 -32.040  0.00  0.00           N
ATOM   1420  OE1 GLN A 195     -28.961  22.054 -31.236  0.00  0.00           O
ATOM   1421  N   SER A 196     -26.057  17.378 -32.762  0.00  0.00           N
ATOM   1422  CA  SER A 196     -25.410  16.326 -33.560  0.00  0.00           C
ATOM   1423  C   SER A 196     -23.893  16.316 -33.289  0.00  0.00           C
ATOM   1424  O   SER A 196     -23.306  17.342 -33.229  0.00  0.00           O
ATOM   1425  CB  SER A 196     -25.717  16.735 -34.968  0.00  0.00           C
ATOM   1426  OG  SER A 196     -25.430  18.071 -35.280  0.00  0.00           O
ATOM   1427  N   PHE A 197     -23.334  15.144 -33.089  0.00  0.00           N
ATOM   1428  CA  PHE A 197     -22.006  14.938 -32.494  0.00  0.00           C
ATOM   1429  C   PHE A 197     -20.856  15.683 -33.190  0.00  0.00           C
ATOM   1430  O   PHE A 197     -20.868  15.769 -34.408  0.00  0.00           O
ATOM   1431  CB  PHE A 197     -21.610  13.518 -32.275  0.00  0.00           C
ATOM   1432  CG  PHE A 197     -20.101  13.206 -31.992  0.00  0.00           C
ATOM   1433  CD1 PHE A 197     -19.704  13.024 -30.670  0.00  0.00           C
ATOM   1434  CD2 PHE A 197     -19.207  13.153 -33.129  0.00  0.00           C
ATOM   1435  CE1 PHE A 197     -18.350  12.887 -30.410  0.00  0.00           C
ATOM   1436  CE2 PHE A 197     -17.801  13.016 -32.762  0.00  0.00           C
ATOM   1437  CZ  PHE A 197     -17.353  12.944 -31.425  0.00  0.00           C
ATOM   1438  N   GLN A 198     -19.900  16.265 -32.451  0.00  0.00           N
ATOM   1439  CA  GLN A 198     -18.995  17.222 -33.018  0.00  0.00           C
ATOM   1440  C   GLN A 198     -17.694  17.416 -32.110  0.00  0.00           C
ATOM   1441  O   GLN A 198     -17.817  17.688 -30.901  0.00  0.00           O
ATOM   1442  CB  GLN A 198     -19.691  18.567 -33.243  0.00  0.00           C
ATOM   1443  CG  GLN A 198     -18.716  19.708 -33.819  0.00  0.00           C
ATOM   1444  CD  GLN A 198     -19.326  21.074 -34.202  0.00  0.00           C
ATOM   1445  NE2 GLN A 198     -18.736  22.114 -33.670  0.00  0.00           N
ATOM   1446  OE1 GLN A 198     -20.214  21.261 -35.086  0.00  0.00           O
ATOM   1447  N   VAL A 199     -16.515  17.233 -32.736  0.00  0.00           N
ATOM   1448  CA  VAL A 199     -15.169  17.738 -32.335  0.00  0.00           C
ATOM   1449  C   VAL A 199     -15.059  19.232 -32.679  0.00  0.00           C
ATOM   1450  O   VAL A 199     -15.541  19.592 -33.775  0.00  0.00           O
ATOM   1451  CB  VAL A 199     -14.045  16.946 -33.014  0.00  0.00           C
ATOM   1452  CG1 VAL A 199     -12.635  17.299 -32.513  0.00  0.00           C
ATOM   1453  CG2 VAL A 199     -14.223  15.397 -32.848  0.00  0.00           C
ATOM   1454  N   ALA A 200     -14.609  20.003 -31.650  0.00  0.00           N
ATOM   1455  CA  ALA A 200     -14.281  21.403 -31.716  0.00  0.00           C
ATOM   1456  C   ALA A 200     -12.925  21.768 -31.027  0.00  0.00           C
ATOM   1457  O   ALA A 200     -12.336  20.992 -30.252  0.00  0.00           O
ATOM   1458  CB  ALA A 200     -15.337  22.143 -30.996  0.00  0.00           C
ATOM   1459  N   HIS A 201     -12.349  22.926 -31.402  0.00  0.00           N
ATOM   1460  CA  HIS A 201     -10.971  23.221 -30.924  0.00  0.00           C
ATOM   1461  C   HIS A 201     -11.057  24.365 -29.878  0.00  0.00           C
ATOM   1462  O   HIS A 201     -11.967  25.205 -30.002  0.00  0.00           O
ATOM   1463  CB  HIS A 201     -10.250  23.754 -32.220  0.00  0.00           C
ATOM   1464  CG  HIS A 201      -9.806  22.682 -33.114  0.00  0.00           C
ATOM   1465  CD2 HIS A 201      -9.801  21.379 -32.753  0.00  0.00           C
ATOM   1466  ND1 HIS A 201      -9.420  22.827 -34.444  0.00  0.00           N
ATOM   1467  CE1 HIS A 201      -9.147  21.593 -34.790  0.00  0.00           C
ATOM   1468  NE2 HIS A 201      -9.563  20.683 -33.902  0.00  0.00           N
ATOM   1469  N   LEU A 202     -10.093  24.422 -28.941  0.00  0.00           N
ATOM   1470  CA  LEU A 202      -9.989  25.456 -27.870  0.00  0.00           C
ATOM   1471  C   LEU A 202      -8.550  25.764 -27.487  0.00  0.00           C
ATOM   1472  O   LEU A 202      -8.171  25.833 -26.331  0.00  0.00           O
ATOM   1473  CB  LEU A 202     -10.876  25.033 -26.644  0.00  0.00           C
ATOM   1474  CG  LEU A 202     -11.024  26.048 -25.431  0.00  0.00           C
ATOM   1475  CD1 LEU A 202     -11.193  27.511 -25.894  0.00  0.00           C
ATOM   1476  CD2 LEU A 202     -11.971  25.329 -24.497  0.00  0.00           C
ATOM   1477  N   HIS A 203      -7.637  25.939 -28.457  0.00  0.00           N
ATOM   1478  CA  HIS A 203      -6.220  26.122 -28.290  0.00  0.00           C
ATOM   1479  C   HIS A 203      -5.773  27.454 -27.677  0.00  0.00           C
ATOM   1480  O   HIS A 203      -4.779  28.047 -28.070  0.00  0.00           O
ATOM   1481  CB  HIS A 203      -5.541  25.898 -29.671  0.00  0.00           C
ATOM   1482  CG  HIS A 203      -5.748  24.459 -30.225  0.00  0.00           C
ATOM   1483  CD2 HIS A 203      -4.850  23.452 -30.124  0.00  0.00           C
ATOM   1484  ND1 HIS A 203      -6.892  23.965 -30.861  0.00  0.00           N
ATOM   1485  CE1 HIS A 203      -6.678  22.669 -30.983  0.00  0.00           C
ATOM   1486  NE2 HIS A 203      -5.427  22.315 -30.621  0.00  0.00           N
ATOM   1487  N   ALA A 204      -6.557  28.221 -26.877  0.00  0.00           N
ATOM   1488  CA  ALA A 204      -6.447  29.714 -26.701  0.00  0.00           C
ATOM   1489  C   ALA A 204      -5.228  30.105 -25.785  0.00  0.00           C
ATOM   1490  O   ALA A 204      -4.684  29.336 -25.001  0.00  0.00           O
ATOM   1491  CB  ALA A 204      -7.730  29.963 -25.966  0.00  0.00           C
ATOM   1492  N   PRO A 205      -4.842  31.406 -25.681  0.00  0.00           N
ATOM   1493  CA  PRO A 205      -3.815  31.994 -24.817  0.00  0.00           C
ATOM   1494  C   PRO A 205      -4.085  31.650 -23.403  0.00  0.00           C
ATOM   1495  O   PRO A 205      -5.171  31.256 -22.970  0.00  0.00           O
ATOM   1496  CB  PRO A 205      -3.809  33.474 -25.079  0.00  0.00           C
ATOM   1497  CG  PRO A 205      -4.538  33.632 -26.384  0.00  0.00           C
ATOM   1498  CD  PRO A 205      -5.567  32.475 -26.368  0.00  0.00           C
ATOM   1499  N   THR A 206      -3.065  31.866 -22.561  0.00  0.00           N
ATOM   1500  CA  THR A 206      -3.133  31.520 -21.159  0.00  0.00           C
ATOM   1501  C   THR A 206      -4.123  32.517 -20.568  0.00  0.00           C
ATOM   1502  O   THR A 206      -3.971  33.751 -20.730  0.00  0.00           O
ATOM   1503  CB  THR A 206      -1.801  31.486 -20.480  0.00  0.00           C
ATOM   1504  CG2 THR A 206      -1.924  30.867 -19.046  0.00  0.00           C
ATOM   1505  OG1 THR A 206      -0.864  30.656 -21.059  0.00  0.00           O
ATOM   1506  N   GLY A 207      -5.185  31.962 -19.907  0.00  0.00           N
ATOM   1507  CA  GLY A 207      -6.142  32.683 -19.113  0.00  0.00           C
ATOM   1508  C   GLY A 207      -7.572  32.364 -19.470  0.00  0.00           C
ATOM   1509  O   GLY A 207      -8.520  32.871 -18.879  0.00  0.00           O
ATOM   1510  N   SER A 208      -7.747  31.420 -20.407  0.00  0.00           N
ATOM   1511  CA  SER A 208      -8.995  31.239 -21.186  0.00  0.00           C
ATOM   1512  C   SER A 208     -10.143  30.673 -20.391  0.00  0.00           C
ATOM   1513  O   SER A 208     -11.262  30.766 -20.808  0.00  0.00           O
ATOM   1514  CB  SER A 208      -8.647  30.222 -22.272  0.00  0.00           C
ATOM   1515  OG  SER A 208      -8.531  28.920 -21.899  0.00  0.00           O
ATOM   1516  N   GLY A 209      -9.887  30.159 -19.128  0.00  0.00           N
ATOM   1517  CA  GLY A 209     -10.973  29.654 -18.238  0.00  0.00           C
ATOM   1518  C   GLY A 209     -11.494  28.244 -18.660  0.00  0.00           C
ATOM   1519  O   GLY A 209     -12.490  27.861 -18.132  0.00  0.00           O
ATOM   1520  N   LYS A 210     -10.795  27.601 -19.572  0.00  0.00           N
ATOM   1521  CA  LYS A 210     -11.151  26.279 -20.131  0.00  0.00           C
ATOM   1522  C   LYS A 210     -11.403  25.104 -19.143  0.00  0.00           C
ATOM   1523  O   LYS A 210     -11.978  24.065 -19.469  0.00  0.00           O
ATOM   1524  CB  LYS A 210     -10.006  25.879 -21.139  0.00  0.00           C
ATOM   1525  CG  LYS A 210      -8.596  25.750 -20.620  0.00  0.00           C
ATOM   1526  CD  LYS A 210      -7.512  25.135 -21.584  0.00  0.00           C
ATOM   1527  CE  LYS A 210      -6.059  25.340 -21.093  0.00  0.00           C
ATOM   1528  NZ  LYS A 210      -5.826  24.661 -19.795  0.00  0.00           N
ATOM   1529  N   SER A 211     -10.842  25.138 -17.896  0.00  0.00           N
ATOM   1530  CA  SER A 211     -10.971  24.007 -16.968  0.00  0.00           C
ATOM   1531  C   SER A 211     -12.109  24.222 -15.905  0.00  0.00           C
ATOM   1532  O   SER A 211     -12.501  23.314 -15.140  0.00  0.00           O
ATOM   1533  CB  SER A 211      -9.649  23.633 -16.303  0.00  0.00           C
ATOM   1534  OG  SER A 211      -8.582  23.445 -17.184  0.00  0.00           O
ATOM   1535  N   THR A 212     -12.617  25.488 -15.759  0.00  0.00           N
ATOM   1536  CA  THR A 212     -13.577  26.080 -14.735  0.00  0.00           C
ATOM   1537  C   THR A 212     -14.787  26.887 -15.288  0.00  0.00           C
ATOM   1538  O   THR A 212     -15.904  26.414 -15.189  0.00  0.00           O
ATOM   1539  CB  THR A 212     -12.809  26.745 -13.599  0.00  0.00           C
ATOM   1540  CG2 THR A 212     -11.886  25.928 -12.771  0.00  0.00           C
ATOM   1541  OG1 THR A 212     -12.094  27.777 -14.151  0.00  0.00           O
ATOM   1542  N   LYS A 213     -14.515  28.120 -15.727  0.00  0.00           N
ATOM   1543  CA  LYS A 213     -15.594  29.023 -16.298  0.00  0.00           C
ATOM   1544  C   LYS A 213     -16.311  28.307 -17.528  0.00  0.00           C
ATOM   1545  O   LYS A 213     -17.551  28.461 -17.615  0.00  0.00           O
ATOM   1546  CB  LYS A 213     -14.959  30.411 -16.686  0.00  0.00           C
ATOM   1547  CG  LYS A 213     -16.061  31.404 -17.276  0.00  0.00           C
ATOM   1548  CD  LYS A 213     -17.008  31.860 -16.149  0.00  0.00           C
ATOM   1549  CE  LYS A 213     -18.142  32.646 -16.726  0.00  0.00           C
ATOM   1550  NZ  LYS A 213     -17.855  34.046 -17.063  0.00  0.00           N
ATOM   1551  N   VAL A 214     -15.609  27.615 -18.429  0.00  0.00           N
ATOM   1552  CA  VAL A 214     -16.157  27.051 -19.619  0.00  0.00           C
ATOM   1553  C   VAL A 214     -17.102  25.831 -19.309  0.00  0.00           C
ATOM   1554  O   VAL A 214     -18.149  25.730 -19.929  0.00  0.00           O
ATOM   1555  CB  VAL A 214     -15.058  26.747 -20.660  0.00  0.00           C
ATOM   1556  CG1 VAL A 214     -15.407  25.795 -21.761  0.00  0.00           C
ATOM   1557  CG2 VAL A 214     -14.525  28.076 -21.340  0.00  0.00           C
ATOM   1558  N   PRO A 215     -16.873  25.001 -18.299  0.00  0.00           N
ATOM   1559  CA  PRO A 215     -17.842  24.078 -17.651  0.00  0.00           C
ATOM   1560  C   PRO A 215     -19.008  24.706 -16.867  0.00  0.00           C
ATOM   1561  O   PRO A 215     -20.092  24.243 -17.137  0.00  0.00           O
ATOM   1562  CB  PRO A 215     -16.984  23.179 -16.785  0.00  0.00           C
ATOM   1563  CG  PRO A 215     -15.563  23.166 -17.313  0.00  0.00           C
ATOM   1564  CD  PRO A 215     -15.497  24.561 -17.927  0.00  0.00           C
ATOM   1565  N   ALA A 216     -18.781  25.697 -16.010  0.00  0.00           N
ATOM   1566  CA  ALA A 216     -19.869  26.444 -15.377  0.00  0.00           C
ATOM   1567  C   ALA A 216     -20.771  27.039 -16.479  0.00  0.00           C
ATOM   1568  O   ALA A 216     -21.985  27.101 -16.173  0.00  0.00           O
ATOM   1569  CB  ALA A 216     -19.239  27.603 -14.687  0.00  0.00           C
ATOM   1570  N   ALA A 217     -20.263  27.486 -17.659  0.00  0.00           N
ATOM   1571  CA  ALA A 217     -21.157  27.906 -18.771  0.00  0.00           C
ATOM   1572  C   ALA A 217     -21.923  26.792 -19.505  0.00  0.00           C
ATOM   1573  O   ALA A 217     -23.060  27.065 -20.033  0.00  0.00           O
ATOM   1574  CB  ALA A 217     -20.239  28.560 -19.872  0.00  0.00           C
ATOM   1575  N   TYR A 218     -21.339  25.567 -19.443  0.00  0.00           N
ATOM   1576  CA  TYR A 218     -22.134  24.420 -19.900  0.00  0.00           C
ATOM   1577  C   TYR A 218     -23.120  24.002 -18.889  0.00  0.00           C
ATOM   1578  O   TYR A 218     -24.278  23.786 -19.349  0.00  0.00           O
ATOM   1579  CB  TYR A 218     -21.256  23.236 -20.231  0.00  0.00           C
ATOM   1580  CG  TYR A 218     -20.301  23.452 -21.439  0.00  0.00           C
ATOM   1581  CD1 TYR A 218     -20.881  23.755 -22.696  0.00  0.00           C
ATOM   1582  CD2 TYR A 218     -18.955  23.091 -21.370  0.00  0.00           C
ATOM   1583  CE1 TYR A 218     -20.031  23.803 -23.850  0.00  0.00           C
ATOM   1584  CE2 TYR A 218     -18.086  23.319 -22.421  0.00  0.00           C
ATOM   1585  CZ  TYR A 218     -18.643  23.720 -23.654  0.00  0.00           C
ATOM   1586  OH  TYR A 218     -17.772  23.865 -24.682  0.00  0.00           O
ATOM   1587  N   ALA A 219     -22.844  24.140 -17.543  0.00  0.00           N
ATOM   1588  CA  ALA A 219     -23.796  23.847 -16.478  0.00  0.00           C
ATOM   1589  C   ALA A 219     -25.006  24.886 -16.410  0.00  0.00           C
ATOM   1590  O   ALA A 219     -26.118  24.509 -16.082  0.00  0.00           O
ATOM   1591  CB  ALA A 219     -23.088  23.821 -15.138  0.00  0.00           C
ATOM   1592  N   ALA A 220     -24.727  26.168 -16.792  0.00  0.00           N
ATOM   1593  CA  ALA A 220     -25.753  27.255 -16.824  0.00  0.00           C
ATOM   1594  C   ALA A 220     -26.739  27.074 -18.016  0.00  0.00           C
ATOM   1595  O   ALA A 220     -27.906  27.435 -17.802  0.00  0.00           O
ATOM   1596  CB  ALA A 220     -25.079  28.647 -16.885  0.00  0.00           C
ATOM   1597  N   GLN A 221     -26.371  26.448 -19.145  0.00  0.00           N
ATOM   1598  CA  GLN A 221     -27.213  26.045 -20.140  0.00  0.00           C
ATOM   1599  C   GLN A 221     -28.001  24.833 -19.863  0.00  0.00           C
ATOM   1600  O   GLN A 221     -29.058  24.694 -20.521  0.00  0.00           O
ATOM   1601  CB  GLN A 221     -26.422  25.837 -21.447  0.00  0.00           C
ATOM   1602  CG  GLN A 221     -26.085  27.209 -22.119  0.00  0.00           C
ATOM   1603  CD  GLN A 221     -25.100  27.170 -23.249  0.00  0.00           C
ATOM   1604  NE2 GLN A 221     -23.832  27.319 -23.021  0.00  0.00           N
ATOM   1605  OE1 GLN A 221     -25.400  26.869 -24.433  0.00  0.00           O
ATOM   1606  N   GLY A 222     -27.668  23.955 -18.885  0.00  0.00           N
ATOM   1607  CA  GLY A 222     -28.449  22.720 -18.501  0.00  0.00           C
ATOM   1608  C   GLY A 222     -27.740  21.415 -18.521  0.00  0.00           C
ATOM   1609  O   GLY A 222     -28.381  20.455 -18.157  0.00  0.00           O
ATOM   1610  N   TYR A 223     -26.446  21.427 -18.981  0.00  0.00           N
ATOM   1611  CA  TYR A 223     -25.616  20.344 -19.500  0.00  0.00           C
ATOM   1612  C   TYR A 223     -24.567  19.810 -18.467  0.00  0.00           C
ATOM   1613  O   TYR A 223     -24.102  20.565 -17.606  0.00  0.00           O
ATOM   1614  CB  TYR A 223     -24.887  20.818 -20.774  0.00  0.00           C
ATOM   1615  CG  TYR A 223     -25.839  20.971 -22.002  0.00  0.00           C
ATOM   1616  CD1 TYR A 223     -25.790  22.171 -22.758  0.00  0.00           C
ATOM   1617  CD2 TYR A 223     -26.701  19.953 -22.345  0.00  0.00           C
ATOM   1618  CE1 TYR A 223     -26.680  22.419 -23.873  0.00  0.00           C
ATOM   1619  CE2 TYR A 223     -27.534  20.120 -23.505  0.00  0.00           C
ATOM   1620  CZ  TYR A 223     -27.530  21.349 -24.235  0.00  0.00           C
ATOM   1621  OH  TYR A 223     -28.445  21.556 -25.290  0.00  0.00           O
ATOM   1622  N   LYS A 224     -24.090  18.567 -18.573  0.00  0.00           N
ATOM   1623  CA  LYS A 224     -23.018  17.926 -17.782  0.00  0.00           C
ATOM   1624  C   LYS A 224     -21.656  17.702 -18.512  0.00  0.00           C
ATOM   1625  O   LYS A 224     -21.654  17.525 -19.769  0.00  0.00           O
ATOM   1626  CB  LYS A 224     -23.538  16.634 -17.159  0.00  0.00           C
ATOM   1627  CG  LYS A 224     -24.546  16.858 -16.013  0.00  0.00           C
ATOM   1628  CD  LYS A 224     -24.670  15.552 -15.215  0.00  0.00           C
ATOM   1629  CE  LYS A 224     -25.250  14.454 -16.076  0.00  0.00           C
ATOM   1630  NZ  LYS A 224     -26.634  14.743 -16.524  0.00  0.00           N
ATOM   1631  N   VAL A 225     -20.583  17.684 -17.811  0.00  0.00           N
ATOM   1632  CA  VAL A 225     -19.224  17.810 -18.398  0.00  0.00           C
ATOM   1633  C   VAL A 225     -18.210  16.825 -17.777  0.00  0.00           C
ATOM   1634  O   VAL A 225     -18.115  16.710 -16.520  0.00  0.00           O
ATOM   1635  CB  VAL A 225     -18.611  19.208 -18.069  0.00  0.00           C
ATOM   1636  CG1 VAL A 225     -17.202  19.393 -18.674  0.00  0.00           C
ATOM   1637  CG2 VAL A 225     -19.479  20.420 -18.570  0.00  0.00           C
ATOM   1638  N   LEU A 226     -17.411  16.120 -18.593  0.00  0.00           N
ATOM   1639  CA  LEU A 226     -16.174  15.468 -18.146  0.00  0.00           C
ATOM   1640  C   LEU A 226     -15.004  16.265 -18.536  0.00  0.00           C
ATOM   1641  O   LEU A 226     -14.883  16.663 -19.705  0.00  0.00           O
ATOM   1642  CB  LEU A 226     -16.124  14.060 -18.725  0.00  0.00           C
ATOM   1643  CG  LEU A 226     -14.784  13.280 -18.450  0.00  0.00           C
ATOM   1644  CD1 LEU A 226     -14.431  13.095 -16.953  0.00  0.00           C
ATOM   1645  CD2 LEU A 226     -14.929  11.876 -19.029  0.00  0.00           C
ATOM   1646  N   VAL A 227     -13.969  16.355 -17.617  0.00  0.00           N
ATOM   1647  CA  VAL A 227     -12.648  16.943 -17.902  0.00  0.00           C
ATOM   1648  C   VAL A 227     -11.481  15.991 -17.762  0.00  0.00           C
ATOM   1649  O   VAL A 227     -11.077  15.476 -16.690  0.00  0.00           O
ATOM   1650  CB  VAL A 227     -12.285  18.108 -16.952  0.00  0.00           C
ATOM   1651  CG1 VAL A 227     -11.037  18.923 -17.315  0.00  0.00           C
ATOM   1652  CG2 VAL A 227     -13.561  19.070 -16.838  0.00  0.00           C
ATOM   1653  N   LEU A 228     -10.773  15.896 -18.872  0.00  0.00           N
ATOM   1654  CA  LEU A 228      -9.533  15.117 -19.071  0.00  0.00           C
ATOM   1655  C   LEU A 228      -8.227  15.913 -19.156  0.00  0.00           C
ATOM   1656  O   LEU A 228      -8.113  17.011 -19.752  0.00  0.00           O
ATOM   1657  CB  LEU A 228      -9.563  14.129 -20.232  0.00  0.00           C
ATOM   1658  CG  LEU A 228     -10.697  13.179 -20.190  0.00  0.00           C
ATOM   1659  CD1 LEU A 228     -10.406  12.053 -21.156  0.00  0.00           C
ATOM   1660  CD2 LEU A 228     -10.856  12.559 -18.788  0.00  0.00           C
ATOM   1661  N   ASN A 229      -7.183  15.407 -18.565  0.00  0.00           N
ATOM   1662  CA  ASN A 229      -5.777  15.946 -18.678  0.00  0.00           C
ATOM   1663  C   ASN A 229      -4.803  14.864 -18.343  0.00  0.00           C
ATOM   1664  O   ASN A 229      -5.179  13.742 -18.042  0.00  0.00           O
ATOM   1665  CB  ASN A 229      -5.646  17.289 -17.891  0.00  0.00           C
ATOM   1666  CG  ASN A 229      -5.160  17.087 -16.483  0.00  0.00           C
ATOM   1667  ND2 ASN A 229      -5.830  16.228 -15.673  0.00  0.00           N
ATOM   1668  OD1 ASN A 229      -4.073  17.527 -16.123  0.00  0.00           O
ATOM   1669  N   PRO A 230      -3.504  15.178 -18.558  0.00  0.00           N
ATOM   1670  CA  PRO A 230      -2.359  14.346 -18.040  0.00  0.00           C
ATOM   1671  C   PRO A 230      -2.246  14.206 -16.530  0.00  0.00           C
ATOM   1672  O   PRO A 230      -1.929  13.139 -16.014  0.00  0.00           O
ATOM   1673  CB  PRO A 230      -1.091  14.977 -18.595  0.00  0.00           C
ATOM   1674  CG  PRO A 230      -1.567  15.570 -19.901  0.00  0.00           C
ATOM   1675  CD  PRO A 230      -2.904  16.131 -19.421  0.00  0.00           C
ATOM   1676  N   SER A 231      -2.211  15.298 -15.872  0.00  0.00           N
ATOM   1677  CA  SER A 231      -1.646  15.477 -14.589  0.00  0.00           C
ATOM   1678  C   SER A 231      -2.618  15.103 -13.421  0.00  0.00           C
ATOM   1679  O   SER A 231      -3.680  15.735 -13.341  0.00  0.00           O
ATOM   1680  CB  SER A 231      -1.115  16.891 -14.383  0.00  0.00           C
ATOM   1681  OG  SER A 231      -0.626  17.122 -13.123  0.00  0.00           O
ATOM   1682  N   VAL A 232      -2.284  14.129 -12.568  0.00  0.00           N
ATOM   1683  CA  VAL A 232      -2.957  13.708 -11.413  0.00  0.00           C
ATOM   1684  C   VAL A 232      -2.993  14.836 -10.322  0.00  0.00           C
ATOM   1685  O   VAL A 232      -4.057  15.151  -9.806  0.00  0.00           O
ATOM   1686  CB  VAL A 232      -2.360  12.489 -10.729  0.00  0.00           C
ATOM   1687  CG1 VAL A 232      -3.078  12.067  -9.455  0.00  0.00           C
ATOM   1688  CG2 VAL A 232      -2.408  11.320 -11.715  0.00  0.00           C
ATOM   1689  N   ALA A 233      -1.942  15.582 -10.098  0.00  0.00           N
ATOM   1690  CA  ALA A 233      -1.897  16.819  -9.264  0.00  0.00           C
ATOM   1691  C   ALA A 233      -2.779  17.984  -9.769  0.00  0.00           C
ATOM   1692  O   ALA A 233      -3.482  18.600  -8.946  0.00  0.00           O
ATOM   1693  CB  ALA A 233      -0.413  17.263  -9.152  0.00  0.00           C
ATOM   1694  N   ALA A 234      -2.760  18.316 -11.050  0.00  0.00           N
ATOM   1695  CA  ALA A 234      -3.624  19.315 -11.601  0.00  0.00           C
ATOM   1696  C   ALA A 234      -5.098  19.021 -11.430  0.00  0.00           C
ATOM   1697  O   ALA A 234      -5.812  19.968 -11.126  0.00  0.00           O
ATOM   1698  CB  ALA A 234      -3.330  19.460 -13.138  0.00  0.00           C
ATOM   1699  N   THR A 235      -5.411  17.658 -11.406  0.00  0.00           N
ATOM   1700  CA  THR A 235      -6.735  17.094 -11.232  0.00  0.00           C
ATOM   1701  C   THR A 235      -7.241  17.168  -9.806  0.00  0.00           C
ATOM   1702  O   THR A 235      -8.356  17.641  -9.525  0.00  0.00           O
ATOM   1703  CB  THR A 235      -6.728  15.567 -11.503  0.00  0.00           C
ATOM   1704  CG2 THR A 235      -8.035  14.835 -11.537  0.00  0.00           C
ATOM   1705  OG1 THR A 235      -6.239  15.566 -12.844  0.00  0.00           O
ATOM   1706  N   LEU A 236      -6.433  16.815  -8.818  0.00  0.00           N
ATOM   1707  CA  LEU A 236      -6.570  17.185  -7.444  0.00  0.00           C
ATOM   1708  C   LEU A 236      -6.468  18.689  -7.080  0.00  0.00           C
ATOM   1709  O   LEU A 236      -6.537  19.066  -5.864  0.00  0.00           O
ATOM   1710  CB  LEU A 236      -5.565  16.258  -6.716  0.00  0.00           C
ATOM   1711  CG  LEU A 236      -5.726  14.707  -6.837  0.00  0.00           C
ATOM   1712  CD1 LEU A 236      -4.483  13.966  -6.237  0.00  0.00           C
ATOM   1713  CD2 LEU A 236      -6.941  14.161  -6.040  0.00  0.00           C
ATOM   1714  N   GLY A 237      -6.277  19.556  -8.096  0.00  0.00           N
ATOM   1715  CA  GLY A 237      -6.252  20.953  -8.005  0.00  0.00           C
ATOM   1716  C   GLY A 237      -7.582  21.619  -8.492  0.00  0.00           C
ATOM   1717  O   GLY A 237      -8.227  22.327  -7.732  0.00  0.00           O
ATOM   1718  N   PHE A 238      -7.960  21.405  -9.759  0.00  0.00           N
ATOM   1719  CA  PHE A 238      -9.222  21.864 -10.349  0.00  0.00           C
ATOM   1720  C   PHE A 238     -10.459  21.711  -9.469  0.00  0.00           C
ATOM   1721  O   PHE A 238     -11.292  22.635  -9.442  0.00  0.00           O
ATOM   1722  CB  PHE A 238      -9.506  21.076 -11.635  0.00  0.00           C
ATOM   1723  CG  PHE A 238      -8.410  21.147 -12.760  0.00  0.00           C
ATOM   1724  CD1 PHE A 238      -7.701  22.299 -13.137  0.00  0.00           C
ATOM   1725  CD2 PHE A 238      -8.169  19.958 -13.522  0.00  0.00           C
ATOM   1726  CE1 PHE A 238      -6.752  22.318 -14.146  0.00  0.00           C
ATOM   1727  CE2 PHE A 238      -7.228  19.994 -14.559  0.00  0.00           C
ATOM   1728  CZ  PHE A 238      -6.549  21.187 -14.929  0.00  0.00           C
ATOM   1729  N   GLY A 239     -10.565  20.571  -8.857  0.00  0.00           N
ATOM   1730  CA  GLY A 239     -11.690  20.190  -7.955  0.00  0.00           C
ATOM   1731  C   GLY A 239     -11.818  21.181  -6.787  0.00  0.00           C
ATOM   1732  O   GLY A 239     -12.972  21.668  -6.603  0.00  0.00           O
ATOM   1733  N   ALA A 240     -10.734  21.496  -6.052  0.00  0.00           N
ATOM   1734  CA  ALA A 240     -10.630  22.597  -5.123  0.00  0.00           C
ATOM   1735  C   ALA A 240     -11.025  23.950  -5.730  0.00  0.00           C
ATOM   1736  O   ALA A 240     -11.779  24.756  -5.130  0.00  0.00           O
ATOM   1737  CB  ALA A 240      -9.148  22.623  -4.604  0.00  0.00           C
ATOM   1738  N   TYR A 241     -10.443  24.271  -6.896  0.00  0.00           N
ATOM   1739  CA  TYR A 241     -10.741  25.449  -7.631  0.00  0.00           C
ATOM   1740  C   TYR A 241     -12.193  25.625  -8.038  0.00  0.00           C
ATOM   1741  O   TYR A 241     -12.765  26.711  -7.822  0.00  0.00           O
ATOM   1742  CB  TYR A 241      -9.820  25.474  -8.883  0.00  0.00           C
ATOM   1743  CG  TYR A 241      -9.568  26.777  -9.693  0.00  0.00           C
ATOM   1744  CD1 TYR A 241     -10.178  27.946  -9.238  0.00  0.00           C
ATOM   1745  CD2 TYR A 241      -8.741  26.793 -10.810  0.00  0.00           C
ATOM   1746  CE1 TYR A 241      -9.960  29.149  -9.894  0.00  0.00           C
ATOM   1747  CE2 TYR A 241      -8.543  28.020 -11.473  0.00  0.00           C
ATOM   1748  CZ  TYR A 241      -9.234  29.194 -11.147  0.00  0.00           C
ATOM   1749  OH  TYR A 241      -9.123  30.371 -11.806  0.00  0.00           O
ATOM   1750  N   MET A 242     -12.842  24.553  -8.426  0.00  0.00           N
ATOM   1751  CA  MET A 242     -14.222  24.478  -8.921  0.00  0.00           C
ATOM   1752  C   MET A 242     -15.256  24.503  -7.812  0.00  0.00           C
ATOM   1753  O   MET A 242     -16.314  25.069  -8.070  0.00  0.00           O
ATOM   1754  CB  MET A 242     -14.221  23.262  -9.896  0.00  0.00           C
ATOM   1755  CG  MET A 242     -15.479  23.290 -10.695  0.00  0.00           C
ATOM   1756  SD  MET A 242     -15.564  24.757 -11.762  0.00  0.00           S
ATOM   1757  CE  MET A 242     -16.657  24.279 -13.119  0.00  0.00           C
ATOM   1758  N   SER A 243     -15.047  23.983  -6.611  0.00  0.00           N
ATOM   1759  CA  SER A 243     -16.067  23.938  -5.509  0.00  0.00           C
ATOM   1760  C   SER A 243     -16.257  25.387  -4.891  0.00  0.00           C
ATOM   1761  O   SER A 243     -17.392  25.656  -4.509  0.00  0.00           O
ATOM   1762  CB  SER A 243     -15.453  23.065  -4.407  0.00  0.00           C
ATOM   1763  OG  SER A 243     -15.045  21.811  -4.923  0.00  0.00           O
ATOM   1764  N   LYS A 244     -15.225  26.268  -4.890  0.00  0.00           N
ATOM   1765  CA  LYS A 244     -15.281  27.757  -4.739  0.00  0.00           C
ATOM   1766  C   LYS A 244     -15.864  28.509  -5.920  0.00  0.00           C
ATOM   1767  O   LYS A 244     -16.625  29.423  -5.760  0.00  0.00           O
ATOM   1768  CB  LYS A 244     -13.830  28.189  -4.399  0.00  0.00           C
ATOM   1769  CG  LYS A 244     -13.788  29.709  -4.219  0.00  0.00           C
ATOM   1770  CD  LYS A 244     -12.629  30.057  -3.173  0.00  0.00           C
ATOM   1771  CE  LYS A 244     -12.320  31.528  -3.207  0.00  0.00           C
ATOM   1772  NZ  LYS A 244     -11.974  31.982  -1.810  0.00  0.00           N
ATOM   1773  N   ALA A 245     -15.306  28.229  -7.096  0.00  0.00           N
ATOM   1774  CA  ALA A 245     -15.606  29.063  -8.291  0.00  0.00           C
ATOM   1775  C   ALA A 245     -17.041  28.872  -8.831  0.00  0.00           C
ATOM   1776  O   ALA A 245     -17.691  29.871  -9.087  0.00  0.00           O
ATOM   1777  CB  ALA A 245     -14.600  28.744  -9.461  0.00  0.00           C
ATOM   1778  N   HIS A 246     -17.411  27.593  -9.074  0.00  0.00           N
ATOM   1779  CA  HIS A 246     -18.750  27.227  -9.480  0.00  0.00           C
ATOM   1780  C   HIS A 246     -19.754  26.974  -8.376  0.00  0.00           C
ATOM   1781  O   HIS A 246     -21.014  26.989  -8.555  0.00  0.00           O
ATOM   1782  CB  HIS A 246     -18.571  26.050 -10.513  0.00  0.00           C
ATOM   1783  CG  HIS A 246     -19.804  25.357 -11.083  0.00  0.00           C
ATOM   1784  CD2 HIS A 246     -20.824  26.041 -11.784  0.00  0.00           C
ATOM   1785  ND1 HIS A 246     -20.026  23.998 -11.232  0.00  0.00           N
ATOM   1786  CE1 HIS A 246     -21.139  23.861 -12.010  0.00  0.00           C
ATOM   1787  NE2 HIS A 246     -21.627  25.092 -12.342  0.00  0.00           N
ATOM   1788  N   GLY A 247     -19.188  26.747  -7.171  0.00  0.00           N
ATOM   1789  CA  GLY A 247     -19.824  26.777  -5.933  0.00  0.00           C
ATOM   1790  C   GLY A 247     -20.404  25.392  -5.523  0.00  0.00           C
ATOM   1791  O   GLY A 247     -21.219  25.338  -4.614  0.00  0.00           O
ATOM   1792  N   ILE A 248     -20.049  24.252  -6.141  0.00  0.00           N
ATOM   1793  CA  ILE A 248     -20.509  22.855  -5.775  0.00  0.00           C
ATOM   1794  C   ILE A 248     -19.349  21.790  -6.067  0.00  0.00           C
ATOM   1795  O   ILE A 248     -18.629  21.960  -6.990  0.00  0.00           O
ATOM   1796  CB  ILE A 248     -21.835  22.538  -6.496  0.00  0.00           C
ATOM   1797  CG1 ILE A 248     -22.354  21.145  -6.288  0.00  0.00           C
ATOM   1798  CG2 ILE A 248     -21.685  22.701  -7.999  0.00  0.00           C
ATOM   1799  CD1 ILE A 248     -23.688  20.803  -6.937  0.00  0.00           C
ATOM   1800  N   ASP A 249     -19.172  20.809  -5.180  0.00  0.00           N
ATOM   1801  CA  ASP A 249     -18.190  19.728  -5.202  0.00  0.00           C
ATOM   1802  C   ASP A 249     -18.285  18.869  -6.482  0.00  0.00           C
ATOM   1803  O   ASP A 249     -19.304  18.261  -6.714  0.00  0.00           O
ATOM   1804  CB  ASP A 249     -18.466  18.898  -3.897  0.00  0.00           C
ATOM   1805  CG  ASP A 249     -17.435  17.940  -3.360  0.00  0.00           C
ATOM   1806  OD1 ASP A 249     -17.781  17.282  -2.385  0.00  0.00           O
ATOM   1807  OD2 ASP A 249     -16.323  17.878  -3.921  0.00  0.00           O
ATOM   1808  N   PRO A 250     -17.187  18.696  -7.302  0.00  0.00           N
ATOM   1809  CA  PRO A 250     -17.303  17.920  -8.541  0.00  0.00           C
ATOM   1810  C   PRO A 250     -16.924  16.471  -8.246  0.00  0.00           C
ATOM   1811  O   PRO A 250     -16.339  16.198  -7.161  0.00  0.00           O
ATOM   1812  CB  PRO A 250     -16.353  18.639  -9.520  0.00  0.00           C
ATOM   1813  CG  PRO A 250     -15.248  18.985  -8.484  0.00  0.00           C
ATOM   1814  CD  PRO A 250     -15.987  19.522  -7.248  0.00  0.00           C
ATOM   1815  N   ASN A 251     -17.130  15.548  -9.158  0.00  0.00           N
ATOM   1816  CA  ASN A 251     -16.804  14.149  -9.015  0.00  0.00           C
ATOM   1817  C   ASN A 251     -15.271  14.013  -9.308  0.00  0.00           C
ATOM   1818  O   ASN A 251     -14.729  14.755 -10.139  0.00  0.00           O
ATOM   1819  CB  ASN A 251     -17.523  13.261 -10.087  0.00  0.00           C
ATOM   1820  CG  ASN A 251     -19.042  13.319 -10.115  0.00  0.00           C
ATOM   1821  ND2 ASN A 251     -19.659  14.359 -10.679  0.00  0.00           N
ATOM   1822  OD1 ASN A 251     -19.740  12.442  -9.649  0.00  0.00           O
ATOM   1823  N   ILE A 252     -14.514  13.212  -8.602  0.00  0.00           N
ATOM   1824  CA  ILE A 252     -13.065  12.970  -8.843  0.00  0.00           C
ATOM   1825  C   ILE A 252     -12.665  11.541  -9.216  0.00  0.00           C
ATOM   1826  O   ILE A 252     -13.210  10.683  -8.580  0.00  0.00           O
ATOM   1827  CB  ILE A 252     -12.173  13.354  -7.592  0.00  0.00           C
ATOM   1828  CG1 ILE A 252     -12.406  14.777  -7.149  0.00  0.00           C
ATOM   1829  CG2 ILE A 252     -10.735  13.111  -7.860  0.00  0.00           C
ATOM   1830  CD1 ILE A 252     -11.938  15.865  -8.147  0.00  0.00           C
ATOM   1831  N   ARG A 253     -11.862  11.292 -10.274  0.00  0.00           N
ATOM   1832  CA  ARG A 253     -11.330   9.986 -10.689  0.00  0.00           C
ATOM   1833  C   ARG A 253      -9.805  10.075 -10.793  0.00  0.00           C
ATOM   1834  O   ARG A 253      -9.279  10.720 -11.706  0.00  0.00           O
ATOM   1835  CB  ARG A 253     -12.002   9.396 -11.834  0.00  0.00           C
ATOM   1836  CG  ARG A 253     -13.490   9.129 -11.519  0.00  0.00           C
ATOM   1837  CD  ARG A 253     -14.233   8.489 -12.648  0.00  0.00           C
ATOM   1838  NE  ARG A 253     -14.257   7.022 -12.539  0.00  0.00           N
ATOM   1839  CZ  ARG A 253     -14.811   6.302 -11.515  0.00  0.00           C
ATOM   1840  NH1 ARG A 253     -15.658   6.887 -10.656  0.00  0.00           N
ATOM   1841  NH2 ARG A 253     -14.591   4.997 -11.455  0.00  0.00           N
ATOM   1842  N   THR A 254      -9.041   9.413  -9.905  0.00  0.00           N
ATOM   1843  CA  THR A 254      -7.623   9.180  -9.988  0.00  0.00           C
ATOM   1844  C   THR A 254      -7.340   7.733  -9.399  0.00  0.00           C
ATOM   1845  O   THR A 254      -8.314   7.047  -9.016  0.00  0.00           O
ATOM   1846  CB  THR A 254      -6.784  10.305  -9.357  0.00  0.00           C
ATOM   1847  CG2 THR A 254      -7.145  11.759  -9.624  0.00  0.00           C
ATOM   1848  OG1 THR A 254      -6.873  10.140  -7.946  0.00  0.00           O
ATOM   1849  N   GLY A 255      -6.075   7.368  -9.324  0.00  0.00           N
ATOM   1850  CA  GLY A 255      -5.526   6.175  -8.656  0.00  0.00           C
ATOM   1851  C   GLY A 255      -5.549   6.369  -7.164  0.00  0.00           C
ATOM   1852  O   GLY A 255      -6.058   5.566  -6.348  0.00  0.00           O
ATOM   1853  N   VAL A 256      -4.987   7.468  -6.684  0.00  0.00           N
ATOM   1854  CA  VAL A 256      -4.878   7.774  -5.220  0.00  0.00           C
ATOM   1855  C   VAL A 256      -6.219   8.217  -4.582  0.00  0.00           C
ATOM   1856  O   VAL A 256      -6.373   7.855  -3.440  0.00  0.00           O
ATOM   1857  CB  VAL A 256      -3.738   8.882  -4.934  0.00  0.00           C
ATOM   1858  CG1 VAL A 256      -2.347   8.370  -5.253  0.00  0.00           C
ATOM   1859  CG2 VAL A 256      -4.061  10.160  -5.806  0.00  0.00           C
ATOM   1860  N   ARG A 257      -7.110   8.825  -5.308  0.00  0.00           N
ATOM   1861  CA  ARG A 257      -8.477   9.221  -4.817  0.00  0.00           C
ATOM   1862  C   ARG A 257      -9.541   8.958  -5.964  0.00  0.00           C
ATOM   1863  O   ARG A 257      -9.317   9.384  -7.133  0.00  0.00           O
ATOM   1864  CB  ARG A 257      -8.418  10.701  -4.448  0.00  0.00           C
ATOM   1865  CG  ARG A 257      -7.671  11.248  -3.273  0.00  0.00           C
ATOM   1866  CD  ARG A 257      -8.277  10.878  -1.899  0.00  0.00           C
ATOM   1867  NE  ARG A 257      -7.850  11.778  -0.827  0.00  0.00           N
ATOM   1868  CZ  ARG A 257      -8.181  11.697   0.438  0.00  0.00           C
ATOM   1869  NH1 ARG A 257      -8.699  10.569   0.984  0.00  0.00           N
ATOM   1870  NH2 ARG A 257      -8.018  12.662   1.277  0.00  0.00           N
ATOM   1871  N   THR A 258     -10.684   8.407  -5.655  0.00  0.00           N
ATOM   1872  CA  THR A 258     -11.886   8.498  -6.379  0.00  0.00           C
ATOM   1873  C   THR A 258     -13.059   8.967  -5.579  0.00  0.00           C
ATOM   1874  O   THR A 258     -13.238   8.502  -4.469  0.00  0.00           O
ATOM   1875  CB  THR A 258     -12.128   7.187  -7.154  0.00  0.00           C
ATOM   1876  CG2 THR A 258     -13.507   7.212  -7.806  0.00  0.00           C
ATOM   1877  OG1 THR A 258     -11.173   7.122  -8.165  0.00  0.00           O
ATOM   1878  N   ILE A 259     -13.889   9.901  -5.999  0.00  0.00           N
ATOM   1879  CA  ILE A 259     -15.016  10.477  -5.259  0.00  0.00           C
ATOM   1880  C   ILE A 259     -16.178  10.777  -6.188  0.00  0.00           C
ATOM   1881  O   ILE A 259     -15.954  11.303  -7.282  0.00  0.00           O
ATOM   1882  CB  ILE A 259     -14.570  11.725  -4.427  0.00  0.00           C
ATOM   1883  CG1 ILE A 259     -13.451  11.384  -3.348  0.00  0.00           C
ATOM   1884  CG2 ILE A 259     -15.771  12.450  -3.827  0.00  0.00           C
ATOM   1885  CD1 ILE A 259     -13.914  10.603  -2.058  0.00  0.00           C
ATOM   1886  N   THR A 260     -17.425  10.513  -5.757  0.00  0.00           N
ATOM   1887  CA  THR A 260     -18.629  10.613  -6.627  0.00  0.00           C
ATOM   1888  C   THR A 260     -19.700  11.468  -5.982  0.00  0.00           C
ATOM   1889  O   THR A 260     -20.419  10.922  -5.155  0.00  0.00           O
ATOM   1890  CB  THR A 260     -19.110   9.151  -7.000  0.00  0.00           C
ATOM   1891  CG2 THR A 260     -20.240   9.253  -7.973  0.00  0.00           C
ATOM   1892  OG1 THR A 260     -18.034   8.449  -7.563  0.00  0.00           O
ATOM   1893  N   THR A 261     -19.693  12.762  -6.292  0.00  0.00           N
ATOM   1894  CA  THR A 261     -20.720  13.665  -5.855  0.00  0.00           C
ATOM   1895  C   THR A 261     -22.014  13.674  -6.685  0.00  0.00           C
ATOM   1896  O   THR A 261     -23.118  13.984  -6.177  0.00  0.00           O
ATOM   1897  CB  THR A 261     -20.217  15.117  -5.779  0.00  0.00           C
ATOM   1898  CG2 THR A 261     -19.088  15.146  -4.781  0.00  0.00           C
ATOM   1899  OG1 THR A 261     -19.816  15.634  -7.018  0.00  0.00           O
ATOM   1900  N   GLY A 262     -21.852  13.306  -7.961  0.00  0.00           N
ATOM   1901  CA  GLY A 262     -22.922  13.318  -8.936  0.00  0.00           C
ATOM   1902  C   GLY A 262     -23.261  14.620  -9.591  0.00  0.00           C
ATOM   1903  O   GLY A 262     -24.097  14.673 -10.460  0.00  0.00           O
ATOM   1904  N   ALA A 263     -22.507  15.664  -9.228  0.00  0.00           N
ATOM   1905  CA  ALA A 263     -22.562  17.027  -9.726  0.00  0.00           C
ATOM   1906  C   ALA A 263     -22.158  17.255 -11.194  0.00  0.00           C
ATOM   1907  O   ALA A 263     -21.532  16.357 -11.722  0.00  0.00           O
ATOM   1908  CB  ALA A 263     -21.859  17.895  -8.724  0.00  0.00           C
ATOM   1909  N   PRO A 264     -22.560  18.365 -11.813  0.00  0.00           N
ATOM   1910  CA  PRO A 264     -22.404  18.619 -13.223  0.00  0.00           C
ATOM   1911  C   PRO A 264     -21.010  18.636 -13.806  0.00  0.00           C
ATOM   1912  O   PRO A 264     -20.959  18.435 -15.043  0.00  0.00           O
ATOM   1913  CB  PRO A 264     -23.061  19.946 -13.653  0.00  0.00           C
ATOM   1914  CG  PRO A 264     -23.957  20.231 -12.445  0.00  0.00           C
ATOM   1915  CD  PRO A 264     -23.396  19.426 -11.277  0.00  0.00           C
ATOM   1916  N   VAL A 265     -19.926  18.526 -13.039  0.00  0.00           N
ATOM   1917  CA  VAL A 265     -18.554  18.309 -13.484  0.00  0.00           C
ATOM   1918  C   VAL A 265     -17.856  17.081 -12.894  0.00  0.00           C
ATOM   1919  O   VAL A 265     -18.069  16.729 -11.716  0.00  0.00           O
ATOM   1920  CB  VAL A 265     -17.688  19.558 -13.304  0.00  0.00           C
ATOM   1921  CG1 VAL A 265     -16.205  19.405 -13.841  0.00  0.00           C
ATOM   1922  CG2 VAL A 265     -18.315  20.801 -14.133  0.00  0.00           C
ATOM   1923  N   THR A 266     -16.999  16.483 -13.740  0.00  0.00           N
ATOM   1924  CA  THR A 266     -16.128  15.321 -13.328  0.00  0.00           C
ATOM   1925  C   THR A 266     -14.714  15.589 -13.803  0.00  0.00           C
ATOM   1926  O   THR A 266     -14.549  15.933 -14.971  0.00  0.00           O
ATOM   1927  CB  THR A 266     -16.605  14.097 -14.124  0.00  0.00           C
ATOM   1928  CG2 THR A 266     -15.857  12.828 -13.662  0.00  0.00           C
ATOM   1929  OG1 THR A 266     -17.945  13.830 -13.804  0.00  0.00           O
ATOM   1930  N   TYR A 267     -13.696  15.398 -12.921  0.00  0.00           N
ATOM   1931  CA  TYR A 267     -12.289  15.609 -13.236  0.00  0.00           C
ATOM   1932  C   TYR A 267     -11.568  14.193 -13.207  0.00  0.00           C
ATOM   1933  O   TYR A 267     -11.689  13.446 -12.195  0.00  0.00           O
ATOM   1934  CB  TYR A 267     -11.674  16.536 -12.173  0.00  0.00           C
ATOM   1935  CG  TYR A 267     -12.044  17.988 -12.442  0.00  0.00           C
ATOM   1936  CD1 TYR A 267     -11.458  18.751 -13.468  0.00  0.00           C
ATOM   1937  CD2 TYR A 267     -13.174  18.505 -11.702  0.00  0.00           C
ATOM   1938  CE1 TYR A 267     -11.997  20.031 -13.785  0.00  0.00           C
ATOM   1939  CE2 TYR A 267     -13.547  19.823 -11.901  0.00  0.00           C
ATOM   1940  CZ  TYR A 267     -12.968  20.598 -12.930  0.00  0.00           C
ATOM   1941  OH  TYR A 267     -13.395  21.845 -13.209  0.00  0.00           O
ATOM   1942  N   SER A 268     -10.603  13.969 -14.076  0.00  0.00           N
ATOM   1943  CA  SER A 268      -9.852  12.700 -14.295  0.00  0.00           C
ATOM   1944  C   SER A 268      -8.659  12.904 -15.255  0.00  0.00           C
ATOM   1945  O   SER A 268      -8.357  14.003 -15.747  0.00  0.00           O
ATOM   1946  CB  SER A 268     -10.766  11.606 -14.810  0.00  0.00           C
ATOM   1947  OG  SER A 268     -10.187  10.326 -14.859  0.00  0.00           O
ATOM   1948  N   THR A 269      -7.879  11.816 -15.321  0.00  0.00           N
ATOM   1949  CA  THR A 269      -6.625  11.762 -16.097  0.00  0.00           C
ATOM   1950  C   THR A 269      -6.616  10.713 -17.120  0.00  0.00           C
ATOM   1951  O   THR A 269      -7.499   9.855 -17.130  0.00  0.00           O
ATOM   1952  CB  THR A 269      -5.469  11.587 -15.121  0.00  0.00           C
ATOM   1953  CG2 THR A 269      -5.229  12.859 -14.332  0.00  0.00           C
ATOM   1954  OG1 THR A 269      -5.751  10.578 -14.181  0.00  0.00           O
ATOM   1955  N   TYR A 270      -5.758  10.811 -18.114  0.00  0.00           N
ATOM   1956  CA  TYR A 270      -5.940   9.924 -19.309  0.00  0.00           C
ATOM   1957  C   TYR A 270      -5.721   8.472 -18.960  0.00  0.00           C
ATOM   1958  O   TYR A 270      -6.481   7.621 -19.417  0.00  0.00           O
ATOM   1959  CB  TYR A 270      -4.907  10.316 -20.443  0.00  0.00           C
ATOM   1960  CG  TYR A 270      -5.364  11.482 -21.264  0.00  0.00           C
ATOM   1961  CD1 TYR A 270      -6.628  11.574 -21.893  0.00  0.00           C
ATOM   1962  CD2 TYR A 270      -4.621  12.658 -21.310  0.00  0.00           C
ATOM   1963  CE1 TYR A 270      -7.160  12.792 -22.352  0.00  0.00           C
ATOM   1964  CE2 TYR A 270      -5.176  13.937 -21.610  0.00  0.00           C
ATOM   1965  CZ  TYR A 270      -6.403  13.973 -22.281  0.00  0.00           C
ATOM   1966  OH  TYR A 270      -6.927  15.172 -22.707  0.00  0.00           O
ATOM   1967  N   GLY A 271      -4.820   8.228 -18.023  0.00  0.00           N
ATOM   1968  CA  GLY A 271      -4.652   6.852 -17.499  0.00  0.00           C
ATOM   1969  C   GLY A 271      -5.789   6.238 -16.619  0.00  0.00           C
ATOM   1970  O   GLY A 271      -6.117   5.063 -16.878  0.00  0.00           O
ATOM   1971  N   LYS A 272      -6.402   7.035 -15.740  0.00  0.00           N
ATOM   1972  CA  LYS A 272      -7.559   6.531 -15.006  0.00  0.00           C
ATOM   1973  C   LYS A 272      -8.754   6.285 -15.914  0.00  0.00           C
ATOM   1974  O   LYS A 272      -9.442   5.298 -15.796  0.00  0.00           O
ATOM   1975  CB  LYS A 272      -7.779   7.378 -13.719  0.00  0.00           C
ATOM   1976  CG  LYS A 272      -9.012   7.015 -12.854  0.00  0.00           C
ATOM   1977  CD  LYS A 272      -9.288   5.583 -12.306  0.00  0.00           C
ATOM   1978  CE  LYS A 272     -10.459   5.553 -11.185  0.00  0.00           C
ATOM   1979  NZ  LYS A 272     -10.777   4.107 -10.971  0.00  0.00           N
ATOM   1980  N   PHE A 273      -9.010   7.166 -16.869  0.00  0.00           N
ATOM   1981  CA  PHE A 273     -10.082   7.126 -17.861  0.00  0.00           C
ATOM   1982  C   PHE A 273     -10.012   5.757 -18.567  0.00  0.00           C
ATOM   1983  O   PHE A 273     -11.030   5.052 -18.539  0.00  0.00           O
ATOM   1984  CB  PHE A 273     -10.010   8.324 -18.783  0.00  0.00           C
ATOM   1985  CG  PHE A 273     -10.823   8.262 -19.998  0.00  0.00           C
ATOM   1986  CD1 PHE A 273     -12.147   8.696 -19.980  0.00  0.00           C
ATOM   1987  CD2 PHE A 273     -10.181   8.061 -21.242  0.00  0.00           C
ATOM   1988  CE1 PHE A 273     -12.897   8.629 -21.181  0.00  0.00           C
ATOM   1989  CE2 PHE A 273     -10.948   7.958 -22.422  0.00  0.00           C
ATOM   1990  CZ  PHE A 273     -12.304   8.262 -22.397  0.00  0.00           C
ATOM   1991  N   LEU A 274      -8.883   5.423 -19.133  0.00  0.00           N
ATOM   1992  CA  LEU A 274      -8.643   4.163 -19.866  0.00  0.00           C
ATOM   1993  C   LEU A 274      -8.676   2.854 -19.009  0.00  0.00           C
ATOM   1994  O   LEU A 274      -8.908   1.762 -19.567  0.00  0.00           O
ATOM   1995  CB  LEU A 274      -7.291   4.342 -20.486  0.00  0.00           C
ATOM   1996  CG  LEU A 274      -7.131   5.304 -21.641  0.00  0.00           C
ATOM   1997  CD1 LEU A 274      -5.635   5.426 -21.858  0.00  0.00           C
ATOM   1998  CD2 LEU A 274      -7.905   4.846 -22.876  0.00  0.00           C
ATOM   1999  N   ALA A 275      -8.467   3.012 -17.699  0.00  0.00           N
ATOM   2000  CA  ALA A 275      -8.579   1.956 -16.672  0.00  0.00           C
ATOM   2001  C   ALA A 275     -10.030   1.722 -16.240  0.00  0.00           C
ATOM   2002  O   ALA A 275     -10.392   0.607 -16.191  0.00  0.00           O
ATOM   2003  CB  ALA A 275      -7.795   2.275 -15.338  0.00  0.00           C
ATOM   2004  N   ASP A 276     -10.820   2.781 -16.213  0.00  0.00           N
ATOM   2005  CA  ASP A 276     -12.265   2.733 -16.102  0.00  0.00           C
ATOM   2006  C   ASP A 276     -12.848   2.283 -17.562  0.00  0.00           C
ATOM   2007  O   ASP A 276     -14.061   2.411 -17.815  0.00  0.00           O
ATOM   2008  CB  ASP A 276     -12.831   4.111 -15.705  0.00  0.00           C
ATOM   2009  CG  ASP A 276     -12.454   4.490 -14.248  0.00  0.00           C
ATOM   2010  OD1 ASP A 276     -12.423   3.650 -13.413  0.00  0.00           O
ATOM   2011  OD2 ASP A 276     -12.230   5.678 -13.967  0.00  0.00           O
ATOM   2012  N   GLY A 277     -12.030   1.843 -18.527  0.00  0.00           N
ATOM   2013  CA  GLY A 277     -12.354   1.496 -19.941  0.00  0.00           C
ATOM   2014  C   GLY A 277     -12.742   2.620 -20.897  0.00  0.00           C
ATOM   2015  O   GLY A 277     -12.986   2.320 -22.048  0.00  0.00           O
ATOM   2016  N   GLY A 278     -12.704   3.869 -20.383  0.00  0.00           N
ATOM   2017  CA  GLY A 278     -12.817   5.032 -21.260  0.00  0.00           C
ATOM   2018  C   GLY A 278     -13.965   5.895 -20.881  0.00  0.00           C
ATOM   2019  O   GLY A 278     -14.029   6.377 -19.697  0.00  0.00           O
ATOM   2020  N   CYS A 279     -14.987   5.984 -21.788  0.00  0.00           N
ATOM   2021  CA  CYS A 279     -16.201   6.816 -21.657  0.00  0.00           C
ATOM   2022  C   CYS A 279     -17.226   6.150 -20.732  0.00  0.00           C
ATOM   2023  O   CYS A 279     -17.457   4.906 -20.942  0.00  0.00           O
ATOM   2024  CB  CYS A 279     -16.748   7.155 -23.078  0.00  0.00           C
ATOM   2025  SG  CYS A 279     -15.458   8.037 -24.100  0.00  0.00           S
ATOM   2026  N   SER A 280     -17.817   6.920 -19.870  0.00  0.00           N
ATOM   2027  CA  SER A 280     -18.876   6.422 -19.050  0.00  0.00           C
ATOM   2028  C   SER A 280     -20.175   6.801 -19.714  0.00  0.00           C
ATOM   2029  O   SER A 280     -20.454   8.001 -20.017  0.00  0.00           O
ATOM   2030  CB  SER A 280     -18.757   7.216 -17.787  0.00  0.00           C
ATOM   2031  OG  SER A 280     -17.603   6.896 -17.090  0.00  0.00           O
ATOM   2032  N   GLY A 281     -21.052   5.807 -19.961  0.00  0.00           N
ATOM   2033  CA  GLY A 281     -22.266   5.966 -20.728  0.00  0.00           C
ATOM   2034  C   GLY A 281     -23.255   6.890 -20.006  0.00  0.00           C
ATOM   2035  O   GLY A 281     -23.314   6.964 -18.758  0.00  0.00           O
ATOM   2036  N   GLY A 282     -24.020   7.614 -20.876  0.00  0.00           N
ATOM   2037  CA  GLY A 282     -25.132   8.506 -20.517  0.00  0.00           C
ATOM   2038  C   GLY A 282     -24.726   9.762 -19.710  0.00  0.00           C
ATOM   2039  O   GLY A 282     -25.455  10.747 -19.518  0.00  0.00           O
ATOM   2040  N   ALA A 283     -23.506   9.803 -19.135  0.00  0.00           N
ATOM   2041  CA  ALA A 283     -23.009  10.687 -17.996  0.00  0.00           C
ATOM   2042  C   ALA A 283     -22.589  12.140 -18.292  0.00  0.00           C
ATOM   2043  O   ALA A 283     -22.181  12.859 -17.381  0.00  0.00           O
ATOM   2044  CB  ALA A 283     -21.719   9.903 -17.451  0.00  0.00           C
ATOM   2045  N   TYR A 284     -22.812  12.642 -19.509  0.00  0.00           N
ATOM   2046  CA  TYR A 284     -22.410  14.011 -19.927  0.00  0.00           C
ATOM   2047  C   TYR A 284     -22.687  14.282 -21.428  0.00  0.00           C
ATOM   2048  O   TYR A 284     -22.756  13.350 -22.262  0.00  0.00           O
ATOM   2049  CB  TYR A 284     -20.866  14.277 -19.732  0.00  0.00           C
ATOM   2050  CG  TYR A 284     -20.009  13.023 -19.888  0.00  0.00           C
ATOM   2051  CD1 TYR A 284     -19.522  12.421 -18.771  0.00  0.00           C
ATOM   2052  CD2 TYR A 284     -19.725  12.500 -21.163  0.00  0.00           C
ATOM   2053  CE1 TYR A 284     -18.603  11.366 -18.918  0.00  0.00           C
ATOM   2054  CE2 TYR A 284     -18.830  11.486 -21.347  0.00  0.00           C
ATOM   2055  CZ  TYR A 284     -18.252  10.877 -20.190  0.00  0.00           C
ATOM   2056  OH  TYR A 284     -17.277   9.959 -20.351  0.00  0.00           O
ATOM   2057  N   ASP A 285     -22.884  15.579 -21.779  0.00  0.00           N
ATOM   2058  CA  ASP A 285     -22.972  16.167 -23.160  0.00  0.00           C
ATOM   2059  C   ASP A 285     -21.609  16.674 -23.709  0.00  0.00           C
ATOM   2060  O   ASP A 285     -21.316  16.324 -24.841  0.00  0.00           O
ATOM   2061  CB  ASP A 285     -24.048  17.316 -23.211  0.00  0.00           C
ATOM   2062  CG  ASP A 285     -25.190  16.961 -22.242  0.00  0.00           C
ATOM   2063  OD1 ASP A 285     -25.031  16.994 -20.960  0.00  0.00           O
ATOM   2064  OD2 ASP A 285     -26.233  16.513 -22.738  0.00  0.00           O
ATOM   2065  N   ILE A 286     -20.763  17.230 -22.910  0.00  0.00           N
ATOM   2066  CA  ILE A 286     -19.396  17.664 -23.384  0.00  0.00           C
ATOM   2067  C   ILE A 286     -18.321  16.801 -22.820  0.00  0.00           C
ATOM   2068  O   ILE A 286     -18.386  16.464 -21.606  0.00  0.00           O
ATOM   2069  CB  ILE A 286     -19.156  19.159 -22.936  0.00  0.00           C
ATOM   2070  CG1 ILE A 286     -20.260  20.124 -23.258  0.00  0.00           C
ATOM   2071  CG2 ILE A 286     -17.862  19.651 -23.605  0.00  0.00           C
ATOM   2072  CD1 ILE A 286     -21.348  20.251 -22.156  0.00  0.00           C
ATOM   2073  N   ILE A 287     -17.235  16.609 -23.589  0.00  0.00           N
ATOM   2074  CA  ILE A 287     -15.997  16.113 -22.976  0.00  0.00           C
ATOM   2075  C   ILE A 287     -14.937  17.210 -23.335  0.00  0.00           C
ATOM   2076  O   ILE A 287     -14.848  17.682 -24.461  0.00  0.00           O
ATOM   2077  CB  ILE A 287     -15.635  14.687 -23.508  0.00  0.00           C
ATOM   2078  CG1 ILE A 287     -16.763  13.621 -23.149  0.00  0.00           C
ATOM   2079  CG2 ILE A 287     -14.346  14.335 -22.716  0.00  0.00           C
ATOM   2080  CD1 ILE A 287     -16.479  12.422 -23.945  0.00  0.00           C
ATOM   2081  N   ILE A 288     -14.075  17.635 -22.383  0.00  0.00           N
ATOM   2082  CA  ILE A 288     -13.006  18.524 -22.527  0.00  0.00           C
ATOM   2083  C   ILE A 288     -11.707  17.712 -22.434  0.00  0.00           C
ATOM   2084  O   ILE A 288     -11.447  17.022 -21.419  0.00  0.00           O
ATOM   2085  CB  ILE A 288     -13.160  19.703 -21.502  0.00  0.00           C
ATOM   2086  CG1 ILE A 288     -14.530  20.458 -21.557  0.00  0.00           C
ATOM   2087  CG2 ILE A 288     -11.985  20.732 -21.579  0.00  0.00           C
ATOM   2088  CD1 ILE A 288     -14.606  21.582 -20.516  0.00  0.00           C
ATOM   2089  N   CYS A 289     -10.919  17.647 -23.548  0.00  0.00           N
ATOM   2090  CA  CYS A 289      -9.621  17.014 -23.540  0.00  0.00           C
ATOM   2091  C   CYS A 289      -8.509  18.058 -23.503  0.00  0.00           C
ATOM   2092  O   CYS A 289      -8.066  18.551 -24.571  0.00  0.00           O
ATOM   2093  CB  CYS A 289      -9.453  16.201 -24.841  0.00  0.00           C
ATOM   2094  SG  CYS A 289     -10.318  14.632 -24.680  0.00  0.00           S
ATOM   2095  N   ASP A 290      -8.127  18.499 -22.313  0.00  0.00           N
ATOM   2096  CA  ASP A 290      -7.199  19.608 -22.187  0.00  0.00           C
ATOM   2097  C   ASP A 290      -5.721  19.083 -22.267  0.00  0.00           C
ATOM   2098  O   ASP A 290      -5.407  17.903 -22.167  0.00  0.00           O
ATOM   2099  CB  ASP A 290      -7.609  20.294 -20.879  0.00  0.00           C
ATOM   2100  CG  ASP A 290      -6.766  21.571 -20.552  0.00  0.00           C
ATOM   2101  OD1 ASP A 290      -6.763  21.954 -19.388  0.00  0.00           O
ATOM   2102  OD2 ASP A 290      -6.129  22.257 -21.411  0.00  0.00           O
ATOM   2103  N   GLU A 291      -4.815  19.998 -22.562  0.00  0.00           N
ATOM   2104  CA  GLU A 291      -3.422  19.795 -22.888  0.00  0.00           C
ATOM   2105  C   GLU A 291      -3.156  18.845 -24.076  0.00  0.00           C
ATOM   2106  O   GLU A 291      -2.185  18.082 -24.036  0.00  0.00           O
ATOM   2107  CB  GLU A 291      -2.624  19.360 -21.624  0.00  0.00           C
ATOM   2108  CG  GLU A 291      -2.966  20.175 -20.291  0.00  0.00           C
ATOM   2109  CD  GLU A 291      -1.780  20.936 -19.653  0.00  0.00           C
ATOM   2110  OE1 GLU A 291      -1.355  21.952 -20.182  0.00  0.00           O
ATOM   2111  OE2 GLU A 291      -1.310  20.562 -18.577  0.00  0.00           O
ATOM   2112  N   CYS A 292      -4.031  18.871 -25.046  0.00  0.00           N
ATOM   2113  CA  CYS A 292      -4.145  17.947 -26.233  0.00  0.00           C
ATOM   2114  C   CYS A 292      -2.805  17.945 -26.991  0.00  0.00           C
ATOM   2115  O   CYS A 292      -2.422  16.979 -27.712  0.00  0.00           O
ATOM   2116  CB  CYS A 292      -5.364  18.236 -27.072  0.00  0.00           C
ATOM   2117  SG  CYS A 292      -5.324  19.925 -27.960  0.00  0.00           S
ATOM   2118  N   HIS A 293      -2.045  19.052 -26.931  0.00  0.00           N
ATOM   2119  CA  HIS A 293      -0.717  19.168 -27.477  0.00  0.00           C
ATOM   2120  C   HIS A 293       0.175  17.911 -27.113  0.00  0.00           C
ATOM   2121  O   HIS A 293       1.036  17.499 -27.866  0.00  0.00           O
ATOM   2122  CB  HIS A 293      -0.050  20.425 -26.834  0.00  0.00           C
ATOM   2123  CG  HIS A 293       0.348  20.337 -25.358  0.00  0.00           C
ATOM   2124  CD2 HIS A 293       1.587  20.032 -24.995  0.00  0.00           C
ATOM   2125  ND1 HIS A 293      -0.313  20.924 -24.239  0.00  0.00           N
ATOM   2126  CE1 HIS A 293       0.551  20.912 -23.243  0.00  0.00           C
ATOM   2127  NE2 HIS A 293       1.764  20.399 -23.650  0.00  0.00           N
ATOM   2128  N   SER A 294      -0.119  17.251 -25.933  0.00  0.00           N
ATOM   2129  CA  SER A 294       0.847  16.376 -25.309  0.00  0.00           C
ATOM   2130  C   SER A 294       1.196  15.100 -26.104  0.00  0.00           C
ATOM   2131  O   SER A 294       0.299  14.346 -26.378  0.00  0.00           O
ATOM   2132  CB  SER A 294       0.224  15.988 -24.008  0.00  0.00           C
ATOM   2133  OG  SER A 294       0.145  17.038 -23.133  0.00  0.00           O
ATOM   2134  N   THR A 295       2.531  14.917 -26.437  0.00  0.00           N
ATOM   2135  CA  THR A 295       2.956  13.842 -27.297  0.00  0.00           C
ATOM   2136  C   THR A 295       3.368  12.662 -26.489  0.00  0.00           C
ATOM   2137  O   THR A 295       4.549  12.218 -26.527  0.00  0.00           O
ATOM   2138  CB  THR A 295       3.952  14.343 -28.344  0.00  0.00           C
ATOM   2139  CG2 THR A 295       3.178  15.042 -29.442  0.00  0.00           C
ATOM   2140  OG1 THR A 295       4.917  15.018 -27.617  0.00  0.00           O
ATOM   2141  N   ASP A 296       2.405  12.085 -25.813  0.00  0.00           N
ATOM   2142  CA  ASP A 296       2.548  11.004 -24.913  0.00  0.00           C
ATOM   2143  C   ASP A 296       1.469   9.942 -25.050  0.00  0.00           C
ATOM   2144  O   ASP A 296       0.286  10.176 -25.263  0.00  0.00           O
ATOM   2145  CB  ASP A 296       2.694  11.533 -23.485  0.00  0.00           C
ATOM   2146  CG  ASP A 296       2.469  10.484 -22.409  0.00  0.00           C
ATOM   2147  OD1 ASP A 296       1.277  10.267 -22.048  0.00  0.00           O
ATOM   2148  OD2 ASP A 296       3.392   9.834 -21.950  0.00  0.00           O
ATOM   2149  N   SER A 297       1.973   8.737 -24.889  0.00  0.00           N
ATOM   2150  CA  SER A 297       1.352   7.516 -24.917  0.00  0.00           C
ATOM   2151  C   SER A 297       0.015   7.321 -24.207  0.00  0.00           C
ATOM   2152  O   SER A 297      -0.927   6.737 -24.773  0.00  0.00           O
ATOM   2153  CB  SER A 297       2.325   6.511 -24.347  0.00  0.00           C
ATOM   2154  OG  SER A 297       3.059   6.950 -23.209  0.00  0.00           O
ATOM   2155  N   THR A 298      -0.026   7.778 -22.916  0.00  0.00           N
ATOM   2156  CA  THR A 298      -1.281   7.720 -22.158  0.00  0.00           C
ATOM   2157  C   THR A 298      -2.312   8.734 -22.698  0.00  0.00           C
ATOM   2158  O   THR A 298      -3.504   8.449 -22.785  0.00  0.00           O
ATOM   2159  CB  THR A 298      -1.027   7.916 -20.616  0.00  0.00           C
ATOM   2160  CG2 THR A 298      -2.196   7.429 -19.844  0.00  0.00           C
ATOM   2161  OG1 THR A 298       0.067   7.159 -20.260  0.00  0.00           O
ATOM   2162  N   THR A 299      -1.811   9.829 -23.206  0.00  0.00           N
ATOM   2163  CA  THR A 299      -2.639  10.964 -23.671  0.00  0.00           C
ATOM   2164  C   THR A 299      -3.309  10.584 -24.966  0.00  0.00           C
ATOM   2165  O   THR A 299      -4.482  10.844 -25.141  0.00  0.00           O
ATOM   2166  CB  THR A 299      -1.814  12.305 -23.901  0.00  0.00           C
ATOM   2167  CG2 THR A 299      -2.594  13.422 -24.500  0.00  0.00           C
ATOM   2168  OG1 THR A 299      -1.470  12.536 -22.564  0.00  0.00           O
ATOM   2169  N   ILE A 300      -2.457  10.001 -25.839  0.00  0.00           N
ATOM   2170  CA  ILE A 300      -2.840   9.889 -27.269  0.00  0.00           C
ATOM   2171  C   ILE A 300      -3.800   8.698 -27.440  0.00  0.00           C
ATOM   2172  O   ILE A 300      -4.755   8.701 -28.203  0.00  0.00           O
ATOM   2173  CB  ILE A 300      -1.503   9.627 -27.992  0.00  0.00           C
ATOM   2174  CG1 ILE A 300      -0.757  10.978 -28.234  0.00  0.00           C
ATOM   2175  CG2 ILE A 300      -1.719   9.029 -29.411  0.00  0.00           C
ATOM   2176  CD1 ILE A 300       0.611  10.910 -28.999  0.00  0.00           C
ATOM   2177  N   LEU A 301      -3.534   7.617 -26.663  0.00  0.00           N
ATOM   2178  CA  LEU A 301      -4.414   6.400 -26.517  0.00  0.00           C
ATOM   2179  C   LEU A 301      -5.666   6.783 -25.745  0.00  0.00           C
ATOM   2180  O   LEU A 301      -6.767   6.238 -26.116  0.00  0.00           O
ATOM   2181  CB  LEU A 301      -3.605   5.248 -25.889  0.00  0.00           C
ATOM   2182  CG  LEU A 301      -4.321   3.972 -25.444  0.00  0.00           C
ATOM   2183  CD1 LEU A 301      -5.122   3.283 -26.670  0.00  0.00           C
ATOM   2184  CD2 LEU A 301      -3.408   2.824 -24.873  0.00  0.00           C
ATOM   2185  N   GLY A 302      -5.620   7.849 -24.959  0.00  0.00           N
ATOM   2186  CA  GLY A 302      -6.720   8.508 -24.205  0.00  0.00           C
ATOM   2187  C   GLY A 302      -7.706   9.340 -25.061  0.00  0.00           C
ATOM   2188  O   GLY A 302      -8.957   9.054 -25.114  0.00  0.00           O
ATOM   2189  N   ILE A 303      -7.182  10.326 -25.777  0.00  0.00           N
ATOM   2190  CA  ILE A 303      -7.926  11.098 -26.790  0.00  0.00           C
ATOM   2191  C   ILE A 303      -8.443  10.275 -27.927  0.00  0.00           C
ATOM   2192  O   ILE A 303      -9.598  10.457 -28.234  0.00  0.00           O
ATOM   2193  CB  ILE A 303      -7.015  12.295 -27.150  0.00  0.00           C
ATOM   2194  CG1 ILE A 303      -6.855  13.271 -25.976  0.00  0.00           C
ATOM   2195  CG2 ILE A 303      -7.589  13.046 -28.334  0.00  0.00           C
ATOM   2196  CD1 ILE A 303      -5.787  14.372 -26.303  0.00  0.00           C
ATOM   2197  N   GLY A 304      -7.709   9.251 -28.487  0.00  0.00           N
ATOM   2198  CA  GLY A 304      -8.108   8.281 -29.447  0.00  0.00           C
ATOM   2199  C   GLY A 304      -9.204   7.421 -28.888  0.00  0.00           C
ATOM   2200  O   GLY A 304     -10.063   7.055 -29.706  0.00  0.00           O
ATOM   2201  N   THR A 305      -9.330   7.161 -27.543  0.00  0.00           N
ATOM   2202  CA  THR A 305     -10.416   6.407 -26.924  0.00  0.00           C
ATOM   2203  C   THR A 305     -11.725   7.286 -26.873  0.00  0.00           C
ATOM   2204  O   THR A 305     -12.750   6.814 -27.274  0.00  0.00           O
ATOM   2205  CB  THR A 305     -10.016   5.837 -25.632  0.00  0.00           C
ATOM   2206  CG2 THR A 305     -11.185   5.010 -25.061  0.00  0.00           C
ATOM   2207  OG1 THR A 305      -8.890   4.970 -25.726  0.00  0.00           O
ATOM   2208  N   VAL A 306     -11.615   8.569 -26.489  0.00  0.00           N
ATOM   2209  CA  VAL A 306     -12.715   9.558 -26.652  0.00  0.00           C
ATOM   2210  C   VAL A 306     -13.307   9.600 -28.060  0.00  0.00           C
ATOM   2211  O   VAL A 306     -14.528   9.555 -28.255  0.00  0.00           O
ATOM   2212  CB  VAL A 306     -12.320  10.974 -26.240  0.00  0.00           C
ATOM   2213  CG1 VAL A 306     -13.484  12.090 -26.422  0.00  0.00           C
ATOM   2214  CG2 VAL A 306     -11.948  11.092 -24.749  0.00  0.00           C
ATOM   2215  N   LEU A 307     -12.395   9.795 -29.026  0.00  0.00           N
ATOM   2216  CA  LEU A 307     -12.701  10.060 -30.404  0.00  0.00           C
ATOM   2217  C   LEU A 307     -13.356   8.779 -31.074  0.00  0.00           C
ATOM   2218  O   LEU A 307     -14.053   8.838 -32.069  0.00  0.00           O
ATOM   2219  CB  LEU A 307     -11.474  10.510 -31.146  0.00  0.00           C
ATOM   2220  CG  LEU A 307     -11.104  11.929 -30.900  0.00  0.00           C
ATOM   2221  CD1 LEU A 307      -9.713  12.279 -31.355  0.00  0.00           C
ATOM   2222  CD2 LEU A 307     -12.057  13.040 -31.489  0.00  0.00           C
ATOM   2223  N   ASP A 308     -13.236   7.569 -30.501  0.00  0.00           N
ATOM   2224  CA  ASP A 308     -13.950   6.340 -30.794  0.00  0.00           C
ATOM   2225  C   ASP A 308     -15.217   6.169 -29.989  0.00  0.00           C
ATOM   2226  O   ASP A 308     -16.316   5.939 -30.521  0.00  0.00           O
ATOM   2227  CB  ASP A 308     -13.028   5.126 -30.613  0.00  0.00           C
ATOM   2228  CG  ASP A 308     -13.745   3.773 -30.625  0.00  0.00           C
ATOM   2229  OD1 ASP A 308     -13.837   3.067 -29.594  0.00  0.00           O
ATOM   2230  OD2 ASP A 308     -14.372   3.443 -31.669  0.00  0.00           O
ATOM   2231  N   GLN A 309     -15.159   6.394 -28.695  0.00  0.00           N
ATOM   2232  CA  GLN A 309     -16.245   5.980 -27.820  0.00  0.00           C
ATOM   2233  C   GLN A 309     -17.447   6.936 -27.729  0.00  0.00           C
ATOM   2234  O   GLN A 309     -18.583   6.482 -27.474  0.00  0.00           O
ATOM   2235  CB  GLN A 309     -15.679   5.617 -26.474  0.00  0.00           C
ATOM   2236  CG  GLN A 309     -14.994   4.211 -26.421  0.00  0.00           C
ATOM   2237  CD  GLN A 309     -14.421   3.833 -25.080  0.00  0.00           C
ATOM   2238  NE2 GLN A 309     -13.707   2.730 -24.916  0.00  0.00           N
ATOM   2239  OE1 GLN A 309     -14.818   4.466 -24.091  0.00  0.00           O
ATOM   2240  N   ALA A 310     -17.142   8.234 -27.843  0.00  0.00           N
ATOM   2241  CA  ALA A 310     -18.031   9.283 -27.377  0.00  0.00           C
ATOM   2242  C   ALA A 310     -19.469   9.415 -27.924  0.00  0.00           C
ATOM   2243  O   ALA A 310     -20.470   9.562 -27.185  0.00  0.00           O
ATOM   2244  CB  ALA A 310     -17.241  10.648 -27.472  0.00  0.00           C
ATOM   2245  N   GLU A 311     -19.583   9.219 -29.247  0.00  0.00           N
ATOM   2246  CA  GLU A 311     -20.996   9.155 -29.762  0.00  0.00           C
ATOM   2247  C   GLU A 311     -21.705   7.843 -29.422  0.00  0.00           C
ATOM   2248  O   GLU A 311     -22.890   7.754 -29.006  0.00  0.00           O
ATOM   2249  CB  GLU A 311     -20.916   9.451 -31.283  0.00  0.00           C
ATOM   2250  CG  GLU A 311     -22.294   9.772 -31.901  0.00  0.00           C
ATOM   2251  CD  GLU A 311     -23.252   8.651 -32.338  0.00  0.00           C
ATOM   2252  OE1 GLU A 311     -24.463   8.912 -32.298  0.00  0.00           O
ATOM   2253  OE2 GLU A 311     -22.732   7.579 -32.736  0.00  0.00           O
ATOM   2254  N   THR A 312     -20.977   6.703 -29.402  0.00  0.00           N
ATOM   2255  CA  THR A 312     -21.537   5.440 -28.935  0.00  0.00           C
ATOM   2256  C   THR A 312     -21.914   5.504 -27.398  0.00  0.00           C
ATOM   2257  O   THR A 312     -22.869   4.874 -26.999  0.00  0.00           O
ATOM   2258  CB  THR A 312     -20.510   4.311 -29.148  0.00  0.00           C
ATOM   2259  CG2 THR A 312     -20.911   2.881 -28.673  0.00  0.00           C
ATOM   2260  OG1 THR A 312     -20.056   4.438 -30.454  0.00  0.00           O
ATOM   2261  N   ALA A 313     -21.185   6.283 -26.641  0.00  0.00           N
ATOM   2262  CA  ALA A 313     -21.425   6.491 -25.207  0.00  0.00           C
ATOM   2263  C   ALA A 313     -22.614   7.389 -24.897  0.00  0.00           C
ATOM   2264  O   ALA A 313     -23.279   7.177 -23.913  0.00  0.00           O
ATOM   2265  CB  ALA A 313     -20.108   7.062 -24.652  0.00  0.00           C
ATOM   2266  N   GLY A 314     -22.945   8.275 -25.861  0.00  0.00           N
ATOM   2267  CA  GLY A 314     -24.091   9.237 -25.902  0.00  0.00           C
ATOM   2268  C   GLY A 314     -23.718  10.694 -25.646  0.00  0.00           C
ATOM   2269  O   GLY A 314     -24.578  11.578 -25.504  0.00  0.00           O
ATOM   2270  N   ALA A 315     -22.443  11.017 -25.648  0.00  0.00           N
ATOM   2271  CA  ALA A 315     -21.861  12.283 -25.494  0.00  0.00           C
ATOM   2272  C   ALA A 315     -22.045  13.102 -26.826  0.00  0.00           C
ATOM   2273  O   ALA A 315     -22.054  12.533 -27.895  0.00  0.00           O
ATOM   2274  CB  ALA A 315     -20.410  11.987 -25.133  0.00  0.00           C
ATOM   2275  N   ARG A 316     -22.055  14.469 -26.836  0.00  0.00           N
ATOM   2276  CA  ARG A 316     -22.167  15.256 -28.071  0.00  0.00           C
ATOM   2277  C   ARG A 316     -20.886  15.998 -28.482  0.00  0.00           C
ATOM   2278  O   ARG A 316     -20.499  15.868 -29.606  0.00  0.00           O
ATOM   2279  CB  ARG A 316     -23.289  16.205 -27.873  0.00  0.00           C
ATOM   2280  CG  ARG A 316     -24.582  15.536 -28.457  0.00  0.00           C
ATOM   2281  CD  ARG A 316     -25.825  16.440 -28.299  0.00  0.00           C
ATOM   2282  NE  ARG A 316     -26.386  16.268 -27.018  0.00  0.00           N
ATOM   2283  CZ  ARG A 316     -27.345  17.035 -26.417  0.00  0.00           C
ATOM   2284  NH1 ARG A 316     -27.757  18.153 -27.021  0.00  0.00           N
ATOM   2285  NH2 ARG A 316     -27.765  16.698 -25.279  0.00  0.00           N
ATOM   2286  N   LEU A 317     -20.321  16.776 -27.573  0.00  0.00           N
ATOM   2287  CA  LEU A 317     -19.296  17.704 -27.932  0.00  0.00           C
ATOM   2288  C   LEU A 317     -17.940  17.228 -27.461  0.00  0.00           C
ATOM   2289  O   LEU A 317     -17.754  17.027 -26.277  0.00  0.00           O
ATOM   2290  CB  LEU A 317     -19.694  19.055 -27.331  0.00  0.00           C
ATOM   2291  CG  LEU A 317     -18.811  20.288 -27.685  0.00  0.00           C
ATOM   2292  CD1 LEU A 317     -18.952  20.630 -29.161  0.00  0.00           C
ATOM   2293  CD2 LEU A 317     -19.372  21.481 -26.874  0.00  0.00           C
ATOM   2294  N   VAL A 318     -16.860  17.243 -28.254  0.00  0.00           N
ATOM   2295  CA  VAL A 318     -15.423  16.958 -27.865  0.00  0.00           C
ATOM   2296  C   VAL A 318     -14.632  18.243 -28.073  0.00  0.00           C
ATOM   2297  O   VAL A 318     -14.672  18.810 -29.169  0.00  0.00           O
ATOM   2298  CB  VAL A 318     -14.818  15.782 -28.719  0.00  0.00           C
ATOM   2299  CG1 VAL A 318     -13.374  15.516 -28.386  0.00  0.00           C
ATOM   2300  CG2 VAL A 318     -15.641  14.560 -28.597  0.00  0.00           C
ATOM   2301  N   VAL A 319     -14.003  18.754 -26.975  0.00  0.00           N
ATOM   2302  CA  VAL A 319     -13.397  20.064 -26.906  0.00  0.00           C
ATOM   2303  C   VAL A 319     -11.886  19.778 -26.757  0.00  0.00           C
ATOM   2304  O   VAL A 319     -11.446  19.388 -25.660  0.00  0.00           O
ATOM   2305  CB  VAL A 319     -13.988  20.913 -25.775  0.00  0.00           C
ATOM   2306  CG1 VAL A 319     -13.249  22.193 -25.756  0.00  0.00           C
ATOM   2307  CG2 VAL A 319     -15.501  21.103 -26.094  0.00  0.00           C
ATOM   2308  N   LEU A 320     -11.121  19.875 -27.801  0.00  0.00           N
ATOM   2309  CA  LEU A 320      -9.652  19.714 -27.783  0.00  0.00           C
ATOM   2310  C   LEU A 320      -8.965  21.018 -27.322  0.00  0.00           C
ATOM   2311  O   LEU A 320      -8.825  21.900 -28.145  0.00  0.00           O
ATOM   2312  CB  LEU A 320      -9.006  19.266 -29.092  0.00  0.00           C
ATOM   2313  CG  LEU A 320      -9.666  18.128 -29.776  0.00  0.00           C
ATOM   2314  CD1 LEU A 320      -8.910  17.831 -31.088  0.00  0.00           C
ATOM   2315  CD2 LEU A 320      -9.634  16.852 -28.971  0.00  0.00           C
ATOM   2316  N   ALA A 321      -8.629  21.094 -26.022  0.00  0.00           N
ATOM   2317  CA  ALA A 321      -8.097  22.337 -25.467  0.00  0.00           C
ATOM   2318  C   ALA A 321      -6.622  22.258 -25.100  0.00  0.00           C
ATOM   2319  O   ALA A 321      -5.968  21.196 -25.189  0.00  0.00           O
ATOM   2320  CB  ALA A 321      -8.971  22.780 -24.268  0.00  0.00           C
ATOM   2321  N   THR A 322      -5.993  23.440 -24.844  0.00  0.00           N
ATOM   2322  CA  THR A 322      -4.529  23.578 -24.532  0.00  0.00           C
ATOM   2323  C   THR A 322      -4.260  25.082 -24.537  0.00  0.00           C
ATOM   2324  O   THR A 322      -4.959  25.800 -25.298  0.00  0.00           O
ATOM   2325  CB  THR A 322      -3.615  22.750 -25.551  0.00  0.00           C
ATOM   2326  CG2 THR A 322      -3.792  23.067 -27.024  0.00  0.00           C
ATOM   2327  OG1 THR A 322      -2.251  23.156 -25.306  0.00  0.00           O
ATOM   2328  N   ALA A 323      -3.281  25.594 -23.795  0.00  0.00           N
ATOM   2329  CA  ALA A 323      -2.899  26.969 -24.031  0.00  0.00           C
ATOM   2330  C   ALA A 323      -2.094  27.302 -25.363  0.00  0.00           C
ATOM   2331  O   ALA A 323      -1.621  28.454 -25.527  0.00  0.00           O
ATOM   2332  CB  ALA A 323      -2.086  27.465 -22.797  0.00  0.00           C
ATOM   2333  N   THR A 324      -1.797  26.279 -26.155  0.00  0.00           N
ATOM   2334  CA  THR A 324      -0.750  26.384 -27.247  0.00  0.00           C
ATOM   2335  C   THR A 324      -1.226  25.584 -28.572  0.00  0.00           C
ATOM   2336  O   THR A 324      -1.593  24.451 -28.431  0.00  0.00           O
ATOM   2337  CB  THR A 324       0.697  25.864 -26.787  0.00  0.00           C
ATOM   2338  CG2 THR A 324       1.718  26.359 -27.863  0.00  0.00           C
ATOM   2339  OG1 THR A 324       0.978  26.434 -25.538  0.00  0.00           O
ATOM   2340  N   PRO A 325      -1.247  26.185 -29.761  0.00  0.00           N
ATOM   2341  CA  PRO A 325      -1.678  25.530 -30.929  0.00  0.00           C
ATOM   2342  C   PRO A 325      -0.640  24.766 -31.679  0.00  0.00           C
ATOM   2343  O   PRO A 325       0.405  25.343 -31.969  0.00  0.00           O
ATOM   2344  CB  PRO A 325      -2.315  26.568 -31.861  0.00  0.00           C
ATOM   2345  CG  PRO A 325      -1.594  27.860 -31.434  0.00  0.00           C
ATOM   2346  CD  PRO A 325      -1.059  27.643 -30.042  0.00  0.00           C
ATOM   2347  N   PRO A 326      -0.857  23.478 -31.984  0.00  0.00           N
ATOM   2348  CA  PRO A 326       0.111  22.728 -32.744  0.00  0.00           C
ATOM   2349  C   PRO A 326       0.115  23.083 -34.261  0.00  0.00           C
ATOM   2350  O   PRO A 326      -0.830  23.540 -34.886  0.00  0.00           O
ATOM   2351  CB  PRO A 326      -0.248  21.309 -32.617  0.00  0.00           C
ATOM   2352  CG  PRO A 326      -1.731  21.290 -32.135  0.00  0.00           C
ATOM   2353  CD  PRO A 326      -1.987  22.639 -31.535  0.00  0.00           C
ATOM   2354  N   GLY A 327       1.263  22.820 -34.882  0.00  0.00           N
ATOM   2355  CA  GLY A 327       1.551  23.196 -36.304  0.00  0.00           C
ATOM   2356  C   GLY A 327       1.550  24.667 -36.646  0.00  0.00           C
ATOM   2357  O   GLY A 327       1.506  25.014 -37.819  0.00  0.00           O
ATOM   2358  N   SER A 328       1.462  25.584 -35.677  0.00  0.00           N
ATOM   2359  CA  SER A 328       1.087  27.036 -35.854  0.00  0.00           C
ATOM   2360  C   SER A 328       1.917  27.962 -34.953  0.00  0.00           C
ATOM   2361  O   SER A 328       2.684  27.424 -34.176  0.00  0.00           O
ATOM   2362  CB  SER A 328      -0.426  27.105 -35.675  0.00  0.00           C
ATOM   2363  OG  SER A 328      -0.990  28.400 -35.576  0.00  0.00           O
ATOM   2364  N   VAL A 329       1.792  29.296 -35.164  0.00  0.00           N
ATOM   2365  CA  VAL A 329       2.559  30.324 -34.450  0.00  0.00           C
ATOM   2366  C   VAL A 329       2.279  30.364 -32.949  0.00  0.00           C
ATOM   2367  O   VAL A 329       1.168  30.273 -32.535  0.00  0.00           O
ATOM   2368  CB  VAL A 329       2.239  31.715 -35.044  0.00  0.00           C
ATOM   2369  CG1 VAL A 329       0.857  32.146 -34.798  0.00  0.00           C
ATOM   2370  CG2 VAL A 329       3.223  32.793 -34.533  0.00  0.00           C
ATOM   2371  N   THR A 330       3.309  30.504 -32.059  0.00  0.00           N
ATOM   2372  CA  THR A 330       3.137  30.675 -30.615  0.00  0.00           C
ATOM   2373  C   THR A 330       3.596  32.124 -30.262  0.00  0.00           C
ATOM   2374  O   THR A 330       4.522  32.651 -30.837  0.00  0.00           O
ATOM   2375  CB  THR A 330       3.840  29.578 -29.879  0.00  0.00           C
ATOM   2376  CG2 THR A 330       3.637  28.177 -30.228  0.00  0.00           C
ATOM   2377  OG1 THR A 330       5.214  29.718 -29.814  0.00  0.00           O
ATOM   2378  N   VAL A 331       2.778  32.707 -29.398  0.00  0.00           N
ATOM   2379  CA  VAL A 331       2.894  34.080 -28.871  0.00  0.00           C
ATOM   2380  C   VAL A 331       2.978  34.016 -27.324  0.00  0.00           C
ATOM   2381  O   VAL A 331       2.115  33.370 -26.724  0.00  0.00           O
ATOM   2382  CB  VAL A 331       1.620  34.927 -29.197  0.00  0.00           C
ATOM   2383  CG1 VAL A 331       1.562  36.444 -28.758  0.00  0.00           C
ATOM   2384  CG2 VAL A 331       1.345  34.979 -30.734  0.00  0.00           C
ATOM   2385  N   PRO A 332       3.931  34.661 -26.613  0.00  0.00           N
ATOM   2386  CA  PRO A 332       4.074  34.524 -25.171  0.00  0.00           C
ATOM   2387  C   PRO A 332       3.063  35.313 -24.402  0.00  0.00           C
ATOM   2388  O   PRO A 332       2.456  36.277 -24.955  0.00  0.00           O
ATOM   2389  CB  PRO A 332       5.537  34.853 -24.874  0.00  0.00           C
ATOM   2390  CG  PRO A 332       5.879  35.912 -25.873  0.00  0.00           C
ATOM   2391  CD  PRO A 332       5.058  35.401 -27.079  0.00  0.00           C
ATOM   2392  N   HIS A 333       2.832  35.074 -23.137  0.00  0.00           N
ATOM   2393  CA  HIS A 333       2.085  35.970 -22.309  0.00  0.00           C
ATOM   2394  C   HIS A 333       2.794  37.359 -22.199  0.00  0.00           C
ATOM   2395  O   HIS A 333       3.996  37.420 -22.117  0.00  0.00           O
ATOM   2396  CB  HIS A 333       1.905  35.277 -20.943  0.00  0.00           C
ATOM   2397  CG  HIS A 333       1.034  36.097 -20.044  0.00  0.00           C
ATOM   2398  CD2 HIS A 333      -0.289  36.245 -20.149  0.00  0.00           C
ATOM   2399  ND1 HIS A 333       1.481  36.880 -19.010  0.00  0.00           N
ATOM   2400  CE1 HIS A 333       0.435  37.432 -18.430  0.00  0.00           C
ATOM   2401  NE2 HIS A 333      -0.679  36.966 -19.044  0.00  0.00           N
ATOM   2402  N   PRO A 334       2.041  38.510 -22.219  0.00  0.00           N
ATOM   2403  CA  PRO A 334       2.637  39.854 -22.133  0.00  0.00           C
ATOM   2404  C   PRO A 334       3.603  39.998 -20.931  0.00  0.00           C
ATOM   2405  O   PRO A 334       4.675  40.597 -21.085  0.00  0.00           O
ATOM   2406  CB  PRO A 334       1.445  40.797 -22.171  0.00  0.00           C
ATOM   2407  CG  PRO A 334       0.330  40.023 -22.764  0.00  0.00           C
ATOM   2408  CD  PRO A 334       0.618  38.546 -22.462  0.00  0.00           C
ATOM   2409  N   ASN A 335       3.155  39.556 -19.800  0.00  0.00           N
ATOM   2410  CA  ASN A 335       3.842  39.921 -18.567  0.00  0.00           C
ATOM   2411  C   ASN A 335       4.998  39.007 -18.192  0.00  0.00           C
ATOM   2412  O   ASN A 335       5.222  38.721 -17.018  0.00  0.00           O
ATOM   2413  CB  ASN A 335       2.793  40.114 -17.436  0.00  0.00           C
ATOM   2414  CG  ASN A 335       3.265  41.108 -16.377  0.00  0.00           C
ATOM   2415  ND2 ASN A 335       2.423  41.394 -15.299  0.00  0.00           N
ATOM   2416  OD1 ASN A 335       4.373  41.616 -16.499  0.00  0.00           O
ATOM   2417  N   ILE A 336       5.797  38.648 -19.194  0.00  0.00           N
ATOM   2418  CA  ILE A 336       7.097  37.898 -19.177  0.00  0.00           C
ATOM   2419  C   ILE A 336       8.222  38.639 -19.901  0.00  0.00           C
ATOM   2420  O   ILE A 336       7.982  39.179 -20.978  0.00  0.00           O
ATOM   2421  CB  ILE A 336       6.957  36.496 -19.858  0.00  0.00           C
ATOM   2422  CG1 ILE A 336       6.042  35.622 -18.908  0.00  0.00           C
ATOM   2423  CG2 ILE A 336       8.211  35.704 -20.191  0.00  0.00           C
ATOM   2424  CD1 ILE A 336       5.647  34.290 -19.574  0.00  0.00           C
ATOM   2425  N   GLU A 337       9.423  38.608 -19.309  0.00  0.00           N
ATOM   2426  CA  GLU A 337      10.628  39.300 -19.758  0.00  0.00           C
ATOM   2427  C   GLU A 337      11.570  38.193 -20.277  0.00  0.00           C
ATOM   2428  O   GLU A 337      12.006  37.373 -19.487  0.00  0.00           O
ATOM   2429  CB  GLU A 337      11.207  40.021 -18.470  0.00  0.00           C
ATOM   2430  CG  GLU A 337      12.514  40.775 -18.587  0.00  0.00           C
ATOM   2431  CD  GLU A 337      12.377  41.970 -19.550  0.00  0.00           C
ATOM   2432  OE1 GLU A 337      11.531  42.962 -19.354  0.00  0.00           O
ATOM   2433  OE2 GLU A 337      12.989  41.974 -20.619  0.00  0.00           O
ATOM   2434  N   GLU A 338      11.966  38.203 -21.585  0.00  0.00           N
ATOM   2435  CA  GLU A 338      12.981  37.287 -22.092  0.00  0.00           C
ATOM   2436  C   GLU A 338      14.435  37.815 -22.224  0.00  0.00           C
ATOM   2437  O   GLU A 338      14.651  38.836 -22.792  0.00  0.00           O
ATOM   2438  CB  GLU A 338      12.535  36.808 -23.450  0.00  0.00           C
ATOM   2439  CG  GLU A 338      11.213  35.946 -23.351  0.00  0.00           C
ATOM   2440  CD  GLU A 338      10.726  35.585 -24.741  0.00  0.00           C
ATOM   2441  OE1 GLU A 338      10.442  36.503 -25.583  0.00  0.00           O
ATOM   2442  OE2 GLU A 338      10.781  34.372 -25.025  0.00  0.00           O
ATOM   2443  N   VAL A 339      15.421  37.193 -21.589  0.00  0.00           N
ATOM   2444  CA  VAL A 339      16.846  37.577 -21.491  0.00  0.00           C
ATOM   2445  C   VAL A 339      17.813  36.432 -21.713  0.00  0.00           C
ATOM   2446  O   VAL A 339      17.556  35.260 -21.438  0.00  0.00           O
ATOM   2447  CB  VAL A 339      16.951  38.282 -20.096  0.00  0.00           C
ATOM   2448  CG1 VAL A 339      16.350  37.590 -18.860  0.00  0.00           C
ATOM   2449  CG2 VAL A 339      18.353  38.631 -19.725  0.00  0.00           C
ATOM   2450  N   ALA A 340      19.077  36.817 -22.125  0.00  0.00           N
ATOM   2451  CA  ALA A 340      20.132  35.815 -22.236  0.00  0.00           C
ATOM   2452  C   ALA A 340      20.858  35.699 -20.843  0.00  0.00           C
ATOM   2453  O   ALA A 340      21.180  36.660 -20.168  0.00  0.00           O
ATOM   2454  CB  ALA A 340      21.048  36.247 -23.318  0.00  0.00           C
ATOM   2455  N   LEU A 341      21.284  34.505 -20.486  0.00  0.00           N
ATOM   2456  CA  LEU A 341      22.455  34.239 -19.670  0.00  0.00           C
ATOM   2457  C   LEU A 341      23.856  34.580 -20.287  0.00  0.00           C
ATOM   2458  O   LEU A 341      23.850  34.733 -21.529  0.00  0.00           O
ATOM   2459  CB  LEU A 341      22.501  32.782 -19.306  0.00  0.00           C
ATOM   2460  CG  LEU A 341      21.482  32.532 -18.238  0.00  0.00           C
ATOM   2461  CD1 LEU A 341      21.190  31.016 -18.163  0.00  0.00           C
ATOM   2462  CD2 LEU A 341      21.864  33.065 -16.782  0.00  0.00           C
ATOM   2463  N   SER A 342      24.894  34.825 -19.487  0.00  0.00           N
ATOM   2464  CA  SER A 342      26.295  35.145 -19.953  0.00  0.00           C
ATOM   2465  C   SER A 342      27.343  34.116 -19.588  0.00  0.00           C
ATOM   2466  O   SER A 342      27.040  33.076 -19.001  0.00  0.00           O
ATOM   2467  CB  SER A 342      26.725  36.651 -19.527  0.00  0.00           C
ATOM   2468  OG  SER A 342      27.201  36.545 -18.161  0.00  0.00           O
ATOM   2469  N   ASN A 343      28.646  34.374 -19.869  0.00  0.00           N
ATOM   2470  CA  ASN A 343      29.776  33.638 -19.292  0.00  0.00           C
ATOM   2471  C   ASN A 343      30.021  33.908 -17.749  0.00  0.00           C
ATOM   2472  O   ASN A 343      30.920  33.272 -17.230  0.00  0.00           O
ATOM   2473  CB  ASN A 343      31.048  33.704 -20.177  0.00  0.00           C
ATOM   2474  CG  ASN A 343      30.898  33.198 -21.595  0.00  0.00           C
ATOM   2475  ND2 ASN A 343      31.779  33.575 -22.472  0.00  0.00           N
ATOM   2476  OD1 ASN A 343      30.030  32.424 -21.998  0.00  0.00           O
ATOM   2477  N   THR A 344      29.434  34.914 -17.103  0.00  0.00           N
ATOM   2478  CA  THR A 344      29.800  35.389 -15.760  0.00  0.00           C
ATOM   2479  C   THR A 344      28.783  34.810 -14.775  0.00  0.00           C
ATOM   2480  O   THR A 344      27.549  35.018 -15.007  0.00  0.00           O
ATOM   2481  CB  THR A 344      29.891  36.912 -15.767  0.00  0.00           C
ATOM   2482  CG2 THR A 344      30.453  37.399 -14.434  0.00  0.00           C
ATOM   2483  OG1 THR A 344      30.822  37.374 -16.790  0.00  0.00           O
ATOM   2484  N   GLY A 345      29.213  34.183 -13.754  0.00  0.00           N
ATOM   2485  CA  GLY A 345      28.429  33.735 -12.599  0.00  0.00           C
ATOM   2486  C   GLY A 345      29.102  32.679 -11.725  0.00  0.00           C
ATOM   2487  O   GLY A 345      30.019  32.034 -12.133  0.00  0.00           O
ATOM   2488  N   GLU A 346      28.548  32.319 -10.570  0.00  0.00           N
ATOM   2489  CA  GLU A 346      29.211  31.560  -9.456  0.00  0.00           C
ATOM   2490  C   GLU A 346      28.996  30.064  -9.761  0.00  0.00           C
ATOM   2491  O   GLU A 346      29.672  29.295  -9.097  0.00  0.00           O
ATOM   2492  CB  GLU A 346      28.658  31.938  -8.089  0.00  0.00           C
ATOM   2493  CG  GLU A 346      29.219  33.338  -7.592  0.00  0.00           C
ATOM   2494  CD  GLU A 346      28.530  34.533  -8.244  0.00  0.00           C
ATOM   2495  OE1 GLU A 346      29.082  35.149  -9.193  0.00  0.00           O
ATOM   2496  OE2 GLU A 346      27.350  34.872  -7.908  0.00  0.00           O
ATOM   2497  N   ILE A 347      28.030  29.700 -10.605  0.00  0.00           N
ATOM   2498  CA  ILE A 347      27.565  28.253 -10.845  0.00  0.00           C
ATOM   2499  C   ILE A 347      27.754  27.978 -12.310  0.00  0.00           C
ATOM   2500  O   ILE A 347      27.136  28.746 -13.095  0.00  0.00           O
ATOM   2501  CB  ILE A 347      26.058  28.154 -10.498  0.00  0.00           C
ATOM   2502  CG1 ILE A 347      25.655  28.682  -9.110  0.00  0.00           C
ATOM   2503  CG2 ILE A 347      25.665  26.689 -10.504  0.00  0.00           C
ATOM   2504  CD1 ILE A 347      26.400  28.171  -7.834  0.00  0.00           C
ATOM   2505  N   PRO A 348      28.463  26.896 -12.685  0.00  0.00           N
ATOM   2506  CA  PRO A 348      28.599  26.542 -14.057  0.00  0.00           C
ATOM   2507  C   PRO A 348      27.219  26.079 -14.552  0.00  0.00           C
ATOM   2508  O   PRO A 348      26.501  25.398 -13.786  0.00  0.00           O
ATOM   2509  CB  PRO A 348      29.622  25.441 -14.138  0.00  0.00           C
ATOM   2510  CG  PRO A 348      30.244  25.302 -12.750  0.00  0.00           C
ATOM   2511  CD  PRO A 348      29.337  26.127 -11.825  0.00  0.00           C
ATOM   2512  N   PHE A 349      26.794  26.454 -15.809  0.00  0.00           N
ATOM   2513  CA  PHE A 349      25.587  25.949 -16.477  0.00  0.00           C
ATOM   2514  C   PHE A 349      25.679  25.982 -18.004  0.00  0.00           C
ATOM   2515  O   PHE A 349      25.509  27.032 -18.705  0.00  0.00           O
ATOM   2516  CB  PHE A 349      24.433  26.747 -15.929  0.00  0.00           C
ATOM   2517  CG  PHE A 349      23.006  26.473 -16.265  0.00  0.00           C
ATOM   2518  CD1 PHE A 349      22.263  25.561 -15.533  0.00  0.00           C
ATOM   2519  CD2 PHE A 349      22.281  27.173 -17.233  0.00  0.00           C
ATOM   2520  CE1 PHE A 349      20.919  25.242 -15.865  0.00  0.00           C
ATOM   2521  CE2 PHE A 349      20.864  26.968 -17.465  0.00  0.00           C
ATOM   2522  CZ  PHE A 349      20.209  25.980 -16.804  0.00  0.00           C
ATOM   2523  N   TYR A 350      26.088  24.869 -18.641  0.00  0.00           N
ATOM   2524  CA  TYR A 350      25.780  24.497 -20.064  0.00  0.00           C
ATOM   2525  C   TYR A 350      26.460  25.515 -21.113  0.00  0.00           C
ATOM   2526  O   TYR A 350      25.921  25.720 -22.195  0.00  0.00           O
ATOM   2527  CB  TYR A 350      24.160  24.501 -20.107  0.00  0.00           C
ATOM   2528  CG  TYR A 350      23.465  23.252 -19.612  0.00  0.00           C
ATOM   2529  CD1 TYR A 350      22.923  23.142 -18.286  0.00  0.00           C
ATOM   2530  CD2 TYR A 350      23.277  22.148 -20.523  0.00  0.00           C
ATOM   2531  CE1 TYR A 350      22.244  21.971 -17.854  0.00  0.00           C
ATOM   2532  CE2 TYR A 350      22.557  21.016 -20.076  0.00  0.00           C
ATOM   2533  CZ  TYR A 350      22.005  20.946 -18.772  0.00  0.00           C
ATOM   2534  OH  TYR A 350      21.211  19.930 -18.307  0.00  0.00           O
ATOM   2535  N   GLY A 351      27.696  26.026 -20.794  0.00  0.00           N
ATOM   2536  CA  GLY A 351      28.471  26.921 -21.622  0.00  0.00           C
ATOM   2537  C   GLY A 351      28.227  28.319 -21.216  0.00  0.00           C
ATOM   2538  O   GLY A 351      28.974  29.182 -21.704  0.00  0.00           O
ATOM   2539  N   LYS A 352      27.272  28.646 -20.308  0.00  0.00           N
ATOM   2540  CA  LYS A 352      27.053  29.949 -19.681  0.00  0.00           C
ATOM   2541  C   LYS A 352      27.291  29.915 -18.165  0.00  0.00           C
ATOM   2542  O   LYS A 352      27.853  28.964 -17.663  0.00  0.00           O
ATOM   2543  CB  LYS A 352      25.572  30.360 -19.875  0.00  0.00           C
ATOM   2544  CG  LYS A 352      25.033  30.473 -21.301  0.00  0.00           C
ATOM   2545  CD  LYS A 352      25.704  31.536 -22.009  0.00  0.00           C
ATOM   2546  CE  LYS A 352      24.918  31.837 -23.304  0.00  0.00           C
ATOM   2547  NZ  LYS A 352      25.809  32.476 -24.282  0.00  0.00           N
ATOM   2548  N   ALA A 353      26.802  30.831 -17.430  0.00  0.00           N
ATOM   2549  CA  ALA A 353      26.853  30.727 -15.957  0.00  0.00           C
ATOM   2550  C   ALA A 353      25.755  31.427 -15.213  0.00  0.00           C
ATOM   2551  O   ALA A 353      25.289  32.512 -15.673  0.00  0.00           O
ATOM   2552  CB  ALA A 353      28.266  31.144 -15.448  0.00  0.00           C
ATOM   2553  N   ILE A 354      25.351  31.002 -14.029  0.00  0.00           N
ATOM   2554  CA  ILE A 354      24.376  31.573 -13.127  0.00  0.00           C
ATOM   2555  C   ILE A 354      25.073  32.255 -11.952  0.00  0.00           C
ATOM   2556  O   ILE A 354      25.793  31.531 -11.239  0.00  0.00           O
ATOM   2557  CB  ILE A 354      23.299  30.530 -12.728  0.00  0.00           C
ATOM   2558  CG1 ILE A 354      22.723  29.504 -13.792  0.00  0.00           C
ATOM   2559  CG2 ILE A 354      22.162  31.321 -12.106  0.00  0.00           C
ATOM   2560  CD1 ILE A 354      21.970  28.274 -13.195  0.00  0.00           C
ATOM   2561  N   PRO A 355      24.872  33.565 -11.726  0.00  0.00           N
ATOM   2562  CA  PRO A 355      25.198  34.102 -10.389  0.00  0.00           C
ATOM   2563  C   PRO A 355      24.092  33.907  -9.308  0.00  0.00           C
ATOM   2564  O   PRO A 355      22.909  33.767  -9.696  0.00  0.00           O
ATOM   2565  CB  PRO A 355      25.633  35.570 -10.755  0.00  0.00           C
ATOM   2566  CG  PRO A 355      24.637  35.941 -11.848  0.00  0.00           C
ATOM   2567  CD  PRO A 355      24.469  34.634 -12.600  0.00  0.00           C
ATOM   2568  N   ILE A 356      24.433  33.870  -8.034  0.00  0.00           N
ATOM   2569  CA  ILE A 356      23.421  33.558  -6.986  0.00  0.00           C
ATOM   2570  C   ILE A 356      22.299  34.647  -6.970  0.00  0.00           C
ATOM   2571  O   ILE A 356      21.091  34.289  -6.981  0.00  0.00           O
ATOM   2572  CB  ILE A 356      23.973  33.287  -5.548  0.00  0.00           C
ATOM   2573  CG1 ILE A 356      25.312  32.610  -5.602  0.00  0.00           C
ATOM   2574  CG2 ILE A 356      22.899  32.503  -4.808  0.00  0.00           C
ATOM   2575  CD1 ILE A 356      25.441  31.135  -5.998  0.00  0.00           C
ATOM   2576  N   GLU A 357      22.579  35.901  -7.195  0.00  0.00           N
ATOM   2577  CA  GLU A 357      21.611  37.013  -7.455  0.00  0.00           C
ATOM   2578  C   GLU A 357      20.508  36.751  -8.444  0.00  0.00           C
ATOM   2579  O   GLU A 357      19.490  37.439  -8.423  0.00  0.00           O
ATOM   2580  CB  GLU A 357      22.322  38.313  -7.758  0.00  0.00           C
ATOM   2581  CG  GLU A 357      23.163  38.306  -9.008  0.00  0.00           C
ATOM   2582  CD  GLU A 357      24.466  39.104  -8.798  0.00  0.00           C
ATOM   2583  OE1 GLU A 357      24.386  40.361  -9.050  0.00  0.00           O
ATOM   2584  OE2 GLU A 357      25.535  38.529  -8.715  0.00  0.00           O
ATOM   2585  N   ALA A 358      20.648  35.776  -9.373  0.00  0.00           N
ATOM   2586  CA  ALA A 358      19.625  35.394 -10.318  0.00  0.00           C
ATOM   2587  C   ALA A 358      18.615  34.330  -9.771  0.00  0.00           C
ATOM   2588  O   ALA A 358      17.560  33.967 -10.342  0.00  0.00           O
ATOM   2589  CB  ALA A 358      20.234  34.774 -11.566  0.00  0.00           C
ATOM   2590  N   ILE A 359      19.042  33.663  -8.709  0.00  0.00           N
ATOM   2591  CA  ILE A 359      18.375  32.641  -7.983  0.00  0.00           C
ATOM   2592  C   ILE A 359      18.017  33.056  -6.564  0.00  0.00           C
ATOM   2593  O   ILE A 359      17.224  32.384  -5.954  0.00  0.00           O
ATOM   2594  CB  ILE A 359      19.010  31.291  -8.143  0.00  0.00           C
ATOM   2595  CG1 ILE A 359      20.481  31.244  -7.712  0.00  0.00           C
ATOM   2596  CG2 ILE A 359      18.804  30.711  -9.563  0.00  0.00           C
ATOM   2597  CD1 ILE A 359      21.013  29.868  -7.401  0.00  0.00           C
ATOM   2598  N   ARG A 360      18.544  34.157  -6.010  0.00  0.00           N
ATOM   2599  CA  ARG A 360      18.027  34.840  -4.802  0.00  0.00           C
ATOM   2600  C   ARG A 360      16.698  35.422  -5.202  0.00  0.00           C
ATOM   2601  O   ARG A 360      16.619  36.006  -6.289  0.00  0.00           O
ATOM   2602  CB  ARG A 360      18.972  36.046  -4.452  0.00  0.00           C
ATOM   2603  CG  ARG A 360      20.258  35.667  -3.647  0.00  0.00           C
ATOM   2604  CD  ARG A 360      21.270  36.639  -3.031  0.00  0.00           C
ATOM   2605  NE  ARG A 360      22.522  36.039  -2.460  0.00  0.00           N
ATOM   2606  CZ  ARG A 360      22.669  35.266  -1.389  0.00  0.00           C
ATOM   2607  NH1 ARG A 360      21.746  34.873  -0.603  0.00  0.00           N
ATOM   2608  NH2 ARG A 360      23.889  34.645  -1.149  0.00  0.00           N
ATOM   2609  N   GLY A 361      15.690  35.324  -4.349  0.00  0.00           N
ATOM   2610  CA  GLY A 361      14.576  36.232  -4.240  0.00  0.00           C
ATOM   2611  C   GLY A 361      13.290  35.513  -3.775  0.00  0.00           C
ATOM   2612  O   GLY A 361      12.426  36.148  -3.195  0.00  0.00           O
ATOM   2613  N   GLY A 362      13.187  34.248  -4.136  0.00  0.00           N
ATOM   2614  CA  GLY A 362      11.872  33.622  -4.237  0.00  0.00           C
ATOM   2615  C   GLY A 362      11.847  32.186  -4.705  0.00  0.00           C
ATOM   2616  O   GLY A 362      12.893  31.504  -4.556  0.00  0.00           O
ATOM   2617  N   ARG A 363      10.688  31.639  -5.129  0.00  0.00           N
ATOM   2618  CA  ARG A 363      10.599  30.357  -5.805  0.00  0.00           C
ATOM   2619  C   ARG A 363      11.204  30.393  -7.211  0.00  0.00           C
ATOM   2620  O   ARG A 363      10.436  30.499  -8.169  0.00  0.00           O
ATOM   2621  CB  ARG A 363       9.178  29.753  -5.770  0.00  0.00           C
ATOM   2622  CG  ARG A 363       8.501  29.635  -4.382  0.00  0.00           C
ATOM   2623  CD  ARG A 363       7.208  28.781  -4.354  0.00  0.00           C
ATOM   2624  NE  ARG A 363       7.365  27.486  -4.990  0.00  0.00           N
ATOM   2625  CZ  ARG A 363       8.142  26.507  -4.716  0.00  0.00           C
ATOM   2626  NH1 ARG A 363       8.979  26.564  -3.711  0.00  0.00           N
ATOM   2627  NH2 ARG A 363       7.996  25.477  -5.454  0.00  0.00           N
ATOM   2628  N   HIS A 364      12.546  30.390  -7.256  0.00  0.00           N
ATOM   2629  CA  HIS A 364      13.311  30.318  -8.498  0.00  0.00           C
ATOM   2630  C   HIS A 364      13.425  28.886  -9.099  0.00  0.00           C
ATOM   2631  O   HIS A 364      14.046  28.005  -8.508  0.00  0.00           O
ATOM   2632  CB  HIS A 364      14.733  30.894  -8.265  0.00  0.00           C
ATOM   2633  CG  HIS A 364      14.688  32.382  -8.032  0.00  0.00           C
ATOM   2634  CD2 HIS A 364      14.758  33.307  -9.024  0.00  0.00           C
ATOM   2635  ND1 HIS A 364      14.098  33.020  -6.881  0.00  0.00           N
ATOM   2636  CE1 HIS A 364      13.988  34.292  -7.221  0.00  0.00           C
ATOM   2637  NE2 HIS A 364      14.492  34.537  -8.452  0.00  0.00           N
ATOM   2638  N   LEU A 365      12.838  28.655 -10.244  0.00  0.00           N
ATOM   2639  CA  LEU A 365      12.984  27.437 -11.053  0.00  0.00           C
ATOM   2640  C   LEU A 365      14.304  27.392 -11.828  0.00  0.00           C
ATOM   2641  O   LEU A 365      14.855  28.496 -12.085  0.00  0.00           O
ATOM   2642  CB  LEU A 365      11.901  27.403 -12.184  0.00  0.00           C
ATOM   2643  CG  LEU A 365      10.922  26.247 -12.159  0.00  0.00           C
ATOM   2644  CD1 LEU A 365       9.802  26.317 -13.281  0.00  0.00           C
ATOM   2645  CD2 LEU A 365      11.659  24.929 -12.411  0.00  0.00           C
ATOM   2646  N   ILE A 366      14.787  26.174 -12.008  0.00  0.00           N
ATOM   2647  CA  ILE A 366      15.879  25.839 -13.047  0.00  0.00           C
ATOM   2648  C   ILE A 366      15.428  24.654 -13.819  0.00  0.00           C
ATOM   2649  O   ILE A 366      15.099  23.686 -13.145  0.00  0.00           O
ATOM   2650  CB  ILE A 366      17.233  25.692 -12.303  0.00  0.00           C
ATOM   2651  CG1 ILE A 366      17.584  26.977 -11.501  0.00  0.00           C
ATOM   2652  CG2 ILE A 366      18.330  25.462 -13.433  0.00  0.00           C
ATOM   2653  CD1 ILE A 366      19.002  27.021 -10.942  0.00  0.00           C
ATOM   2654  N   PHE A 367      15.591  24.641 -15.142  0.00  0.00           N
ATOM   2655  CA  PHE A 367      15.424  23.465 -16.023  0.00  0.00           C
ATOM   2656  C   PHE A 367      16.708  22.918 -16.512  0.00  0.00           C
ATOM   2657  O   PHE A 367      17.407  23.541 -17.305  0.00  0.00           O
ATOM   2658  CB  PHE A 367      14.447  23.730 -17.175  0.00  0.00           C
ATOM   2659  CG  PHE A 367      12.964  23.745 -16.723  0.00  0.00           C
ATOM   2660  CD1 PHE A 367      12.345  22.532 -16.461  0.00  0.00           C
ATOM   2661  CD2 PHE A 367      12.215  24.915 -16.865  0.00  0.00           C
ATOM   2662  CE1 PHE A 367      10.996  22.561 -16.119  0.00  0.00           C
ATOM   2663  CE2 PHE A 367      10.808  24.913 -16.673  0.00  0.00           C
ATOM   2664  CZ  PHE A 367      10.186  23.757 -16.229  0.00  0.00           C
ATOM   2665  N   CYS A 368      17.081  21.825 -15.827  0.00  0.00           N
ATOM   2666  CA  CYS A 368      18.045  20.930 -16.450  0.00  0.00           C
ATOM   2667  C   CYS A 368      17.300  19.985 -17.400  0.00  0.00           C
ATOM   2668  O   CYS A 368      16.170  19.519 -17.186  0.00  0.00           O
ATOM   2669  CB  CYS A 368      18.848  20.256 -15.277  0.00  0.00           C
ATOM   2670  SG  CYS A 368      19.521  21.470 -14.068  0.00  0.00           S
ATOM   2671  N   HIS A 369      17.889  19.483 -18.464  0.00  0.00           N
ATOM   2672  CA  HIS A 369      17.344  18.450 -19.421  0.00  0.00           C
ATOM   2673  C   HIS A 369      17.216  16.948 -18.928  0.00  0.00           C
ATOM   2674  O   HIS A 369      16.669  16.052 -19.609  0.00  0.00           O
ATOM   2675  CB  HIS A 369      18.194  18.562 -20.692  0.00  0.00           C
ATOM   2676  CG  HIS A 369      19.358  17.594 -20.819  0.00  0.00           C
ATOM   2677  CD2 HIS A 369      19.345  16.548 -21.683  0.00  0.00           C
ATOM   2678  ND1 HIS A 369      20.510  17.563 -20.053  0.00  0.00           N
ATOM   2679  CE1 HIS A 369      21.094  16.465 -20.439  0.00  0.00           C
ATOM   2680  NE2 HIS A 369      20.511  15.851 -21.458  0.00  0.00           N
ATOM   2681  N   SER A 370      17.689  16.717 -17.672  0.00  0.00           N
ATOM   2682  CA  SER A 370      17.577  15.353 -17.107  0.00  0.00           C
ATOM   2683  C   SER A 370      17.632  15.286 -15.604  0.00  0.00           C
ATOM   2684  O   SER A 370      18.100  16.231 -15.004  0.00  0.00           O
ATOM   2685  CB  SER A 370      18.688  14.452 -17.695  0.00  0.00           C
ATOM   2686  OG  SER A 370      19.871  14.469 -16.937  0.00  0.00           O
ATOM   2687  N   LYS A 371      17.214  14.083 -15.142  0.00  0.00           N
ATOM   2688  CA  LYS A 371      17.385  13.613 -13.807  0.00  0.00           C
ATOM   2689  C   LYS A 371      18.794  13.666 -13.308  0.00  0.00           C
ATOM   2690  O   LYS A 371      19.081  14.340 -12.349  0.00  0.00           O
ATOM   2691  CB  LYS A 371      16.747  12.197 -13.624  0.00  0.00           C
ATOM   2692  CG  LYS A 371      16.940  11.743 -12.149  0.00  0.00           C
ATOM   2693  CD  LYS A 371      16.168  10.407 -12.021  0.00  0.00           C
ATOM   2694  CE  LYS A 371      16.332   9.826 -10.634  0.00  0.00           C
ATOM   2695  NZ  LYS A 371      15.491   8.628 -10.381  0.00  0.00           N
ATOM   2696  N   LYS A 372      19.754  13.120 -14.138  0.00  0.00           N
ATOM   2697  CA  LYS A 372      21.199  13.180 -13.868  0.00  0.00           C
ATOM   2698  C   LYS A 372      21.621  14.660 -13.630  0.00  0.00           C
ATOM   2699  O   LYS A 372      22.348  14.937 -12.697  0.00  0.00           O
ATOM   2700  CB  LYS A 372      22.069  12.598 -15.012  0.00  0.00           C
ATOM   2701  CG  LYS A 372      23.473  12.174 -14.590  0.00  0.00           C
ATOM   2702  CD  LYS A 372      24.493  13.327 -14.620  0.00  0.00           C
ATOM   2703  CE  LYS A 372      25.901  12.778 -14.313  0.00  0.00           C
ATOM   2704  NZ  LYS A 372      26.964  13.681 -14.693  0.00  0.00           N
ATOM   2705  N   LYS A 373      21.248  15.621 -14.545  0.00  0.00           N
ATOM   2706  CA  LYS A 373      21.745  17.028 -14.482  0.00  0.00           C
ATOM   2707  C   LYS A 373      20.988  17.827 -13.414  0.00  0.00           C
ATOM   2708  O   LYS A 373      21.517  18.815 -12.879  0.00  0.00           O
ATOM   2709  CB  LYS A 373      21.574  17.539 -15.959  0.00  0.00           C
ATOM   2710  CG  LYS A 373      22.718  17.117 -16.943  0.00  0.00           C
ATOM   2711  CD  LYS A 373      24.165  17.453 -16.689  0.00  0.00           C
ATOM   2712  CE  LYS A 373      24.232  19.013 -16.776  0.00  0.00           C
ATOM   2713  NZ  LYS A 373      25.598  19.555 -16.616  0.00  0.00           N
ATOM   2714  N   CYS A 374      19.781  17.394 -13.036  0.00  0.00           N
ATOM   2715  CA  CYS A 374      18.985  18.014 -11.977  0.00  0.00           C
ATOM   2716  C   CYS A 374      19.598  17.623 -10.677  0.00  0.00           C
ATOM   2717  O   CYS A 374      19.835  18.465  -9.849  0.00  0.00           O
ATOM   2718  CB  CYS A 374      17.469  17.496 -12.257  0.00  0.00           C
ATOM   2719  SG  CYS A 374      16.554  17.537 -10.669  0.00  0.00           S
ATOM   2720  N   ASP A 375      19.999  16.336 -10.545  0.00  0.00           N
ATOM   2721  CA  ASP A 375      20.658  15.834  -9.312  0.00  0.00           C
ATOM   2722  C   ASP A 375      21.982  16.592  -9.135  0.00  0.00           C
ATOM   2723  O   ASP A 375      22.234  16.905  -7.924  0.00  0.00           O
ATOM   2724  CB  ASP A 375      20.891  14.299  -9.442  0.00  0.00           C
ATOM   2725  CG  ASP A 375      21.587  13.810  -8.233  0.00  0.00           C
ATOM   2726  OD1 ASP A 375      22.807  13.510  -8.487  0.00  0.00           O
ATOM   2727  OD2 ASP A 375      21.030  13.550  -7.158  0.00  0.00           O
ATOM   2728  N   GLU A 376      22.775  16.816 -10.241  0.00  0.00           N
ATOM   2729  CA  GLU A 376      24.082  17.450 -10.246  0.00  0.00           C
ATOM   2730  C   GLU A 376      24.078  18.914  -9.867  0.00  0.00           C
ATOM   2731  O   GLU A 376      24.865  19.362  -8.961  0.00  0.00           O
ATOM   2732  CB  GLU A 376      24.682  17.139 -11.632  0.00  0.00           C
ATOM   2733  CG  GLU A 376      26.159  17.441 -11.756  0.00  0.00           C
ATOM   2734  CD  GLU A 376      26.664  16.909 -13.078  0.00  0.00           C
ATOM   2735  OE1 GLU A 376      26.557  17.599 -14.130  0.00  0.00           O
ATOM   2736  OE2 GLU A 376      27.219  15.833 -13.053  0.00  0.00           O
ATOM   2737  N   LEU A 377      23.124  19.627 -10.416  0.00  0.00           N
ATOM   2738  CA  LEU A 377      22.982  21.063 -10.022  0.00  0.00           C
ATOM   2739  C   LEU A 377      22.426  21.230  -8.595  0.00  0.00           C
ATOM   2740  O   LEU A 377      22.999  22.154  -7.901  0.00  0.00           O
ATOM   2741  CB  LEU A 377      22.106  21.750 -11.081  0.00  0.00           C
ATOM   2742  CG  LEU A 377      21.931  23.259 -10.921  0.00  0.00           C
ATOM   2743  CD1 LEU A 377      23.232  24.024 -10.618  0.00  0.00           C
ATOM   2744  CD2 LEU A 377      21.276  23.939 -12.162  0.00  0.00           C
ATOM   2745  N   ALA A 378      21.460  20.371  -8.126  0.00  0.00           N
ATOM   2746  CA  ALA A 378      20.990  20.340  -6.773  0.00  0.00           C
ATOM   2747  C   ALA A 378      22.194  20.124  -5.800  0.00  0.00           C
ATOM   2748  O   ALA A 378      22.360  20.886  -4.912  0.00  0.00           O
ATOM   2749  CB  ALA A 378      19.820  19.313  -6.588  0.00  0.00           C
ATOM   2750  N   ALA A 379      22.932  19.088  -6.019  0.00  0.00           N
ATOM   2751  CA  ALA A 379      24.075  18.669  -5.234  0.00  0.00           C
ATOM   2752  C   ALA A 379      25.190  19.727  -5.166  0.00  0.00           C
ATOM   2753  O   ALA A 379      25.712  20.053  -4.117  0.00  0.00           O
ATOM   2754  CB  ALA A 379      24.606  17.270  -5.739  0.00  0.00           C
ATOM   2755  N   LYS A 380      25.519  20.360  -6.320  0.00  0.00           N
ATOM   2756  CA  LYS A 380      26.327  21.604  -6.317  0.00  0.00           C
ATOM   2757  C   LYS A 380      25.732  22.725  -5.472  0.00  0.00           C
ATOM   2758  O   LYS A 380      26.460  23.306  -4.768  0.00  0.00           O
ATOM   2759  CB  LYS A 380      26.567  22.129  -7.783  0.00  0.00           C
ATOM   2760  CG  LYS A 380      27.733  23.094  -7.858  0.00  0.00           C
ATOM   2761  CD  LYS A 380      29.130  22.729  -7.432  0.00  0.00           C
ATOM   2762  CE  LYS A 380      30.170  23.840  -7.750  0.00  0.00           C
ATOM   2763  NZ  LYS A 380      31.508  23.829  -7.138  0.00  0.00           N
ATOM   2764  N   LEU A 381      24.445  23.005  -5.504  0.00  0.00           N
ATOM   2765  CA  LEU A 381      23.920  24.167  -4.701  0.00  0.00           C
ATOM   2766  C   LEU A 381      23.885  23.746  -3.204  0.00  0.00           C
ATOM   2767  O   LEU A 381      24.183  24.562  -2.288  0.00  0.00           O
ATOM   2768  CB  LEU A 381      22.528  24.672  -5.240  0.00  0.00           C
ATOM   2769  CG  LEU A 381      22.615  25.518  -6.525  0.00  0.00           C
ATOM   2770  CD1 LEU A 381      21.154  25.707  -7.155  0.00  0.00           C
ATOM   2771  CD2 LEU A 381      23.351  26.849  -6.267  0.00  0.00           C
ATOM   2772  N   SER A 382      23.606  22.452  -2.901  0.00  0.00           N
ATOM   2773  CA  SER A 382      23.735  21.832  -1.540  0.00  0.00           C
ATOM   2774  C   SER A 382      25.096  21.898  -0.888  0.00  0.00           C
ATOM   2775  O   SER A 382      25.164  22.197   0.300  0.00  0.00           O
ATOM   2776  CB  SER A 382      23.168  20.434  -1.585  0.00  0.00           C
ATOM   2777  OG  SER A 382      21.854  20.256  -2.041  0.00  0.00           O
ATOM   2778  N   GLY A 383      26.162  21.688  -1.618  0.00  0.00           N
ATOM   2779  CA  GLY A 383      27.540  21.786  -1.141  0.00  0.00           C
ATOM   2780  C   GLY A 383      28.087  23.214  -1.137  0.00  0.00           C
ATOM   2781  O   GLY A 383      29.109  23.599  -0.549  0.00  0.00           O
ATOM   2782  N   LEU A 384      27.251  24.155  -1.616  0.00  0.00           N
ATOM   2783  CA  LEU A 384      27.379  25.587  -1.245  0.00  0.00           C
ATOM   2784  C   LEU A 384      26.558  26.089  -0.075  0.00  0.00           C
ATOM   2785  O   LEU A 384      26.820  27.160   0.472  0.00  0.00           O
ATOM   2786  CB  LEU A 384      26.997  26.395  -2.470  0.00  0.00           C
ATOM   2787  CG  LEU A 384      27.770  26.092  -3.729  0.00  0.00           C
ATOM   2788  CD1 LEU A 384      27.258  26.962  -4.818  0.00  0.00           C
ATOM   2789  CD2 LEU A 384      29.357  26.135  -3.645  0.00  0.00           C
ATOM   2790  N   GLY A 385      25.685  25.153   0.308  0.00  0.00           N
ATOM   2791  CA  GLY A 385      24.847  25.428   1.469  0.00  0.00           C
ATOM   2792  C   GLY A 385      23.537  26.241   1.106  0.00  0.00           C
ATOM   2793  O   GLY A 385      22.927  26.709   2.042  0.00  0.00           O
ATOM   2794  N   ILE A 386      23.224  26.455  -0.155  0.00  0.00           N
ATOM   2795  CA  ILE A 386      21.930  26.963  -0.625  0.00  0.00           C
ATOM   2796  C   ILE A 386      20.780  26.006  -0.435  0.00  0.00           C
ATOM   2797  O   ILE A 386      20.812  24.853  -0.806  0.00  0.00           O
ATOM   2798  CB  ILE A 386      22.070  27.302  -2.125  0.00  0.00           C
ATOM   2799  CG1 ILE A 386      23.295  28.176  -2.400  0.00  0.00           C
ATOM   2800  CG2 ILE A 386      20.880  27.927  -2.794  0.00  0.00           C
ATOM   2801  CD1 ILE A 386      23.213  29.598  -1.953  0.00  0.00           C
ATOM   2802  N   ASN A 387      19.718  26.545   0.118  0.00  0.00           N
ATOM   2803  CA  ASN A 387      18.371  25.973   0.156  0.00  0.00           C
ATOM   2804  C   ASN A 387      17.773  25.666  -1.199  0.00  0.00           C
ATOM   2805  O   ASN A 387      17.380  26.571  -2.013  0.00  0.00           O
ATOM   2806  CB  ASN A 387      17.463  26.980   0.842  0.00  0.00           C
ATOM   2807  CG  ASN A 387      16.060  26.465   1.167  0.00  0.00           C
ATOM   2808  ND2 ASN A 387      15.062  27.263   1.105  0.00  0.00           N
ATOM   2809  OD1 ASN A 387      15.810  25.278   1.317  0.00  0.00           O
ATOM   2810  N   ALA A 388      17.796  24.331  -1.472  0.00  0.00           N
ATOM   2811  CA  ALA A 388      17.407  24.010  -2.817  0.00  0.00           C
ATOM   2812  C   ALA A 388      16.700  22.676  -2.883  0.00  0.00           C
ATOM   2813  O   ALA A 388      16.882  21.768  -2.088  0.00  0.00           O
ATOM   2814  CB  ALA A 388      18.630  24.069  -3.786  0.00  0.00           C
ATOM   2815  N   VAL A 389      15.783  22.635  -3.811  0.00  0.00           N
ATOM   2816  CA  VAL A 389      15.138  21.268  -4.122  0.00  0.00           C
ATOM   2817  C   VAL A 389      15.343  20.795  -5.527  0.00  0.00           C
ATOM   2818  O   VAL A 389      15.689  21.568  -6.452  0.00  0.00           O
ATOM   2819  CB  VAL A 389      13.595  21.424  -3.793  0.00  0.00           C
ATOM   2820  CG1 VAL A 389      13.391  21.607  -2.236  0.00  0.00           C
ATOM   2821  CG2 VAL A 389      12.688  22.359  -4.561  0.00  0.00           C
ATOM   2822  N   ALA A 390      15.075  19.506  -5.746  0.00  0.00           N
ATOM   2823  CA  ALA A 390      15.383  18.694  -6.936  0.00  0.00           C
ATOM   2824  C   ALA A 390      14.152  17.834  -7.263  0.00  0.00           C
ATOM   2825  O   ALA A 390      13.719  17.022  -6.460  0.00  0.00           O
ATOM   2826  CB  ALA A 390      16.657  17.824  -6.612  0.00  0.00           C
ATOM   2827  N   TYR A 391      13.606  17.991  -8.493  0.00  0.00           N
ATOM   2828  CA  TYR A 391      12.398  17.367  -8.942  0.00  0.00           C
ATOM   2829  C   TYR A 391      12.553  16.646 -10.302  0.00  0.00           C
ATOM   2830  O   TYR A 391      13.051  17.258 -11.265  0.00  0.00           O
ATOM   2831  CB  TYR A 391      11.192  18.328  -8.954  0.00  0.00           C
ATOM   2832  CG  TYR A 391       9.883  17.696  -9.143  0.00  0.00           C
ATOM   2833  CD1 TYR A 391       9.204  17.191  -8.016  0.00  0.00           C
ATOM   2834  CD2 TYR A 391       9.336  17.663 -10.432  0.00  0.00           C
ATOM   2835  CE1 TYR A 391       8.021  16.505  -8.243  0.00  0.00           C
ATOM   2836  CE2 TYR A 391       8.253  16.736 -10.677  0.00  0.00           C
ATOM   2837  CZ  TYR A 391       7.544  16.225  -9.561  0.00  0.00           C
ATOM   2838  OH  TYR A 391       6.424  15.544  -9.809  0.00  0.00           O
ATOM   2839  N   TYR A 392      11.918  15.494 -10.405  0.00  0.00           N
ATOM   2840  CA  TYR A 392      11.902  14.511 -11.517  0.00  0.00           C
ATOM   2841  C   TYR A 392      10.772  13.451 -11.359  0.00  0.00           C
ATOM   2842  O   TYR A 392      10.152  13.410 -10.300  0.00  0.00           O
ATOM   2843  CB  TYR A 392      13.289  13.871 -11.609  0.00  0.00           C
ATOM   2844  CG  TYR A 392      13.877  13.366 -10.316  0.00  0.00           C
ATOM   2845  CD1 TYR A 392      13.421  12.133  -9.763  0.00  0.00           C
ATOM   2846  CD2 TYR A 392      15.039  14.016  -9.769  0.00  0.00           C
ATOM   2847  CE1 TYR A 392      14.035  11.747  -8.565  0.00  0.00           C
ATOM   2848  CE2 TYR A 392      15.655  13.529  -8.587  0.00  0.00           C
ATOM   2849  CZ  TYR A 392      15.120  12.416  -7.966  0.00  0.00           C
ATOM   2850  OH  TYR A 392      15.689  12.018  -6.806  0.00  0.00           O
ATOM   2851  N   ARG A 393      10.456  12.629 -12.330  0.00  0.00           N
ATOM   2852  CA  ARG A 393       9.391  11.645 -12.335  0.00  0.00           C
ATOM   2853  C   ARG A 393       9.770  10.485 -11.442  0.00  0.00           C
ATOM   2854  O   ARG A 393      10.909  10.009 -11.324  0.00  0.00           O
ATOM   2855  CB  ARG A 393       9.128  11.241 -13.809  0.00  0.00           C
ATOM   2856  CG  ARG A 393       8.001  10.232 -13.701  0.00  0.00           C
ATOM   2857  CD  ARG A 393       7.493   9.880 -15.145  0.00  0.00           C
ATOM   2858  NE  ARG A 393       6.470   8.821 -15.020  0.00  0.00           N
ATOM   2859  CZ  ARG A 393       5.822   7.968 -15.898  0.00  0.00           C
ATOM   2860  NH1 ARG A 393       6.105   7.867 -17.165  0.00  0.00           N
ATOM   2861  NH2 ARG A 393       4.869   7.186 -15.441  0.00  0.00           N
ATOM   2862  N   GLY A 394       8.789   9.946 -10.713  0.00  0.00           N
ATOM   2863  CA  GLY A 394       9.026   9.013  -9.671  0.00  0.00           C
ATOM   2864  C   GLY A 394       9.202   9.564  -8.190  0.00  0.00           C
ATOM   2865  O   GLY A 394       9.366   8.779  -7.246  0.00  0.00           O
ATOM   2866  N   LEU A 395       9.082  10.871  -8.110  0.00  0.00           N
ATOM   2867  CA  LEU A 395       8.554  11.580  -6.864  0.00  0.00           C
ATOM   2868  C   LEU A 395       6.987  11.527  -6.897  0.00  0.00           C
ATOM   2869  O   LEU A 395       6.346  11.446  -7.919  0.00  0.00           O
ATOM   2870  CB  LEU A 395       9.081  13.006  -6.795  0.00  0.00           C
ATOM   2871  CG  LEU A 395      10.632  13.037  -6.716  0.00  0.00           C
ATOM   2872  CD1 LEU A 395      11.083  14.544  -6.751  0.00  0.00           C
ATOM   2873  CD2 LEU A 395      11.120  12.389  -5.439  0.00  0.00           C
ATOM   2874  N   ASP A 396       6.435  11.476  -5.686  0.00  0.00           N
ATOM   2875  CA  ASP A 396       5.051  11.281  -5.427  0.00  0.00           C
ATOM   2876  C   ASP A 396       4.222  12.597  -5.402  0.00  0.00           C
ATOM   2877  O   ASP A 396       4.729  13.607  -4.988  0.00  0.00           O
ATOM   2878  CB  ASP A 396       4.900  10.453  -4.154  0.00  0.00           C
ATOM   2879  CG  ASP A 396       3.535  10.035  -3.707  0.00  0.00           C
ATOM   2880  OD1 ASP A 396       3.376   8.780  -3.513  0.00  0.00           O
ATOM   2881  OD2 ASP A 396       2.672  10.862  -3.407  0.00  0.00           O
ATOM   2882  N   VAL A 397       2.977  12.594  -5.892  0.00  0.00           N
ATOM   2883  CA  VAL A 397       2.041  13.762  -5.734  0.00  0.00           C
ATOM   2884  C   VAL A 397       1.986  14.396  -4.340  0.00  0.00           C
ATOM   2885  O   VAL A 397       1.828  15.618  -4.203  0.00  0.00           O
ATOM   2886  CB  VAL A 397       0.644  13.312  -6.227  0.00  0.00           C
ATOM   2887  CG1 VAL A 397       0.560  12.902  -7.721  0.00  0.00           C
ATOM   2888  CG2 VAL A 397       0.055  12.234  -5.214  0.00  0.00           C
ATOM   2889  N   SER A 398       2.263  13.618  -3.270  0.00  0.00           N
ATOM   2890  CA  SER A 398       2.515  14.124  -1.906  0.00  0.00           C
ATOM   2891  C   SER A 398       3.631  15.123  -1.630  0.00  0.00           C
ATOM   2892  O   SER A 398       3.749  15.688  -0.522  0.00  0.00           O
ATOM   2893  CB  SER A 398       2.944  12.896  -1.003  0.00  0.00           C
ATOM   2894  OG  SER A 398       2.066  11.830  -0.830  0.00  0.00           O
ATOM   2895  N   VAL A 399       4.480  15.326  -2.623  0.00  0.00           N
ATOM   2896  CA  VAL A 399       5.562  16.382  -2.748  0.00  0.00           C
ATOM   2897  C   VAL A 399       4.905  17.684  -3.229  0.00  0.00           C
ATOM   2898  O   VAL A 399       4.100  17.624  -4.151  0.00  0.00           O
ATOM   2899  CB  VAL A 399       6.752  15.899  -3.642  0.00  0.00           C
ATOM   2900  CG1 VAL A 399       7.887  16.914  -3.588  0.00  0.00           C
ATOM   2901  CG2 VAL A 399       7.154  14.552  -2.968  0.00  0.00           C
ATOM   2902  N   ILE A 400       5.122  18.784  -2.522  0.00  0.00           N
ATOM   2903  CA  ILE A 400       4.272  20.035  -2.692  0.00  0.00           C
ATOM   2904  C   ILE A 400       5.115  21.262  -2.432  0.00  0.00           C
ATOM   2905  O   ILE A 400       6.064  21.190  -1.650  0.00  0.00           O
ATOM   2906  CB  ILE A 400       3.031  19.969  -1.688  0.00  0.00           C
ATOM   2907  CG1 ILE A 400       3.380  19.730  -0.203  0.00  0.00           C
ATOM   2908  CG2 ILE A 400       1.956  19.105  -2.177  0.00  0.00           C
ATOM   2909  CD1 ILE A 400       2.261  19.586   0.921  0.00  0.00           C
ATOM   2910  N   PRO A 401       4.770  22.399  -3.116  0.00  0.00           N
ATOM   2911  CA  PRO A 401       5.656  23.665  -3.207  0.00  0.00           C
ATOM   2912  C   PRO A 401       5.396  24.659  -2.015  0.00  0.00           C
ATOM   2913  O   PRO A 401       4.233  24.901  -1.649  0.00  0.00           O
ATOM   2914  CB  PRO A 401       5.176  24.364  -4.560  0.00  0.00           C
ATOM   2915  CG  PRO A 401       3.773  23.918  -4.726  0.00  0.00           C
ATOM   2916  CD  PRO A 401       3.767  22.529  -4.101  0.00  0.00           C
ATOM   2917  N   THR A 402       6.491  25.226  -1.578  0.00  0.00           N
ATOM   2918  CA  THR A 402       6.557  26.022  -0.340  0.00  0.00           C
ATOM   2919  C   THR A 402       7.175  27.413  -0.537  0.00  0.00           C
ATOM   2920  O   THR A 402       8.016  27.673  -1.391  0.00  0.00           O
ATOM   2921  CB  THR A 402       7.299  25.292   0.734  0.00  0.00           C
ATOM   2922  CG2 THR A 402       6.626  24.010   1.345  0.00  0.00           C
ATOM   2923  OG1 THR A 402       8.579  24.915   0.426  0.00  0.00           O
ATOM   2924  N   ILE A 403       6.787  28.360   0.351  0.00  0.00           N
ATOM   2925  CA  ILE A 403       6.800  29.785   0.093  0.00  0.00           C
ATOM   2926  C   ILE A 403       8.283  30.323  -0.123  0.00  0.00           C
ATOM   2927  O   ILE A 403       9.213  29.843   0.620  0.00  0.00           O
ATOM   2928  CB  ILE A 403       5.989  30.473   1.226  0.00  0.00           C
ATOM   2929  CG1 ILE A 403       5.653  31.935   0.790  0.00  0.00           C
ATOM   2930  CG2 ILE A 403       6.761  30.543   2.569  0.00  0.00           C
ATOM   2931  CD1 ILE A 403       4.666  32.618   1.806  0.00  0.00           C
ATOM   2932  N   GLY A 404       8.385  31.394  -0.916  0.00  0.00           N
ATOM   2933  CA  GLY A 404       9.565  32.223  -0.738  0.00  0.00           C
ATOM   2934  C   GLY A 404      10.878  31.587  -1.238  0.00  0.00           C
ATOM   2935  O   GLY A 404      10.953  31.040  -2.344  0.00  0.00           O
ATOM   2936  N   ASP A 405      11.964  31.867  -0.462  0.00  0.00           N
ATOM   2937  CA  ASP A 405      13.379  31.642  -0.826  0.00  0.00           C
ATOM   2938  C   ASP A 405      13.740  30.207  -0.793  0.00  0.00           C
ATOM   2939  O   ASP A 405      14.199  29.622   0.205  0.00  0.00           O
ATOM   2940  CB  ASP A 405      14.245  32.574  -0.008  0.00  0.00           C
ATOM   2941  CG  ASP A 405      14.314  33.972  -0.563  0.00  0.00           C
ATOM   2942  OD1 ASP A 405      13.649  34.889  -0.007  0.00  0.00           O
ATOM   2943  OD2 ASP A 405      15.118  34.184  -1.519  0.00  0.00           O
ATOM   2944  N   VAL A 406      13.538  29.534  -1.987  0.00  0.00           N
ATOM   2945  CA  VAL A 406      14.022  28.175  -2.256  0.00  0.00           C
ATOM   2946  C   VAL A 406      14.276  28.068  -3.765  0.00  0.00           C
ATOM   2947  O   VAL A 406      13.537  28.617  -4.550  0.00  0.00           O
ATOM   2948  CB  VAL A 406      13.113  26.985  -1.764  0.00  0.00           C
ATOM   2949  CG1 VAL A 406      11.649  26.966  -2.209  0.00  0.00           C
ATOM   2950  CG2 VAL A 406      13.805  25.657  -1.934  0.00  0.00           C
ATOM   2951  N   VAL A 407      15.361  27.428  -4.085  0.00  0.00           N
ATOM   2952  CA  VAL A 407      15.753  27.280  -5.484  0.00  0.00           C
ATOM   2953  C   VAL A 407      15.320  25.895  -5.992  0.00  0.00           C
ATOM   2954  O   VAL A 407      15.792  24.866  -5.506  0.00  0.00           O
ATOM   2955  CB  VAL A 407      17.310  27.431  -5.528  0.00  0.00           C
ATOM   2956  CG1 VAL A 407      17.813  27.244  -6.975  0.00  0.00           C
ATOM   2957  CG2 VAL A 407      17.644  28.865  -5.018  0.00  0.00           C
ATOM   2958  N   VAL A 408      14.387  25.779  -6.901  0.00  0.00           N
ATOM   2959  CA  VAL A 408      13.777  24.582  -7.508  0.00  0.00           C
ATOM   2960  C   VAL A 408      14.609  24.138  -8.738  0.00  0.00           C
ATOM   2961  O   VAL A 408      14.331  24.564  -9.832  0.00  0.00           O
ATOM   2962  CB  VAL A 408      12.243  24.625  -7.762  0.00  0.00           C
ATOM   2963  CG1 VAL A 408      11.600  23.289  -8.014  0.00  0.00           C
ATOM   2964  CG2 VAL A 408      11.560  25.326  -6.495  0.00  0.00           C
ATOM   2965  N   VAL A 409      15.503  23.191  -8.576  0.00  0.00           N
ATOM   2966  CA  VAL A 409      16.182  22.454  -9.660  0.00  0.00           C
ATOM   2967  C   VAL A 409      15.240  21.325 -10.193  0.00  0.00           C
ATOM   2968  O   VAL A 409      14.735  20.573  -9.353  0.00  0.00           O
ATOM   2969  CB  VAL A 409      17.641  21.923  -9.252  0.00  0.00           C
ATOM   2970  CG1 VAL A 409      18.332  21.118 -10.336  0.00  0.00           C
ATOM   2971  CG2 VAL A 409      18.586  23.097  -8.795  0.00  0.00           C
ATOM   2972  N   ALA A 410      15.070  21.157 -11.539  0.00  0.00           N
ATOM   2973  CA  ALA A 410      14.167  20.163 -12.083  0.00  0.00           C
ATOM   2974  C   ALA A 410      14.491  19.730 -13.497  0.00  0.00           C
ATOM   2975  O   ALA A 410      15.448  20.167 -14.202  0.00  0.00           O
ATOM   2976  CB  ALA A 410      12.759  20.828 -12.075  0.00  0.00           C
ATOM   2977  N   THR A 411      13.543  18.930 -13.978  0.00  0.00           N
ATOM   2978  CA  THR A 411      13.381  18.621 -15.421  0.00  0.00           C
ATOM   2979  C   THR A 411      11.912  18.614 -15.872  0.00  0.00           C
ATOM   2980  O   THR A 411      11.077  18.883 -15.064  0.00  0.00           O
ATOM   2981  CB  THR A 411      14.269  17.388 -15.812  0.00  0.00           C
ATOM   2982  CG2 THR A 411      13.709  16.002 -15.378  0.00  0.00           C
ATOM   2983  OG1 THR A 411      14.433  17.433 -17.183  0.00  0.00           O
ATOM   2984  N   ASP A 412      11.579  18.243 -17.098  0.00  0.00           N
ATOM   2985  CA  ASP A 412      10.268  18.374 -17.783  0.00  0.00           C
ATOM   2986  C   ASP A 412       8.997  17.721 -17.108  0.00  0.00           C
ATOM   2987  O   ASP A 412       7.899  18.059 -17.428  0.00  0.00           O
ATOM   2988  CB  ASP A 412      10.424  17.893 -19.205  0.00  0.00           C
ATOM   2989  CG  ASP A 412      11.252  18.709 -20.180  0.00  0.00           C
ATOM   2990  OD1 ASP A 412      12.090  18.014 -20.869  0.00  0.00           O
ATOM   2991  OD2 ASP A 412      11.112  19.948 -20.290  0.00  0.00           O
ATOM   2992  N   ALA A 413       9.273  16.815 -16.127  0.00  0.00           N
ATOM   2993  CA  ALA A 413       8.310  16.206 -15.288  0.00  0.00           C
ATOM   2994  C   ALA A 413       7.462  17.221 -14.390  0.00  0.00           C
ATOM   2995  O   ALA A 413       6.300  16.952 -14.028  0.00  0.00           O
ATOM   2996  CB  ALA A 413       9.124  15.407 -14.258  0.00  0.00           C
ATOM   2997  N   LEU A 414       8.042  18.400 -14.137  0.00  0.00           N
ATOM   2998  CA  LEU A 414       7.510  19.556 -13.430  0.00  0.00           C
ATOM   2999  C   LEU A 414       6.161  20.064 -14.147  0.00  0.00           C
ATOM   3000  O   LEU A 414       5.352  20.699 -13.482  0.00  0.00           O
ATOM   3001  CB  LEU A 414       8.697  20.594 -13.476  0.00  0.00           C
ATOM   3002  CG  LEU A 414       8.865  21.611 -12.314  0.00  0.00           C
ATOM   3003  CD1 LEU A 414       7.771  22.635 -12.254  0.00  0.00           C
ATOM   3004  CD2 LEU A 414       8.846  21.000 -10.870  0.00  0.00           C
ATOM   3005  N   MET A 415       5.967  19.693 -15.438  0.00  0.00           N
ATOM   3006  CA  MET A 415       4.693  20.068 -16.170  0.00  0.00           C
ATOM   3007  C   MET A 415       3.555  19.175 -15.828  0.00  0.00           C
ATOM   3008  O   MET A 415       2.417  19.453 -16.196  0.00  0.00           O
ATOM   3009  CB  MET A 415       5.013  20.123 -17.619  0.00  0.00           C
ATOM   3010  CG  MET A 415       5.722  21.447 -17.898  0.00  0.00           C
ATOM   3011  SD  MET A 415       7.424  21.701 -17.463  0.00  0.00           S
ATOM   3012  CE  MET A 415       8.069  22.222 -19.136  0.00  0.00           C
ATOM   3013  N   THR A 416       3.798  17.914 -15.339  0.00  0.00           N
ATOM   3014  CA  THR A 416       2.788  16.793 -15.290  0.00  0.00           C
ATOM   3015  C   THR A 416       2.679  16.095 -13.988  0.00  0.00           C
ATOM   3016  O   THR A 416       1.603  15.769 -13.496  0.00  0.00           O
ATOM   3017  CB  THR A 416       3.046  15.651 -16.301  0.00  0.00           C
ATOM   3018  CG2 THR A 416       2.617  16.047 -17.665  0.00  0.00           C
ATOM   3019  OG1 THR A 416       4.472  15.340 -16.456  0.00  0.00           O
ATOM   3020  N   GLY A 417       3.882  15.781 -13.432  0.00  0.00           N
ATOM   3021  CA  GLY A 417       4.090  15.261 -12.102  0.00  0.00           C
ATOM   3022  C   GLY A 417       3.816  16.241 -10.930  0.00  0.00           C
ATOM   3023  O   GLY A 417       3.397  15.742  -9.818  0.00  0.00           O
ATOM   3024  N   TYR A 418       3.940  17.558 -11.154  0.00  0.00           N
ATOM   3025  CA  TYR A 418       3.828  18.676 -10.223  0.00  0.00           C
ATOM   3026  C   TYR A 418       2.838  19.793 -10.668  0.00  0.00           C
ATOM   3027  O   TYR A 418       2.377  19.735 -11.739  0.00  0.00           O
ATOM   3028  CB  TYR A 418       5.239  19.269  -9.932  0.00  0.00           C
ATOM   3029  CG  TYR A 418       5.533  19.770  -8.571  0.00  0.00           C
ATOM   3030  CD1 TYR A 418       5.941  21.069  -8.470  0.00  0.00           C
ATOM   3031  CD2 TYR A 418       5.444  18.869  -7.417  0.00  0.00           C
ATOM   3032  CE1 TYR A 418       6.440  21.536  -7.191  0.00  0.00           C
ATOM   3033  CE2 TYR A 418       6.006  19.303  -6.220  0.00  0.00           C
ATOM   3034  CZ  TYR A 418       6.392  20.651  -6.084  0.00  0.00           C
ATOM   3035  OH  TYR A 418       6.991  21.064  -4.941  0.00  0.00           O
ATOM   3036  N   THR A 419       2.571  20.752  -9.745  0.00  0.00           N
ATOM   3037  CA  THR A 419       1.751  21.994  -9.916  0.00  0.00           C
ATOM   3038  C   THR A 419       2.283  23.112  -9.040  0.00  0.00           C
ATOM   3039  O   THR A 419       3.235  22.903  -8.238  0.00  0.00           O
ATOM   3040  CB  THR A 419       0.221  21.869  -9.585  0.00  0.00           C
ATOM   3041  CG2 THR A 419      -0.343  20.692 -10.389  0.00  0.00           C
ATOM   3042  OG1 THR A 419       0.025  21.667  -8.194  0.00  0.00           O
ATOM   3043  N   GLY A 420       1.740  24.285  -9.175  0.00  0.00           N
ATOM   3044  CA  GLY A 420       2.301  25.551  -8.600  0.00  0.00           C
ATOM   3045  C   GLY A 420       2.767  26.561  -9.698  0.00  0.00           C
ATOM   3046  O   GLY A 420       2.519  26.418 -10.876  0.00  0.00           O
ATOM   3047  N   ASP A 421       3.169  27.766  -9.231  0.00  0.00           N
ATOM   3048  CA  ASP A 421       3.687  28.864 -10.043  0.00  0.00           C
ATOM   3049  C   ASP A 421       5.069  29.413  -9.489  0.00  0.00           C
ATOM   3050  O   ASP A 421       5.359  29.343  -8.298  0.00  0.00           O
ATOM   3051  CB  ASP A 421       2.652  30.017  -9.993  0.00  0.00           C
ATOM   3052  CG  ASP A 421       2.408  30.649  -8.644  0.00  0.00           C
ATOM   3053  OD1 ASP A 421       1.679  29.972  -7.890  0.00  0.00           O
ATOM   3054  OD2 ASP A 421       2.768  31.821  -8.394  0.00  0.00           O
ATOM   3055  N   PHE A 422       5.899  29.924 -10.385  0.00  0.00           N
ATOM   3056  CA  PHE A 422       7.286  30.319 -10.155  0.00  0.00           C
ATOM   3057  C   PHE A 422       7.540  31.854 -10.347  0.00  0.00           C
ATOM   3058  O   PHE A 422       7.133  32.482 -11.387  0.00  0.00           O
ATOM   3059  CB  PHE A 422       8.051  29.373 -11.105  0.00  0.00           C
ATOM   3060  CG  PHE A 422       7.827  27.932 -10.676  0.00  0.00           C
ATOM   3061  CD1 PHE A 422       6.778  27.136 -11.161  0.00  0.00           C
ATOM   3062  CD2 PHE A 422       8.648  27.414  -9.666  0.00  0.00           C
ATOM   3063  CE1 PHE A 422       6.595  25.851 -10.699  0.00  0.00           C
ATOM   3064  CE2 PHE A 422       8.460  26.085  -9.150  0.00  0.00           C
ATOM   3065  CZ  PHE A 422       7.503  25.281  -9.714  0.00  0.00           C
ATOM   3066  N   ASP A 423       8.444  32.297  -9.512  0.00  0.00           N
ATOM   3067  CA  ASP A 423       8.888  33.696  -9.511  0.00  0.00           C
ATOM   3068  C   ASP A 423       9.564  34.143 -10.854  0.00  0.00           C
ATOM   3069  O   ASP A 423       9.296  35.215 -11.443  0.00  0.00           O
ATOM   3070  CB  ASP A 423       9.860  33.944  -8.262  0.00  0.00           C
ATOM   3071  CG  ASP A 423      10.372  35.403  -8.123  0.00  0.00           C
ATOM   3072  OD1 ASP A 423      11.052  35.846  -9.030  0.00  0.00           O
ATOM   3073  OD2 ASP A 423      10.029  36.109  -7.132  0.00  0.00           O
ATOM   3074  N   SER A 424      10.316  33.185 -11.421  0.00  0.00           N
ATOM   3075  CA  SER A 424      11.175  33.271 -12.582  0.00  0.00           C
ATOM   3076  C   SER A 424      11.837  32.009 -12.959  0.00  0.00           C
ATOM   3077  O   SER A 424      11.861  31.167 -12.073  0.00  0.00           O
ATOM   3078  CB  SER A 424      12.352  34.301 -12.331  0.00  0.00           C
ATOM   3079  OG  SER A 424      12.009  35.658 -12.680  0.00  0.00           O
ATOM   3080  N   VAL A 425      12.413  31.844 -14.133  0.00  0.00           N
ATOM   3081  CA  VAL A 425      12.947  30.543 -14.694  0.00  0.00           C
ATOM   3082  C   VAL A 425      14.221  30.650 -15.391  0.00  0.00           C
ATOM   3083  O   VAL A 425      14.502  31.619 -16.096  0.00  0.00           O
ATOM   3084  CB  VAL A 425      11.826  30.013 -15.681  0.00  0.00           C
ATOM   3085  CG1 VAL A 425      12.072  28.568 -16.077  0.00  0.00           C
ATOM   3086  CG2 VAL A 425      10.325  30.153 -15.298  0.00  0.00           C
ATOM   3087  N   ILE A 426      15.131  29.717 -15.106  0.00  0.00           N
ATOM   3088  CA  ILE A 426      16.358  29.439 -15.874  0.00  0.00           C
ATOM   3089  C   ILE A 426      16.215  28.212 -16.685  0.00  0.00           C
ATOM   3090  O   ILE A 426      16.161  27.178 -16.156  0.00  0.00           O
ATOM   3091  CB  ILE A 426      17.662  29.550 -15.008  0.00  0.00           C
ATOM   3092  CG1 ILE A 426      17.951  30.999 -14.501  0.00  0.00           C
ATOM   3093  CG2 ILE A 426      18.876  28.963 -15.767  0.00  0.00           C
ATOM   3094  CD1 ILE A 426      18.825  30.913 -13.266  0.00  0.00           C
ATOM   3095  N   ASP A 427      16.421  28.275 -17.983  0.00  0.00           N
ATOM   3096  CA  ASP A 427      16.390  27.165 -18.919  0.00  0.00           C
ATOM   3097  C   ASP A 427      17.671  27.031 -19.722  0.00  0.00           C
ATOM   3098  O   ASP A 427      18.255  27.972 -20.244  0.00  0.00           O
ATOM   3099  CB  ASP A 427      15.216  27.451 -19.943  0.00  0.00           C
ATOM   3100  CG  ASP A 427      14.782  26.311 -20.855  0.00  0.00           C
ATOM   3101  OD1 ASP A 427      15.374  25.218 -20.817  0.00  0.00           O
ATOM   3102  OD2 ASP A 427      13.881  26.543 -21.628  0.00  0.00           O
ATOM   3103  N   CYS A 428      18.145  25.795 -19.840  0.00  0.00           N
ATOM   3104  CA  CYS A 428      19.306  25.332 -20.627  0.00  0.00           C
ATOM   3105  C   CYS A 428      19.065  25.423 -22.167  0.00  0.00           C
ATOM   3106  O   CYS A 428      20.015  25.480 -22.958  0.00  0.00           O
ATOM   3107  CB  CYS A 428      19.712  23.934 -20.179  0.00  0.00           C
ATOM   3108  SG  CYS A 428      18.304  22.738 -20.237  0.00  0.00           S
ATOM   3109  N   ASN A 429      17.802  25.310 -22.598  0.00  0.00           N
ATOM   3110  CA  ASN A 429      17.234  25.285 -23.889  0.00  0.00           C
ATOM   3111  C   ASN A 429      17.445  23.924 -24.578  0.00  0.00           C
ATOM   3112  O   ASN A 429      17.304  23.883 -25.807  0.00  0.00           O
ATOM   3113  CB  ASN A 429      17.626  26.451 -24.751  0.00  0.00           C
ATOM   3114  CG  ASN A 429      17.303  27.664 -23.935  0.00  0.00           C
ATOM   3115  ND2 ASN A 429      15.980  28.012 -23.845  0.00  0.00           N
ATOM   3116  OD1 ASN A 429      18.194  28.369 -23.539  0.00  0.00           O
ATOM   3117  N   THR A 430      17.691  22.809 -23.823  0.00  0.00           N
ATOM   3118  CA  THR A 430      17.830  21.424 -24.335  0.00  0.00           C
ATOM   3119  C   THR A 430      16.753  20.473 -23.906  0.00  0.00           C
ATOM   3120  O   THR A 430      16.321  20.412 -22.786  0.00  0.00           O
ATOM   3121  CB  THR A 430      19.285  20.950 -23.901  0.00  0.00           C
ATOM   3122  CG2 THR A 430      19.296  19.441 -24.159  0.00  0.00           C
ATOM   3123  OG1 THR A 430      20.165  21.496 -24.854  0.00  0.00           O
ATOM   3124  N   CYS A 431      16.228  19.770 -24.900  0.00  0.00           N
ATOM   3125  CA  CYS A 431      15.096  18.777 -24.773  0.00  0.00           C
ATOM   3126  C   CYS A 431      15.559  17.370 -25.065  0.00  0.00           C
ATOM   3127  O   CYS A 431      16.722  17.104 -25.521  0.00  0.00           O
ATOM   3128  CB  CYS A 431      13.921  19.288 -25.614  0.00  0.00           C
ATOM   3129  SG  CYS A 431      12.922  20.511 -24.805  0.00  0.00           S
ATOM   3130  N   VAL A 432      14.706  16.381 -24.770  0.00  0.00           N
ATOM   3131  CA  VAL A 432      14.926  14.998 -25.193  0.00  0.00           C
ATOM   3132  C   VAL A 432      13.659  14.323 -25.787  0.00  0.00           C
ATOM   3133  O   VAL A 432      12.561  14.833 -25.647  0.00  0.00           O
ATOM   3134  CB  VAL A 432      15.291  14.020 -24.052  0.00  0.00           C
ATOM   3135  CG1 VAL A 432      16.647  14.411 -23.395  0.00  0.00           C
ATOM   3136  CG2 VAL A 432      14.309  13.903 -22.929  0.00  0.00           C
ATOM   3137  N   THR A 433      13.864  13.144 -26.418  0.00  0.00           N
ATOM   3138  CA  THR A 433      12.840  12.353 -27.156  0.00  0.00           C
ATOM   3139  C   THR A 433      13.130  10.829 -27.362  0.00  0.00           C
ATOM   3140  O   THR A 433      14.263  10.395 -27.220  0.00  0.00           O
ATOM   3141  CB  THR A 433      12.473  13.030 -28.531  0.00  0.00           C
ATOM   3142  CG2 THR A 433      13.275  12.739 -29.752  0.00  0.00           C
ATOM   3143  OG1 THR A 433      11.139  12.717 -28.696  0.00  0.00           O
ATOM   3144  N   GLN A 434      12.046  10.053 -27.564  0.00  0.00           N
ATOM   3145  CA  GLN A 434      12.204   8.728 -27.997  0.00  0.00           C
ATOM   3146  C   GLN A 434      12.027   8.593 -29.516  0.00  0.00           C
ATOM   3147  O   GLN A 434      11.204   9.254 -30.132  0.00  0.00           O
ATOM   3148  CB  GLN A 434      11.106   7.834 -27.208  0.00  0.00           C
ATOM   3149  CG  GLN A 434      11.384   6.319 -27.404  0.00  0.00           C
ATOM   3150  CD  GLN A 434      12.241   5.881 -26.163  0.00  0.00           C
ATOM   3151  NE2 GLN A 434      13.582   6.076 -26.239  0.00  0.00           N
ATOM   3152  OE1 GLN A 434      11.843   5.202 -25.229  0.00  0.00           O
ATOM   3153  N   THR A 435      12.965   7.807 -30.050  0.00  0.00           N
ATOM   3154  CA  THR A 435      13.313   7.656 -31.418  0.00  0.00           C
ATOM   3155  C   THR A 435      13.232   6.175 -31.663  0.00  0.00           C
ATOM   3156  O   THR A 435      13.809   5.409 -30.932  0.00  0.00           O
ATOM   3157  CB  THR A 435      14.734   8.259 -31.549  0.00  0.00           C
ATOM   3158  CG2 THR A 435      15.101   8.030 -33.039  0.00  0.00           C
ATOM   3159  OG1 THR A 435      14.686   9.726 -31.573  0.00  0.00           O
ATOM   3160  N   VAL A 436      12.641   5.765 -32.798  0.00  0.00           N
ATOM   3161  CA  VAL A 436      12.783   4.365 -33.339  0.00  0.00           C
ATOM   3162  C   VAL A 436      13.714   4.470 -34.497  0.00  0.00           C
ATOM   3163  O   VAL A 436      13.662   5.526 -35.269  0.00  0.00           O
ATOM   3164  CB  VAL A 436      11.448   3.653 -33.624  0.00  0.00           C
ATOM   3165  CG1 VAL A 436      10.514   4.304 -34.655  0.00  0.00           C
ATOM   3166  CG2 VAL A 436      11.535   2.139 -33.991  0.00  0.00           C
ATOM   3167  N   ASP A 437      14.579   3.449 -34.692  0.00  0.00           N
ATOM   3168  CA  ASP A 437      15.392   3.291 -35.905  0.00  0.00           C
ATOM   3169  C   ASP A 437      15.221   1.878 -36.330  0.00  0.00           C
ATOM   3170  O   ASP A 437      15.510   0.923 -35.620  0.00  0.00           O
ATOM   3171  CB  ASP A 437      16.858   3.623 -35.540  0.00  0.00           C
ATOM   3172  CG  ASP A 437      17.760   3.818 -36.771  0.00  0.00           C
ATOM   3173  OD1 ASP A 437      17.464   4.691 -37.601  0.00  0.00           O
ATOM   3174  OD2 ASP A 437      18.605   2.886 -37.011  0.00  0.00           O
ATOM   3175  N   PHE A 438      14.776   1.658 -37.570  0.00  0.00           N
ATOM   3176  CA  PHE A 438      14.531   0.346 -38.272  0.00  0.00           C
ATOM   3177  C   PHE A 438      15.924  -0.152 -38.725  0.00  0.00           C
ATOM   3178  O   PHE A 438      16.161  -0.346 -39.838  0.00  0.00           O
ATOM   3179  CB  PHE A 438      13.383   0.664 -39.225  0.00  0.00           C
ATOM   3180  CG  PHE A 438      12.091   1.187 -38.625  0.00  0.00           C
ATOM   3181  CD1 PHE A 438      11.716   2.531 -38.623  0.00  0.00           C
ATOM   3182  CD2 PHE A 438      11.288   0.181 -37.872  0.00  0.00           C
ATOM   3183  CE1 PHE A 438      10.544   2.928 -37.927  0.00  0.00           C
ATOM   3184  CE2 PHE A 438      10.208   0.661 -37.113  0.00  0.00           C
ATOM   3185  CZ  PHE A 438       9.766   2.038 -37.193  0.00  0.00           C
ATOM   3186  N   SER A 439      16.938  -0.169 -37.821  0.00  0.00           N
ATOM   3187  CA  SER A 439      18.375  -0.194 -38.106  0.00  0.00           C
ATOM   3188  C   SER A 439      18.927  -1.332 -38.955  0.00  0.00           C
ATOM   3189  O   SER A 439      19.940  -1.131 -39.605  0.00  0.00           O
ATOM   3190  CB  SER A 439      19.031  -0.209 -36.717  0.00  0.00           C
ATOM   3191  OG  SER A 439      18.422   0.727 -35.755  0.00  0.00           O
ATOM   3192  N   LEU A 440      18.216  -2.479 -39.013  0.00  0.00           N
ATOM   3193  CA  LEU A 440      18.538  -3.768 -39.720  0.00  0.00           C
ATOM   3194  C   LEU A 440      19.740  -4.370 -38.999  0.00  0.00           C
ATOM   3195  O   LEU A 440      20.719  -4.703 -39.640  0.00  0.00           O
ATOM   3196  CB  LEU A 440      18.771  -3.595 -41.217  0.00  0.00           C
ATOM   3197  CG  LEU A 440      18.784  -4.891 -42.044  0.00  0.00           C
ATOM   3198  CD1 LEU A 440      17.470  -5.287 -42.577  0.00  0.00           C
ATOM   3199  CD2 LEU A 440      19.731  -4.770 -43.281  0.00  0.00           C
ATOM   3200  N   ASP A 441      19.625  -4.427 -37.679  0.00  0.00           N
ATOM   3201  CA  ASP A 441      20.678  -4.862 -36.724  0.00  0.00           C
ATOM   3202  C   ASP A 441      20.079  -5.582 -35.490  0.00  0.00           C
ATOM   3203  O   ASP A 441      20.453  -5.276 -34.347  0.00  0.00           O
ATOM   3204  CB  ASP A 441      21.506  -3.633 -36.399  0.00  0.00           C
ATOM   3205  CG  ASP A 441      22.640  -3.857 -35.400  0.00  0.00           C
ATOM   3206  OD1 ASP A 441      23.225  -2.921 -34.842  0.00  0.00           O
ATOM   3207  OD2 ASP A 441      23.202  -4.987 -35.419  0.00  0.00           O
ATOM   3208  N   PRO A 442      19.277  -6.682 -35.579  0.00  0.00           N
ATOM   3209  CA  PRO A 442      18.747  -7.303 -36.795  0.00  0.00           C
ATOM   3210  C   PRO A 442      17.544  -6.710 -37.407  0.00  0.00           C
ATOM   3211  O   PRO A 442      17.227  -6.978 -38.577  0.00  0.00           O
ATOM   3212  CB  PRO A 442      18.654  -8.778 -36.441  0.00  0.00           C
ATOM   3213  CG  PRO A 442      18.202  -8.774 -35.029  0.00  0.00           C
ATOM   3214  CD  PRO A 442      18.988  -7.562 -34.485  0.00  0.00           C
ATOM   3215  N   THR A 443      16.777  -5.965 -36.567  0.00  0.00           N
ATOM   3216  CA  THR A 443      15.462  -5.308 -36.819  0.00  0.00           C
ATOM   3217  C   THR A 443      15.587  -3.841 -36.393  0.00  0.00           C
ATOM   3218  O   THR A 443      16.554  -3.145 -36.734  0.00  0.00           O
ATOM   3219  CB  THR A 443      14.415  -6.125 -36.047  0.00  0.00           C
ATOM   3220  CG2 THR A 443      14.258  -7.610 -36.451  0.00  0.00           C
ATOM   3221  OG1 THR A 443      14.695  -6.065 -34.698  0.00  0.00           O
ATOM   3222  N   PHE A 444      14.556  -3.419 -35.655  0.00  0.00           N
ATOM   3223  CA  PHE A 444      14.537  -2.071 -35.064  0.00  0.00           C
ATOM   3224  C   PHE A 444      15.410  -1.934 -33.796  0.00  0.00           C
ATOM   3225  O   PHE A 444      15.834  -2.907 -33.160  0.00  0.00           O
ATOM   3226  CB  PHE A 444      13.121  -1.411 -34.977  0.00  0.00           C
ATOM   3227  CG  PHE A 444      12.107  -2.068 -34.044  0.00  0.00           C
ATOM   3228  CD1 PHE A 444      11.384  -3.169 -34.460  0.00  0.00           C
ATOM   3229  CD2 PHE A 444      11.894  -1.512 -32.724  0.00  0.00           C
ATOM   3230  CE1 PHE A 444      10.356  -3.697 -33.609  0.00  0.00           C
ATOM   3231  CE2 PHE A 444      11.111  -2.162 -31.850  0.00  0.00           C
ATOM   3232  CZ  PHE A 444      10.382  -3.334 -32.247  0.00  0.00           C
ATOM   3233  N   THR A 445      15.589  -0.686 -33.438  0.00  0.00           N
ATOM   3234  CA  THR A 445      16.071  -0.076 -32.211  0.00  0.00           C
ATOM   3235  C   THR A 445      15.083   0.950 -31.673  0.00  0.00           C
ATOM   3236  O   THR A 445      14.422   1.617 -32.480  0.00  0.00           O
ATOM   3237  CB  THR A 445      17.423   0.584 -32.537  0.00  0.00           C
ATOM   3238  CG2 THR A 445      18.123   1.071 -31.236  0.00  0.00           C
ATOM   3239  OG1 THR A 445      18.275  -0.363 -33.141  0.00  0.00           O
ATOM   3240  N   ILE A 446      14.871   1.012 -30.362  0.00  0.00           N
ATOM   3241  CA  ILE A 446      14.340   2.148 -29.608  0.00  0.00           C
ATOM   3242  C   ILE A 446      15.388   2.825 -28.696  0.00  0.00           C
ATOM   3243  O   ILE A 446      15.982   2.099 -27.892  0.00  0.00           O
ATOM   3244  CB  ILE A 446      13.139   1.833 -28.768  0.00  0.00           C
ATOM   3245  CG1 ILE A 446      12.033   1.137 -29.556  0.00  0.00           C
ATOM   3246  CG2 ILE A 446      12.545   3.049 -28.097  0.00  0.00           C
ATOM   3247  CD1 ILE A 446      10.890   0.508 -28.677  0.00  0.00           C
ATOM   3248  N   GLU A 447      15.682   4.115 -28.849  0.00  0.00           N
ATOM   3249  CA  GLU A 447      16.745   4.896 -28.206  0.00  0.00           C
ATOM   3250  C   GLU A 447      16.230   6.223 -27.737  0.00  0.00           C
ATOM   3251  O   GLU A 447      15.304   6.767 -28.328  0.00  0.00           O
ATOM   3252  CB  GLU A 447      17.923   5.101 -29.075  0.00  0.00           C
ATOM   3253  CG  GLU A 447      19.255   5.422 -28.333  0.00  0.00           C
ATOM   3254  CD  GLU A 447      20.357   5.635 -29.363  0.00  0.00           C
ATOM   3255  OE1 GLU A 447      21.402   4.985 -29.274  0.00  0.00           O
ATOM   3256  OE2 GLU A 447      20.157   6.536 -30.238  0.00  0.00           O
ATOM   3257  N   THR A 448      16.857   6.816 -26.677  0.00  0.00           N
ATOM   3258  CA  THR A 448      16.718   8.278 -26.282  0.00  0.00           C
ATOM   3259  C   THR A 448      17.571   9.161 -27.183  0.00  0.00           C
ATOM   3260  O   THR A 448      18.767   8.994 -27.186  0.00  0.00           O
ATOM   3261  CB  THR A 448      17.108   8.515 -24.852  0.00  0.00           C
ATOM   3262  CG2 THR A 448      16.856   9.921 -24.421  0.00  0.00           C
ATOM   3263  OG1 THR A 448      16.230   7.623 -24.077  0.00  0.00           O
ATOM   3264  N   THR A 449      17.012  10.211 -27.835  0.00  0.00           N
ATOM   3265  CA  THR A 449      17.811  11.276 -28.485  0.00  0.00           C
ATOM   3266  C   THR A 449      17.748  12.581 -27.717  0.00  0.00           C
ATOM   3267  O   THR A 449      16.666  13.005 -27.432  0.00  0.00           O
ATOM   3268  CB  THR A 449      17.277  11.638 -29.866  0.00  0.00           C
ATOM   3269  CG2 THR A 449      18.167  12.589 -30.636  0.00  0.00           C
ATOM   3270  OG1 THR A 449      17.271  10.514 -30.662  0.00  0.00           O
ATOM   3271  N   THR A 450      18.873  13.276 -27.414  0.00  0.00           N
ATOM   3272  CA  THR A 450      18.967  14.644 -26.913  0.00  0.00           C
ATOM   3273  C   THR A 450      18.855  15.560 -28.095  0.00  0.00           C
ATOM   3274  O   THR A 450      19.540  15.389 -29.110  0.00  0.00           O
ATOM   3275  CB  THR A 450      20.288  14.913 -26.239  0.00  0.00           C
ATOM   3276  CG2 THR A 450      20.160  16.252 -25.452  0.00  0.00           C
ATOM   3277  OG1 THR A 450      20.764  13.935 -25.422  0.00  0.00           O
ATOM   3278  N   VAL A 451      18.053  16.608 -27.911  0.00  0.00           N
ATOM   3279  CA  VAL A 451      17.536  17.490 -28.990  0.00  0.00           C
ATOM   3280  C   VAL A 451      17.428  18.972 -28.589  0.00  0.00           C
ATOM   3281  O   VAL A 451      17.224  19.297 -27.448  0.00  0.00           O
ATOM   3282  CB  VAL A 451      16.126  17.092 -29.490  0.00  0.00           C
ATOM   3283  CG1 VAL A 451      16.081  15.640 -30.122  0.00  0.00           C
ATOM   3284  CG2 VAL A 451      14.907  17.157 -28.581  0.00  0.00           C
ATOM   3285  N   PRO A 452      17.557  19.911 -29.596  0.00  0.00           N
ATOM   3286  CA  PRO A 452      17.241  21.314 -29.334  0.00  0.00           C
ATOM   3287  C   PRO A 452      15.712  21.389 -28.906  0.00  0.00           C
ATOM   3288  O   PRO A 452      14.980  20.415 -29.090  0.00  0.00           O
ATOM   3289  CB  PRO A 452      17.524  22.074 -30.662  0.00  0.00           C
ATOM   3290  CG  PRO A 452      17.991  21.119 -31.679  0.00  0.00           C
ATOM   3291  CD  PRO A 452      17.717  19.805 -31.025  0.00  0.00           C
ATOM   3292  N   GLN A 453      15.310  22.594 -28.404  0.00  0.00           N
ATOM   3293  CA  GLN A 453      13.967  22.927 -27.943  0.00  0.00           C
ATOM   3294  C   GLN A 453      12.993  23.193 -29.065  0.00  0.00           C
ATOM   3295  O   GLN A 453      13.357  23.576 -30.139  0.00  0.00           O
ATOM   3296  CB  GLN A 453      14.069  24.170 -26.989  0.00  0.00           C
ATOM   3297  CG  GLN A 453      12.885  24.559 -26.062  0.00  0.00           C
ATOM   3298  CD  GLN A 453      13.139  25.305 -24.825  0.00  0.00           C
ATOM   3299  NE2 GLN A 453      12.384  25.100 -23.768  0.00  0.00           N
ATOM   3300  OE1 GLN A 453      14.105  26.058 -24.697  0.00  0.00           O
ATOM   3301  N   ASP A 454      11.689  23.009 -28.928  0.00  0.00           N
ATOM   3302  CA  ASP A 454      10.630  23.421 -29.831  0.00  0.00           C
ATOM   3303  C   ASP A 454       9.759  24.508 -29.275  0.00  0.00           C
ATOM   3304  O   ASP A 454       9.853  24.833 -28.114  0.00  0.00           O
ATOM   3305  CB  ASP A 454       9.758  22.149 -30.303  0.00  0.00           C
ATOM   3306  CG  ASP A 454       8.958  21.670 -29.134  0.00  0.00           C
ATOM   3307  OD1 ASP A 454       7.993  22.341 -28.702  0.00  0.00           O
ATOM   3308  OD2 ASP A 454       9.171  20.513 -28.734  0.00  0.00           O
ATOM   3309  N   ALA A 455       8.844  24.997 -30.180  0.00  0.00           N
ATOM   3310  CA  ALA A 455       7.798  26.058 -29.871  0.00  0.00           C
ATOM   3311  C   ALA A 455       7.046  25.733 -28.541  0.00  0.00           C
ATOM   3312  O   ALA A 455       6.797  26.655 -27.721  0.00  0.00           O
ATOM   3313  CB  ALA A 455       6.816  26.113 -31.037  0.00  0.00           C
ATOM   3314  N   VAL A 456       6.512  24.492 -28.325  0.00  0.00           N
ATOM   3315  CA  VAL A 456       5.631  24.113 -27.184  0.00  0.00           C
ATOM   3316  C   VAL A 456       6.465  23.929 -25.949  0.00  0.00           C
ATOM   3317  O   VAL A 456       6.153  24.560 -24.918  0.00  0.00           O
ATOM   3318  CB  VAL A 456       4.780  22.863 -27.572  0.00  0.00           C
ATOM   3319  CG1 VAL A 456       3.876  22.328 -26.489  0.00  0.00           C
ATOM   3320  CG2 VAL A 456       3.844  23.198 -28.852  0.00  0.00           C
ATOM   3321  N   SER A 457       7.567  23.184 -26.038  0.00  0.00           N
ATOM   3322  CA  SER A 457       8.567  23.182 -24.965  0.00  0.00           C
ATOM   3323  C   SER A 457       8.994  24.611 -24.573  0.00  0.00           C
ATOM   3324  O   SER A 457       9.017  24.884 -23.394  0.00  0.00           O
ATOM   3325  CB  SER A 457       9.826  22.575 -25.385  0.00  0.00           C
ATOM   3326  OG  SER A 457      10.658  22.698 -24.274  0.00  0.00           O
ATOM   3327  N   ARG A 458       9.292  25.581 -25.457  0.00  0.00           N
ATOM   3328  CA  ARG A 458       9.741  26.914 -25.072  0.00  0.00           C
ATOM   3329  C   ARG A 458       8.563  27.659 -24.406  0.00  0.00           C
ATOM   3330  O   ARG A 458       8.788  28.303 -23.417  0.00  0.00           O
ATOM   3331  CB  ARG A 458      10.450  27.508 -26.347  0.00  0.00           C
ATOM   3332  CG  ARG A 458      11.419  28.621 -25.769  0.00  0.00           C
ATOM   3333  CD  ARG A 458      12.556  29.042 -26.841  0.00  0.00           C
ATOM   3334  NE  ARG A 458      13.417  30.131 -26.335  0.00  0.00           N
ATOM   3335  CZ  ARG A 458      14.752  30.295 -26.373  0.00  0.00           C
ATOM   3336  NH1 ARG A 458      15.574  29.385 -26.718  0.00  0.00           N
ATOM   3337  NH2 ARG A 458      15.270  31.394 -26.093  0.00  0.00           N
ATOM   3338  N   SER A 459       7.293  27.606 -24.913  0.00  0.00           N
ATOM   3339  CA  SER A 459       6.086  28.057 -24.239  0.00  0.00           C
ATOM   3340  C   SER A 459       5.859  27.429 -22.857  0.00  0.00           C
ATOM   3341  O   SER A 459       5.492  28.097 -21.934  0.00  0.00           O
ATOM   3342  CB  SER A 459       4.891  27.711 -25.097  0.00  0.00           C
ATOM   3343  OG  SER A 459       5.033  28.253 -26.397  0.00  0.00           O
ATOM   3344  N   GLN A 460       6.063  26.145 -22.751  0.00  0.00           N
ATOM   3345  CA  GLN A 460       5.819  25.358 -21.572  0.00  0.00           C
ATOM   3346  C   GLN A 460       6.782  25.615 -20.450  0.00  0.00           C
ATOM   3347  O   GLN A 460       6.437  26.009 -19.354  0.00  0.00           O
ATOM   3348  CB  GLN A 460       5.800  23.892 -21.894  0.00  0.00           C
ATOM   3349  CG  GLN A 460       4.479  23.420 -22.594  0.00  0.00           C
ATOM   3350  CD  GLN A 460       3.380  23.168 -21.575  0.00  0.00           C
ATOM   3351  NE2 GLN A 460       3.521  22.248 -20.634  0.00  0.00           N
ATOM   3352  OE1 GLN A 460       2.357  23.811 -21.617  0.00  0.00           O
ATOM   3353  N   ARG A 461       8.085  25.428 -20.689  0.00  0.00           N
ATOM   3354  CA  ARG A 461       9.124  26.062 -19.849  0.00  0.00           C
ATOM   3355  C   ARG A 461       8.921  27.556 -19.570  0.00  0.00           C
ATOM   3356  O   ARG A 461       9.075  27.992 -18.435  0.00  0.00           O
ATOM   3357  CB  ARG A 461      10.542  25.725 -20.293  0.00  0.00           C
ATOM   3358  CG  ARG A 461      10.833  24.203 -20.315  0.00  0.00           C
ATOM   3359  CD  ARG A 461      12.253  23.917 -20.503  0.00  0.00           C
ATOM   3360  NE  ARG A 461      12.572  22.439 -20.552  0.00  0.00           N
ATOM   3361  CZ  ARG A 461      13.714  21.879 -20.991  0.00  0.00           C
ATOM   3362  NH1 ARG A 461      14.860  22.565 -21.153  0.00  0.00           N
ATOM   3363  NH2 ARG A 461      13.851  20.621 -21.263  0.00  0.00           N
ATOM   3364  N   ARG A 462       8.587  28.397 -20.548  0.00  0.00           N
ATOM   3365  CA  ARG A 462       8.527  29.827 -20.271  0.00  0.00           C
ATOM   3366  C   ARG A 462       7.342  30.149 -19.324  0.00  0.00           C
ATOM   3367  O   ARG A 462       7.460  30.692 -18.231  0.00  0.00           O
ATOM   3368  CB  ARG A 462       8.406  30.622 -21.543  0.00  0.00           C
ATOM   3369  CG  ARG A 462       8.367  32.160 -21.390  0.00  0.00           C
ATOM   3370  CD  ARG A 462       8.725  32.814 -22.720  0.00  0.00           C
ATOM   3371  NE  ARG A 462       7.792  32.262 -23.832  0.00  0.00           N
ATOM   3372  CZ  ARG A 462       8.115  31.860 -25.009  0.00  0.00           C
ATOM   3373  NH1 ARG A 462       9.231  32.083 -25.542  0.00  0.00           N
ATOM   3374  NH2 ARG A 462       7.223  31.086 -25.599  0.00  0.00           N
ATOM   3375  N   GLY A 463       6.188  29.639 -19.654  0.00  0.00           N
ATOM   3376  CA  GLY A 463       4.873  29.844 -18.994  0.00  0.00           C
ATOM   3377  C   GLY A 463       4.737  28.995 -17.746  0.00  0.00           C
ATOM   3378  O   GLY A 463       3.708  28.948 -17.081  0.00  0.00           O
ATOM   3379  N   ARG A 464       5.772  28.361 -17.202  0.00  0.00           N
ATOM   3380  CA  ARG A 464       5.839  28.092 -15.726  0.00  0.00           C
ATOM   3381  C   ARG A 464       5.788  29.427 -14.835  0.00  0.00           C
ATOM   3382  O   ARG A 464       5.653  29.416 -13.626  0.00  0.00           O
ATOM   3383  CB  ARG A 464       7.030  27.222 -15.367  0.00  0.00           C
ATOM   3384  CG  ARG A 464       7.065  25.835 -16.082  0.00  0.00           C
ATOM   3385  CD  ARG A 464       5.858  24.827 -15.997  0.00  0.00           C
ATOM   3386  NE  ARG A 464       5.073  25.064 -17.169  0.00  0.00           N
ATOM   3387  CZ  ARG A 464       3.841  24.629 -17.345  0.00  0.00           C
ATOM   3388  NH1 ARG A 464       3.228  23.736 -16.557  0.00  0.00           N
ATOM   3389  NH2 ARG A 464       3.149  24.961 -18.365  0.00  0.00           N
ATOM   3390  N   THR A 465       5.891  30.584 -15.522  0.00  0.00           N
ATOM   3391  CA  THR A 465       5.914  31.956 -14.955  0.00  0.00           C
ATOM   3392  C   THR A 465       4.961  32.863 -15.718  0.00  0.00           C
ATOM   3393  O   THR A 465       4.381  32.452 -16.744  0.00  0.00           O
ATOM   3394  CB  THR A 465       7.295  32.443 -14.731  0.00  0.00           C
ATOM   3395  CG2 THR A 465       8.072  32.997 -15.938  0.00  0.00           C
ATOM   3396  OG1 THR A 465       7.331  33.511 -13.861  0.00  0.00           O
ATOM   3397  N   GLY A 466       4.815  34.054 -15.153  0.00  0.00           N
ATOM   3398  CA  GLY A 466       4.012  35.130 -15.720  0.00  0.00           C
ATOM   3399  C   GLY A 466       2.614  35.233 -15.129  0.00  0.00           C
ATOM   3400  O   GLY A 466       1.865  36.130 -15.416  0.00  0.00           O
ATOM   3401  N   ARG A 467       2.176  34.228 -14.368  0.00  0.00           N
ATOM   3402  CA  ARG A 467       0.815  34.154 -13.833  0.00  0.00           C
ATOM   3403  C   ARG A 467       0.727  35.086 -12.559  0.00  0.00           C
ATOM   3404  O   ARG A 467       1.513  34.888 -11.640  0.00  0.00           O
ATOM   3405  CB  ARG A 467       0.461  32.650 -13.453  0.00  0.00           C
ATOM   3406  CG  ARG A 467       0.387  31.773 -14.701  0.00  0.00           C
ATOM   3407  CD  ARG A 467       0.331  30.269 -14.343  0.00  0.00           C
ATOM   3408  NE  ARG A 467       0.597  29.478 -15.529  0.00  0.00           N
ATOM   3409  CZ  ARG A 467       0.244  28.252 -15.704  0.00  0.00           C
ATOM   3410  NH1 ARG A 467      -0.726  27.588 -15.070  0.00  0.00           N
ATOM   3411  NH2 ARG A 467       0.931  27.516 -16.587  0.00  0.00           N
ATOM   3412  N   GLY A 468      -0.079  36.147 -12.569  0.00  0.00           N
ATOM   3413  CA  GLY A 468      -0.402  37.024 -11.359  0.00  0.00           C
ATOM   3414  C   GLY A 468       0.626  38.101 -11.050  0.00  0.00           C
ATOM   3415  O   GLY A 468       0.241  39.006 -10.312  0.00  0.00           O
ATOM   3416  N   ARG A 469       1.793  38.055 -11.669  0.00  0.00           N
ATOM   3417  CA  ARG A 469       2.830  39.119 -11.472  0.00  0.00           C
ATOM   3418  C   ARG A 469       3.937  38.819 -12.524  0.00  0.00           C
ATOM   3419  O   ARG A 469       4.079  37.714 -12.968  0.00  0.00           O
ATOM   3420  CB  ARG A 469       3.462  39.220 -10.047  0.00  0.00           C
ATOM   3421  CG  ARG A 469       3.377  37.856  -9.249  0.00  0.00           C
ATOM   3422  CD  ARG A 469       4.234  36.688  -9.831  0.00  0.00           C
ATOM   3423  NE  ARG A 469       5.661  37.002  -9.640  0.00  0.00           N
ATOM   3424  CZ  ARG A 469       6.692  36.525 -10.319  0.00  0.00           C
ATOM   3425  NH1 ARG A 469       6.572  35.736 -11.378  0.00  0.00           N
ATOM   3426  NH2 ARG A 469       7.900  37.019 -10.121  0.00  0.00           N
ATOM   3427  N   ARG A 470       4.801  39.812 -12.828  0.00  0.00           N
ATOM   3428  CA  ARG A 470       5.843  39.723 -13.863  0.00  0.00           C
ATOM   3429  C   ARG A 470       6.918  38.655 -13.617  0.00  0.00           C
ATOM   3430  O   ARG A 470       7.585  38.797 -12.572  0.00  0.00           O
ATOM   3431  CB  ARG A 470       6.417  41.142 -13.993  0.00  0.00           C
ATOM   3432  CG  ARG A 470       7.501  41.212 -14.964  0.00  0.00           C
ATOM   3433  CD  ARG A 470       7.982  42.652 -15.258  0.00  0.00           C
ATOM   3434  NE  ARG A 470       8.586  42.769 -16.640  0.00  0.00           N
ATOM   3435  CZ  ARG A 470       8.020  42.676 -17.824  0.00  0.00           C
ATOM   3436  NH1 ARG A 470       6.760  42.387 -18.061  0.00  0.00           N
ATOM   3437  NH2 ARG A 470       8.725  42.860 -18.886  0.00  0.00           N
ATOM   3438  N   GLY A 471       7.067  37.711 -14.513  0.00  0.00           N
ATOM   3439  CA  GLY A 471       8.070  36.653 -14.446  0.00  0.00           C
ATOM   3440  C   GLY A 471       9.249  36.849 -15.400  0.00  0.00           C
ATOM   3441  O   GLY A 471       8.997  37.233 -16.561  0.00  0.00           O
ATOM   3442  N   ILE A 472      10.505  36.607 -14.992  0.00  0.00           N
ATOM   3443  CA  ILE A 472      11.721  36.642 -15.906  0.00  0.00           C
ATOM   3444  C   ILE A 472      12.129  35.243 -16.359  0.00  0.00           C
ATOM   3445  O   ILE A 472      12.276  34.347 -15.557  0.00  0.00           O
ATOM   3446  CB  ILE A 472      12.957  37.288 -15.221  0.00  0.00           C
ATOM   3447  CG1 ILE A 472      12.661  38.768 -14.893  0.00  0.00           C
ATOM   3448  CG2 ILE A 472      14.047  37.519 -16.282  0.00  0.00           C
ATOM   3449  CD1 ILE A 472      13.449  39.434 -13.776  0.00  0.00           C
ATOM   3450  N   TYR A 473      12.276  35.080 -17.696  0.00  0.00           N
ATOM   3451  CA  TYR A 473      12.655  33.853 -18.334  0.00  0.00           C
ATOM   3452  C   TYR A 473      14.133  34.108 -18.819  0.00  0.00           C
ATOM   3453  O   TYR A 473      14.321  34.693 -19.840  0.00  0.00           O
ATOM   3454  CB  TYR A 473      11.659  33.528 -19.413  0.00  0.00           C
ATOM   3455  CG  TYR A 473      12.096  32.351 -20.251  0.00  0.00           C
ATOM   3456  CD1 TYR A 473      12.127  31.066 -19.711  0.00  0.00           C
ATOM   3457  CD2 TYR A 473      12.578  32.525 -21.577  0.00  0.00           C
ATOM   3458  CE1 TYR A 473      12.755  30.025 -20.371  0.00  0.00           C
ATOM   3459  CE2 TYR A 473      13.084  31.428 -22.340  0.00  0.00           C
ATOM   3460  CZ  TYR A 473      13.149  30.183 -21.733  0.00  0.00           C
ATOM   3461  OH  TYR A 473      13.558  29.087 -22.446  0.00  0.00           O
ATOM   3462  N   ARG A 474      15.054  33.678 -18.050  0.00  0.00           N
ATOM   3463  CA  ARG A 474      16.466  33.465 -18.521  0.00  0.00           C
ATOM   3464  C   ARG A 474      16.648  32.214 -19.384  0.00  0.00           C
ATOM   3465  O   ARG A 474      16.404  31.104 -18.981  0.00  0.00           O
ATOM   3466  CB  ARG A 474      17.331  33.422 -17.238  0.00  0.00           C
ATOM   3467  CG  ARG A 474      17.625  34.780 -16.719  0.00  0.00           C
ATOM   3468  CD  ARG A 474      18.176  34.687 -15.339  0.00  0.00           C
ATOM   3469  NE  ARG A 474      18.485  36.010 -14.676  0.00  0.00           N
ATOM   3470  CZ  ARG A 474      17.729  36.617 -13.809  0.00  0.00           C
ATOM   3471  NH1 ARG A 474      16.623  36.113 -13.271  0.00  0.00           N
ATOM   3472  NH2 ARG A 474      18.034  37.853 -13.374  0.00  0.00           N
ATOM   3473  N   PHE A 475      17.216  32.404 -20.599  0.00  0.00           N
ATOM   3474  CA  PHE A 475      17.529  31.314 -21.497  0.00  0.00           C
ATOM   3475  C   PHE A 475      19.084  31.280 -21.533  0.00  0.00           C
ATOM   3476  O   PHE A 475      19.774  32.293 -21.256  0.00  0.00           O
ATOM   3477  CB  PHE A 475      16.826  31.452 -22.944  0.00  0.00           C
ATOM   3478  CG  PHE A 475      17.016  32.831 -23.601  0.00  0.00           C
ATOM   3479  CD1 PHE A 475      15.965  33.769 -23.714  0.00  0.00           C
ATOM   3480  CD2 PHE A 475      18.246  33.151 -24.109  0.00  0.00           C
ATOM   3481  CE1 PHE A 475      16.231  34.958 -24.364  0.00  0.00           C
ATOM   3482  CE2 PHE A 475      18.490  34.368 -24.752  0.00  0.00           C
ATOM   3483  CZ  PHE A 475      17.475  35.295 -24.861  0.00  0.00           C
ATOM   3484  N   VAL A 476      19.676  30.200 -22.038  0.00  0.00           N
ATOM   3485  CA  VAL A 476      21.086  30.026 -22.473  0.00  0.00           C
ATOM   3486  C   VAL A 476      21.190  30.786 -23.821  0.00  0.00           C
ATOM   3487  O   VAL A 476      22.083  31.555 -24.071  0.00  0.00           O
ATOM   3488  CB  VAL A 476      21.505  28.544 -22.503  0.00  0.00           C
ATOM   3489  CG1 VAL A 476      22.614  28.173 -23.503  0.00  0.00           C
ATOM   3490  CG2 VAL A 476      21.988  28.088 -21.114  0.00  0.00           C
ATOM   3491  N   THR A 477      20.337  30.424 -24.812  0.00  0.00           N
ATOM   3492  CA  THR A 477      20.411  30.920 -26.194  0.00  0.00           C
ATOM   3493  C   THR A 477      18.998  31.133 -26.796  0.00  0.00           C
ATOM   3494  O   THR A 477      18.063  30.391 -26.481  0.00  0.00           O
ATOM   3495  CB  THR A 477      21.167  30.078 -27.251  0.00  0.00           C
ATOM   3496  CG2 THR A 477      22.679  30.365 -27.177  0.00  0.00           C
ATOM   3497  OG1 THR A 477      20.864  28.664 -27.060  0.00  0.00           O
ATOM   3498  N   PRO A 478      18.888  32.118 -27.763  0.00  0.00           N
ATOM   3499  CA  PRO A 478      17.680  32.155 -28.564  0.00  0.00           C
ATOM   3500  C   PRO A 478      17.458  30.916 -29.406  0.00  0.00           C
ATOM   3501  O   PRO A 478      18.451  30.232 -29.702  0.00  0.00           O
ATOM   3502  CB  PRO A 478      17.723  33.321 -29.466  0.00  0.00           C
ATOM   3503  CG  PRO A 478      18.882  34.106 -28.918  0.00  0.00           C
ATOM   3504  CD  PRO A 478      19.828  33.099 -28.301  0.00  0.00           C
ATOM   3505  N   GLY A 479      16.211  30.681 -29.939  0.00  0.00           N
ATOM   3506  CA  GLY A 479      15.869  29.683 -30.962  0.00  0.00           C
ATOM   3507  C   GLY A 479      15.119  28.449 -30.470  0.00  0.00           C
ATOM   3508  O   GLY A 479      15.175  27.870 -29.378  0.00  0.00           O
ATOM   3509  N   GLU A 480      14.268  27.968 -31.343  0.00  0.00           N
ATOM   3510  CA  GLU A 480      13.459  26.811 -31.196  0.00  0.00           C
ATOM   3511  C   GLU A 480      13.068  26.102 -32.530  0.00  0.00           C
ATOM   3512  O   GLU A 480      13.528  26.513 -33.621  0.00  0.00           O
ATOM   3513  CB  GLU A 480      12.263  27.182 -30.320  0.00  0.00           C
ATOM   3514  CG  GLU A 480      11.136  27.700 -31.123  0.00  0.00           C
ATOM   3515  CD  GLU A 480      11.356  28.990 -32.021  0.00  0.00           C
ATOM   3516  OE1 GLU A 480      11.403  30.103 -31.465  0.00  0.00           O
ATOM   3517  OE2 GLU A 480      11.381  28.860 -33.265  0.00  0.00           O
ATOM   3518  N   ARG A 481      12.457  24.952 -32.541  0.00  0.00           N
ATOM   3519  CA  ARG A 481      11.962  24.129 -33.662  0.00  0.00           C
ATOM   3520  C   ARG A 481      10.462  24.277 -33.876  0.00  0.00           C
ATOM   3521  O   ARG A 481       9.700  24.286 -32.876  0.00  0.00           O
ATOM   3522  CB  ARG A 481      12.327  22.587 -33.705  0.00  0.00           C
ATOM   3523  CG  ARG A 481      13.850  22.384 -33.400  0.00  0.00           C
ATOM   3524  CD  ARG A 481      14.252  20.950 -33.120  0.00  0.00           C
ATOM   3525  NE  ARG A 481      13.696  20.470 -31.867  0.00  0.00           N
ATOM   3526  CZ  ARG A 481      12.663  19.680 -31.624  0.00  0.00           C
ATOM   3527  NH1 ARG A 481      11.863  19.248 -32.544  0.00  0.00           N
ATOM   3528  NH2 ARG A 481      12.382  19.507 -30.380  0.00  0.00           N
ATOM   3529  N   PRO A 482       9.937  24.169 -35.091  0.00  0.00           N
ATOM   3530  CA  PRO A 482       8.438  23.838 -35.357  0.00  0.00           C
ATOM   3531  C   PRO A 482       7.959  22.665 -34.513  0.00  0.00           C
ATOM   3532  O   PRO A 482       8.713  21.795 -34.244  0.00  0.00           O
ATOM   3533  CB  PRO A 482       8.385  23.565 -36.814  0.00  0.00           C
ATOM   3534  CG  PRO A 482       9.813  23.397 -37.348  0.00  0.00           C
ATOM   3535  CD  PRO A 482      10.517  24.306 -36.368  0.00  0.00           C
ATOM   3536  N   SER A 483       6.693  22.696 -34.118  0.00  0.00           N
ATOM   3537  CA  SER A 483       5.924  21.620 -33.482  0.00  0.00           C
ATOM   3538  C   SER A 483       5.375  20.662 -34.550  0.00  0.00           C
ATOM   3539  O   SER A 483       6.012  20.348 -35.561  0.00  0.00           O
ATOM   3540  CB  SER A 483       4.862  22.268 -32.587  0.00  0.00           C
ATOM   3541  OG  SER A 483       3.897  22.986 -33.355  0.00  0.00           O
ATOM   3542  N   GLY A 484       4.103  20.194 -34.365  0.00  0.00           N
ATOM   3543  CA  GLY A 484       3.610  19.131 -35.257  0.00  0.00           C
ATOM   3544  C   GLY A 484       4.126  17.783 -34.815  0.00  0.00           C
ATOM   3545  O   GLY A 484       3.396  16.983 -34.280  0.00  0.00           O
ATOM   3546  N   MET A 485       5.319  17.474 -35.282  0.00  0.00           N
ATOM   3547  CA  MET A 485       5.720  16.015 -35.545  0.00  0.00           C
ATOM   3548  C   MET A 485       6.111  15.285 -34.195  0.00  0.00           C
ATOM   3549  O   MET A 485       7.031  15.848 -33.515  0.00  0.00           O
ATOM   3550  CB  MET A 485       6.828  15.915 -36.604  0.00  0.00           C
ATOM   3551  CG  MET A 485       6.221  16.122 -37.986  0.00  0.00           C
ATOM   3552  SD  MET A 485       5.433  14.654 -38.942  0.00  0.00           S
ATOM   3553  CE  MET A 485       4.780  15.651 -40.340  0.00  0.00           C
ATOM   3554  N   PHE A 486       5.745  14.046 -33.918  0.00  0.00           N
ATOM   3555  CA  PHE A 486       6.303  13.177 -32.888  0.00  0.00           C
ATOM   3556  C   PHE A 486       6.784  11.895 -33.595  0.00  0.00           C
ATOM   3557  O   PHE A 486       6.438  11.707 -34.750  0.00  0.00           O
ATOM   3558  CB  PHE A 486       5.315  13.020 -31.719  0.00  0.00           C
ATOM   3559  CG  PHE A 486       4.044  12.241 -31.968  0.00  0.00           C
ATOM   3560  CD1 PHE A 486       2.875  12.879 -32.371  0.00  0.00           C
ATOM   3561  CD2 PHE A 486       4.031  10.872 -31.725  0.00  0.00           C
ATOM   3562  CE1 PHE A 486       1.733  12.099 -32.664  0.00  0.00           C
ATOM   3563  CE2 PHE A 486       2.900  10.159 -31.920  0.00  0.00           C
ATOM   3564  CZ  PHE A 486       1.771  10.724 -32.497  0.00  0.00           C
ATOM   3565  N   ASP A 487       7.591  11.027 -32.894  0.00  0.00           N
ATOM   3566  CA  ASP A 487       8.112   9.722 -33.478  0.00  0.00           C
ATOM   3567  C   ASP A 487       7.229   8.547 -33.169  0.00  0.00           C
ATOM   3568  O   ASP A 487       6.605   8.444 -32.110  0.00  0.00           O
ATOM   3569  CB  ASP A 487       9.544   9.486 -32.994  0.00  0.00           C
ATOM   3570  CG  ASP A 487      10.325   8.224 -33.585  0.00  0.00           C
ATOM   3571  OD1 ASP A 487      10.824   8.310 -34.725  0.00  0.00           O
ATOM   3572  OD2 ASP A 487      10.392   7.191 -32.868  0.00  0.00           O
ATOM   3573  N   SER A 488       7.141   7.569 -34.055  0.00  0.00           N
ATOM   3574  CA  SER A 488       6.260   6.425 -33.928  0.00  0.00           C
ATOM   3575  C   SER A 488       6.584   5.512 -32.764  0.00  0.00           C
ATOM   3576  O   SER A 488       5.791   4.673 -32.467  0.00  0.00           O
ATOM   3577  CB  SER A 488       6.015   5.668 -35.283  0.00  0.00           C
ATOM   3578  OG  SER A 488       7.083   4.810 -35.605  0.00  0.00           O
ATOM   3579  N   SER A 489       7.758   5.597 -32.162  0.00  0.00           N
ATOM   3580  CA  SER A 489       8.066   5.036 -30.830  0.00  0.00           C
ATOM   3581  C   SER A 489       7.033   5.355 -29.696  0.00  0.00           C
ATOM   3582  O   SER A 489       6.780   4.521 -28.787  0.00  0.00           O
ATOM   3583  CB  SER A 489       9.399   5.571 -30.343  0.00  0.00           C
ATOM   3584  OG  SER A 489       9.479   7.027 -30.271  0.00  0.00           O
ATOM   3585  N   VAL A 490       6.306   6.478 -29.775  0.00  0.00           N
ATOM   3586  CA  VAL A 490       5.160   6.775 -28.903  0.00  0.00           C
ATOM   3587  C   VAL A 490       3.875   5.978 -29.294  0.00  0.00           C
ATOM   3588  O   VAL A 490       3.084   5.492 -28.430  0.00  0.00           O
ATOM   3589  CB  VAL A 490       4.811   8.305 -28.939  0.00  0.00           C
ATOM   3590  CG1 VAL A 490       3.746   8.646 -27.835  0.00  0.00           C
ATOM   3591  CG2 VAL A 490       6.005   9.192 -28.482  0.00  0.00           C
ATOM   3592  N   LEU A 491       3.759   5.554 -30.530  0.00  0.00           N
ATOM   3593  CA  LEU A 491       2.648   4.655 -30.973  0.00  0.00           C
ATOM   3594  C   LEU A 491       2.874   3.168 -30.669  0.00  0.00           C
ATOM   3595  O   LEU A 491       1.976   2.538 -30.068  0.00  0.00           O
ATOM   3596  CB  LEU A 491       2.350   4.992 -32.463  0.00  0.00           C
ATOM   3597  CG  LEU A 491       1.817   6.405 -32.750  0.00  0.00           C
ATOM   3598  CD1 LEU A 491       1.503   6.668 -34.248  0.00  0.00           C
ATOM   3599  CD2 LEU A 491       0.543   6.877 -31.969  0.00  0.00           C
ATOM   3600  N   CYS A 492       4.128   2.767 -30.832  0.00  0.00           N
ATOM   3601  CA  CYS A 492       4.685   1.588 -30.150  0.00  0.00           C
ATOM   3602  C   CYS A 492       4.245   1.513 -28.622  0.00  0.00           C
ATOM   3603  O   CYS A 492       3.660   0.527 -28.184  0.00  0.00           O
ATOM   3604  CB  CYS A 492       6.278   1.551 -30.357  0.00  0.00           C
ATOM   3605  SG  CYS A 492       6.836  -0.057 -29.652  0.00  0.00           S
ATOM   3606  N   GLU A 493       4.514   2.619 -27.908  0.00  0.00           N
ATOM   3607  CA  GLU A 493       4.237   2.530 -26.445  0.00  0.00           C
ATOM   3608  C   GLU A 493       2.772   2.657 -26.139  0.00  0.00           C
ATOM   3609  O   GLU A 493       2.377   2.267 -25.058  0.00  0.00           O
ATOM   3610  CB  GLU A 493       5.058   3.629 -25.795  0.00  0.00           C
ATOM   3611  CG  GLU A 493       5.357   3.294 -24.319  0.00  0.00           C
ATOM   3612  CD  GLU A 493       5.607   4.485 -23.426  0.00  0.00           C
ATOM   3613  OE1 GLU A 493       4.746   4.764 -22.621  0.00  0.00           O
ATOM   3614  OE2 GLU A 493       6.546   5.279 -23.644  0.00  0.00           O
ATOM   3615  N   CYS A 494       1.890   3.125 -27.053  0.00  0.00           N
ATOM   3616  CA  CYS A 494       0.434   2.972 -26.946  0.00  0.00           C
ATOM   3617  C   CYS A 494      -0.011   1.515 -27.163  0.00  0.00           C
ATOM   3618  O   CYS A 494      -0.823   1.026 -26.396  0.00  0.00           O
ATOM   3619  CB  CYS A 494      -0.238   3.827 -28.050  0.00  0.00           C
ATOM   3620  SG  CYS A 494       0.068   5.660 -27.850  0.00  0.00           S
ATOM   3621  N   TYR A 495       0.485   0.772 -28.149  0.00  0.00           N
ATOM   3622  CA  TYR A 495       0.117  -0.662 -28.347  0.00  0.00           C
ATOM   3623  C   TYR A 495       0.560  -1.459 -27.124  0.00  0.00           C
ATOM   3624  O   TYR A 495      -0.023  -2.473 -26.844  0.00  0.00           O
ATOM   3625  CB  TYR A 495       0.610  -1.294 -29.652  0.00  0.00           C
ATOM   3626  CG  TYR A 495      -0.136  -0.834 -30.893  0.00  0.00           C
ATOM   3627  CD1 TYR A 495      -1.319  -1.547 -31.300  0.00  0.00           C
ATOM   3628  CD2 TYR A 495       0.344   0.182 -31.775  0.00  0.00           C
ATOM   3629  CE1 TYR A 495      -1.990  -1.285 -32.529  0.00  0.00           C
ATOM   3630  CE2 TYR A 495      -0.377   0.404 -32.952  0.00  0.00           C
ATOM   3631  CZ  TYR A 495      -1.526  -0.277 -33.340  0.00  0.00           C
ATOM   3632  OH  TYR A 495      -2.187   0.015 -34.492  0.00  0.00           O
ATOM   3633  N   ASP A 496       1.702  -1.086 -26.594  0.00  0.00           N
ATOM   3634  CA  ASP A 496       2.333  -1.710 -25.409  0.00  0.00           C
ATOM   3635  C   ASP A 496       1.398  -1.528 -24.172  0.00  0.00           C
ATOM   3636  O   ASP A 496       0.968  -2.502 -23.538  0.00  0.00           O
ATOM   3637  CB  ASP A 496       3.810  -1.162 -25.257  0.00  0.00           C
ATOM   3638  CG  ASP A 496       4.632  -2.052 -24.286  0.00  0.00           C
ATOM   3639  OD1 ASP A 496       4.421  -1.900 -23.078  0.00  0.00           O
ATOM   3640  OD2 ASP A 496       5.611  -2.711 -24.708  0.00  0.00           O
ATOM   3641  N   ALA A 497       1.092  -0.293 -23.883  0.00  0.00           N
ATOM   3642  CA  ALA A 497       0.075  -0.067 -22.844  0.00  0.00           C
ATOM   3643  C   ALA A 497      -1.302  -0.689 -23.103  0.00  0.00           C
ATOM   3644  O   ALA A 497      -1.876  -1.273 -22.191  0.00  0.00           O
ATOM   3645  CB  ALA A 497      -0.061   1.490 -22.702  0.00  0.00           C
ATOM   3646  N   GLY A 498      -1.686  -0.747 -24.400  0.00  0.00           N
ATOM   3647  CA  GLY A 498      -2.810  -1.477 -24.922  0.00  0.00           C
ATOM   3648  C   GLY A 498      -2.936  -2.902 -24.469  0.00  0.00           C
ATOM   3649  O   GLY A 498      -3.959  -3.294 -23.913  0.00  0.00           O
ATOM   3650  N   CYS A 499      -1.828  -3.644 -24.688  0.00  0.00           N
ATOM   3651  CA  CYS A 499      -1.788  -5.073 -24.291  0.00  0.00           C
ATOM   3652  C   CYS A 499      -1.688  -5.185 -22.759  0.00  0.00           C
ATOM   3653  O   CYS A 499      -2.257  -6.069 -22.123  0.00  0.00           O
ATOM   3654  CB  CYS A 499      -0.739  -5.922 -24.994  0.00  0.00           C
ATOM   3655  SG  CYS A 499      -0.821  -5.557 -26.831  0.00  0.00           S
ATOM   3656  N   ALA A 500      -0.772  -4.417 -22.183  0.00  0.00           N
ATOM   3657  CA  ALA A 500      -0.122  -4.709 -20.901  0.00  0.00           C
ATOM   3658  C   ALA A 500      -0.951  -4.247 -19.671  0.00  0.00           C
ATOM   3659  O   ALA A 500      -1.255  -5.001 -18.792  0.00  0.00           O
ATOM   3660  CB  ALA A 500       1.275  -4.052 -20.971  0.00  0.00           C
ATOM   3661  N   TRP A 501      -1.450  -3.008 -19.798  0.00  0.00           N
ATOM   3662  CA  TRP A 501      -2.225  -2.322 -18.704  0.00  0.00           C
ATOM   3663  C   TRP A 501      -3.698  -2.406 -18.931  0.00  0.00           C
ATOM   3664  O   TRP A 501      -4.426  -2.531 -17.955  0.00  0.00           O
ATOM   3665  CB  TRP A 501      -1.783  -0.878 -18.497  0.00  0.00           C
ATOM   3666  CG  TRP A 501      -0.371  -0.640 -18.066  0.00  0.00           C
ATOM   3667  CD1 TRP A 501       0.603  -0.278 -18.892  0.00  0.00           C
ATOM   3668  CD2 TRP A 501       0.337  -0.855 -16.815  0.00  0.00           C
ATOM   3669  CE2 TRP A 501       1.741  -0.574 -16.987  0.00  0.00           C
ATOM   3670  CE3 TRP A 501      -0.133  -1.140 -15.527  0.00  0.00           C
ATOM   3671  NE1 TRP A 501       1.875  -0.230 -18.357  0.00  0.00           N
ATOM   3672  CZ2 TRP A 501       2.584  -0.490 -15.846  0.00  0.00           C
ATOM   3673  CZ3 TRP A 501       0.686  -1.155 -14.423  0.00  0.00           C
ATOM   3674  CH2 TRP A 501       2.035  -0.727 -14.562  0.00  0.00           C
ATOM   3675  N   TYR A 502      -4.105  -2.301 -20.184  0.00  0.00           N
ATOM   3676  CA  TYR A 502      -5.542  -2.135 -20.507  0.00  0.00           C
ATOM   3677  C   TYR A 502      -6.228  -3.214 -21.253  0.00  0.00           C
ATOM   3678  O   TYR A 502      -7.470  -3.117 -21.437  0.00  0.00           O
ATOM   3679  CB  TYR A 502      -5.672  -0.743 -21.279  0.00  0.00           C
ATOM   3680  CG  TYR A 502      -5.059   0.458 -20.590  0.00  0.00           C
ATOM   3681  CD1 TYR A 502      -5.580   0.797 -19.350  0.00  0.00           C
ATOM   3682  CD2 TYR A 502      -4.085   1.260 -21.166  0.00  0.00           C
ATOM   3683  CE1 TYR A 502      -5.070   1.979 -18.762  0.00  0.00           C
ATOM   3684  CE2 TYR A 502      -3.642   2.493 -20.547  0.00  0.00           C
ATOM   3685  CZ  TYR A 502      -4.179   2.851 -19.316  0.00  0.00           C
ATOM   3686  OH  TYR A 502      -3.812   3.901 -18.581  0.00  0.00           O
ATOM   3687  N   GLU A 503      -5.466  -4.282 -21.592  0.00  0.00           N
ATOM   3688  CA  GLU A 503      -5.974  -5.526 -22.120  0.00  0.00           C
ATOM   3689  C   GLU A 503      -6.787  -5.494 -23.384  0.00  0.00           C
ATOM   3690  O   GLU A 503      -7.769  -6.274 -23.626  0.00  0.00           O
ATOM   3691  CB  GLU A 503      -6.727  -6.264 -21.023  0.00  0.00           C
ATOM   3692  CG  GLU A 503      -5.809  -6.433 -19.830  0.00  0.00           C
ATOM   3693  CD  GLU A 503      -6.239  -7.459 -18.804  0.00  0.00           C
ATOM   3694  OE1 GLU A 503      -5.890  -7.300 -17.640  0.00  0.00           O
ATOM   3695  OE2 GLU A 503      -6.866  -8.462 -19.146  0.00  0.00           O
ATOM   3696  N   LEU A 504      -6.324  -4.631 -24.354  0.00  0.00           N
ATOM   3697  CA  LEU A 504      -6.697  -4.469 -25.760  0.00  0.00           C
ATOM   3698  C   LEU A 504      -5.952  -5.416 -26.691  0.00  0.00           C
ATOM   3699  O   LEU A 504      -4.689  -5.407 -26.663  0.00  0.00           O
ATOM   3700  CB  LEU A 504      -6.633  -2.967 -26.132  0.00  0.00           C
ATOM   3701  CG  LEU A 504      -7.343  -1.969 -25.187  0.00  0.00           C
ATOM   3702  CD1 LEU A 504      -7.420  -0.555 -25.872  0.00  0.00           C
ATOM   3703  CD2 LEU A 504      -8.825  -2.248 -24.687  0.00  0.00           C
ATOM   3704  N   THR A 505      -6.644  -6.256 -27.519  0.00  0.00           N
ATOM   3705  CA  THR A 505      -6.048  -6.829 -28.776  0.00  0.00           C
ATOM   3706  C   THR A 505      -5.636  -5.663 -29.721  0.00  0.00           C
ATOM   3707  O   THR A 505      -6.141  -4.529 -29.627  0.00  0.00           O
ATOM   3708  CB  THR A 505      -7.026  -7.786 -29.476  0.00  0.00           C
ATOM   3709  CG2 THR A 505      -7.290  -9.076 -28.678  0.00  0.00           C
ATOM   3710  OG1 THR A 505      -8.222  -7.129 -29.698  0.00  0.00           O
ATOM   3711  N   PRO A 506      -4.653  -5.863 -30.625  0.00  0.00           N
ATOM   3712  CA  PRO A 506      -4.074  -4.774 -31.340  0.00  0.00           C
ATOM   3713  C   PRO A 506      -5.044  -3.982 -32.224  0.00  0.00           C
ATOM   3714  O   PRO A 506      -4.850  -2.782 -32.254  0.00  0.00           O
ATOM   3715  CB  PRO A 506      -2.953  -5.456 -32.210  0.00  0.00           C
ATOM   3716  CG  PRO A 506      -2.602  -6.699 -31.418  0.00  0.00           C
ATOM   3717  CD  PRO A 506      -3.919  -7.138 -30.792  0.00  0.00           C
ATOM   3718  N   ALA A 507      -6.130  -4.605 -32.749  0.00  0.00           N
ATOM   3719  CA  ALA A 507      -7.209  -3.903 -33.460  0.00  0.00           C
ATOM   3720  C   ALA A 507      -8.062  -2.988 -32.582  0.00  0.00           C
ATOM   3721  O   ALA A 507      -8.568  -1.952 -33.028  0.00  0.00           O
ATOM   3722  CB  ALA A 507      -8.041  -5.017 -34.162  0.00  0.00           C
ATOM   3723  N   GLU A 508      -8.312  -3.344 -31.349  0.00  0.00           N
ATOM   3724  CA  GLU A 508      -9.145  -2.582 -30.377  0.00  0.00           C
ATOM   3725  C   GLU A 508      -8.399  -1.304 -30.006  0.00  0.00           C
ATOM   3726  O   GLU A 508      -8.926  -0.199 -30.120  0.00  0.00           O
ATOM   3727  CB  GLU A 508      -9.346  -3.443 -29.092  0.00  0.00           C
ATOM   3728  CG  GLU A 508     -10.389  -4.544 -29.296  0.00  0.00           C
ATOM   3729  CD  GLU A 508     -10.661  -5.326 -28.048  0.00  0.00           C
ATOM   3730  OE1 GLU A 508     -11.736  -5.228 -27.448  0.00  0.00           O
ATOM   3731  OE2 GLU A 508      -9.672  -6.020 -27.647  0.00  0.00           O
ATOM   3732  N   THR A 509      -7.044  -1.427 -29.812  0.00  0.00           N
ATOM   3733  CA  THR A 509      -6.127  -0.279 -29.865  0.00  0.00           C
ATOM   3734  C   THR A 509      -6.157   0.437 -31.235  0.00  0.00           C
ATOM   3735  O   THR A 509      -6.286   1.632 -31.331  0.00  0.00           O
ATOM   3736  CB  THR A 509      -4.771  -0.732 -29.463  0.00  0.00           C
ATOM   3737  CG2 THR A 509      -3.763   0.436 -29.434  0.00  0.00           C
ATOM   3738  OG1 THR A 509      -4.747  -1.203 -28.114  0.00  0.00           O
ATOM   3739  N   SER A 510      -6.113  -0.335 -32.362  0.00  0.00           N
ATOM   3740  CA  SER A 510      -5.845   0.281 -33.693  0.00  0.00           C
ATOM   3741  C   SER A 510      -7.000   1.218 -34.063  0.00  0.00           C
ATOM   3742  O   SER A 510      -6.681   2.373 -34.505  0.00  0.00           O
ATOM   3743  CB  SER A 510      -5.685  -0.580 -34.937  0.00  0.00           C
ATOM   3744  OG  SER A 510      -4.511  -1.330 -34.963  0.00  0.00           O
ATOM   3745  N   VAL A 511      -8.284   0.923 -33.780  0.00  0.00           N
ATOM   3746  CA  VAL A 511      -9.480   1.761 -33.976  0.00  0.00           C
ATOM   3747  C   VAL A 511      -9.407   3.062 -33.225  0.00  0.00           C
ATOM   3748  O   VAL A 511      -9.528   4.124 -33.845  0.00  0.00           O
ATOM   3749  CB  VAL A 511     -10.798   0.936 -33.845  0.00  0.00           C
ATOM   3750  CG1 VAL A 511     -10.977   0.368 -32.494  0.00  0.00           C
ATOM   3751  CG2 VAL A 511     -12.074   1.738 -34.160  0.00  0.00           C
ATOM   3752  N   ARG A 512      -8.983   3.036 -31.928  0.00  0.00           N
ATOM   3753  CA  ARG A 512      -8.754   4.243 -31.071  0.00  0.00           C
ATOM   3754  C   ARG A 512      -7.639   5.045 -31.753  0.00  0.00           C
ATOM   3755  O   ARG A 512      -7.736   6.281 -31.838  0.00  0.00           O
ATOM   3756  CB  ARG A 512      -8.447   3.785 -29.612  0.00  0.00           C
ATOM   3757  CG  ARG A 512      -9.483   2.926 -28.919  0.00  0.00           C
ATOM   3758  CD  ARG A 512      -8.986   2.160 -27.684  0.00  0.00           C
ATOM   3759  NE  ARG A 512     -10.034   1.589 -26.833  0.00  0.00           N
ATOM   3760  CZ  ARG A 512      -9.937   1.575 -25.487  0.00  0.00           C
ATOM   3761  NH1 ARG A 512      -9.057   2.312 -24.754  0.00  0.00           N
ATOM   3762  NH2 ARG A 512     -10.786   0.921 -24.714  0.00  0.00           N
ATOM   3763  N   LEU A 513      -6.560   4.411 -32.238  0.00  0.00           N
ATOM   3764  CA  LEU A 513      -5.413   5.128 -32.781  0.00  0.00           C
ATOM   3765  C   LEU A 513      -5.740   5.763 -34.138  0.00  0.00           C
ATOM   3766  O   LEU A 513      -5.448   6.961 -34.386  0.00  0.00           O
ATOM   3767  CB  LEU A 513      -4.147   4.297 -32.902  0.00  0.00           C
ATOM   3768  CG  LEU A 513      -3.661   3.868 -31.540  0.00  0.00           C
ATOM   3769  CD1 LEU A 513      -2.450   3.028 -31.651  0.00  0.00           C
ATOM   3770  CD2 LEU A 513      -3.306   5.133 -30.733  0.00  0.00           C
ATOM   3771  N   ARG A 514      -6.398   4.992 -34.948  0.00  0.00           N
ATOM   3772  CA  ARG A 514      -6.889   5.540 -36.201  0.00  0.00           C
ATOM   3773  C   ARG A 514      -7.886   6.744 -36.151  0.00  0.00           C
ATOM   3774  O   ARG A 514      -8.017   7.480 -37.099  0.00  0.00           O
ATOM   3775  CB  ARG A 514      -7.383   4.399 -37.068  0.00  0.00           C
ATOM   3776  CG  ARG A 514      -6.350   3.423 -37.746  0.00  0.00           C
ATOM   3777  CD  ARG A 514      -7.043   2.385 -38.674  0.00  0.00           C
ATOM   3778  NE  ARG A 514      -6.013   1.640 -39.470  0.00  0.00           N
ATOM   3779  CZ  ARG A 514      -5.165   1.983 -40.462  0.00  0.00           C
ATOM   3780  NH1 ARG A 514      -5.291   3.157 -40.955  0.00  0.00           N
ATOM   3781  NH2 ARG A 514      -4.323   1.042 -40.727  0.00  0.00           N
ATOM   3782  N   ALA A 515      -8.702   6.877 -35.065  0.00  0.00           N
ATOM   3783  CA  ALA A 515      -9.499   8.029 -34.716  0.00  0.00           C
ATOM   3784  C   ALA A 515      -8.658   9.226 -34.120  0.00  0.00           C
ATOM   3785  O   ALA A 515      -9.102  10.384 -34.181  0.00  0.00           O
ATOM   3786  CB  ALA A 515     -10.486   7.583 -33.577  0.00  0.00           C
ATOM   3787  N   TYR A 516      -7.425   8.946 -33.630  0.00  0.00           N
ATOM   3788  CA  TYR A 516      -6.467   9.995 -33.291  0.00  0.00           C
ATOM   3789  C   TYR A 516      -5.758  10.596 -34.590  0.00  0.00           C
ATOM   3790  O   TYR A 516      -5.766  11.775 -34.929  0.00  0.00           O
ATOM   3791  CB  TYR A 516      -5.548   9.508 -32.131  0.00  0.00           C
ATOM   3792  CG  TYR A 516      -4.647  10.610 -31.610  0.00  0.00           C
ATOM   3793  CD1 TYR A 516      -3.436  10.935 -32.303  0.00  0.00           C
ATOM   3794  CD2 TYR A 516      -4.921  11.260 -30.357  0.00  0.00           C
ATOM   3795  CE1 TYR A 516      -2.610  11.980 -31.990  0.00  0.00           C
ATOM   3796  CE2 TYR A 516      -4.052  12.278 -29.947  0.00  0.00           C
ATOM   3797  CZ  TYR A 516      -2.930  12.733 -30.725  0.00  0.00           C
ATOM   3798  OH  TYR A 516      -2.040  13.689 -30.224  0.00  0.00           O
ATOM   3799  N   LEU A 517      -5.364   9.654 -35.447  0.00  0.00           N
ATOM   3800  CA  LEU A 517      -4.607   9.948 -36.709  0.00  0.00           C
ATOM   3801  C   LEU A 517      -5.545  10.260 -37.854  0.00  0.00           C
ATOM   3802  O   LEU A 517      -5.059  10.378 -38.995  0.00  0.00           O
ATOM   3803  CB  LEU A 517      -3.540   8.831 -36.955  0.00  0.00           C
ATOM   3804  CG  LEU A 517      -2.563   8.553 -35.743  0.00  0.00           C
ATOM   3805  CD1 LEU A 517      -1.788   7.366 -36.257  0.00  0.00           C
ATOM   3806  CD2 LEU A 517      -1.724   9.800 -35.405  0.00  0.00           C
ATOM   3807  N   ASN A 518      -6.810  10.627 -37.696  0.00  0.00           N
ATOM   3808  CA  ASN A 518      -7.609  11.317 -38.705  0.00  0.00           C
ATOM   3809  C   ASN A 518      -8.394  12.529 -38.157  0.00  0.00           C
ATOM   3810  O   ASN A 518      -9.328  13.020 -38.772  0.00  0.00           O
ATOM   3811  CB  ASN A 518      -8.420  10.164 -39.399  0.00  0.00           C
ATOM   3812  CG  ASN A 518      -9.760   9.728 -38.743  0.00  0.00           C
ATOM   3813  ND2 ASN A 518     -10.312   8.702 -39.363  0.00  0.00           N
ATOM   3814  OD1 ASN A 518     -10.147  10.130 -37.666  0.00  0.00           O
ATOM   3815  N   THR A 519      -8.040  12.916 -36.933  0.00  0.00           N
ATOM   3816  CA  THR A 519      -8.586  14.056 -36.257  0.00  0.00           C
ATOM   3817  C   THR A 519      -7.611  15.263 -36.392  0.00  0.00           C
ATOM   3818  O   THR A 519      -6.487  15.144 -35.889  0.00  0.00           O
ATOM   3819  CB  THR A 519      -8.952  13.727 -34.804  0.00  0.00           C
ATOM   3820  CG2 THR A 519      -9.676  14.895 -34.178  0.00  0.00           C
ATOM   3821  OG1 THR A 519      -9.983  12.789 -34.828  0.00  0.00           O
ATOM   3822  N   PRO A 520      -8.050  16.464 -36.891  0.00  0.00           N
ATOM   3823  CA  PRO A 520      -7.215  17.710 -36.801  0.00  0.00           C
ATOM   3824  C   PRO A 520      -7.126  18.426 -35.444  0.00  0.00           C
ATOM   3825  O   PRO A 520      -7.911  18.151 -34.514  0.00  0.00           O
ATOM   3826  CB  PRO A 520      -7.870  18.580 -37.802  0.00  0.00           C
ATOM   3827  CG  PRO A 520      -9.298  18.058 -37.937  0.00  0.00           C
ATOM   3828  CD  PRO A 520      -9.207  16.600 -37.663  0.00  0.00           C
ATOM   3829  N   GLY A 521      -6.093  19.255 -35.375  0.00  0.00           N
ATOM   3830  CA  GLY A 521      -5.756  20.106 -34.283  0.00  0.00           C
ATOM   3831  C   GLY A 521      -4.824  19.528 -33.160  0.00  0.00           C
ATOM   3832  O   GLY A 521      -4.597  20.088 -32.102  0.00  0.00           O
ATOM   3833  N   LEU A 522      -4.364  18.340 -33.446  0.00  0.00           N
ATOM   3834  CA  LEU A 522      -3.557  17.555 -32.602  0.00  0.00           C
ATOM   3835  C   LEU A 522      -2.180  17.343 -33.332  0.00  0.00           C
ATOM   3836  O   LEU A 522      -1.947  17.844 -34.438  0.00  0.00           O
ATOM   3837  CB  LEU A 522      -4.199  16.132 -32.599  0.00  0.00           C
ATOM   3838  CG  LEU A 522      -5.555  16.146 -31.945  0.00  0.00           C
ATOM   3839  CD1 LEU A 522      -6.016  14.672 -32.230  0.00  0.00           C
ATOM   3840  CD2 LEU A 522      -5.574  16.455 -30.428  0.00  0.00           C
ATOM   3841  N   PRO A 523      -1.141  16.922 -32.613  0.00  0.00           N
ATOM   3842  CA  PRO A 523       0.179  16.715 -33.251  0.00  0.00           C
ATOM   3843  C   PRO A 523       0.153  15.527 -34.344  0.00  0.00           C
ATOM   3844  O   PRO A 523      -0.910  15.006 -34.604  0.00  0.00           O
ATOM   3845  CB  PRO A 523       0.991  16.379 -32.052  0.00  0.00           C
ATOM   3846  CG  PRO A 523       0.182  15.888 -30.885  0.00  0.00           C
ATOM   3847  CD  PRO A 523      -1.139  16.664 -31.147  0.00  0.00           C
ATOM   3848  N   VAL A 524       1.228  15.289 -35.017  0.00  0.00           N
ATOM   3849  CA  VAL A 524       1.321  14.785 -36.340  0.00  0.00           C
ATOM   3850  C   VAL A 524       2.307  13.584 -36.290  0.00  0.00           C
ATOM   3851  O   VAL A 524       3.258  13.585 -35.497  0.00  0.00           O
ATOM   3852  CB  VAL A 524       1.717  15.904 -37.313  0.00  0.00           C
ATOM   3853  CG1 VAL A 524       1.648  15.378 -38.777  0.00  0.00           C
ATOM   3854  CG2 VAL A 524       0.873  17.135 -37.217  0.00  0.00           C
ATOM   3855  N   CYS A 525       2.035  12.552 -37.108  0.00  0.00           N
ATOM   3856  CA  CYS A 525       2.849  11.362 -37.110  0.00  0.00           C
ATOM   3857  C   CYS A 525       2.962  10.865 -38.593  0.00  0.00           C
ATOM   3858  O   CYS A 525       2.197  11.283 -39.493  0.00  0.00           O
ATOM   3859  CB  CYS A 525       2.381  10.366 -36.068  0.00  0.00           C
ATOM   3860  SG  CYS A 525       3.807   9.153 -35.765  0.00  0.00           S
ATOM   3861  N   GLN A 526       3.883   9.922 -38.872  0.00  0.00           N
ATOM   3862  CA  GLN A 526       3.954   9.303 -40.268  0.00  0.00           C
ATOM   3863  C   GLN A 526       2.931   8.207 -40.472  0.00  0.00           C
ATOM   3864  O   GLN A 526       2.531   7.591 -39.497  0.00  0.00           O
ATOM   3865  CB  GLN A 526       5.362   8.764 -40.525  0.00  0.00           C
ATOM   3866  CG  GLN A 526       5.815   7.645 -39.660  0.00  0.00           C
ATOM   3867  CD  GLN A 526       7.151   7.089 -40.012  0.00  0.00           C
ATOM   3868  NE2 GLN A 526       7.287   6.653 -41.278  0.00  0.00           N
ATOM   3869  OE1 GLN A 526       8.073   7.189 -39.218  0.00  0.00           O
ATOM   3870  N   ASP A 527       2.445   7.926 -41.730  0.00  0.00           N
ATOM   3871  CA  ASP A 527       1.507   6.796 -41.944  0.00  0.00           C
ATOM   3872  C   ASP A 527       2.249   5.407 -41.946  0.00  0.00           C
ATOM   3873  O   ASP A 527       2.864   5.040 -42.919  0.00  0.00           O
ATOM   3874  CB  ASP A 527       0.813   7.078 -43.296  0.00  0.00           C
ATOM   3875  CG  ASP A 527      -0.253   5.961 -43.525  0.00  0.00           C
ATOM   3876  OD1 ASP A 527      -0.416   4.960 -42.697  0.00  0.00           O
ATOM   3877  OD2 ASP A 527      -0.806   6.058 -44.602  0.00  0.00           O
ATOM   3878  N   HIS A 528       2.292   4.679 -40.802  0.00  0.00           N
ATOM   3879  CA  HIS A 528       3.057   3.380 -40.513  0.00  0.00           C
ATOM   3880  C   HIS A 528       2.376   2.440 -39.461  0.00  0.00           C
ATOM   3881  O   HIS A 528       2.989   1.429 -39.011  0.00  0.00           O
ATOM   3882  CB  HIS A 528       4.500   3.721 -40.213  0.00  0.00           C
ATOM   3883  CG  HIS A 528       5.540   2.640 -40.140  0.00  0.00           C
ATOM   3884  CD2 HIS A 528       6.168   2.246 -38.991  0.00  0.00           C
ATOM   3885  ND1 HIS A 528       6.189   2.113 -41.196  0.00  0.00           N
ATOM   3886  CE1 HIS A 528       7.154   1.350 -40.693  0.00  0.00           C
ATOM   3887  NE2 HIS A 528       7.171   1.371 -39.373  0.00  0.00           N
ATOM   3888  N   LEU A 529       1.137   2.724 -39.048  0.00  0.00           N
ATOM   3889  CA  LEU A 529       0.330   1.980 -38.124  0.00  0.00           C
ATOM   3890  C   LEU A 529       0.165   0.523 -38.463  0.00  0.00           C
ATOM   3891  O   LEU A 529       0.176  -0.210 -37.516  0.00  0.00           O
ATOM   3892  CB  LEU A 529      -1.017   2.725 -38.088  0.00  0.00           C
ATOM   3893  CG  LEU A 529      -1.948   2.193 -36.966  0.00  0.00           C
ATOM   3894  CD1 LEU A 529      -2.436   3.443 -36.217  0.00  0.00           C
ATOM   3895  CD2 LEU A 529      -3.013   1.274 -37.577  0.00  0.00           C
ATOM   3896  N   GLU A 530      -0.151   0.119 -39.693  0.00  0.00           N
ATOM   3897  CA  GLU A 530      -0.300  -1.334 -40.007  0.00  0.00           C
ATOM   3898  C   GLU A 530       0.932  -2.143 -39.669  0.00  0.00           C
ATOM   3899  O   GLU A 530       0.815  -3.241 -39.196  0.00  0.00           O
ATOM   3900  CB  GLU A 530      -0.616  -1.457 -41.498  0.00  0.00           C
ATOM   3901  CG  GLU A 530      -0.406  -2.808 -42.272  0.00  0.00           C
ATOM   3902  CD  GLU A 530      -0.443  -2.667 -43.790  0.00  0.00           C
ATOM   3903  OE1 GLU A 530      -1.196  -1.758 -44.222  0.00  0.00           O
ATOM   3904  OE2 GLU A 530       0.173  -3.336 -44.612  0.00  0.00           O
ATOM   3905  N   PHE A 531       2.189  -1.562 -39.739  0.00  0.00           N
ATOM   3906  CA  PHE A 531       3.382  -2.114 -39.140  0.00  0.00           C
ATOM   3907  C   PHE A 531       3.248  -2.399 -37.619  0.00  0.00           C
ATOM   3908  O   PHE A 531       3.447  -3.522 -37.129  0.00  0.00           O
ATOM   3909  CB  PHE A 531       4.635  -1.338 -39.576  0.00  0.00           C
ATOM   3910  CG  PHE A 531       5.844  -1.785 -38.783  0.00  0.00           C
ATOM   3911  CD1 PHE A 531       6.644  -2.886 -39.231  0.00  0.00           C
ATOM   3912  CD2 PHE A 531       6.215  -1.152 -37.573  0.00  0.00           C
ATOM   3913  CE1 PHE A 531       7.755  -3.308 -38.517  0.00  0.00           C
ATOM   3914  CE2 PHE A 531       7.326  -1.620 -36.872  0.00  0.00           C
ATOM   3915  CZ  PHE A 531       8.196  -2.681 -37.337  0.00  0.00           C
ATOM   3916  N   TRP A 532       2.835  -1.275 -36.990  0.00  0.00           N
ATOM   3917  CA  TRP A 532       2.737  -1.304 -35.602  0.00  0.00           C
ATOM   3918  C   TRP A 532       1.540  -2.167 -35.187  0.00  0.00           C
ATOM   3919  O   TRP A 532       1.643  -2.802 -34.098  0.00  0.00           O
ATOM   3920  CB  TRP A 532       2.639   0.071 -34.973  0.00  0.00           C
ATOM   3921  CG  TRP A 532       3.931   0.824 -34.781  0.00  0.00           C
ATOM   3922  CD1 TRP A 532       4.242   2.059 -35.301  0.00  0.00           C
ATOM   3923  CD2 TRP A 532       5.148   0.293 -34.169  0.00  0.00           C
ATOM   3924  CE2 TRP A 532       6.157   1.308 -34.321  0.00  0.00           C
ATOM   3925  CE3 TRP A 532       5.571  -0.867 -33.525  0.00  0.00           C
ATOM   3926  NE1 TRP A 532       5.554   2.328 -35.004  0.00  0.00           N
ATOM   3927  CZ2 TRP A 532       7.435   1.292 -33.760  0.00  0.00           C
ATOM   3928  CZ3 TRP A 532       6.913  -0.952 -33.023  0.00  0.00           C
ATOM   3929  CH2 TRP A 532       7.859   0.092 -33.148  0.00  0.00           C
ATOM   3930  N   GLU A 533       0.500  -2.387 -36.007  0.00  0.00           N
ATOM   3931  CA  GLU A 533      -0.586  -3.377 -35.662  0.00  0.00           C
ATOM   3932  C   GLU A 533       0.016  -4.779 -35.953  0.00  0.00           C
ATOM   3933  O   GLU A 533      -0.201  -5.697 -35.196  0.00  0.00           O
ATOM   3934  CB  GLU A 533      -1.824  -3.106 -36.538  0.00  0.00           C
ATOM   3935  CG  GLU A 533      -3.113  -3.853 -36.066  0.00  0.00           C
ATOM   3936  CD  GLU A 533      -4.243  -3.674 -37.035  0.00  0.00           C
ATOM   3937  OE1 GLU A 533      -4.657  -2.549 -37.146  0.00  0.00           O
ATOM   3938  OE2 GLU A 533      -4.683  -4.602 -37.741  0.00  0.00           O
ATOM   3939  N   SER A 534       0.731  -4.916 -37.063  0.00  0.00           N
ATOM   3940  CA  SER A 534       1.294  -6.169 -37.582  0.00  0.00           C
ATOM   3941  C   SER A 534       2.234  -6.829 -36.581  0.00  0.00           C
ATOM   3942  O   SER A 534       2.105  -7.997 -36.151  0.00  0.00           O
ATOM   3943  CB  SER A 534       2.028  -5.929 -38.948  0.00  0.00           C
ATOM   3944  OG  SER A 534       1.187  -5.758 -40.055  0.00  0.00           O
ATOM   3945  N   VAL A 535       3.184  -6.079 -35.974  0.00  0.00           N
ATOM   3946  CA  VAL A 535       4.066  -6.560 -34.931  0.00  0.00           C
ATOM   3947  C   VAL A 535       3.412  -6.904 -33.587  0.00  0.00           C
ATOM   3948  O   VAL A 535       3.806  -7.868 -32.982  0.00  0.00           O
ATOM   3949  CB  VAL A 535       5.352  -5.719 -34.735  0.00  0.00           C
ATOM   3950  CG1 VAL A 535       6.223  -5.803 -35.970  0.00  0.00           C
ATOM   3951  CG2 VAL A 535       5.084  -4.294 -34.276  0.00  0.00           C
ATOM   3952  N   PHE A 536       2.349  -6.223 -33.139  0.00  0.00           N
ATOM   3953  CA  PHE A 536       1.660  -6.564 -31.942  0.00  0.00           C
ATOM   3954  C   PHE A 536       0.612  -7.703 -32.185  0.00  0.00           C
ATOM   3955  O   PHE A 536       0.301  -8.445 -31.274  0.00  0.00           O
ATOM   3956  CB  PHE A 536       1.130  -5.228 -31.369  0.00  0.00           C
ATOM   3957  CG  PHE A 536       2.181  -4.509 -30.464  0.00  0.00           C
ATOM   3958  CD1 PHE A 536       2.226  -4.915 -29.115  0.00  0.00           C
ATOM   3959  CD2 PHE A 536       2.941  -3.421 -30.926  0.00  0.00           C
ATOM   3960  CE1 PHE A 536       3.124  -4.246 -28.211  0.00  0.00           C
ATOM   3961  CE2 PHE A 536       3.867  -2.852 -29.972  0.00  0.00           C
ATOM   3962  CZ  PHE A 536       4.043  -3.282 -28.656  0.00  0.00           C
ATOM   3963  N   THR A 537       0.110  -7.858 -33.454  0.00  0.00           N
ATOM   3964  CA  THR A 537      -0.298  -9.154 -34.000  0.00  0.00           C
ATOM   3965  C   THR A 537       0.700 -10.275 -33.969  0.00  0.00           C
ATOM   3966  O   THR A 537       0.451 -11.401 -33.560  0.00  0.00           O
ATOM   3967  CB  THR A 537      -0.936  -8.982 -35.425  0.00  0.00           C
ATOM   3968  CG2 THR A 537      -1.814 -10.248 -35.730  0.00  0.00           C
ATOM   3969  OG1 THR A 537      -1.770  -7.843 -35.411  0.00  0.00           O
ATOM   3970  N   GLY A 538       1.927 -10.081 -34.357  0.00  0.00           N
ATOM   3971  CA  GLY A 538       2.933 -11.186 -34.487  0.00  0.00           C
ATOM   3972  C   GLY A 538       3.508 -11.685 -33.118  0.00  0.00           C
ATOM   3973  O   GLY A 538       3.997 -12.841 -33.093  0.00  0.00           O
ATOM   3974  N   LEU A 539       3.494 -10.857 -32.021  0.00  0.00           N
ATOM   3975  CA  LEU A 539       3.995 -11.239 -30.711  0.00  0.00           C
ATOM   3976  C   LEU A 539       3.018 -12.184 -29.945  0.00  0.00           C
ATOM   3977  O   LEU A 539       2.748 -11.988 -28.813  0.00  0.00           O
ATOM   3978  CB  LEU A 539       4.514  -9.967 -29.905  0.00  0.00           C
ATOM   3979  CG  LEU A 539       5.652  -9.271 -30.647  0.00  0.00           C
ATOM   3980  CD1 LEU A 539       5.505  -7.760 -30.271  0.00  0.00           C
ATOM   3981  CD2 LEU A 539       7.128  -9.777 -30.392  0.00  0.00           C
ATOM   3982  N   THR A 540       2.747 -13.368 -30.542  0.00  0.00           N
ATOM   3983  CA  THR A 540       1.747 -14.397 -30.030  0.00  0.00           C
ATOM   3984  C   THR A 540       2.430 -15.269 -28.982  0.00  0.00           C
ATOM   3985  O   THR A 540       3.556 -15.699 -29.239  0.00  0.00           O
ATOM   3986  CB  THR A 540       1.299 -15.275 -31.251  0.00  0.00           C
ATOM   3987  CG2 THR A 540       0.107 -16.152 -30.837  0.00  0.00           C
ATOM   3988  OG1 THR A 540       0.819 -14.382 -32.221  0.00  0.00           O
ATOM   3989  N   HIS A 541       1.819 -15.519 -27.790  0.00  0.00           N
ATOM   3990  CA  HIS A 541       2.131 -16.501 -26.746  0.00  0.00           C
ATOM   3991  C   HIS A 541       3.124 -15.931 -25.622  0.00  0.00           C
ATOM   3992  O   HIS A 541       4.319 -16.244 -25.605  0.00  0.00           O
ATOM   3993  CB  HIS A 541       2.635 -17.860 -27.264  0.00  0.00           C
ATOM   3994  CG  HIS A 541       2.368 -18.996 -26.254  0.00  0.00           C
ATOM   3995  CD2 HIS A 541       1.367 -19.888 -26.331  0.00  0.00           C
ATOM   3996  ND1 HIS A 541       3.185 -19.406 -25.201  0.00  0.00           N
ATOM   3997  CE1 HIS A 541       2.715 -20.598 -24.787  0.00  0.00           C
ATOM   3998  NE2 HIS A 541       1.473 -20.802 -25.324  0.00  0.00           N
ATOM   3999  N   ILE A 542       2.698 -14.897 -24.854  0.00  0.00           N
ATOM   4000  CA  ILE A 542       3.542 -14.291 -23.805  0.00  0.00           C
ATOM   4001  C   ILE A 542       3.323 -15.137 -22.516  0.00  0.00           C
ATOM   4002  O   ILE A 542       2.329 -15.862 -22.391  0.00  0.00           O
ATOM   4003  CB  ILE A 542       3.143 -12.830 -23.576  0.00  0.00           C
ATOM   4004  CG1 ILE A 542       4.284 -11.933 -23.089  0.00  0.00           C
ATOM   4005  CG2 ILE A 542       1.914 -12.743 -22.611  0.00  0.00           C
ATOM   4006  CD1 ILE A 542       3.976 -10.400 -23.207  0.00  0.00           C
ATOM   4007  N   ASP A 543       4.215 -15.070 -21.579  0.00  0.00           N
ATOM   4008  CA  ASP A 543       4.158 -15.659 -20.234  0.00  0.00           C
ATOM   4009  C   ASP A 543       3.415 -14.706 -19.321  0.00  0.00           C
ATOM   4010  O   ASP A 543       3.439 -13.486 -19.472  0.00  0.00           O
ATOM   4011  CB  ASP A 543       5.557 -16.001 -19.759  0.00  0.00           C
ATOM   4012  CG  ASP A 543       5.530 -16.705 -18.362  0.00  0.00           C
ATOM   4013  OD1 ASP A 543       5.233 -17.921 -18.303  0.00  0.00           O
ATOM   4014  OD2 ASP A 543       5.775 -16.043 -17.307  0.00  0.00           O
ATOM   4015  N   ALA A 544       2.679 -15.204 -18.369  0.00  0.00           N
ATOM   4016  CA  ALA A 544       1.897 -14.345 -17.361  0.00  0.00           C
ATOM   4017  C   ALA A 544       2.800 -13.683 -16.342  0.00  0.00           C
ATOM   4018  O   ALA A 544       2.641 -12.488 -15.952  0.00  0.00           O
ATOM   4019  CB  ALA A 544       0.882 -15.309 -16.653  0.00  0.00           C
ATOM   4020  N   HIS A 545       3.745 -14.464 -15.816  0.00  0.00           N
ATOM   4021  CA  HIS A 545       4.559 -14.247 -14.581  0.00  0.00           C
ATOM   4022  C   HIS A 545       5.622 -13.140 -14.936  0.00  0.00           C
ATOM   4023  O   HIS A 545       5.833 -12.246 -14.082  0.00  0.00           O
ATOM   4024  CB  HIS A 545       5.016 -15.587 -14.049  0.00  0.00           C
ATOM   4025  CG  HIS A 545       5.576 -15.480 -12.699  0.00  0.00           C
ATOM   4026  CD2 HIS A 545       5.992 -16.565 -11.917  0.00  0.00           C
ATOM   4027  ND1 HIS A 545       5.756 -14.368 -11.912  0.00  0.00           N
ATOM   4028  CE1 HIS A 545       6.335 -14.716 -10.765  0.00  0.00           C
ATOM   4029  NE2 HIS A 545       6.413 -16.064 -10.667  0.00  0.00           N
ATOM   4030  N   PHE A 546       6.129 -13.254 -16.130  0.00  0.00           N
ATOM   4031  CA  PHE A 546       6.854 -12.192 -16.748  0.00  0.00           C
ATOM   4032  C   PHE A 546       6.152 -10.906 -16.992  0.00  0.00           C
ATOM   4033  O   PHE A 546       6.656  -9.901 -16.598  0.00  0.00           O
ATOM   4034  CB  PHE A 546       7.562 -12.660 -18.036  0.00  0.00           C
ATOM   4035  CG  PHE A 546       8.778 -13.570 -17.866  0.00  0.00           C
ATOM   4036  CD1 PHE A 546       9.548 -13.730 -16.707  0.00  0.00           C
ATOM   4037  CD2 PHE A 546       9.111 -14.263 -19.077  0.00  0.00           C
ATOM   4038  CE1 PHE A 546      10.601 -14.612 -16.779  0.00  0.00           C
ATOM   4039  CE2 PHE A 546      10.229 -15.100 -19.090  0.00  0.00           C
ATOM   4040  CZ  PHE A 546      10.903 -15.343 -17.897  0.00  0.00           C
ATOM   4041  N   LEU A 547       4.938 -10.946 -17.620  0.00  0.00           N
ATOM   4042  CA  LEU A 547       4.165  -9.701 -17.820  0.00  0.00           C
ATOM   4043  C   LEU A 547       3.724  -9.159 -16.400  0.00  0.00           C
ATOM   4044  O   LEU A 547       3.700  -7.983 -16.300  0.00  0.00           O
ATOM   4045  CB  LEU A 547       2.916  -9.916 -18.613  0.00  0.00           C
ATOM   4046  CG  LEU A 547       2.378  -8.604 -19.197  0.00  0.00           C
ATOM   4047  CD1 LEU A 547       3.207  -7.798 -20.153  0.00  0.00           C
ATOM   4048  CD2 LEU A 547       1.106  -8.987 -20.046  0.00  0.00           C
ATOM   4049  N   SER A 548       3.454  -9.936 -15.375  0.00  0.00           N
ATOM   4050  CA  SER A 548       3.228  -9.362 -13.975  0.00  0.00           C
ATOM   4051  C   SER A 548       4.435  -8.639 -13.428  0.00  0.00           C
ATOM   4052  O   SER A 548       4.417  -7.532 -12.866  0.00  0.00           O
ATOM   4053  CB  SER A 548       2.760 -10.555 -13.078  0.00  0.00           C
ATOM   4054  OG  SER A 548       3.064 -10.443 -11.682  0.00  0.00           O
ATOM   4055  N   GLN A 549       5.639  -9.252 -13.607  0.00  0.00           N
ATOM   4056  CA  GLN A 549       6.885  -8.709 -13.081  0.00  0.00           C
ATOM   4057  C   GLN A 549       7.483  -7.492 -13.805  0.00  0.00           C
ATOM   4058  O   GLN A 549       8.058  -6.670 -13.133  0.00  0.00           O
ATOM   4059  CB  GLN A 549       8.058  -9.768 -12.996  0.00  0.00           C
ATOM   4060  CG  GLN A 549       7.926 -10.660 -11.687  0.00  0.00           C
ATOM   4061  CD  GLN A 549       9.177 -11.430 -11.431  0.00  0.00           C
ATOM   4062  NE2 GLN A 549       9.829 -11.340 -10.263  0.00  0.00           N
ATOM   4063  OE1 GLN A 549       9.723 -12.030 -12.318  0.00  0.00           O
ATOM   4064  N   THR A 550       7.190  -7.266 -15.111  0.00  0.00           N
ATOM   4065  CA  THR A 550       7.468  -5.993 -15.805  0.00  0.00           C
ATOM   4066  C   THR A 550       6.567  -4.792 -15.333  0.00  0.00           C
ATOM   4067  O   THR A 550       7.038  -3.659 -15.063  0.00  0.00           O
ATOM   4068  CB  THR A 550       7.448  -6.141 -17.350  0.00  0.00           C
ATOM   4069  CG2 THR A 550       8.396  -7.239 -18.005  0.00  0.00           C
ATOM   4070  OG1 THR A 550       6.145  -6.560 -17.522  0.00  0.00           O
ATOM   4071  N   LYS A 551       5.310  -5.087 -15.052  0.00  0.00           N
ATOM   4072  CA  LYS A 551       4.389  -4.129 -14.482  0.00  0.00           C
ATOM   4073  C   LYS A 551       4.713  -3.811 -12.989  0.00  0.00           C
ATOM   4074  O   LYS A 551       4.642  -2.696 -12.546  0.00  0.00           O
ATOM   4075  CB  LYS A 551       2.966  -4.615 -14.714  0.00  0.00           C
ATOM   4076  CG  LYS A 551       2.594  -4.773 -16.181  0.00  0.00           C
ATOM   4077  CD  LYS A 551       1.204  -5.375 -16.297  0.00  0.00           C
ATOM   4078  CE  LYS A 551       0.102  -4.494 -15.632  0.00  0.00           C
ATOM   4079  NZ  LYS A 551      -1.244  -5.081 -15.896  0.00  0.00           N
ATOM   4080  N   GLN A 552       5.027  -4.873 -12.245  0.00  0.00           N
ATOM   4081  CA  GLN A 552       5.566  -4.780 -10.869  0.00  0.00           C
ATOM   4082  C   GLN A 552       6.903  -3.938 -10.856  0.00  0.00           C
ATOM   4083  O   GLN A 552       7.102  -3.101  -9.947  0.00  0.00           O
ATOM   4084  CB  GLN A 552       5.789  -6.198 -10.295  0.00  0.00           C
ATOM   4085  CG  GLN A 552       6.285  -6.120  -8.788  0.00  0.00           C
ATOM   4086  CD  GLN A 552       6.968  -7.453  -8.320  0.00  0.00           C
ATOM   4087  NE2 GLN A 552       6.257  -8.182  -7.484  0.00  0.00           N
ATOM   4088  OE1 GLN A 552       7.994  -7.831  -8.844  0.00  0.00           O
ATOM   4089  N   ALA A 553       7.905  -4.173 -11.736  0.00  0.00           N
ATOM   4090  CA  ALA A 553       9.109  -3.319 -11.951  0.00  0.00           C
ATOM   4091  C   ALA A 553       8.873  -1.852 -12.361  0.00  0.00           C
ATOM   4092  O   ALA A 553       9.871  -1.094 -12.205  0.00  0.00           O
ATOM   4093  CB  ALA A 553       9.957  -4.133 -12.933  0.00  0.00           C
ATOM   4094  N   GLY A 554       7.654  -1.428 -12.705  0.00  0.00           N
ATOM   4095  CA  GLY A 554       7.339  -0.085 -13.154  0.00  0.00           C
ATOM   4096  C   GLY A 554       7.898   0.232 -14.536  0.00  0.00           C
ATOM   4097  O   GLY A 554       8.271   1.361 -14.814  0.00  0.00           O
ATOM   4098  N   ASP A 555       8.009  -0.800 -15.409  0.00  0.00           N
ATOM   4099  CA  ASP A 555       8.613  -0.603 -16.749  0.00  0.00           C
ATOM   4100  C   ASP A 555       7.866   0.328 -17.722  0.00  0.00           C
ATOM   4101  O   ASP A 555       6.762   0.606 -17.406  0.00  0.00           O
ATOM   4102  CB  ASP A 555       8.819  -1.994 -17.401  0.00  0.00           C
ATOM   4103  CG  ASP A 555       9.896  -2.000 -18.437  0.00  0.00           C
ATOM   4104  OD1 ASP A 555      11.028  -2.362 -18.123  0.00  0.00           O
ATOM   4105  OD2 ASP A 555       9.593  -1.581 -19.537  0.00  0.00           O
ATOM   4106  N   ASN A 556       8.427   0.793 -18.818  0.00  0.00           N
ATOM   4107  CA  ASN A 556       7.931   1.646 -19.820  0.00  0.00           C
ATOM   4108  C   ASN A 556       7.548   0.952 -21.132  0.00  0.00           C
ATOM   4109  O   ASN A 556       6.766   1.521 -21.842  0.00  0.00           O
ATOM   4110  CB  ASN A 556       8.997   2.705 -20.143  0.00  0.00           C
ATOM   4111  CG  ASN A 556       8.534   3.889 -21.012  0.00  0.00           C
ATOM   4112  ND2 ASN A 556       8.587   3.851 -22.363  0.00  0.00           N
ATOM   4113  OD1 ASN A 556       8.358   4.905 -20.466  0.00  0.00           O
ATOM   4114  N   PHE A 557       8.154  -0.168 -21.399  0.00  0.00           N
ATOM   4115  CA  PHE A 557       7.803  -1.098 -22.446  0.00  0.00           C
ATOM   4116  C   PHE A 557       7.546  -2.486 -21.832  0.00  0.00           C
ATOM   4117  O   PHE A 557       8.194  -3.431 -22.241  0.00  0.00           O
ATOM   4118  CB  PHE A 557       8.766  -1.128 -23.662  0.00  0.00           C
ATOM   4119  CG  PHE A 557       8.722   0.108 -24.509  0.00  0.00           C
ATOM   4120  CD1 PHE A 557       7.768   0.208 -25.486  0.00  0.00           C
ATOM   4121  CD2 PHE A 557       9.516   1.205 -24.198  0.00  0.00           C
ATOM   4122  CE1 PHE A 557       7.767   1.338 -26.350  0.00  0.00           C
ATOM   4123  CE2 PHE A 557       9.533   2.325 -25.029  0.00  0.00           C
ATOM   4124  CZ  PHE A 557       8.708   2.368 -26.197  0.00  0.00           C
ATOM   4125  N   PRO A 558       6.562  -2.679 -20.881  0.00  0.00           N
ATOM   4126  CA  PRO A 558       6.347  -3.903 -20.173  0.00  0.00           C
ATOM   4127  C   PRO A 558       5.952  -5.055 -21.096  0.00  0.00           C
ATOM   4128  O   PRO A 558       6.230  -6.203 -20.749  0.00  0.00           O
ATOM   4129  CB  PRO A 558       5.238  -3.647 -19.104  0.00  0.00           C
ATOM   4130  CG  PRO A 558       4.467  -2.480 -19.693  0.00  0.00           C
ATOM   4131  CD  PRO A 558       5.654  -1.727 -20.322  0.00  0.00           C
ATOM   4132  N   TYR A 559       5.271  -4.841 -22.233  0.00  0.00           N
ATOM   4133  CA  TYR A 559       4.913  -5.926 -23.128  0.00  0.00           C
ATOM   4134  C   TYR A 559       6.174  -6.397 -23.832  0.00  0.00           C
ATOM   4135  O   TYR A 559       6.389  -7.573 -23.897  0.00  0.00           O
ATOM   4136  CB  TYR A 559       3.848  -5.391 -24.075  0.00  0.00           C
ATOM   4137  CG  TYR A 559       3.255  -6.580 -24.713  0.00  0.00           C
ATOM   4138  CD1 TYR A 559       3.744  -6.919 -25.993  0.00  0.00           C
ATOM   4139  CD2 TYR A 559       2.365  -7.426 -24.018  0.00  0.00           C
ATOM   4140  CE1 TYR A 559       3.404  -8.103 -26.597  0.00  0.00           C
ATOM   4141  CE2 TYR A 559       1.881  -8.545 -24.697  0.00  0.00           C
ATOM   4142  CZ  TYR A 559       2.490  -8.931 -25.938  0.00  0.00           C
ATOM   4143  OH  TYR A 559       2.048 -10.090 -26.531  0.00  0.00           O
ATOM   4144  N   LEU A 560       7.001  -5.444 -24.374  0.00  0.00           N
ATOM   4145  CA  LEU A 560       8.194  -5.792 -25.218  0.00  0.00           C
ATOM   4146  C   LEU A 560       9.287  -6.399 -24.417  0.00  0.00           C
ATOM   4147  O   LEU A 560       9.940  -7.266 -24.932  0.00  0.00           O
ATOM   4148  CB  LEU A 560       8.676  -4.595 -26.005  0.00  0.00           C
ATOM   4149  CG  LEU A 560       7.730  -4.095 -27.135  0.00  0.00           C
ATOM   4150  CD1 LEU A 560       8.473  -3.019 -27.983  0.00  0.00           C
ATOM   4151  CD2 LEU A 560       7.048  -5.176 -28.017  0.00  0.00           C
ATOM   4152  N   VAL A 561       9.518  -5.933 -23.186  0.00  0.00           N
ATOM   4153  CA  VAL A 561      10.443  -6.554 -22.216  0.00  0.00           C
ATOM   4154  C   VAL A 561       9.954  -7.925 -21.846  0.00  0.00           C
ATOM   4155  O   VAL A 561      10.759  -8.853 -21.960  0.00  0.00           O
ATOM   4156  CB  VAL A 561      10.638  -5.686 -20.912  0.00  0.00           C
ATOM   4157  CG1 VAL A 561      11.312  -6.575 -19.809  0.00  0.00           C
ATOM   4158  CG2 VAL A 561      11.468  -4.362 -21.208  0.00  0.00           C
ATOM   4159  N   ALA A 562       8.700  -8.159 -21.490  0.00  0.00           N
ATOM   4160  CA  ALA A 562       8.217  -9.499 -21.037  0.00  0.00           C
ATOM   4161  C   ALA A 562       8.363 -10.585 -22.118  0.00  0.00           C
ATOM   4162  O   ALA A 562       8.760 -11.711 -21.835  0.00  0.00           O
ATOM   4163  CB  ALA A 562       6.724  -9.388 -20.559  0.00  0.00           C
ATOM   4164  N   TYR A 563       8.046 -10.237 -23.365  0.00  0.00           N
ATOM   4165  CA  TYR A 563       8.099 -11.067 -24.560  0.00  0.00           C
ATOM   4166  C   TYR A 563       9.526 -11.364 -25.007  0.00  0.00           C
ATOM   4167  O   TYR A 563       9.886 -12.483 -25.257  0.00  0.00           O
ATOM   4168  CB  TYR A 563       7.239 -10.538 -25.660  0.00  0.00           C
ATOM   4169  CG  TYR A 563       6.910 -11.487 -26.741  0.00  0.00           C
ATOM   4170  CD1 TYR A 563       5.600 -11.991 -26.722  0.00  0.00           C
ATOM   4171  CD2 TYR A 563       7.872 -11.829 -27.732  0.00  0.00           C
ATOM   4172  CE1 TYR A 563       5.367 -13.096 -27.543  0.00  0.00           C
ATOM   4173  CE2 TYR A 563       7.481 -12.855 -28.664  0.00  0.00           C
ATOM   4174  CZ  TYR A 563       6.225 -13.492 -28.513  0.00  0.00           C
ATOM   4175  OH  TYR A 563       6.000 -14.646 -29.188  0.00  0.00           O
ATOM   4176  N   GLN A 564      10.358 -10.335 -25.080  0.00  0.00           N
ATOM   4177  CA  GLN A 564      11.831 -10.649 -25.265  0.00  0.00           C
ATOM   4178  C   GLN A 564      12.318 -11.615 -24.197  0.00  0.00           C
ATOM   4179  O   GLN A 564      12.858 -12.675 -24.500  0.00  0.00           O
ATOM   4180  CB  GLN A 564      12.664  -9.338 -25.374  0.00  0.00           C
ATOM   4181  CG  GLN A 564      14.246  -9.553 -25.449  0.00  0.00           C
ATOM   4182  CD  GLN A 564      14.600 -10.196 -26.743  0.00  0.00           C
ATOM   4183  NE2 GLN A 564      14.439 -11.490 -26.848  0.00  0.00           N
ATOM   4184  OE1 GLN A 564      15.099  -9.649 -27.675  0.00  0.00           O
ATOM   4185  N   ALA A 565      11.998 -11.359 -22.864  0.00  0.00           N
ATOM   4186  CA  ALA A 565      12.375 -12.395 -21.834  0.00  0.00           C
ATOM   4187  C   ALA A 565      11.660 -13.800 -21.938  0.00  0.00           C
ATOM   4188  O   ALA A 565      12.298 -14.784 -21.583  0.00  0.00           O
ATOM   4189  CB  ALA A 565      12.142 -11.772 -20.396  0.00  0.00           C
ATOM   4190  N   THR A 566      10.415 -13.873 -22.438  0.00  0.00           N
ATOM   4191  CA  THR A 566       9.674 -15.082 -22.744  0.00  0.00           C
ATOM   4192  C   THR A 566      10.465 -15.768 -23.861  0.00  0.00           C
ATOM   4193  O   THR A 566      10.846 -16.919 -23.639  0.00  0.00           O
ATOM   4194  CB  THR A 566       8.314 -14.719 -23.365  0.00  0.00           C
ATOM   4195  CG2 THR A 566       7.517 -15.767 -24.101  0.00  0.00           C
ATOM   4196  OG1 THR A 566       7.610 -14.268 -22.265  0.00  0.00           O
ATOM   4197  N   VAL A 567      10.883 -15.151 -24.971  0.00  0.00           N
ATOM   4198  CA  VAL A 567      11.742 -15.874 -25.978  0.00  0.00           C
ATOM   4199  C   VAL A 567      13.126 -16.203 -25.439  0.00  0.00           C
ATOM   4200  O   VAL A 567      13.641 -17.304 -25.880  0.00  0.00           O
ATOM   4201  CB  VAL A 567      11.753 -15.237 -27.408  0.00  0.00           C
ATOM   4202  CG1 VAL A 567      10.323 -15.165 -28.076  0.00  0.00           C
ATOM   4203  CG2 VAL A 567      12.486 -13.924 -27.509  0.00  0.00           C
ATOM   4204  N   CYS A 568      13.873 -15.370 -24.609  0.00  0.00           N
ATOM   4205  CA  CYS A 568      15.150 -15.623 -24.020  0.00  0.00           C
ATOM   4206  C   CYS A 568      15.189 -16.906 -23.182  0.00  0.00           C
ATOM   4207  O   CYS A 568      15.847 -17.886 -23.607  0.00  0.00           O
ATOM   4208  CB  CYS A 568      15.481 -14.513 -23.077  0.00  0.00           C
ATOM   4209  SG  CYS A 568      15.800 -12.904 -23.882  0.00  0.00           S
ATOM   4210  N   ALA A 569      14.306 -16.937 -22.143  0.00  0.00           N
ATOM   4211  CA  ALA A 569      14.251 -18.142 -21.233  0.00  0.00           C
ATOM   4212  C   ALA A 569      13.929 -19.366 -22.033  0.00  0.00           C
ATOM   4213  O   ALA A 569      14.466 -20.447 -21.705  0.00  0.00           O
ATOM   4214  CB  ALA A 569      13.235 -17.817 -20.112  0.00  0.00           C
ATOM   4215  N   ARG A 570      13.110 -19.320 -23.085  0.00  0.00           N
ATOM   4216  CA  ARG A 570      12.575 -20.468 -23.747  0.00  0.00           C
ATOM   4217  C   ARG A 570      13.759 -21.303 -24.367  0.00  0.00           C
ATOM   4218  O   ARG A 570      14.044 -22.403 -24.012  0.00  0.00           O
ATOM   4219  CB  ARG A 570      11.490 -20.099 -24.711  0.00  0.00           C
ATOM   4220  CG  ARG A 570      10.145 -19.980 -23.992  0.00  0.00           C
ATOM   4221  CD  ARG A 570       9.023 -19.261 -24.768  0.00  0.00           C
ATOM   4222  NE  ARG A 570       7.711 -19.402 -24.122  0.00  0.00           N
ATOM   4223  CZ  ARG A 570       6.556 -18.843 -24.404  0.00  0.00           C
ATOM   4224  NH1 ARG A 570       6.296 -18.578 -25.619  0.00  0.00           N
ATOM   4225  NH2 ARG A 570       5.625 -18.757 -23.480  0.00  0.00           N
ATOM   4226  N   ALA A 571      14.479 -20.486 -25.111  0.00  0.00           N
ATOM   4227  CA  ALA A 571      15.756 -20.754 -25.730  0.00  0.00           C
ATOM   4228  C   ALA A 571      16.846 -21.106 -24.737  0.00  0.00           C
ATOM   4229  O   ALA A 571      18.009 -21.047 -25.066  0.00  0.00           O
ATOM   4230  CB  ALA A 571      16.014 -19.508 -26.607  0.00  0.00           C
ATOM   4231  N   GLN A 572      16.600 -21.226 -23.429  0.00  0.00           N
ATOM   4232  CA  GLN A 572      17.590 -21.556 -22.376  0.00  0.00           C
ATOM   4233  C   GLN A 572      18.677 -20.541 -22.088  0.00  0.00           C
ATOM   4234  O   GLN A 572      19.740 -20.797 -21.534  0.00  0.00           O
ATOM   4235  CB  GLN A 572      18.105 -22.918 -22.730  0.00  0.00           C
ATOM   4236  CG  GLN A 572      18.424 -23.892 -21.544  0.00  0.00           C
ATOM   4237  CD  GLN A 572      17.285 -23.967 -20.534  0.00  0.00           C
ATOM   4238  NE2 GLN A 572      17.619 -23.787 -19.265  0.00  0.00           N
ATOM   4239  OE1 GLN A 572      16.106 -24.255 -20.787  0.00  0.00           O
ATOM   4240  N   ALA A 573      18.456 -19.326 -22.524  0.00  0.00           N
ATOM   4241  CA  ALA A 573      19.452 -18.208 -22.606  0.00  0.00           C
ATOM   4242  C   ALA A 573      19.091 -16.924 -21.763  0.00  0.00           C
ATOM   4243  O   ALA A 573      17.987 -16.641 -21.346  0.00  0.00           O
ATOM   4244  CB  ALA A 573      19.648 -17.917 -24.103  0.00  0.00           C
ATOM   4245  N   PRO A 574      20.123 -16.074 -21.459  0.00  0.00           N
ATOM   4246  CA  PRO A 574      20.036 -14.764 -20.676  0.00  0.00           C
ATOM   4247  C   PRO A 574      19.398 -13.741 -21.604  0.00  0.00           C
ATOM   4248  O   PRO A 574      19.245 -13.932 -22.825  0.00  0.00           O
ATOM   4249  CB  PRO A 574      21.572 -14.375 -20.407  0.00  0.00           C
ATOM   4250  CG  PRO A 574      22.346 -15.069 -21.468  0.00  0.00           C
ATOM   4251  CD  PRO A 574      21.532 -16.357 -21.709  0.00  0.00           C
ATOM   4252  N   PRO A 575      19.221 -12.442 -21.167  0.00  0.00           N
ATOM   4253  CA  PRO A 575      19.025 -11.270 -22.081  0.00  0.00           C
ATOM   4254  C   PRO A 575      20.337 -10.847 -22.799  0.00  0.00           C
ATOM   4255  O   PRO A 575      21.401 -11.243 -22.355  0.00  0.00           O
ATOM   4256  CB  PRO A 575      18.509 -10.178 -21.209  0.00  0.00           C
ATOM   4257  CG  PRO A 575      19.233 -10.406 -19.972  0.00  0.00           C
ATOM   4258  CD  PRO A 575      19.428 -11.970 -19.818  0.00  0.00           C
ATOM   4259  N   PRO A 576      20.257 -10.044 -23.830  0.00  0.00           N
ATOM   4260  CA  PRO A 576      21.364  -9.721 -24.729  0.00  0.00           C
ATOM   4261  C   PRO A 576      22.345  -8.732 -24.026  0.00  0.00           C
ATOM   4262  O   PRO A 576      23.457  -8.589 -24.551  0.00  0.00           O
ATOM   4263  CB  PRO A 576      20.747  -9.083 -25.982  0.00  0.00           C
ATOM   4264  CG  PRO A 576      19.207  -9.326 -25.866  0.00  0.00           C
ATOM   4265  CD  PRO A 576      19.051  -9.349 -24.315  0.00  0.00           C
ATOM   4266  N   SER A 577      22.037  -8.247 -22.823  0.00  0.00           N
ATOM   4267  CA  SER A 577      23.051  -8.150 -21.722  0.00  0.00           C
ATOM   4268  C   SER A 577      22.335  -7.933 -20.378  0.00  0.00           C
ATOM   4269  O   SER A 577      21.195  -7.442 -20.496  0.00  0.00           O
ATOM   4270  CB  SER A 577      23.984  -6.908 -21.930  0.00  0.00           C
ATOM   4271  OG  SER A 577      23.456  -5.610 -22.024  0.00  0.00           O
ATOM   4272  N   TRP A 578      22.825  -8.304 -19.233  0.00  0.00           N
ATOM   4273  CA  TRP A 578      22.179  -8.041 -17.891  0.00  0.00           C
ATOM   4274  C   TRP A 578      22.045  -6.534 -17.580  0.00  0.00           C
ATOM   4275  O   TRP A 578      22.904  -5.725 -17.972  0.00  0.00           O
ATOM   4276  CB  TRP A 578      22.889  -8.899 -16.845  0.00  0.00           C
ATOM   4277  CG  TRP A 578      22.810 -10.371 -16.878  0.00  0.00           C
ATOM   4278  CD1 TRP A 578      23.858 -11.212 -17.066  0.00  0.00           C
ATOM   4279  CD2 TRP A 578      21.587 -11.143 -16.803  0.00  0.00           C
ATOM   4280  CE2 TRP A 578      21.973 -12.491 -16.879  0.00  0.00           C
ATOM   4281  CE3 TRP A 578      20.239 -10.785 -16.622  0.00  0.00           C
ATOM   4282  NE1 TRP A 578      23.350 -12.502 -17.021  0.00  0.00           N
ATOM   4283  CZ2 TRP A 578      20.999 -13.502 -16.692  0.00  0.00           C
ATOM   4284  CZ3 TRP A 578      19.227 -11.779 -16.620  0.00  0.00           C
ATOM   4285  CH2 TRP A 578      19.580 -13.146 -16.523  0.00  0.00           C
ATOM   4286  N   ASP A 579      21.034  -6.166 -16.812  0.00  0.00           N
ATOM   4287  CA  ASP A 579      20.668  -4.810 -16.746  0.00  0.00           C
ATOM   4288  C   ASP A 579      19.503  -4.644 -15.676  0.00  0.00           C
ATOM   4289  O   ASP A 579      18.887  -5.646 -15.315  0.00  0.00           O
ATOM   4290  CB  ASP A 579      20.404  -4.197 -18.130  0.00  0.00           C
ATOM   4291  CG  ASP A 579      20.196  -2.702 -18.136  0.00  0.00           C
ATOM   4292  OD1 ASP A 579      18.995  -2.306 -18.006  0.00  0.00           O
ATOM   4293  OD2 ASP A 579      21.174  -1.934 -18.200  0.00  0.00           O
ATOM   4294  N   GLN A 580      19.130  -3.454 -15.225  0.00  0.00           N
ATOM   4295  CA  GLN A 580      17.980  -3.157 -14.259  0.00  0.00           C
ATOM   4296  C   GLN A 580      16.609  -3.325 -15.010  0.00  0.00           C
ATOM   4297  O   GLN A 580      15.587  -3.411 -14.348  0.00  0.00           O
ATOM   4298  CB  GLN A 580      18.210  -1.710 -13.787  0.00  0.00           C
ATOM   4299  CG  GLN A 580      17.158  -1.305 -12.817  0.00  0.00           C
ATOM   4300  CD  GLN A 580      16.943  -2.222 -11.574  0.00  0.00           C
ATOM   4301  NE2 GLN A 580      16.098  -3.249 -11.607  0.00  0.00           N
ATOM   4302  OE1 GLN A 580      17.717  -2.107 -10.607  0.00  0.00           O
ATOM   4303  N   MET A 581      16.612  -3.307 -16.320  0.00  0.00           N
ATOM   4304  CA  MET A 581      15.469  -3.527 -17.182  0.00  0.00           C
ATOM   4305  C   MET A 581      14.869  -4.919 -17.000  0.00  0.00           C
ATOM   4306  O   MET A 581      13.634  -5.051 -17.003  0.00  0.00           O
ATOM   4307  CB  MET A 581      15.828  -3.110 -18.566  0.00  0.00           C
ATOM   4308  CG  MET A 581      14.628  -3.098 -19.475  0.00  0.00           C
ATOM   4309  SD  MET A 581      14.942  -2.223 -21.047  0.00  0.00           S
ATOM   4310  CE  MET A 581      15.883  -3.528 -21.890  0.00  0.00           C
ATOM   4311  N   TRP A 582      15.653  -5.978 -16.778  0.00  0.00           N
ATOM   4312  CA  TRP A 582      15.312  -7.395 -16.943  0.00  0.00           C
ATOM   4313  C   TRP A 582      14.933  -8.080 -15.565  0.00  0.00           C
ATOM   4314  O   TRP A 582      15.200  -9.284 -15.283  0.00  0.00           O
ATOM   4315  CB  TRP A 582      16.387  -8.268 -17.688  0.00  0.00           C
ATOM   4316  CG  TRP A 582      16.907  -7.670 -18.962  0.00  0.00           C
ATOM   4317  CD1 TRP A 582      18.173  -7.207 -19.204  0.00  0.00           C
ATOM   4318  CD2 TRP A 582      16.219  -7.436 -20.317  0.00  0.00           C
ATOM   4319  CE2 TRP A 582      17.193  -6.927 -21.221  0.00  0.00           C
ATOM   4320  CE3 TRP A 582      14.938  -7.747 -20.815  0.00  0.00           C
ATOM   4321  NE1 TRP A 582      18.322  -6.809 -20.493  0.00  0.00           N
ATOM   4322  CZ2 TRP A 582      16.774  -6.481 -22.518  0.00  0.00           C
ATOM   4323  CZ3 TRP A 582      14.504  -7.394 -22.152  0.00  0.00           C
ATOM   4324  CH2 TRP A 582      15.469  -6.781 -23.031  0.00  0.00           C
ATOM   4325  N   LYS A 583      14.317  -7.244 -14.702  0.00  0.00           N
ATOM   4326  CA  LYS A 583      14.009  -7.624 -13.311  0.00  0.00           C
ATOM   4327  C   LYS A 583      13.071  -8.951 -13.302  0.00  0.00           C
ATOM   4328  O   LYS A 583      13.128  -9.716 -12.370  0.00  0.00           O
ATOM   4329  CB  LYS A 583      13.348  -6.419 -12.622  0.00  0.00           C
ATOM   4330  CG  LYS A 583      13.389  -6.509 -11.123  0.00  0.00           C
ATOM   4331  CD  LYS A 583      12.796  -5.231 -10.452  0.00  0.00           C
ATOM   4332  CE  LYS A 583      12.450  -5.469  -8.983  0.00  0.00           C
ATOM   4333  NZ  LYS A 583      12.185  -4.242  -8.190  0.00  0.00           N
ATOM   4334  N   CYS A 584      12.473  -9.227 -14.481  0.00  0.00           N
ATOM   4335  CA  CYS A 584      11.571 -10.390 -14.669  0.00  0.00           C
ATOM   4336  C   CYS A 584      12.356 -11.748 -14.849  0.00  0.00           C
ATOM   4337  O   CYS A 584      11.806 -12.759 -14.591  0.00  0.00           O
ATOM   4338  CB  CYS A 584      10.756 -10.155 -15.999  0.00  0.00           C
ATOM   4339  SG  CYS A 584      11.927 -10.097 -17.445  0.00  0.00           S
ATOM   4340  N   LEU A 585      13.674 -11.672 -15.163  0.00  0.00           N
ATOM   4341  CA  LEU A 585      14.579 -12.696 -15.742  0.00  0.00           C
ATOM   4342  C   LEU A 585      15.756 -13.118 -14.836  0.00  0.00           C
ATOM   4343  O   LEU A 585      16.037 -14.343 -14.598  0.00  0.00           O
ATOM   4344  CB  LEU A 585      15.022 -12.268 -17.174  0.00  0.00           C
ATOM   4345  CG  LEU A 585      15.714 -13.436 -17.988  0.00  0.00           C
ATOM   4346  CD1 LEU A 585      14.917 -14.700 -18.025  0.00  0.00           C
ATOM   4347  CD2 LEU A 585      16.055 -12.963 -19.411  0.00  0.00           C
ATOM   4348  N   ILE A 586      16.408 -12.093 -14.241  0.00  0.00           N
ATOM   4349  CA  ILE A 586      17.518 -12.264 -13.255  0.00  0.00           C
ATOM   4350  C   ILE A 586      17.379 -13.458 -12.276  0.00  0.00           C
ATOM   4351  O   ILE A 586      18.358 -14.141 -12.225  0.00  0.00           O
ATOM   4352  CB  ILE A 586      17.887 -10.910 -12.530  0.00  0.00           C
ATOM   4353  CG1 ILE A 586      19.141 -11.079 -11.621  0.00  0.00           C
ATOM   4354  CG2 ILE A 586      16.669 -10.444 -11.636  0.00  0.00           C
ATOM   4355  CD1 ILE A 586      20.396 -11.562 -12.338  0.00  0.00           C
ATOM   4356  N   ARG A 587      16.169 -13.790 -11.780  0.00  0.00           N
ATOM   4357  CA  ARG A 587      15.902 -14.897 -10.824  0.00  0.00           C
ATOM   4358  C   ARG A 587      16.191 -16.302 -11.433  0.00  0.00           C
ATOM   4359  O   ARG A 587      16.572 -17.224 -10.730  0.00  0.00           O
ATOM   4360  CB  ARG A 587      14.488 -14.853 -10.368  0.00  0.00           C
ATOM   4361  CG  ARG A 587      13.438 -14.747 -11.552  0.00  0.00           C
ATOM   4362  CD  ARG A 587      11.978 -14.847 -11.154  0.00  0.00           C
ATOM   4363  NE  ARG A 587      10.994 -14.589 -12.170  0.00  0.00           N
ATOM   4364  CZ  ARG A 587      10.270 -15.486 -12.879  0.00  0.00           C
ATOM   4365  NH1 ARG A 587      10.429 -16.786 -12.777  0.00  0.00           N
ATOM   4366  NH2 ARG A 587       9.322 -15.043 -13.680  0.00  0.00           N
ATOM   4367  N   LEU A 588      16.164 -16.410 -12.755  0.00  0.00           N
ATOM   4368  CA  LEU A 588      16.537 -17.644 -13.548  0.00  0.00           C
ATOM   4369  C   LEU A 588      18.051 -17.798 -13.807  0.00  0.00           C
ATOM   4370  O   LEU A 588      18.483 -18.931 -14.190  0.00  0.00           O
ATOM   4371  CB  LEU A 588      15.564 -17.787 -14.794  0.00  0.00           C
ATOM   4372  CG  LEU A 588      14.138 -18.064 -14.533  0.00  0.00           C
ATOM   4373  CD1 LEU A 588      13.460 -18.468 -15.819  0.00  0.00           C
ATOM   4374  CD2 LEU A 588      13.877 -19.040 -13.426  0.00  0.00           C
ATOM   4375  N   LYS A 589      18.923 -16.751 -13.644  0.00  0.00           N
ATOM   4376  CA  LYS A 589      20.275 -16.660 -14.127  0.00  0.00           C
ATOM   4377  C   LYS A 589      21.155 -17.855 -14.018  0.00  0.00           C
ATOM   4378  O   LYS A 589      21.888 -18.182 -14.943  0.00  0.00           O
ATOM   4379  CB  LYS A 589      20.797 -15.464 -13.388  0.00  0.00           C
ATOM   4380  CG  LYS A 589      22.331 -15.125 -13.726  0.00  0.00           C
ATOM   4381  CD  LYS A 589      23.161 -14.007 -13.047  0.00  0.00           C
ATOM   4382  CE  LYS A 589      24.563 -13.975 -13.624  0.00  0.00           C
ATOM   4383  NZ  LYS A 589      25.228 -12.682 -13.315  0.00  0.00           N
ATOM   4384  N   PRO A 590      21.089 -18.610 -12.886  0.00  0.00           N
ATOM   4385  CA  PRO A 590      21.852 -19.898 -12.712  0.00  0.00           C
ATOM   4386  C   PRO A 590      21.640 -20.817 -13.988  0.00  0.00           C
ATOM   4387  O   PRO A 590      22.631 -21.351 -14.456  0.00  0.00           O
ATOM   4388  CB  PRO A 590      21.280 -20.477 -11.422  0.00  0.00           C
ATOM   4389  CG  PRO A 590      20.993 -19.333 -10.464  0.00  0.00           C
ATOM   4390  CD  PRO A 590      20.498 -18.350 -11.526  0.00  0.00           C
ATOM   4391  N   THR A 591      20.416 -20.979 -14.495  0.00  0.00           N
ATOM   4392  CA  THR A 591      20.055 -22.093 -15.408  0.00  0.00           C
ATOM   4393  C   THR A 591      20.049 -21.603 -16.914  0.00  0.00           C
ATOM   4394  O   THR A 591      19.970 -22.453 -17.813  0.00  0.00           O
ATOM   4395  CB  THR A 591      18.702 -22.709 -15.091  0.00  0.00           C
ATOM   4396  CG2 THR A 591      18.479 -22.982 -13.596  0.00  0.00           C
ATOM   4397  OG1 THR A 591      17.654 -21.861 -15.465  0.00  0.00           O
ATOM   4398  N   LEU A 592      20.286 -20.354 -17.162  0.00  0.00           N
ATOM   4399  CA  LEU A 592      20.242 -19.707 -18.512  0.00  0.00           C
ATOM   4400  C   LEU A 592      21.681 -19.384 -18.952  0.00  0.00           C
ATOM   4401  O   LEU A 592      22.504 -18.931 -18.189  0.00  0.00           O
ATOM   4402  CB  LEU A 592      19.484 -18.365 -18.281  0.00  0.00           C
ATOM   4403  CG  LEU A 592      18.033 -18.478 -17.763  0.00  0.00           C
ATOM   4404  CD1 LEU A 592      17.342 -17.137 -17.749  0.00  0.00           C
ATOM   4405  CD2 LEU A 592      17.269 -19.543 -18.605  0.00  0.00           C
ATOM   4406  N   HIS A 593      21.944 -19.706 -20.227  0.00  0.00           N
ATOM   4407  CA  HIS A 593      23.300 -19.778 -20.799  0.00  0.00           C
ATOM   4408  C   HIS A 593      23.231 -19.984 -22.280  0.00  0.00           C
ATOM   4409  O   HIS A 593      22.617 -20.952 -22.732  0.00  0.00           O
ATOM   4410  CB  HIS A 593      23.959 -20.964 -20.115  0.00  0.00           C
ATOM   4411  CG  HIS A 593      25.454 -21.058 -20.305  0.00  0.00           C
ATOM   4412  CD2 HIS A 593      26.353 -21.284 -19.283  0.00  0.00           C
ATOM   4413  ND1 HIS A 593      26.085 -21.261 -21.488  0.00  0.00           N
ATOM   4414  CE1 HIS A 593      27.300 -21.634 -21.187  0.00  0.00           C
ATOM   4415  NE2 HIS A 593      27.475 -21.721 -19.870  0.00  0.00           N
ATOM   4416  N   GLY A 594      23.865 -19.180 -23.161  0.00  0.00           N
ATOM   4417  CA  GLY A 594      23.825 -19.448 -24.642  0.00  0.00           C
ATOM   4418  C   GLY A 594      23.453 -18.204 -25.440  0.00  0.00           C
ATOM   4419  O   GLY A 594      22.985 -17.200 -24.952  0.00  0.00           O
ATOM   4420  N   PRO A 595      23.582 -18.226 -26.845  0.00  0.00           N
ATOM   4421  CA  PRO A 595      23.052 -17.262 -27.763  0.00  0.00           C
ATOM   4422  C   PRO A 595      21.526 -17.187 -27.564  0.00  0.00           C
ATOM   4423  O   PRO A 595      20.832 -18.205 -27.643  0.00  0.00           O
ATOM   4424  CB  PRO A 595      23.408 -17.697 -29.195  0.00  0.00           C
ATOM   4425  CG  PRO A 595      24.595 -18.551 -28.934  0.00  0.00           C
ATOM   4426  CD  PRO A 595      24.276 -19.240 -27.598  0.00  0.00           C
ATOM   4427  N   THR A 596      21.048 -16.004 -27.166  0.00  0.00           N
ATOM   4428  CA  THR A 596      19.595 -15.713 -26.894  0.00  0.00           C
ATOM   4429  C   THR A 596      18.909 -15.181 -28.120  0.00  0.00           C
ATOM   4430  O   THR A 596      19.572 -14.576 -28.932  0.00  0.00           O
ATOM   4431  CB  THR A 596      19.453 -14.691 -25.810  0.00  0.00           C
ATOM   4432  CG2 THR A 596      19.375 -13.277 -26.224  0.00  0.00           C
ATOM   4433  OG1 THR A 596      18.360 -15.055 -25.053  0.00  0.00           O
ATOM   4434  N   PRO A 597      17.652 -15.472 -28.399  0.00  0.00           N
ATOM   4435  CA  PRO A 597      16.914 -14.811 -29.450  0.00  0.00           C
ATOM   4436  C   PRO A 597      16.773 -13.297 -29.266  0.00  0.00           C
ATOM   4437  O   PRO A 597      16.225 -12.915 -28.185  0.00  0.00           O
ATOM   4438  CB  PRO A 597      15.500 -15.412 -29.422  0.00  0.00           C
ATOM   4439  CG  PRO A 597      15.252 -16.241 -28.172  0.00  0.00           C
ATOM   4440  CD  PRO A 597      16.739 -16.397 -27.692  0.00  0.00           C
ATOM   4441  N   LEU A 598      17.207 -12.479 -30.260  0.00  0.00           N
ATOM   4442  CA  LEU A 598      17.157 -11.044 -30.312  0.00  0.00           C
ATOM   4443  C   LEU A 598      15.974 -10.669 -31.195  0.00  0.00           C
ATOM   4444  O   LEU A 598      15.957 -11.025 -32.424  0.00  0.00           O
ATOM   4445  CB  LEU A 598      18.542 -10.557 -30.814  0.00  0.00           C
ATOM   4446  CG  LEU A 598      18.494  -9.025 -31.146  0.00  0.00           C
ATOM   4447  CD1 LEU A 598      17.889  -8.125 -30.051  0.00  0.00           C
ATOM   4448  CD2 LEU A 598      19.970  -8.468 -31.430  0.00  0.00           C
ATOM   4449  N   LEU A 599      14.965  -9.997 -30.589  0.00  0.00           N
ATOM   4450  CA  LEU A 599      13.765  -9.535 -31.353  0.00  0.00           C
ATOM   4451  C   LEU A 599      13.917  -8.039 -31.830  0.00  0.00           C
ATOM   4452  O   LEU A 599      13.417  -7.784 -32.938  0.00  0.00           O
ATOM   4453  CB  LEU A 599      12.495  -9.681 -30.495  0.00  0.00           C
ATOM   4454  CG  LEU A 599      12.078 -11.092 -30.051  0.00  0.00           C
ATOM   4455  CD1 LEU A 599      10.738 -11.119 -29.297  0.00  0.00           C
ATOM   4456  CD2 LEU A 599      12.064 -12.124 -31.223  0.00  0.00           C
ATOM   4457  N   TYR A 600      14.596  -7.124 -31.110  0.00  0.00           N
ATOM   4458  CA  TYR A 600      14.725  -5.687 -31.241  0.00  0.00           C
ATOM   4459  C   TYR A 600      15.617  -5.233 -30.075  0.00  0.00           C
ATOM   4460  O   TYR A 600      15.508  -5.749 -28.911  0.00  0.00           O
ATOM   4461  CB  TYR A 600      13.348  -5.027 -31.196  0.00  0.00           C
ATOM   4462  CG  TYR A 600      12.235  -5.528 -30.243  0.00  0.00           C
ATOM   4463  CD1 TYR A 600      12.416  -5.477 -28.858  0.00  0.00           C
ATOM   4464  CD2 TYR A 600      11.153  -6.329 -30.763  0.00  0.00           C
ATOM   4465  CE1 TYR A 600      11.615  -6.300 -27.990  0.00  0.00           C
ATOM   4466  CE2 TYR A 600      10.238  -7.003 -29.921  0.00  0.00           C
ATOM   4467  CZ  TYR A 600      10.460  -7.045 -28.506  0.00  0.00           C
ATOM   4468  OH  TYR A 600       9.735  -7.879 -27.713  0.00  0.00           O
ATOM   4469  N   ARG A 601      16.527  -4.244 -30.368  0.00  0.00           N
ATOM   4470  CA  ARG A 601      17.301  -3.539 -29.387  0.00  0.00           C
ATOM   4471  C   ARG A 601      16.406  -2.552 -28.560  0.00  0.00           C
ATOM   4472  O   ARG A 601      15.893  -1.658 -29.143  0.00  0.00           O
ATOM   4473  CB  ARG A 601      18.464  -2.747 -30.055  0.00  0.00           C
ATOM   4474  CG  ARG A 601      19.546  -3.639 -30.599  0.00  0.00           C
ATOM   4475  CD  ARG A 601      20.577  -2.924 -31.492  0.00  0.00           C
ATOM   4476  NE  ARG A 601      21.454  -3.835 -32.147  0.00  0.00           N
ATOM   4477  CZ  ARG A 601      22.644  -4.235 -31.696  0.00  0.00           C
ATOM   4478  NH1 ARG A 601      23.029  -3.913 -30.475  0.00  0.00           N
ATOM   4479  NH2 ARG A 601      23.393  -4.940 -32.488  0.00  0.00           N
ATOM   4480  N   LEU A 602      16.297  -2.707 -27.234  0.00  0.00           N
ATOM   4481  CA  LEU A 602      15.837  -1.819 -26.274  0.00  0.00           C
ATOM   4482  C   LEU A 602      16.991  -1.286 -25.334  0.00  0.00           C
ATOM   4483  O   LEU A 602      16.859  -0.235 -24.722  0.00  0.00           O
ATOM   4484  CB  LEU A 602      14.681  -2.449 -25.497  0.00  0.00           C
ATOM   4485  CG  LEU A 602      13.641  -1.701 -24.668  0.00  0.00           C
ATOM   4486  CD1 LEU A 602      13.136  -0.537 -25.341  0.00  0.00           C
ATOM   4487  CD2 LEU A 602      12.598  -2.790 -24.350  0.00  0.00           C
ATOM   4488  N   GLY A 603      18.061  -2.062 -25.246  0.00  0.00           N
ATOM   4489  CA  GLY A 603      19.208  -1.922 -24.351  0.00  0.00           C
ATOM   4490  C   GLY A 603      20.507  -2.150 -25.019  0.00  0.00           C
ATOM   4491  O   GLY A 603      20.540  -2.123 -26.253  0.00  0.00           O
ATOM   4492  N   ALA A 604      21.604  -2.272 -24.196  0.00  0.00           N
ATOM   4493  CA  ALA A 604      22.946  -2.582 -24.588  0.00  0.00           C
ATOM   4494  C   ALA A 604      23.071  -4.071 -24.762  0.00  0.00           C
ATOM   4495  O   ALA A 604      22.318  -4.857 -24.175  0.00  0.00           O
ATOM   4496  CB  ALA A 604      23.889  -2.003 -23.466  0.00  0.00           C
ATOM   4497  N   VAL A 605      23.949  -4.476 -25.647  0.00  0.00           N
ATOM   4498  CA  VAL A 605      24.092  -5.872 -26.152  0.00  0.00           C
ATOM   4499  C   VAL A 605      25.610  -6.264 -26.026  0.00  0.00           C
ATOM   4500  O   VAL A 605      26.476  -5.697 -26.716  0.00  0.00           O
ATOM   4501  CB  VAL A 605      23.641  -5.990 -27.648  0.00  0.00           C
ATOM   4502  CG1 VAL A 605      23.844  -7.472 -28.085  0.00  0.00           C
ATOM   4503  CG2 VAL A 605      22.164  -5.490 -27.853  0.00  0.00           C
ATOM   4504  N   GLN A 606      25.835  -7.232 -25.148  0.00  0.00           N
ATOM   4505  CA  GLN A 606      27.169  -7.804 -24.881  0.00  0.00           C
ATOM   4506  C   GLN A 606      27.175  -9.351 -24.829  0.00  0.00           C
ATOM   4507  O   GLN A 606      28.180  -9.997 -25.108  0.00  0.00           O
ATOM   4508  CB  GLN A 606      27.818  -7.271 -23.613  0.00  0.00           C
ATOM   4509  CG  GLN A 606      28.216  -5.770 -23.682  0.00  0.00           C
ATOM   4510  CD  GLN A 606      27.206  -4.882 -23.121  0.00  0.00           C
ATOM   4511  NE2 GLN A 606      27.063  -4.945 -21.836  0.00  0.00           N
ATOM   4512  OE1 GLN A 606      26.419  -4.196 -23.739  0.00  0.00           O
ATOM   4513  N   ASN A 607      26.025 -10.008 -24.633  0.00  0.00           N
ATOM   4514  CA  ASN A 607      25.891 -11.480 -24.865  0.00  0.00           C
ATOM   4515  C   ASN A 607      25.833 -11.808 -26.418  0.00  0.00           C
ATOM   4516  O   ASN A 607      25.372 -10.980 -27.191  0.00  0.00           O
ATOM   4517  CB  ASN A 607      24.689 -12.221 -24.149  0.00  0.00           C
ATOM   4518  CG  ASN A 607      24.689 -13.743 -24.031  0.00  0.00           C
ATOM   4519  ND2 ASN A 607      24.041 -14.376 -24.986  0.00  0.00           N
ATOM   4520  OD1 ASN A 607      25.152 -14.348 -23.071  0.00  0.00           O
ATOM   4521  N   GLU A 608      26.217 -13.026 -26.813  0.00  0.00           N
ATOM   4522  CA  GLU A 608      25.913 -13.476 -28.224  0.00  0.00           C
ATOM   4523  C   GLU A 608      24.407 -13.550 -28.496  0.00  0.00           C
ATOM   4524  O   GLU A 608      23.608 -13.656 -27.542  0.00  0.00           O
ATOM   4525  CB  GLU A 608      26.604 -14.871 -28.413  0.00  0.00           C
ATOM   4526  CG  GLU A 608      26.596 -15.365 -29.880  0.00  0.00           C
ATOM   4527  CD  GLU A 608      27.018 -14.307 -30.888  0.00  0.00           C
ATOM   4528  OE1 GLU A 608      28.228 -14.317 -31.271  0.00  0.00           O
ATOM   4529  OE2 GLU A 608      26.202 -13.393 -31.247  0.00  0.00           O
ATOM   4530  N   VAL A 609      23.977 -13.522 -29.747  0.00  0.00           N
ATOM   4531  CA  VAL A 609      22.558 -13.331 -30.181  0.00  0.00           C
ATOM   4532  C   VAL A 609      22.081 -14.045 -31.472  0.00  0.00           C
ATOM   4533  O   VAL A 609      22.833 -14.023 -32.455  0.00  0.00           O
ATOM   4534  CB  VAL A 609      22.301 -11.865 -30.437  0.00  0.00           C
ATOM   4535  CG1 VAL A 609      21.706 -11.277 -29.136  0.00  0.00           C
ATOM   4536  CG2 VAL A 609      23.523 -11.009 -31.025  0.00  0.00           C
ATOM   4537  N   THR A 610      20.972 -14.759 -31.404  0.00  0.00           N
ATOM   4538  CA  THR A 610      20.382 -15.445 -32.501  0.00  0.00           C
ATOM   4539  C   THR A 610      19.534 -14.521 -33.343  0.00  0.00           C
ATOM   4540  O   THR A 610      18.476 -14.020 -32.882  0.00  0.00           O
ATOM   4541  CB  THR A 610      19.447 -16.579 -32.116  0.00  0.00           C
ATOM   4542  CG2 THR A 610      18.559 -17.184 -33.204  0.00  0.00           C
ATOM   4543  OG1 THR A 610      20.177 -17.486 -31.358  0.00  0.00           O
ATOM   4544  N   LEU A 611      19.968 -14.296 -34.639  0.00  0.00           N
ATOM   4545  CA  LEU A 611      19.283 -13.414 -35.531  0.00  0.00           C
ATOM   4546  C   LEU A 611      18.255 -14.014 -36.506  0.00  0.00           C
ATOM   4547  O   LEU A 611      17.614 -13.290 -37.282  0.00  0.00           O
ATOM   4548  CB  LEU A 611      20.246 -12.543 -36.250  0.00  0.00           C
ATOM   4549  CG  LEU A 611      21.462 -12.034 -35.366  0.00  0.00           C
ATOM   4550  CD1 LEU A 611      22.398 -11.263 -36.213  0.00  0.00           C
ATOM   4551  CD2 LEU A 611      21.057 -11.131 -34.233  0.00  0.00           C
ATOM   4552  N   THR A 612      18.141 -15.339 -36.362  0.00  0.00           N
ATOM   4553  CA  THR A 612      17.315 -16.297 -37.167  0.00  0.00           C
ATOM   4554  C   THR A 612      16.117 -16.867 -36.443  0.00  0.00           C
ATOM   4555  O   THR A 612      15.368 -17.561 -37.122  0.00  0.00           O
ATOM   4556  CB  THR A 612      18.314 -17.485 -37.546  0.00  0.00           C
ATOM   4557  CG2 THR A 612      19.480 -16.893 -38.380  0.00  0.00           C
ATOM   4558  OG1 THR A 612      18.989 -18.125 -36.490  0.00  0.00           O
ATOM   4559  N   HIS A 613      15.841 -16.568 -35.179  0.00  0.00           N
ATOM   4560  CA  HIS A 613      14.582 -16.994 -34.557  0.00  0.00           C
ATOM   4561  C   HIS A 613      13.331 -16.623 -35.429  0.00  0.00           C
ATOM   4562  O   HIS A 613      13.276 -15.442 -35.837  0.00  0.00           O
ATOM   4563  CB  HIS A 613      14.527 -16.243 -33.239  0.00  0.00           C
ATOM   4564  CG  HIS A 613      13.282 -16.577 -32.421  0.00  0.00           C
ATOM   4565  CD2 HIS A 613      13.247 -17.444 -31.404  0.00  0.00           C
ATOM   4566  ND1 HIS A 613      12.035 -16.057 -32.713  0.00  0.00           N
ATOM   4567  CE1 HIS A 613      11.259 -16.612 -31.737  0.00  0.00           C
ATOM   4568  NE2 HIS A 613      11.966 -17.389 -30.932  0.00  0.00           N
ATOM   4569  N   PRO A 614      12.294 -17.474 -35.533  0.00  0.00           N
ATOM   4570  CA  PRO A 614      11.139 -17.186 -36.387  0.00  0.00           C
ATOM   4571  C   PRO A 614      10.411 -15.832 -36.180  0.00  0.00           C
ATOM   4572  O   PRO A 614       9.981 -15.225 -37.139  0.00  0.00           O
ATOM   4573  CB  PRO A 614      10.140 -18.286 -36.169  0.00  0.00           C
ATOM   4574  CG  PRO A 614      11.076 -19.453 -35.878  0.00  0.00           C
ATOM   4575  CD  PRO A 614      12.252 -18.806 -35.090  0.00  0.00           C
ATOM   4576  N   ILE A 615      10.340 -15.250 -34.977  0.00  0.00           N
ATOM   4577  CA  ILE A 615       9.649 -14.014 -34.706  0.00  0.00           C
ATOM   4578  C   ILE A 615      10.393 -12.758 -35.190  0.00  0.00           C
ATOM   4579  O   ILE A 615       9.681 -11.838 -35.674  0.00  0.00           O
ATOM   4580  CB  ILE A 615       9.121 -13.944 -33.298  0.00  0.00           C
ATOM   4581  CG1 ILE A 615       8.122 -15.096 -33.012  0.00  0.00           C
ATOM   4582  CG2 ILE A 615       8.424 -12.637 -32.839  0.00  0.00           C
ATOM   4583  CD1 ILE A 615       6.745 -15.076 -33.839  0.00  0.00           C
ATOM   4584  N   THR A 616      11.729 -12.783 -35.191  0.00  0.00           N
ATOM   4585  CA  THR A 616      12.732 -11.881 -35.807  0.00  0.00           C
ATOM   4586  C   THR A 616      12.569 -11.884 -37.376  0.00  0.00           C
ATOM   4587  O   THR A 616      12.423 -10.791 -37.996  0.00  0.00           O
ATOM   4588  CB  THR A 616      14.192 -12.226 -35.325  0.00  0.00           C
ATOM   4589  CG2 THR A 616      15.133 -10.980 -35.507  0.00  0.00           C
ATOM   4590  OG1 THR A 616      14.124 -12.662 -34.019  0.00  0.00           O
ATOM   4591  N   LYS A 617      12.414 -13.066 -37.976  0.00  0.00           N
ATOM   4592  CA  LYS A 617      12.186 -13.108 -39.449  0.00  0.00           C
ATOM   4593  C   LYS A 617      10.832 -12.447 -39.628  0.00  0.00           C
ATOM   4594  O   LYS A 617      10.668 -11.633 -40.568  0.00  0.00           O
ATOM   4595  CB  LYS A 617      12.163 -14.612 -39.846  0.00  0.00           C
ATOM   4596  CG  LYS A 617      13.551 -15.234 -39.677  0.00  0.00           C
ATOM   4597  CD  LYS A 617      13.705 -16.678 -40.185  0.00  0.00           C
ATOM   4598  CE  LYS A 617      15.229 -17.112 -40.139  0.00  0.00           C
ATOM   4599  NZ  LYS A 617      15.997 -16.477 -41.236  0.00  0.00           N
ATOM   4600  N   TYR A 618       9.798 -12.739 -38.832  0.00  0.00           N
ATOM   4601  CA  TYR A 618       8.441 -12.126 -38.979  0.00  0.00           C
ATOM   4602  C   TYR A 618       8.464 -10.622 -38.915  0.00  0.00           C
ATOM   4603  O   TYR A 618       8.018  -9.883 -39.807  0.00  0.00           O
ATOM   4604  CB  TYR A 618       7.520 -12.639 -37.821  0.00  0.00           C
ATOM   4605  CG  TYR A 618       6.174 -11.909 -37.706  0.00  0.00           C
ATOM   4606  CD1 TYR A 618       5.952 -10.804 -36.841  0.00  0.00           C
ATOM   4607  CD2 TYR A 618       5.148 -12.418 -38.507  0.00  0.00           C
ATOM   4608  CE1 TYR A 618       4.770 -10.096 -37.027  0.00  0.00           C
ATOM   4609  CE2 TYR A 618       3.927 -11.767 -38.610  0.00  0.00           C
ATOM   4610  CZ  TYR A 618       3.719 -10.626 -37.811  0.00  0.00           C
ATOM   4611  OH  TYR A 618       2.502  -9.972 -37.849  0.00  0.00           O
ATOM   4612  N   ILE A 619       9.169 -10.081 -37.874  0.00  0.00           N
ATOM   4613  CA  ILE A 619       9.328  -8.661 -37.689  0.00  0.00           C
ATOM   4614  C   ILE A 619       9.965  -7.987 -38.889  0.00  0.00           C
ATOM   4615  O   ILE A 619       9.476  -6.939 -39.314  0.00  0.00           O
ATOM   4616  CB  ILE A 619      10.077  -8.290 -36.307  0.00  0.00           C
ATOM   4617  CG1 ILE A 619       9.200  -8.699 -35.087  0.00  0.00           C
ATOM   4618  CG2 ILE A 619      10.444  -6.788 -36.234  0.00  0.00           C
ATOM   4619  CD1 ILE A 619       9.583  -8.298 -33.608  0.00  0.00           C
ATOM   4620  N   MET A 620      10.990  -8.645 -39.538  0.00  0.00           N
ATOM   4621  CA  MET A 620      11.803  -8.036 -40.616  0.00  0.00           C
ATOM   4622  C   MET A 620      11.092  -8.211 -42.029  0.00  0.00           C
ATOM   4623  O   MET A 620      11.130  -7.251 -42.883  0.00  0.00           O
ATOM   4624  CB  MET A 620      13.240  -8.648 -40.603  0.00  0.00           C
ATOM   4625  CG  MET A 620      14.184  -7.519 -40.875  0.00  0.00           C
ATOM   4626  SD  MET A 620      14.207  -6.807 -42.506  0.00  0.00           S
ATOM   4627  CE  MET A 620      14.425  -8.299 -43.582  0.00  0.00           C
ATOM   4628  N   ALA A 621      10.151  -9.183 -42.121  0.00  0.00           N
ATOM   4629  CA  ALA A 621       9.163  -9.262 -43.152  0.00  0.00           C
ATOM   4630  C   ALA A 621       8.333  -8.014 -43.066  0.00  0.00           C
ATOM   4631  O   ALA A 621       8.336  -7.224 -43.979  0.00  0.00           O
ATOM   4632  CB  ALA A 621       8.322 -10.519 -42.922  0.00  0.00           C
ATOM   4633  N   CYS A 622       7.910  -7.580 -41.861  0.00  0.00           N
ATOM   4634  CA  CYS A 622       7.031  -6.380 -41.654  0.00  0.00           C
ATOM   4635  C   CYS A 622       7.788  -5.068 -41.922  0.00  0.00           C
ATOM   4636  O   CYS A 622       7.146  -4.182 -42.433  0.00  0.00           O
ATOM   4637  CB  CYS A 622       6.471  -6.515 -40.190  0.00  0.00           C
ATOM   4638  SG  CYS A 622       5.527  -8.006 -39.786  0.00  0.00           S
ATOM   4639  N   MET A 623       9.091  -4.920 -41.624  0.00  0.00           N
ATOM   4640  CA  MET A 623       9.910  -3.751 -42.066  0.00  0.00           C
ATOM   4641  C   MET A 623      10.021  -3.682 -43.568  0.00  0.00           C
ATOM   4642  O   MET A 623      10.209  -2.616 -44.057  0.00  0.00           O
ATOM   4643  CB  MET A 623      11.334  -3.895 -41.490  0.00  0.00           C
ATOM   4644  CG  MET A 623      11.480  -3.643 -39.988  0.00  0.00           C
ATOM   4645  SD  MET A 623      13.068  -4.229 -39.298  0.00  0.00           S
ATOM   4646  CE  MET A 623      14.301  -3.090 -39.972  0.00  0.00           C
ATOM   4647  N   SER A 624       9.911  -4.845 -44.279  0.00  0.00           N
ATOM   4648  CA  SER A 624       9.955  -4.993 -45.750  0.00  0.00           C
ATOM   4649  C   SER A 624       8.598  -4.967 -46.499  0.00  0.00           C
ATOM   4650  O   SER A 624       8.437  -5.460 -47.642  0.00  0.00           O
ATOM   4651  CB  SER A 624      10.769  -6.321 -46.058  0.00  0.00           C
ATOM   4652  OG  SER A 624      11.896  -6.381 -45.198  0.00  0.00           O
ATOM   4653  N   ALA A 625       7.530  -4.608 -45.772  0.00  0.00           N
ATOM   4654  CA  ALA A 625       6.135  -4.705 -46.166  0.00  0.00           C
ATOM   4655  C   ALA A 625       5.592  -3.336 -46.705  0.00  0.00           C
ATOM   4656  O   ALA A 625       5.776  -2.295 -46.023  0.00  0.00           O
ATOM   4657  CB  ALA A 625       5.347  -5.358 -45.027  0.00  0.00           C
ATOM   4658  OXT ALA A 625       4.878  -3.439 -47.750  0.00  0.00           O
ATOM   4659  N   GLY A 626      15.350  34.188 -36.315  0.00  0.00           N
ATOM   4660  CA  GLY A 626      16.074  34.347 -37.579  0.00  0.00           C
ATOM   4661  C   GLY A 626      15.173  34.054 -38.748  0.00  0.00           C
ATOM   4662  O   GLY A 626      14.040  33.564 -38.617  0.00  0.00           O
ATOM   4663  N   SER A 627      15.646  34.584 -39.828  0.00  0.00           N
ATOM   4664  CA  SER A 627      14.953  34.459 -41.088  0.00  0.00           C
ATOM   4665  C   SER A 627      15.371  33.108 -41.721  0.00  0.00           C
ATOM   4666  O   SER A 627      16.500  32.620 -41.643  0.00  0.00           O
ATOM   4667  CB  SER A 627      15.176  35.654 -41.983  0.00  0.00           C
ATOM   4668  OG  SER A 627      14.614  36.794 -41.477  0.00  0.00           O
ATOM   4669  N   VAL A 628      14.410  32.561 -42.541  0.00  0.00           N
ATOM   4670  CA  VAL A 628      14.644  31.380 -43.403  0.00  0.00           C
ATOM   4671  C   VAL A 628      15.453  31.879 -44.687  0.00  0.00           C
ATOM   4672  O   VAL A 628      14.916  32.792 -45.337  0.00  0.00           O
ATOM   4673  CB  VAL A 628      13.332  30.718 -43.793  0.00  0.00           C
ATOM   4674  CG1 VAL A 628      13.572  29.478 -44.644  0.00  0.00           C
ATOM   4675  CG2 VAL A 628      12.534  30.243 -42.577  0.00  0.00           C
ATOM   4676  N   VAL A 629      16.635  31.283 -44.986  0.00  0.00           N
ATOM   4677  CA  VAL A 629      17.564  31.651 -46.057  0.00  0.00           C
ATOM   4678  C   VAL A 629      17.189  31.046 -47.378  0.00  0.00           C
ATOM   4679  O   VAL A 629      16.740  29.900 -47.432  0.00  0.00           O
ATOM   4680  CB  VAL A 629      19.027  31.308 -45.688  0.00  0.00           C
ATOM   4681  CG1 VAL A 629      19.340  29.927 -45.043  0.00  0.00           C
ATOM   4682  CG2 VAL A 629      20.023  31.546 -46.849  0.00  0.00           C
ATOM   4683  N   ILE A 630      17.455  31.678 -48.547  0.00  0.00           N
ATOM   4684  CA  ILE A 630      17.319  31.194 -49.918  0.00  0.00           C
ATOM   4685  C   ILE A 630      18.669  30.589 -50.236  0.00  0.00           C
ATOM   4686  O   ILE A 630      19.578  31.282 -50.705  0.00  0.00           O
ATOM   4687  CB  ILE A 630      16.977  32.336 -50.868  0.00  0.00           C
ATOM   4688  CG1 ILE A 630      15.832  33.174 -50.388  0.00  0.00           C
ATOM   4689  CG2 ILE A 630      16.517  31.629 -52.148  0.00  0.00           C
ATOM   4690  CD1 ILE A 630      15.381  34.295 -51.404  0.00  0.00           C
ATOM   4691  N   VAL A 631      18.888  29.264 -50.007  0.00  0.00           N
ATOM   4692  CA  VAL A 631      20.223  28.527 -50.084  0.00  0.00           C
ATOM   4693  C   VAL A 631      20.683  28.201 -51.510  0.00  0.00           C
ATOM   4694  O   VAL A 631      21.877  28.025 -51.863  0.00  0.00           O
ATOM   4695  CB  VAL A 631      20.110  27.107 -49.303  0.00  0.00           C
ATOM   4696  CG1 VAL A 631      21.532  26.568 -48.982  0.00  0.00           C
ATOM   4697  CG2 VAL A 631      19.385  27.525 -48.016  0.00  0.00           C
ATOM   4698  N   GLY A 632      19.704  28.000 -52.350  0.00  0.00           N
ATOM   4699  CA  GLY A 632      19.897  27.638 -53.808  0.00  0.00           C
ATOM   4700  C   GLY A 632      18.630  27.737 -54.636  0.00  0.00           C
ATOM   4701  O   GLY A 632      17.633  28.142 -54.124  0.00  0.00           O
ATOM   4702  N   ARG A 633      18.725  27.204 -55.834  0.00  0.00           N
ATOM   4703  CA  ARG A 633      17.663  26.946 -56.767  0.00  0.00           C
ATOM   4704  C   ARG A 633      17.866  25.756 -57.748  0.00  0.00           C
ATOM   4705  O   ARG A 633      18.958  25.467 -58.210  0.00  0.00           O
ATOM   4706  CB  ARG A 633      17.381  28.227 -57.618  0.00  0.00           C
ATOM   4707  CG  ARG A 633      18.574  28.503 -58.592  0.00  0.00           C
ATOM   4708  CD  ARG A 633      18.508  29.895 -59.289  0.00  0.00           C
ATOM   4709  NE  ARG A 633      18.939  30.838 -58.243  0.00  0.00           N
ATOM   4710  CZ  ARG A 633      19.726  31.862 -58.271  0.00  0.00           C
ATOM   4711  NH1 ARG A 633      20.461  32.159 -59.366  0.00  0.00           N
ATOM   4712  NH2 ARG A 633      19.641  32.699 -57.272  0.00  0.00           N
ATOM   4713  N   ILE A 634      16.772  25.210 -58.248  0.00  0.00           N
ATOM   4714  CA  ILE A 634      16.705  24.059 -59.109  0.00  0.00           C
ATOM   4715  C   ILE A 634      15.921  24.377 -60.349  0.00  0.00           C
ATOM   4716  O   ILE A 634      14.697  24.492 -60.373  0.00  0.00           O
ATOM   4717  CB  ILE A 634      16.079  22.844 -58.340  0.00  0.00           C
ATOM   4718  CG1 ILE A 634      16.840  22.522 -57.020  0.00  0.00           C
ATOM   4719  CG2 ILE A 634      16.341  21.631 -59.282  0.00  0.00           C
ATOM   4720  CD1 ILE A 634      16.489  21.298 -56.239  0.00  0.00           C
ATOM   4721  N   ILE A 635      16.697  24.574 -61.387  0.00  0.00           N
ATOM   4722  CA  ILE A 635      16.145  24.930 -62.657  0.00  0.00           C
ATOM   4723  C   ILE A 635      15.968  23.765 -63.643  0.00  0.00           C
ATOM   4724  O   ILE A 635      16.830  22.891 -63.621  0.00  0.00           O
ATOM   4725  CB  ILE A 635      16.831  26.139 -63.319  0.00  0.00           C
ATOM   4726  CG1 ILE A 635      18.335  25.850 -63.633  0.00  0.00           C
ATOM   4727  CG2 ILE A 635      16.684  27.447 -62.443  0.00  0.00           C
ATOM   4728  CD1 ILE A 635      19.383  26.308 -62.590  0.00  0.00           C
ATOM   4729  N   LEU A 636      14.983  23.709 -64.529  0.00  0.00           N
ATOM   4730  CA  LEU A 636      14.734  22.730 -65.525  0.00  0.00           C
ATOM   4731  C   LEU A 636      15.694  22.919 -66.704  0.00  0.00           C
ATOM   4732  O   LEU A 636      15.993  24.029 -67.079  0.00  0.00           O
ATOM   4733  CB  LEU A 636      13.278  22.943 -65.947  0.00  0.00           C
ATOM   4734  CG  LEU A 636      12.188  22.886 -64.998  0.00  0.00           C
ATOM   4735  CD1 LEU A 636      10.775  22.794 -65.606  0.00  0.00           C
ATOM   4736  CD2 LEU A 636      12.380  21.793 -63.925  0.00  0.00           C
ATOM   4737  N   SER A 637      16.132  21.762 -67.204  0.00  0.00           N
ATOM   4738  CA  SER A 637      16.886  21.603 -68.499  0.00  0.00           C
ATOM   4739  C   SER A 637      15.935  21.338 -69.699  0.00  0.00           C
ATOM   4740  O   SER A 637      16.393  21.434 -70.837  0.00  0.00           O
ATOM   4741  CB  SER A 637      17.989  20.567 -68.223  0.00  0.00           C
ATOM   4742  OG  SER A 637      18.808  20.867 -67.136  0.00  0.00           O
ATOM   4743  N   GLY A 638      14.638  20.939 -69.456  0.00  0.00           N
ATOM   4744  CA  GLY A 638      13.671  20.522 -70.480  0.00  0.00           C
ATOM   4745  C   GLY A 638      12.273  20.771 -69.985  0.00  0.00           C
ATOM   4746  O   GLY A 638      11.952  20.124 -69.010  0.00  0.00           O
ATOM   4747  N   SER A 639      11.467  21.684 -70.570  0.00  0.00           N
ATOM   4748  CA  SER A 639      10.001  21.812 -70.307  0.00  0.00           C
ATOM   4749  C   SER A 639       9.184  22.414 -71.532  0.00  0.00           C
ATOM   4750  O   SER A 639       7.954  22.583 -71.479  0.00  0.00           O
ATOM   4751  CB  SER A 639       9.828  22.744 -69.168  0.00  0.00           C
ATOM   4752  OG  SER A 639      10.433  24.009 -69.363  0.00  0.00           O
ATOM   4753  N   GLY A 640       9.865  22.748 -72.675  0.00  0.00           N
ATOM   4754  CA  GLY A 640       9.244  23.189 -73.891  0.00  0.00           C
ATOM   4755  C   GLY A 640       9.053  22.013 -74.855  0.00  0.00           C
ATOM   4756  O   GLY A 640       9.649  21.962 -75.902  0.00  0.00           O
ATOM   4757  N   SER A 641       8.179  21.049 -74.512  0.00  0.00           N
ATOM   4758  CA  SER A 641       7.893  19.849 -75.284  0.00  0.00           C
ATOM   4759  C   SER A 641       7.510  20.120 -76.730  0.00  0.00           C
ATOM   4760  O   SER A 641       6.656  21.009 -77.018  0.00  0.00           O
ATOM   4761  CB  SER A 641       6.892  19.018 -74.575  0.00  0.00           C
ATOM   4762  OG  SER A 641       7.459  18.666 -73.304  0.00  0.00           O
ATOM   4763  OXT SER A 641       7.843  19.239 -77.491  0.00  0.00           O
END
