# Supplementary material for: Computational Study on the Inhibitor Binding Mode and Allosteric Regulation Mechanism in Hepatitis C Virus NS3/4A Protein
Source: PLoS One. 2014 Feb 25;9(2):e87077. doi: 10.1371/journal.pone.0087077 (PMC3934852; doi:10.1371/journal.pone.0087077)
Supplement: PDB S4 — The coordinates of the apo (truncated) protein representative conformation 2 of generated clusters for the simulation system. (PDB) [file pone.0087077.s006.pdb]

ATOM      1  N   ILE A   3      -0.221  18.817 -67.738  0.00  0.00           N
ATOM      2  CA  ILE A   3       0.978  19.236 -67.045  0.00  0.00           C
ATOM      3  C   ILE A   3       1.787  18.075 -66.472  0.00  0.00           C
ATOM      4  O   ILE A   3       1.149  17.056 -66.140  0.00  0.00           O
ATOM      5  CB  ILE A   3       0.670  20.196 -65.900  0.00  0.00           C
ATOM      6  CG1 ILE A   3      -0.413  19.704 -64.958  0.00  0.00           C
ATOM      7  CG2 ILE A   3       0.414  21.585 -66.396  0.00  0.00           C
ATOM      8  CD1 ILE A   3      -1.039  20.768 -63.962  0.00  0.00           C
ATOM      9  N   THR A   4       3.133  18.085 -66.260  0.00  0.00           N
ATOM     10  CA  THR A   4       4.053  16.931 -66.051  0.00  0.00           C
ATOM     11  C   THR A   4       5.437  17.504 -65.646  0.00  0.00           C
ATOM     12  O   THR A   4       5.944  18.507 -66.218  0.00  0.00           O
ATOM     13  CB  THR A   4       4.288  16.130 -67.340  0.00  0.00           C
ATOM     14  CG2 THR A   4       5.436  15.073 -67.421  0.00  0.00           C
ATOM     15  OG1 THR A   4       3.130  15.389 -67.542  0.00  0.00           O
ATOM     16  N   ALA A   5       5.898  17.018 -64.509  0.00  0.00           N
ATOM     17  CA  ALA A   5       7.168  17.511 -63.868  0.00  0.00           C
ATOM     18  C   ALA A   5       8.262  16.453 -63.660  0.00  0.00           C
ATOM     19  O   ALA A   5       7.976  15.280 -63.735  0.00  0.00           O
ATOM     20  CB  ALA A   5       6.693  18.216 -62.592  0.00  0.00           C
ATOM     21  N   TYR A   6       9.479  16.910 -63.417  0.00  0.00           N
ATOM     22  CA  TYR A   6      10.671  16.209 -63.087  0.00  0.00           C
ATOM     23  C   TYR A   6      11.442  17.070 -62.089  0.00  0.00           C
ATOM     24  O   TYR A   6      11.128  18.263 -61.944  0.00  0.00           O
ATOM     25  CB  TYR A   6      11.514  15.947 -64.400  0.00  0.00           C
ATOM     26  CG  TYR A   6      10.850  15.119 -65.513  0.00  0.00           C
ATOM     27  CD1 TYR A   6      11.309  13.791 -65.698  0.00  0.00           C
ATOM     28  CD2 TYR A   6       9.990  15.704 -66.396  0.00  0.00           C
ATOM     29  CE1 TYR A   6      10.896  13.076 -66.844  0.00  0.00           C
ATOM     30  CE2 TYR A   6       9.500  14.961 -67.476  0.00  0.00           C
ATOM     31  CZ  TYR A   6      10.047  13.649 -67.731  0.00  0.00           C
ATOM     32  OH  TYR A   6       9.623  12.834 -68.729  0.00  0.00           O
ATOM     33  N   SER A   7      12.444  16.497 -61.381  0.00  0.00           N
ATOM     34  CA  SER A   7      13.242  17.191 -60.441  0.00  0.00           C
ATOM     35  C   SER A   7      14.728  17.347 -60.954  0.00  0.00           C
ATOM     36  O   SER A   7      15.208  16.727 -61.891  0.00  0.00           O
ATOM     37  CB  SER A   7      13.114  16.565 -59.041  0.00  0.00           C
ATOM     38  OG  SER A   7      13.668  17.452 -58.026  0.00  0.00           O
ATOM     39  N   GLN A   8      15.510  18.173 -60.265  0.00  0.00           N
ATOM     40  CA  GLN A   8      16.932  18.314 -60.497  0.00  0.00           C
ATOM     41  C   GLN A   8      17.780  18.823 -59.303  0.00  0.00           C
ATOM     42  O   GLN A   8      17.523  19.887 -58.758  0.00  0.00           O
ATOM     43  CB  GLN A   8      16.942  19.318 -61.680  0.00  0.00           C
ATOM     44  CG  GLN A   8      18.417  19.642 -62.024  0.00  0.00           C
ATOM     45  CD  GLN A   8      18.616  20.606 -63.140  0.00  0.00           C
ATOM     46  NE2 GLN A   8      19.803  21.256 -63.322  0.00  0.00           N
ATOM     47  OE1 GLN A   8      17.683  20.849 -63.887  0.00  0.00           O
ATOM     48  N   GLN A   9      18.780  18.057 -58.844  0.00  0.00           N
ATOM     49  CA  GLN A   9      19.685  18.345 -57.747  0.00  0.00           C
ATOM     50  C   GLN A   9      20.736  19.418 -58.142  0.00  0.00           C
ATOM     51  O   GLN A   9      21.565  19.185 -59.025  0.00  0.00           O
ATOM     52  CB  GLN A   9      20.411  17.170 -57.264  0.00  0.00           C
ATOM     53  CG  GLN A   9      21.155  17.226 -55.926  0.00  0.00           C
ATOM     54  CD  GLN A   9      22.006  15.969 -55.720  0.00  0.00           C
ATOM     55  NE2 GLN A   9      22.045  15.398 -54.515  0.00  0.00           N
ATOM     56  OE1 GLN A   9      22.742  15.617 -56.631  0.00  0.00           O
ATOM     57  N   THR A  10      20.740  20.568 -57.447  0.00  0.00           N
ATOM     58  CA  THR A  10      21.707  21.633 -57.610  0.00  0.00           C
ATOM     59  C   THR A  10      22.869  21.544 -56.569  0.00  0.00           C
ATOM     60  O   THR A  10      24.050  21.977 -56.844  0.00  0.00           O
ATOM     61  CB  THR A  10      21.032  22.993 -57.561  0.00  0.00           C
ATOM     62  CG2 THR A  10      20.201  23.174 -58.759  0.00  0.00           C
ATOM     63  OG1 THR A  10      20.231  23.004 -56.372  0.00  0.00           O
ATOM     64  N   ARG A  11      22.600  20.788 -55.440  0.00  0.00           N
ATOM     65  CA  ARG A  11      23.556  20.463 -54.414  0.00  0.00           C
ATOM     66  C   ARG A  11      23.266  19.168 -53.600  0.00  0.00           C
ATOM     67  O   ARG A  11      22.136  18.917 -53.339  0.00  0.00           O
ATOM     68  CB  ARG A  11      23.980  21.689 -53.679  0.00  0.00           C
ATOM     69  CG  ARG A  11      22.915  22.170 -52.639  0.00  0.00           C
ATOM     70  CD  ARG A  11      23.395  22.817 -51.327  0.00  0.00           C
ATOM     71  NE  ARG A  11      24.222  23.976 -51.649  0.00  0.00           N
ATOM     72  CZ  ARG A  11      23.882  25.211 -51.847  0.00  0.00           C
ATOM     73  NH1 ARG A  11      22.666  25.676 -51.860  0.00  0.00           N
ATOM     74  NH2 ARG A  11      24.764  26.179 -52.031  0.00  0.00           N
ATOM     75  N   GLY A  12      24.293  18.427 -53.262  0.00  0.00           N
ATOM     76  CA  GLY A  12      24.383  17.300 -52.284  0.00  0.00           C
ATOM     77  C   GLY A  12      24.772  17.911 -50.972  0.00  0.00           C
ATOM     78  O   GLY A  12      24.471  19.049 -50.699  0.00  0.00           O
ATOM     79  N   LEU A  13      25.169  17.102 -49.972  0.00  0.00           N
ATOM     80  CA  LEU A  13      25.194  17.393 -48.564  0.00  0.00           C
ATOM     81  C   LEU A  13      26.324  18.172 -48.005  0.00  0.00           C
ATOM     82  O   LEU A  13      26.160  18.952 -47.079  0.00  0.00           O
ATOM     83  CB  LEU A  13      25.015  15.986 -47.861  0.00  0.00           C
ATOM     84  CG  LEU A  13      24.422  16.182 -46.383  0.00  0.00           C
ATOM     85  CD1 LEU A  13      23.025  16.920 -46.256  0.00  0.00           C
ATOM     86  CD2 LEU A  13      24.270  14.743 -45.845  0.00  0.00           C
ATOM     87  N   LEU A  14      27.568  17.894 -48.402  0.00  0.00           N
ATOM     88  CA  LEU A  14      28.748  18.693 -48.074  0.00  0.00           C
ATOM     89  C   LEU A  14      28.616  20.151 -48.533  0.00  0.00           C
ATOM     90  O   LEU A  14      29.198  21.008 -47.878  0.00  0.00           O
ATOM     91  CB  LEU A  14      29.986  17.995 -48.637  0.00  0.00           C
ATOM     92  CG  LEU A  14      31.333  18.550 -48.160  0.00  0.00           C
ATOM     93  CD1 LEU A  14      31.543  17.918 -46.756  0.00  0.00           C
ATOM     94  CD2 LEU A  14      32.468  18.071 -49.012  0.00  0.00           C
ATOM     95  N   GLY A  15      27.672  20.458 -49.476  0.00  0.00           N
ATOM     96  CA  GLY A  15      27.327  21.761 -49.793  0.00  0.00           C
ATOM     97  C   GLY A  15      26.238  22.383 -48.977  0.00  0.00           C
ATOM     98  O   GLY A  15      25.923  23.539 -49.187  0.00  0.00           O
ATOM     99  N   CYS A  16      25.457  21.665 -48.173  0.00  0.00           N
ATOM    100  CA  CYS A  16      24.454  22.086 -47.218  0.00  0.00           C
ATOM    101  C   CYS A  16      25.031  22.575 -45.864  0.00  0.00           C
ATOM    102  O   CYS A  16      24.705  23.681 -45.426  0.00  0.00           O
ATOM    103  CB  CYS A  16      23.346  21.017 -47.022  0.00  0.00           C
ATOM    104  SG  CYS A  16      21.886  21.690 -46.201  0.00  0.00           S
ATOM    105  N   ILE A  17      25.899  21.780 -45.180  0.00  0.00           N
ATOM    106  CA  ILE A  17      26.206  22.058 -43.703  0.00  0.00           C
ATOM    107  C   ILE A  17      26.885  23.328 -43.288  0.00  0.00           C
ATOM    108  O   ILE A  17      26.713  23.738 -42.105  0.00  0.00           O
ATOM    109  CB  ILE A  17      27.017  20.889 -43.051  0.00  0.00           C
ATOM    110  CG1 ILE A  17      28.310  20.521 -43.794  0.00  0.00           C
ATOM    111  CG2 ILE A  17      26.017  19.746 -43.010  0.00  0.00           C
ATOM    112  CD1 ILE A  17      29.429  19.903 -43.012  0.00  0.00           C
ATOM    113  N   ILE A  18      27.651  23.976 -44.150  0.00  0.00           N
ATOM    114  CA  ILE A  18      28.337  25.204 -43.806  0.00  0.00           C
ATOM    115  C   ILE A  18      27.591  26.424 -44.481  0.00  0.00           C
ATOM    116  O   ILE A  18      27.489  27.579 -43.952  0.00  0.00           O
ATOM    117  CB  ILE A  18      29.865  25.049 -44.025  0.00  0.00           C
ATOM    118  CG1 ILE A  18      30.580  23.766 -43.391  0.00  0.00           C
ATOM    119  CG2 ILE A  18      30.580  26.367 -43.587  0.00  0.00           C
ATOM    120  CD1 ILE A  18      30.153  23.519 -41.926  0.00  0.00           C
ATOM    121  N   THR A  19      26.842  26.150 -45.545  0.00  0.00           N
ATOM    122  CA  THR A  19      25.745  26.988 -46.125  0.00  0.00           C
ATOM    123  C   THR A  19      24.633  27.449 -45.057  0.00  0.00           C
ATOM    124  O   THR A  19      24.366  28.684 -44.937  0.00  0.00           O
ATOM    125  CB  THR A  19      25.135  26.409 -47.371  0.00  0.00           C
ATOM    126  CG2 THR A  19      24.327  27.424 -48.112  0.00  0.00           C
ATOM    127  OG1 THR A  19      26.271  26.158 -48.199  0.00  0.00           O
ATOM    128  N   SER A  20      24.105  26.445 -44.392  0.00  0.00           N
ATOM    129  CA  SER A  20      23.128  26.633 -43.302  0.00  0.00           C
ATOM    130  C   SER A  20      23.674  27.513 -42.212  0.00  0.00           C
ATOM    131  O   SER A  20      22.956  28.397 -41.609  0.00  0.00           O
ATOM    132  CB  SER A  20      22.779  25.271 -42.717  0.00  0.00           C
ATOM    133  OG  SER A  20      23.990  24.565 -42.336  0.00  0.00           O
ATOM    134  N   LEU A  21      24.924  27.320 -41.827  0.00  0.00           N
ATOM    135  CA  LEU A  21      25.729  28.141 -40.883  0.00  0.00           C
ATOM    136  C   LEU A  21      25.850  29.591 -41.324  0.00  0.00           C
ATOM    137  O   LEU A  21      25.249  30.568 -40.842  0.00  0.00           O
ATOM    138  CB  LEU A  21      27.049  27.421 -40.528  0.00  0.00           C
ATOM    139  CG  LEU A  21      27.752  27.734 -39.216  0.00  0.00           C
ATOM    140  CD1 LEU A  21      29.161  27.148 -39.088  0.00  0.00           C
ATOM    141  CD2 LEU A  21      27.771  29.255 -38.940  0.00  0.00           C
ATOM    142  N   THR A  22      26.665  29.847 -42.326  0.00  0.00           N
ATOM    143  CA  THR A  22      26.964  31.167 -42.823  0.00  0.00           C
ATOM    144  C   THR A  22      25.755  31.933 -43.448  0.00  0.00           C
ATOM    145  O   THR A  22      25.812  33.146 -43.450  0.00  0.00           O
ATOM    146  CB  THR A  22      28.122  31.022 -43.810  0.00  0.00           C
ATOM    147  CG2 THR A  22      29.441  30.626 -43.257  0.00  0.00           C
ATOM    148  OG1 THR A  22      27.661  30.112 -44.817  0.00  0.00           O
ATOM    149  N   GLY A  23      24.700  31.278 -43.933  0.00  0.00           N
ATOM    150  CA  GLY A  23      23.603  31.903 -44.723  0.00  0.00           C
ATOM    151  C   GLY A  23      24.001  32.475 -46.085  0.00  0.00           C
ATOM    152  O   GLY A  23      23.159  32.876 -46.852  0.00  0.00           O
ATOM    153  N   ARG A  24      25.284  32.444 -46.456  0.00  0.00           N
ATOM    154  CA  ARG A  24      25.926  32.763 -47.788  0.00  0.00           C
ATOM    155  C   ARG A  24      25.831  31.506 -48.705  0.00  0.00           C
ATOM    156  O   ARG A  24      26.513  30.481 -48.453  0.00  0.00           O
ATOM    157  CB  ARG A  24      27.315  33.345 -47.686  0.00  0.00           C
ATOM    158  CG  ARG A  24      27.722  34.120 -48.972  0.00  0.00           C
ATOM    159  CD  ARG A  24      26.860  35.298 -49.532  0.00  0.00           C
ATOM    160  NE  ARG A  24      27.596  36.099 -50.513  0.00  0.00           N
ATOM    161  CZ  ARG A  24      28.163  37.262 -50.359  0.00  0.00           C
ATOM    162  NH1 ARG A  24      28.344  37.911 -49.224  0.00  0.00           N
ATOM    163  NH2 ARG A  24      28.534  37.787 -51.508  0.00  0.00           N
ATOM    164  N   ASP A  25      24.960  31.570 -49.714  0.00  0.00           N
ATOM    165  CA  ASP A  25      24.796  30.512 -50.712  0.00  0.00           C
ATOM    166  C   ASP A  25      25.618  30.737 -52.015  0.00  0.00           C
ATOM    167  O   ASP A  25      25.431  31.765 -52.649  0.00  0.00           O
ATOM    168  CB  ASP A  25      23.295  30.167 -50.981  0.00  0.00           C
ATOM    169  CG  ASP A  25      23.011  29.092 -51.980  0.00  0.00           C
ATOM    170  OD1 ASP A  25      23.902  28.730 -52.766  0.00  0.00           O
ATOM    171  OD2 ASP A  25      21.893  28.547 -52.021  0.00  0.00           O
ATOM    172  N   LYS A  26      26.605  29.896 -52.268  0.00  0.00           N
ATOM    173  CA  LYS A  26      27.514  29.934 -53.350  0.00  0.00           C
ATOM    174  C   LYS A  26      27.021  29.802 -54.789  0.00  0.00           C
ATOM    175  O   LYS A  26      27.795  30.165 -55.759  0.00  0.00           O
ATOM    176  CB  LYS A  26      28.734  29.114 -52.995  0.00  0.00           C
ATOM    177  CG  LYS A  26      28.509  27.587 -53.222  0.00  0.00           C
ATOM    178  CD  LYS A  26      29.164  27.043 -54.487  0.00  0.00           C
ATOM    179  CE  LYS A  26      28.838  25.534 -54.807  0.00  0.00           C
ATOM    180  NZ  LYS A  26      29.019  25.144 -56.166  0.00  0.00           N
ATOM    181  N   ASN A  27      25.786  29.278 -54.948  0.00  0.00           N
ATOM    182  CA  ASN A  27      25.179  28.791 -56.169  0.00  0.00           C
ATOM    183  C   ASN A  27      24.248  29.851 -56.684  0.00  0.00           C
ATOM    184  O   ASN A  27      23.520  30.521 -55.930  0.00  0.00           O
ATOM    185  CB  ASN A  27      24.498  27.454 -56.024  0.00  0.00           C
ATOM    186  CG  ASN A  27      25.447  26.322 -55.944  0.00  0.00           C
ATOM    187  ND2 ASN A  27      25.157  25.196 -55.324  0.00  0.00           N
ATOM    188  OD1 ASN A  27      26.581  26.460 -56.394  0.00  0.00           O
ATOM    189  N   GLN A  28      24.122  29.838 -57.991  0.00  0.00           N
ATOM    190  CA  GLN A  28      22.955  30.448 -58.739  0.00  0.00           C
ATOM    191  C   GLN A  28      21.628  29.730 -58.426  0.00  0.00           C
ATOM    192  O   GLN A  28      21.554  28.518 -58.256  0.00  0.00           O
ATOM    193  CB  GLN A  28      23.319  30.446 -60.268  0.00  0.00           C
ATOM    194  CG  GLN A  28      22.327  31.207 -61.077  0.00  0.00           C
ATOM    195  CD  GLN A  28      22.586  31.205 -62.588  0.00  0.00           C
ATOM    196  NE2 GLN A  28      21.919  32.068 -63.355  0.00  0.00           N
ATOM    197  OE1 GLN A  28      23.408  30.430 -63.029  0.00  0.00           O
ATOM    198  N   VAL A  29      20.546  30.528 -58.290  0.00  0.00           N
ATOM    199  CA  VAL A  29      19.195  30.033 -57.937  0.00  0.00           C
ATOM    200  C   VAL A  29      18.156  30.356 -59.047  0.00  0.00           C
ATOM    201  O   VAL A  29      18.089  31.493 -59.451  0.00  0.00           O
ATOM    202  CB  VAL A  29      18.541  30.686 -56.686  0.00  0.00           C
ATOM    203  CG1 VAL A  29      17.147  30.128 -56.409  0.00  0.00           C
ATOM    204  CG2 VAL A  29      19.418  30.635 -55.433  0.00  0.00           C
ATOM    205  N   GLU A  30      17.447  29.321 -59.490  0.00  0.00           N
ATOM    206  CA  GLU A  30      16.582  29.379 -60.613  0.00  0.00           C
ATOM    207  C   GLU A  30      15.465  28.350 -60.658  0.00  0.00           C
ATOM    208  O   GLU A  30      15.632  27.260 -60.160  0.00  0.00           O
ATOM    209  CB  GLU A  30      17.381  29.060 -61.950  0.00  0.00           C
ATOM    210  CG  GLU A  30      18.504  29.951 -62.376  0.00  0.00           C
ATOM    211  CD  GLU A  30      19.074  29.662 -63.786  0.00  0.00           C
ATOM    212  OE1 GLU A  30      18.568  30.171 -64.821  0.00  0.00           O
ATOM    213  OE2 GLU A  30      20.036  28.921 -63.894  0.00  0.00           O
ATOM    214  N   GLY A  31      14.333  28.608 -61.391  0.00  0.00           N
ATOM    215  CA  GLY A  31      13.026  27.959 -61.356  0.00  0.00           C
ATOM    216  C   GLY A  31      12.069  28.792 -60.415  0.00  0.00           C
ATOM    217  O   GLY A  31      12.502  29.837 -59.889  0.00  0.00           O
ATOM    218  N   GLU A  32      10.801  28.427 -60.441  0.00  0.00           N
ATOM    219  CA  GLU A  32       9.779  28.949 -59.502  0.00  0.00           C
ATOM    220  C   GLU A  32       9.516  28.068 -58.298  0.00  0.00           C
ATOM    221  O   GLU A  32       9.126  28.571 -57.249  0.00  0.00           O
ATOM    222  CB  GLU A  32       8.440  29.055 -60.212  0.00  0.00           C
ATOM    223  CG  GLU A  32       7.821  27.763 -60.853  0.00  0.00           C
ATOM    224  CD  GLU A  32       8.380  27.527 -62.261  0.00  0.00           C
ATOM    225  OE1 GLU A  32       8.001  28.257 -63.242  0.00  0.00           O
ATOM    226  OE2 GLU A  32       9.234  26.663 -62.376  0.00  0.00           O
ATOM    227  N   VAL A  33       9.932  26.790 -58.295  0.00  0.00           N
ATOM    228  CA  VAL A  33       9.727  25.942 -57.078  0.00  0.00           C
ATOM    229  C   VAL A  33      11.071  25.266 -56.882  0.00  0.00           C
ATOM    230  O   VAL A  33      11.837  24.887 -57.744  0.00  0.00           O
ATOM    231  CB  VAL A  33       8.674  24.822 -57.305  0.00  0.00           C
ATOM    232  CG1 VAL A  33       8.413  23.776 -56.231  0.00  0.00           C
ATOM    233  CG2 VAL A  33       7.320  25.591 -57.372  0.00  0.00           C
ATOM    234  N   GLN A  34      11.360  25.096 -55.597  0.00  0.00           N
ATOM    235  CA  GLN A  34      12.664  24.786 -55.077  0.00  0.00           C
ATOM    236  C   GLN A  34      12.547  23.674 -54.088  0.00  0.00           C
ATOM    237  O   GLN A  34      11.551  23.623 -53.398  0.00  0.00           O
ATOM    238  CB  GLN A  34      13.224  25.987 -54.398  0.00  0.00           C
ATOM    239  CG  GLN A  34      13.358  27.210 -55.333  0.00  0.00           C
ATOM    240  CD  GLN A  34      14.331  27.035 -56.547  0.00  0.00           C
ATOM    241  NE2 GLN A  34      14.177  27.768 -57.616  0.00  0.00           N
ATOM    242  OE1 GLN A  34      15.286  26.267 -56.572  0.00  0.00           O
ATOM    243  N   VAL A  35      13.570  22.819 -54.047  0.00  0.00           N
ATOM    244  CA  VAL A  35      13.681  21.844 -52.986  0.00  0.00           C
ATOM    245  C   VAL A  35      14.650  22.373 -51.877  0.00  0.00           C
ATOM    246  O   VAL A  35      15.805  22.723 -52.121  0.00  0.00           O
ATOM    247  CB  VAL A  35      14.200  20.530 -53.484  0.00  0.00           C
ATOM    248  CG1 VAL A  35      14.092  19.402 -52.445  0.00  0.00           C
ATOM    249  CG2 VAL A  35      13.366  20.032 -54.743  0.00  0.00           C
ATOM    250  N   VAL A  36      14.250  22.269 -50.591  0.00  0.00           N
ATOM    251  CA  VAL A  36      14.827  23.039 -49.447  0.00  0.00           C
ATOM    252  C   VAL A  36      15.041  22.114 -48.172  0.00  0.00           C
ATOM    253  O   VAL A  36      14.138  21.260 -47.858  0.00  0.00           O
ATOM    254  CB  VAL A  36      13.874  24.229 -49.105  0.00  0.00           C
ATOM    255  CG1 VAL A  36      14.512  25.112 -48.058  0.00  0.00           C
ATOM    256  CG2 VAL A  36      13.589  25.224 -50.300  0.00  0.00           C
ATOM    257  N   SER A  37      16.130  22.274 -47.422  0.00  0.00           N
ATOM    258  CA  SER A  37      16.494  21.296 -46.397  0.00  0.00           C
ATOM    259  C   SER A  37      17.310  22.013 -45.214  0.00  0.00           C
ATOM    260  O   SER A  37      17.928  23.114 -45.286  0.00  0.00           O
ATOM    261  CB  SER A  37      17.437  20.320 -47.123  0.00  0.00           C
ATOM    262  OG  SER A  37      17.964  19.411 -46.191  0.00  0.00           O
ATOM    263  N   THR A  38      17.305  21.297 -44.079  0.00  0.00           N
ATOM    264  CA  THR A  38      18.121  21.521 -42.897  0.00  0.00           C
ATOM    265  C   THR A  38      19.440  20.853 -42.816  0.00  0.00           C
ATOM    266  O   THR A  38      20.319  21.083 -42.009  0.00  0.00           O
ATOM    267  CB  THR A  38      17.224  21.226 -41.665  0.00  0.00           C
ATOM    268  CG2 THR A  38      15.870  22.004 -41.638  0.00  0.00           C
ATOM    269  OG1 THR A  38      16.938  19.793 -41.666  0.00  0.00           O
ATOM    270  N   ALA A  39      19.571  19.889 -43.766  0.00  0.00           N
ATOM    271  CA  ALA A  39      20.567  18.769 -43.937  0.00  0.00           C
ATOM    272  C   ALA A  39      20.014  17.438 -43.452  0.00  0.00           C
ATOM    273  O   ALA A  39      20.414  16.377 -43.899  0.00  0.00           O
ATOM    274  CB  ALA A  39      21.925  19.167 -43.224  0.00  0.00           C
ATOM    275  N   THR A  40      19.056  17.563 -42.531  0.00  0.00           N
ATOM    276  CA  THR A  40      18.498  16.367 -41.811  0.00  0.00           C
ATOM    277  C   THR A  40      17.075  16.060 -42.247  0.00  0.00           C
ATOM    278  O   THR A  40      16.748  14.888 -42.460  0.00  0.00           O
ATOM    279  CB  THR A  40      18.342  16.624 -40.273  0.00  0.00           C
ATOM    280  CG2 THR A  40      19.575  16.834 -39.441  0.00  0.00           C
ATOM    281  OG1 THR A  40      17.607  17.766 -40.124  0.00  0.00           O
ATOM    282  N   GLN A  41      16.227  17.067 -42.445  0.00  0.00           N
ATOM    283  CA  GLN A  41      14.757  16.947 -42.962  0.00  0.00           C
ATOM    284  C   GLN A  41      14.591  17.957 -44.188  0.00  0.00           C
ATOM    285  O   GLN A  41      15.246  18.976 -44.281  0.00  0.00           O
ATOM    286  CB  GLN A  41      13.747  17.153 -41.821  0.00  0.00           C
ATOM    287  CG  GLN A  41      13.618  18.624 -41.293  0.00  0.00           C
ATOM    288  CD  GLN A  41      12.357  18.842 -40.494  0.00  0.00           C
ATOM    289  NE2 GLN A  41      12.073  20.011 -39.980  0.00  0.00           N
ATOM    290  OE1 GLN A  41      11.409  18.018 -40.394  0.00  0.00           O
ATOM    291  N   SER A  42      13.664  17.544 -45.088  0.00  0.00           N
ATOM    292  CA  SER A  42      13.490  18.260 -46.383  0.00  0.00           C
ATOM    293  C   SER A  42      12.003  18.332 -46.890  0.00  0.00           C
ATOM    294  O   SER A  42      11.140  17.558 -46.582  0.00  0.00           O
ATOM    295  CB  SER A  42      14.403  17.572 -47.369  0.00  0.00           C
ATOM    296  OG  SER A  42      14.030  16.214 -47.683  0.00  0.00           O
ATOM    297  N   PHE A  43      11.769  19.367 -47.678  0.00  0.00           N
ATOM    298  CA  PHE A  43      10.486  19.896 -48.135  0.00  0.00           C
ATOM    299  C   PHE A  43      10.653  20.796 -49.323  0.00  0.00           C
ATOM    300  O   PHE A  43      11.784  21.021 -49.769  0.00  0.00           O
ATOM    301  CB  PHE A  43       9.908  20.567 -46.947  0.00  0.00           C
ATOM    302  CG  PHE A  43      10.802  21.695 -46.383  0.00  0.00           C
ATOM    303  CD1 PHE A  43      11.783  21.444 -45.386  0.00  0.00           C
ATOM    304  CD2 PHE A  43      10.735  23.009 -46.888  0.00  0.00           C
ATOM    305  CE1 PHE A  43      12.661  22.466 -44.963  0.00  0.00           C
ATOM    306  CE2 PHE A  43      11.618  24.044 -46.490  0.00  0.00           C
ATOM    307  CZ  PHE A  43      12.505  23.837 -45.400  0.00  0.00           C
ATOM    308  N   LEU A  44       9.604  21.494 -49.739  0.00  0.00           N
ATOM    309  CA  LEU A  44       9.632  22.429 -50.907  0.00  0.00           C
ATOM    310  C   LEU A  44       9.365  23.917 -50.448  0.00  0.00           C
ATOM    311  O   LEU A  44       8.841  24.110 -49.373  0.00  0.00           O
ATOM    312  CB  LEU A  44       8.518  21.913 -51.826  0.00  0.00           C
ATOM    313  CG  LEU A  44       8.704  20.513 -52.386  0.00  0.00           C
ATOM    314  CD1 LEU A  44       7.396  20.108 -53.053  0.00  0.00           C
ATOM    315  CD2 LEU A  44       9.931  20.383 -53.318  0.00  0.00           C
ATOM    316  N   ALA A  45       9.616  24.854 -51.338  0.00  0.00           N
ATOM    317  CA  ALA A  45       9.082  26.284 -51.376  0.00  0.00           C
ATOM    318  C   ALA A  45       8.644  26.743 -52.799  0.00  0.00           C
ATOM    319  O   ALA A  45       9.136  26.232 -53.887  0.00  0.00           O
ATOM    320  CB  ALA A  45      10.169  27.182 -50.779  0.00  0.00           C
ATOM    321  N   THR A  46       7.739  27.762 -52.833  0.00  0.00           N
ATOM    322  CA  THR A  46       7.150  28.275 -54.136  0.00  0.00           C
ATOM    323  C   THR A  46       7.247  29.751 -54.300  0.00  0.00           C
ATOM    324  O   THR A  46       6.843  30.542 -53.443  0.00  0.00           O
ATOM    325  CB  THR A  46       5.713  27.761 -54.130  0.00  0.00           C
ATOM    326  CG2 THR A  46       4.652  28.212 -55.103  0.00  0.00           C
ATOM    327  OG1 THR A  46       5.739  26.273 -54.193  0.00  0.00           O
ATOM    328  N   CYS A  47       7.857  30.159 -55.452  0.00  0.00           N
ATOM    329  CA  CYS A  47       8.227  31.552 -55.634  0.00  0.00           C
ATOM    330  C   CYS A  47       7.046  32.177 -56.368  0.00  0.00           C
ATOM    331  O   CYS A  47       6.804  31.898 -57.540  0.00  0.00           O
ATOM    332  CB  CYS A  47       9.535  31.624 -56.440  0.00  0.00           C
ATOM    333  SG  CYS A  47      10.885  30.450 -55.857  0.00  0.00           S
ATOM    334  N   VAL A  48       6.283  33.056 -55.656  0.00  0.00           N
ATOM    335  CA  VAL A  48       5.255  33.921 -56.271  0.00  0.00           C
ATOM    336  C   VAL A  48       4.863  35.012 -55.359  0.00  0.00           C
ATOM    337  O   VAL A  48       4.878  34.836 -54.136  0.00  0.00           O
ATOM    338  CB  VAL A  48       4.044  32.999 -56.631  0.00  0.00           C
ATOM    339  CG1 VAL A  48       3.552  32.242 -55.467  0.00  0.00           C
ATOM    340  CG2 VAL A  48       2.882  33.836 -57.289  0.00  0.00           C
ATOM    341  N   ASN A  49       4.515  36.200 -55.974  0.00  0.00           N
ATOM    342  CA  ASN A  49       4.323  37.456 -55.240  0.00  0.00           C
ATOM    343  C   ASN A  49       5.601  37.872 -54.443  0.00  0.00           C
ATOM    344  O   ASN A  49       5.466  38.352 -53.295  0.00  0.00           O
ATOM    345  CB  ASN A  49       2.935  37.474 -54.492  0.00  0.00           C
ATOM    346  CG  ASN A  49       2.416  38.901 -54.234  0.00  0.00           C
ATOM    347  ND2 ASN A  49       1.179  39.047 -53.761  0.00  0.00           N
ATOM    348  OD1 ASN A  49       3.012  39.943 -54.433  0.00  0.00           O
ATOM    349  N   GLY A  50       6.795  37.705 -54.995  0.00  0.00           N
ATOM    350  CA  GLY A  50       8.075  38.242 -54.582  0.00  0.00           C
ATOM    351  C   GLY A  50       8.684  37.569 -53.351  0.00  0.00           C
ATOM    352  O   GLY A  50       9.548  38.116 -52.736  0.00  0.00           O
ATOM    353  N   VAL A  51       8.128  36.417 -53.096  0.00  0.00           N
ATOM    354  CA  VAL A  51       8.120  35.813 -51.773  0.00  0.00           C
ATOM    355  C   VAL A  51       8.232  34.302 -52.130  0.00  0.00           C
ATOM    356  O   VAL A  51       7.654  33.827 -53.069  0.00  0.00           O
ATOM    357  CB  VAL A  51       6.816  36.097 -50.930  0.00  0.00           C
ATOM    358  CG1 VAL A  51       6.690  35.194 -49.645  0.00  0.00           C
ATOM    359  CG2 VAL A  51       6.666  37.540 -50.398  0.00  0.00           C
ATOM    360  N   CYS A  52       9.035  33.637 -51.310  0.00  0.00           N
ATOM    361  CA  CYS A  52       9.117  32.196 -51.309  0.00  0.00           C
ATOM    362  C   CYS A  52       8.316  31.559 -50.149  0.00  0.00           C
ATOM    363  O   CYS A  52       8.843  31.192 -49.089  0.00  0.00           O
ATOM    364  CB  CYS A  52      10.560  31.802 -51.170  0.00  0.00           C
ATOM    365  SG  CYS A  52      11.236  32.087 -52.838  0.00  0.00           S
ATOM    366  N   TRP A  53       7.047  31.315 -50.460  0.00  0.00           N
ATOM    367  CA  TRP A  53       6.094  30.699 -49.492  0.00  0.00           C
ATOM    368  C   TRP A  53       6.478  29.265 -49.284  0.00  0.00           C
ATOM    369  O   TRP A  53       6.955  28.599 -50.207  0.00  0.00           O
ATOM    370  CB  TRP A  53       4.680  30.770 -50.091  0.00  0.00           C
ATOM    371  CG  TRP A  53       4.105  32.080 -50.486  0.00  0.00           C
ATOM    372  CD1 TRP A  53       4.132  32.514 -51.782  0.00  0.00           C
ATOM    373  CD2 TRP A  53       3.630  33.239 -49.669  0.00  0.00           C
ATOM    374  CE2 TRP A  53       3.330  34.268 -50.619  0.00  0.00           C
ATOM    375  CE3 TRP A  53       3.400  33.429 -48.256  0.00  0.00           C
ATOM    376  NE1 TRP A  53       3.617  33.777 -51.847  0.00  0.00           N
ATOM    377  CZ2 TRP A  53       2.826  35.513 -50.138  0.00  0.00           C
ATOM    378  CZ3 TRP A  53       2.710  34.575 -47.849  0.00  0.00           C
ATOM    379  CH2 TRP A  53       2.508  35.638 -48.778  0.00  0.00           C
ATOM    380  N   THR A  54       6.199  28.729 -48.089  0.00  0.00           N
ATOM    381  CA  THR A  54       6.087  27.305 -47.730  0.00  0.00           C
ATOM    382  C   THR A  54       5.160  27.225 -46.520  0.00  0.00           C
ATOM    383  O   THR A  54       4.347  28.139 -46.272  0.00  0.00           O
ATOM    384  CB  THR A  54       7.534  26.636 -47.630  0.00  0.00           C
ATOM    385  CG2 THR A  54       8.458  27.396 -46.564  0.00  0.00           C
ATOM    386  OG1 THR A  54       7.501  25.336 -47.131  0.00  0.00           O
ATOM    387  N   VAL A  55       5.310  26.198 -45.723  0.00  0.00           N
ATOM    388  CA  VAL A  55       4.649  25.987 -44.452  0.00  0.00           C
ATOM    389  C   VAL A  55       5.635  25.620 -43.287  0.00  0.00           C
ATOM    390  O   VAL A  55       6.758  25.184 -43.498  0.00  0.00           O
ATOM    391  CB  VAL A  55       3.536  24.871 -44.640  0.00  0.00           C
ATOM    392  CG1 VAL A  55       2.461  25.228 -45.683  0.00  0.00           C
ATOM    393  CG2 VAL A  55       3.997  23.404 -44.865  0.00  0.00           C
ATOM    394  N   TYR A  56       5.197  25.943 -42.050  0.00  0.00           N
ATOM    395  CA  TYR A  56       6.053  26.073 -40.861  0.00  0.00           C
ATOM    396  C   TYR A  56       6.780  24.754 -40.502  0.00  0.00           C
ATOM    397  O   TYR A  56       8.006  24.750 -40.120  0.00  0.00           O
ATOM    398  CB  TYR A  56       5.312  26.618 -39.530  0.00  0.00           C
ATOM    399  CG  TYR A  56       6.411  26.822 -38.469  0.00  0.00           C
ATOM    400  CD1 TYR A  56       6.985  28.115 -38.269  0.00  0.00           C
ATOM    401  CD2 TYR A  56       6.803  25.802 -37.607  0.00  0.00           C
ATOM    402  CE1 TYR A  56       7.799  28.465 -37.182  0.00  0.00           C
ATOM    403  CE2 TYR A  56       7.632  26.101 -36.489  0.00  0.00           C
ATOM    404  CZ  TYR A  56       8.174  27.404 -36.289  0.00  0.00           C
ATOM    405  OH  TYR A  56       9.102  27.545 -35.323  0.00  0.00           O
ATOM    406  N   HIS A  57       6.011  23.604 -40.578  0.00  0.00           N
ATOM    407  CA  HIS A  57       6.398  22.296 -40.173  0.00  0.00           C
ATOM    408  C   HIS A  57       7.885  21.824 -40.310  0.00  0.00           C
ATOM    409  O   HIS A  57       8.506  21.444 -39.344  0.00  0.00           O
ATOM    410  CB  HIS A  57       5.399  21.271 -40.827  0.00  0.00           C
ATOM    411  CG  HIS A  57       5.432  19.950 -40.080  0.00  0.00           C
ATOM    412  CD2 HIS A  57       5.151  19.684 -38.757  0.00  0.00           C
ATOM    413  ND1 HIS A  57       6.025  18.788 -40.687  0.00  0.00           N
ATOM    414  CE1 HIS A  57       5.946  17.860 -39.705  0.00  0.00           C
ATOM    415  NE2 HIS A  57       5.409  18.328 -38.593  0.00  0.00           N
ATOM    416  N   GLY A  58       8.371  21.793 -41.511  0.00  0.00           N
ATOM    417  CA  GLY A  58       9.792  21.446 -41.963  0.00  0.00           C
ATOM    418  C   GLY A  58      10.837  22.490 -41.875  0.00  0.00           C
ATOM    419  O   GLY A  58      11.978  22.108 -41.713  0.00  0.00           O
ATOM    420  N   ALA A  59      10.419  23.725 -41.952  0.00  0.00           N
ATOM    421  CA  ALA A  59      11.350  24.806 -42.139  0.00  0.00           C
ATOM    422  C   ALA A  59      11.779  25.504 -40.876  0.00  0.00           C
ATOM    423  O   ALA A  59      13.006  25.739 -40.700  0.00  0.00           O
ATOM    424  CB  ALA A  59      10.671  25.831 -42.994  0.00  0.00           C
ATOM    425  N   GLY A  60      10.866  25.705 -39.937  0.00  0.00           N
ATOM    426  CA  GLY A  60      11.114  26.251 -38.582  0.00  0.00           C
ATOM    427  C   GLY A  60      10.847  27.791 -38.496  0.00  0.00           C
ATOM    428  O   GLY A  60      10.080  28.280 -39.370  0.00  0.00           O
ATOM    429  N   SER A  61      11.462  28.611 -37.618  0.00  0.00           N
ATOM    430  CA  SER A  61      11.466  30.071 -37.680  0.00  0.00           C
ATOM    431  C   SER A  61      12.606  30.647 -38.613  0.00  0.00           C
ATOM    432  O   SER A  61      13.028  31.817 -38.592  0.00  0.00           O
ATOM    433  CB  SER A  61      11.672  30.613 -36.278  0.00  0.00           C
ATOM    434  OG  SER A  61      10.910  30.014 -35.293  0.00  0.00           O
ATOM    435  N   LYS A  62      13.272  29.814 -39.395  0.00  0.00           N
ATOM    436  CA  LYS A  62      14.643  30.017 -39.809  0.00  0.00           C
ATOM    437  C   LYS A  62      14.757  30.903 -41.081  0.00  0.00           C
ATOM    438  O   LYS A  62      13.758  31.063 -41.805  0.00  0.00           O
ATOM    439  CB  LYS A  62      15.226  28.632 -40.087  0.00  0.00           C
ATOM    440  CG  LYS A  62      15.017  27.549 -39.054  0.00  0.00           C
ATOM    441  CD  LYS A  62      15.785  27.710 -37.744  0.00  0.00           C
ATOM    442  CE  LYS A  62      15.689  26.504 -36.752  0.00  0.00           C
ATOM    443  NZ  LYS A  62      16.396  26.942 -35.470  0.00  0.00           N
ATOM    444  N   THR A  63      15.936  31.441 -41.359  0.00  0.00           N
ATOM    445  CA  THR A  63      16.368  32.142 -42.571  0.00  0.00           C
ATOM    446  C   THR A  63      16.519  31.134 -43.696  0.00  0.00           C
ATOM    447  O   THR A  63      16.782  29.933 -43.473  0.00  0.00           O
ATOM    448  CB  THR A  63      17.593  33.043 -42.450  0.00  0.00           C
ATOM    449  CG2 THR A  63      17.424  34.218 -41.534  0.00  0.00           C
ATOM    450  OG1 THR A  63      18.618  32.218 -42.010  0.00  0.00           O
ATOM    451  N   LEU A  64      16.182  31.590 -44.879  0.00  0.00           N
ATOM    452  CA  LEU A  64      16.486  30.941 -46.171  0.00  0.00           C
ATOM    453  C   LEU A  64      17.919  31.466 -46.481  0.00  0.00           C
ATOM    454  O   LEU A  64      18.194  32.687 -46.457  0.00  0.00           O
ATOM    455  CB  LEU A  64      15.519  31.214 -47.365  0.00  0.00           C
ATOM    456  CG  LEU A  64      15.702  30.439 -48.611  0.00  0.00           C
ATOM    457  CD1 LEU A  64      15.580  28.895 -48.334  0.00  0.00           C
ATOM    458  CD2 LEU A  64      14.741  30.904 -49.759  0.00  0.00           C
ATOM    459  N   ALA A  65      18.879  30.547 -46.790  0.00  0.00           N
ATOM    460  CA  ALA A  65      20.209  30.935 -47.317  0.00  0.00           C
ATOM    461  C   ALA A  65      20.082  31.461 -48.712  0.00  0.00           C
ATOM    462  O   ALA A  65      19.379  30.911 -49.547  0.00  0.00           O
ATOM    463  CB  ALA A  65      21.207  29.695 -47.170  0.00  0.00           C
ATOM    464  N   GLY A  66      20.867  32.468 -49.059  0.00  0.00           N
ATOM    465  CA  GLY A  66      20.838  33.102 -50.358  0.00  0.00           C
ATOM    466  C   GLY A  66      22.129  33.851 -50.882  0.00  0.00           C
ATOM    467  O   GLY A  66      23.032  34.263 -50.193  0.00  0.00           O
ATOM    468  N   PRO A  67      22.213  34.056 -52.231  0.00  0.00           N
ATOM    469  CA  PRO A  67      23.386  34.697 -52.812  0.00  0.00           C
ATOM    470  C   PRO A  67      23.981  35.979 -52.205  0.00  0.00           C
ATOM    471  O   PRO A  67      25.171  36.154 -52.266  0.00  0.00           O
ATOM    472  CB  PRO A  67      22.946  35.074 -54.263  0.00  0.00           C
ATOM    473  CG  PRO A  67      22.055  33.852 -54.558  0.00  0.00           C
ATOM    474  CD  PRO A  67      21.303  33.609 -53.202  0.00  0.00           C
ATOM    475  N   LYS A  68      23.204  36.820 -51.517  0.00  0.00           N
ATOM    476  CA  LYS A  68      23.764  37.995 -50.788  0.00  0.00           C
ATOM    477  C   LYS A  68      23.947  37.760 -49.259  0.00  0.00           C
ATOM    478  O   LYS A  68      24.670  38.469 -48.621  0.00  0.00           O
ATOM    479  CB  LYS A  68      22.968  39.307 -50.976  0.00  0.00           C
ATOM    480  CG  LYS A  68      22.513  39.534 -52.436  0.00  0.00           C
ATOM    481  CD  LYS A  68      22.135  40.960 -52.802  0.00  0.00           C
ATOM    482  CE  LYS A  68      23.371  41.857 -52.686  0.00  0.00           C
ATOM    483  NZ  LYS A  68      23.093  43.168 -53.304  0.00  0.00           N
ATOM    484  N   GLY A  69      23.363  36.674 -48.796  0.00  0.00           N
ATOM    485  CA  GLY A  69      23.311  36.261 -47.340  0.00  0.00           C
ATOM    486  C   GLY A  69      21.986  35.635 -46.864  0.00  0.00           C
ATOM    487  O   GLY A  69      21.155  35.411 -47.748  0.00  0.00           O
ATOM    488  N   PRO A  70      21.686  35.480 -45.559  0.00  0.00           N
ATOM    489  CA  PRO A  70      20.461  34.902 -45.119  0.00  0.00           C
ATOM    490  C   PRO A  70      19.262  35.896 -45.213  0.00  0.00           C
ATOM    491  O   PRO A  70      19.359  37.046 -44.840  0.00  0.00           O
ATOM    492  CB  PRO A  70      20.763  34.452 -43.688  0.00  0.00           C
ATOM    493  CG  PRO A  70      21.994  35.324 -43.221  0.00  0.00           C
ATOM    494  CD  PRO A  70      22.725  35.683 -44.545  0.00  0.00           C
ATOM    495  N   ILE A  71      18.108  35.341 -45.731  0.00  0.00           N
ATOM    496  CA  ILE A  71      16.876  36.001 -46.058  0.00  0.00           C
ATOM    497  C   ILE A  71      15.863  35.556 -45.019  0.00  0.00           C
ATOM    498  O   ILE A  71      15.664  34.363 -44.841  0.00  0.00           O
ATOM    499  CB  ILE A  71      16.464  35.644 -47.469  0.00  0.00           C
ATOM    500  CG1 ILE A  71      17.483  35.791 -48.551  0.00  0.00           C
ATOM    501  CG2 ILE A  71      15.120  36.240 -47.887  0.00  0.00           C
ATOM    502  CD1 ILE A  71      17.229  35.099 -49.903  0.00  0.00           C
ATOM    503  N   THR A  72      15.266  36.458 -44.275  0.00  0.00           N
ATOM    504  CA  THR A  72      14.325  36.179 -43.166  0.00  0.00           C
ATOM    505  C   THR A  72      12.974  35.800 -43.551  0.00  0.00           C
ATOM    506  O   THR A  72      12.587  36.044 -44.677  0.00  0.00           O
ATOM    507  CB  THR A  72      14.299  37.292 -42.154  0.00  0.00           C
ATOM    508  CG2 THR A  72      15.559  37.575 -41.352  0.00  0.00           C
ATOM    509  OG1 THR A  72      13.962  38.466 -42.816  0.00  0.00           O
ATOM    510  N   GLN A  73      12.245  35.093 -42.705  0.00  0.00           N
ATOM    511  CA  GLN A  73      10.863  34.840 -42.826  0.00  0.00           C
ATOM    512  C   GLN A  73      10.191  36.195 -42.656  0.00  0.00           C
ATOM    513  O   GLN A  73      10.202  36.643 -41.518  0.00  0.00           O
ATOM    514  CB  GLN A  73      10.337  33.749 -41.799  0.00  0.00           C
ATOM    515  CG  GLN A  73      10.785  32.411 -42.253  0.00  0.00           C
ATOM    516  CD  GLN A  73      10.233  31.343 -41.293  0.00  0.00           C
ATOM    517  NE2 GLN A  73      10.048  30.107 -41.722  0.00  0.00           N
ATOM    518  OE1 GLN A  73       9.972  31.515 -40.107  0.00  0.00           O
ATOM    519  N   MET A  74       9.570  36.774 -43.687  0.00  0.00           N
ATOM    520  CA  MET A  74       9.021  38.091 -43.788  0.00  0.00           C
ATOM    521  C   MET A  74       7.582  38.048 -43.311  0.00  0.00           C
ATOM    522  O   MET A  74       7.077  39.054 -42.753  0.00  0.00           O
ATOM    523  CB  MET A  74       9.196  38.558 -45.287  0.00  0.00           C
ATOM    524  CG  MET A  74       8.642  39.885 -45.457  0.00  0.00           C
ATOM    525  SD  MET A  74       8.643  40.415 -47.155  0.00  0.00           S
ATOM    526  CE  MET A  74       8.643  42.164 -46.860  0.00  0.00           C
ATOM    527  N   TYR A  75       7.007  36.817 -43.283  0.00  0.00           N
ATOM    528  CA  TYR A  75       5.580  36.648 -42.936  0.00  0.00           C
ATOM    529  C   TYR A  75       5.242  35.290 -42.402  0.00  0.00           C
ATOM    530  O   TYR A  75       5.999  34.378 -42.718  0.00  0.00           O
ATOM    531  CB  TYR A  75       4.728  36.986 -44.103  0.00  0.00           C
ATOM    532  CG  TYR A  75       4.943  38.207 -44.900  0.00  0.00           C
ATOM    533  CD1 TYR A  75       4.896  39.483 -44.311  0.00  0.00           C
ATOM    534  CD2 TYR A  75       5.204  38.197 -46.333  0.00  0.00           C
ATOM    535  CE1 TYR A  75       4.940  40.628 -45.070  0.00  0.00           C
ATOM    536  CE2 TYR A  75       5.363  39.380 -47.055  0.00  0.00           C
ATOM    537  CZ  TYR A  75       5.175  40.593 -46.425  0.00  0.00           C
ATOM    538  OH  TYR A  75       5.137  41.718 -47.228  0.00  0.00           O
ATOM    539  N   THR A  76       4.165  35.068 -41.602  0.00  0.00           N
ATOM    540  CA  THR A  76       3.974  33.839 -40.732  0.00  0.00           C
ATOM    541  C   THR A  76       2.512  33.827 -40.292  0.00  0.00           C
ATOM    542  O   THR A  76       2.106  34.580 -39.424  0.00  0.00           O
ATOM    543  CB  THR A  76       4.895  33.741 -39.485  0.00  0.00           C
ATOM    544  CG2 THR A  76       6.192  32.919 -39.565  0.00  0.00           C
ATOM    545  OG1 THR A  76       5.263  34.999 -39.096  0.00  0.00           O
ATOM    546  N   ASN A  77       1.672  32.967 -40.898  0.00  0.00           N
ATOM    547  CA  ASN A  77       0.221  32.798 -40.588  0.00  0.00           C
ATOM    548  C   ASN A  77       0.053  31.741 -39.467  0.00  0.00           C
ATOM    549  O   ASN A  77       0.547  30.606 -39.599  0.00  0.00           O
ATOM    550  CB  ASN A  77      -0.538  32.249 -41.899  0.00  0.00           C
ATOM    551  CG  ASN A  77      -2.037  32.187 -41.796  0.00  0.00           C
ATOM    552  ND2 ASN A  77      -2.755  32.452 -42.910  0.00  0.00           N
ATOM    553  OD1 ASN A  77      -2.558  31.736 -40.802  0.00  0.00           O
ATOM    554  N   VAL A  78      -0.691  32.084 -38.384  0.00  0.00           N
ATOM    555  CA  VAL A  78      -0.749  31.460 -37.066  0.00  0.00           C
ATOM    556  C   VAL A  78      -1.860  30.397 -36.947  0.00  0.00           C
ATOM    557  O   VAL A  78      -1.897  29.573 -36.066  0.00  0.00           O
ATOM    558  CB  VAL A  78      -0.814  32.418 -35.819  0.00  0.00           C
ATOM    559  CG1 VAL A  78       0.252  33.554 -35.874  0.00  0.00           C
ATOM    560  CG2 VAL A  78      -2.231  32.982 -35.544  0.00  0.00           C
ATOM    561  N   ASP A  79      -2.903  30.575 -37.753  0.00  0.00           N
ATOM    562  CA  ASP A  79      -4.084  29.731 -37.753  0.00  0.00           C
ATOM    563  C   ASP A  79      -4.096  28.716 -38.925  0.00  0.00           C
ATOM    564  O   ASP A  79      -4.968  27.902 -38.982  0.00  0.00           O
ATOM    565  CB  ASP A  79      -5.368  30.486 -37.586  0.00  0.00           C
ATOM    566  CG  ASP A  79      -6.398  29.627 -37.073  0.00  0.00           C
ATOM    567  OD1 ASP A  79      -7.481  29.520 -37.720  0.00  0.00           O
ATOM    568  OD2 ASP A  79      -6.276  29.054 -35.966  0.00  0.00           O
ATOM    569  N   GLN A  80      -3.135  28.876 -39.840  0.00  0.00           N
ATOM    570  CA  GLN A  80      -3.140  28.174 -41.120  0.00  0.00           C
ATOM    571  C   GLN A  80      -1.827  27.825 -41.726  0.00  0.00           C
ATOM    572  O   GLN A  80      -1.817  27.495 -42.919  0.00  0.00           O
ATOM    573  CB  GLN A  80      -3.794  29.125 -42.172  0.00  0.00           C
ATOM    574  CG  GLN A  80      -5.174  29.684 -41.877  0.00  0.00           C
ATOM    575  CD  GLN A  80      -5.699  30.586 -43.000  0.00  0.00           C
ATOM    576  NE2 GLN A  80      -5.921  30.184 -44.256  0.00  0.00           N
ATOM    577  OE1 GLN A  80      -5.679  31.796 -42.751  0.00  0.00           O
ATOM    578  N   ASP A  81      -0.736  27.864 -40.926  0.00  0.00           N
ATOM    579  CA  ASP A  81       0.644  27.322 -41.270  0.00  0.00           C
ATOM    580  C   ASP A  81       1.448  27.949 -42.395  0.00  0.00           C
ATOM    581  O   ASP A  81       2.640  27.668 -42.469  0.00  0.00           O
ATOM    582  CB  ASP A  81       0.521  25.839 -41.541  0.00  0.00           C
ATOM    583  CG  ASP A  81       0.361  24.865 -40.283  0.00  0.00           C
ATOM    584  OD1 ASP A  81      -0.134  23.719 -40.437  0.00  0.00           O
ATOM    585  OD2 ASP A  81       0.880  25.286 -39.255  0.00  0.00           O
ATOM    586  N   LEU A  82       0.844  28.717 -43.289  0.00  0.00           N
ATOM    587  CA  LEU A  82       1.583  29.361 -44.402  0.00  0.00           C
ATOM    588  C   LEU A  82       2.675  30.215 -43.779  0.00  0.00           C
ATOM    589  O   LEU A  82       2.438  31.028 -42.892  0.00  0.00           O
ATOM    590  CB  LEU A  82       0.681  30.324 -45.223  0.00  0.00           C
ATOM    591  CG  LEU A  82       1.213  30.691 -46.618  0.00  0.00           C
ATOM    592  CD1 LEU A  82       1.171  29.535 -47.643  0.00  0.00           C
ATOM    593  CD2 LEU A  82       0.550  31.892 -47.246  0.00  0.00           C
ATOM    594  N   VAL A  83       3.912  30.200 -44.305  0.00  0.00           N
ATOM    595  CA  VAL A  83       5.049  31.119 -44.070  0.00  0.00           C
ATOM    596  C   VAL A  83       5.751  31.546 -45.315  0.00  0.00           C
ATOM    597  O   VAL A  83       5.639  30.872 -46.350  0.00  0.00           O
ATOM    598  CB  VAL A  83       6.072  30.484 -43.089  0.00  0.00           C
ATOM    599  CG1 VAL A  83       5.370  29.958 -41.790  0.00  0.00           C
ATOM    600  CG2 VAL A  83       6.876  29.279 -43.633  0.00  0.00           C
ATOM    601  N   GLY A  84       6.529  32.659 -45.322  0.00  0.00           N
ATOM    602  CA  GLY A  84       7.298  33.001 -46.492  0.00  0.00           C
ATOM    603  C   GLY A  84       8.482  33.964 -46.378  0.00  0.00           C
ATOM    604  O   GLY A  84       8.389  34.931 -45.647  0.00  0.00           O
ATOM    605  N   TRP A  85       9.590  33.514 -46.976  0.00  0.00           N
ATOM    606  CA  TRP A  85      10.828  34.336 -47.138  0.00  0.00           C
ATOM    607  C   TRP A  85      10.781  35.256 -48.329  0.00  0.00           C
ATOM    608  O   TRP A  85       9.880  35.141 -49.146  0.00  0.00           O
ATOM    609  CB  TRP A  85      11.956  33.408 -47.415  0.00  0.00           C
ATOM    610  CG  TRP A  85      12.178  32.337 -46.340  0.00  0.00           C
ATOM    611  CD1 TRP A  85      12.668  32.578 -45.121  0.00  0.00           C
ATOM    612  CD2 TRP A  85      11.925  30.890 -46.448  0.00  0.00           C
ATOM    613  CE2 TRP A  85      12.373  30.301 -45.239  0.00  0.00           C
ATOM    614  CE3 TRP A  85      11.489  30.044 -47.481  0.00  0.00           C
ATOM    615  NE1 TRP A  85      12.853  31.388 -44.467  0.00  0.00           N
ATOM    616  CZ2 TRP A  85      12.358  28.893 -44.948  0.00  0.00           C
ATOM    617  CZ3 TRP A  85      11.502  28.701 -47.280  0.00  0.00           C
ATOM    618  CH2 TRP A  85      11.919  28.117 -46.026  0.00  0.00           C
ATOM    619  N   GLN A  86      11.699  36.274 -48.455  0.00  0.00           N
ATOM    620  CA  GLN A  86      11.730  37.123 -49.627  0.00  0.00           C
ATOM    621  C   GLN A  86      12.384  36.362 -50.822  0.00  0.00           C
ATOM    622  O   GLN A  86      13.028  35.302 -50.620  0.00  0.00           O
ATOM    623  CB  GLN A  86      12.535  38.369 -49.402  0.00  0.00           C
ATOM    624  CG  GLN A  86      11.866  39.429 -48.532  0.00  0.00           C
ATOM    625  CD  GLN A  86      12.627  40.674 -48.252  0.00  0.00           C
ATOM    626  NE2 GLN A  86      12.979  40.870 -46.964  0.00  0.00           N
ATOM    627  OE1 GLN A  86      12.730  41.569 -49.067  0.00  0.00           O
ATOM    628  N   ALA A  87      12.243  36.806 -52.106  0.00  0.00           N
ATOM    629  CA  ALA A  87      12.645  36.063 -53.183  0.00  0.00           C
ATOM    630  C   ALA A  87      14.203  36.104 -53.276  0.00  0.00           C
ATOM    631  O   ALA A  87      14.803  37.198 -53.308  0.00  0.00           O
ATOM    632  CB  ALA A  87      11.914  36.533 -54.484  0.00  0.00           C
ATOM    633  N   PRO A  88      14.858  34.932 -53.435  0.00  0.00           N
ATOM    634  CA  PRO A  88      16.286  34.914 -53.808  0.00  0.00           C
ATOM    635  C   PRO A  88      16.338  35.681 -55.205  0.00  0.00           C
ATOM    636  O   PRO A  88      15.352  35.622 -55.921  0.00  0.00           O
ATOM    637  CB  PRO A  88      16.656  33.362 -53.985  0.00  0.00           C
ATOM    638  CG  PRO A  88      15.485  32.607 -53.226  0.00  0.00           C
ATOM    639  CD  PRO A  88      14.388  33.635 -53.500  0.00  0.00           C
ATOM    640  N   PRO A  89      17.441  36.391 -55.480  0.00  0.00           N
ATOM    641  CA  PRO A  89      17.797  36.905 -56.835  0.00  0.00           C
ATOM    642  C   PRO A  89      18.008  35.706 -57.754  0.00  0.00           C
ATOM    643  O   PRO A  89      18.682  34.726 -57.463  0.00  0.00           O
ATOM    644  CB  PRO A  89      19.083  37.756 -56.661  0.00  0.00           C
ATOM    645  CG  PRO A  89      19.136  38.003 -55.189  0.00  0.00           C
ATOM    646  CD  PRO A  89      18.471  36.806 -54.493  0.00  0.00           C
ATOM    647  N   GLY A  90      17.341  35.811 -58.901  0.00  0.00           N
ATOM    648  CA  GLY A  90      17.323  34.796 -60.040  0.00  0.00           C
ATOM    649  C   GLY A  90      16.115  33.908 -60.152  0.00  0.00           C
ATOM    650  O   GLY A  90      15.950  33.261 -61.176  0.00  0.00           O
ATOM    651  N   ALA A  91      15.325  33.728 -59.039  0.00  0.00           N
ATOM    652  CA  ALA A  91      14.217  32.818 -58.904  0.00  0.00           C
ATOM    653  C   ALA A  91      12.911  33.439 -59.537  0.00  0.00           C
ATOM    654  O   ALA A  91      12.679  34.676 -59.442  0.00  0.00           O
ATOM    655  CB  ALA A  91      14.031  32.444 -57.407  0.00  0.00           C
ATOM    656  N   ARG A  92      12.065  32.613 -60.167  0.00  0.00           N
ATOM    657  CA  ARG A  92      10.930  33.020 -60.991  0.00  0.00           C
ATOM    658  C   ARG A  92       9.528  33.020 -60.273  0.00  0.00           C
ATOM    659  O   ARG A  92       9.070  32.071 -59.653  0.00  0.00           O
ATOM    660  CB  ARG A  92      10.883  32.186 -62.294  0.00  0.00           C
ATOM    661  CG  ARG A  92       9.568  32.272 -63.068  0.00  0.00           C
ATOM    662  CD  ARG A  92       9.857  31.641 -64.475  0.00  0.00           C
ATOM    663  NE  ARG A  92       9.899  30.143 -64.294  0.00  0.00           N
ATOM    664  CZ  ARG A  92      10.899  29.333 -64.650  0.00  0.00           C
ATOM    665  NH1 ARG A  92      11.946  29.757 -65.244  0.00  0.00           N
ATOM    666  NH2 ARG A  92      10.724  28.027 -64.526  0.00  0.00           N
ATOM    667  N   SER A  93       8.818  34.124 -60.407  0.00  0.00           N
ATOM    668  CA  SER A  93       7.395  34.057 -60.005  0.00  0.00           C
ATOM    669  C   SER A  93       6.522  33.011 -60.806  0.00  0.00           C
ATOM    670  O   SER A  93       6.432  33.213 -62.022  0.00  0.00           O
ATOM    671  CB  SER A  93       6.763  35.361 -59.960  0.00  0.00           C
ATOM    672  OG  SER A  93       6.958  35.948 -58.651  0.00  0.00           O
ATOM    673  N   LEU A  94       5.875  32.044 -60.213  0.00  0.00           N
ATOM    674  CA  LEU A  94       4.790  31.250 -60.875  0.00  0.00           C
ATOM    675  C   LEU A  94       3.525  32.198 -60.991  0.00  0.00           C
ATOM    676  O   LEU A  94       3.262  33.053 -60.176  0.00  0.00           O
ATOM    677  CB  LEU A  94       4.478  30.084 -59.925  0.00  0.00           C
ATOM    678  CG  LEU A  94       3.435  28.937 -60.334  0.00  0.00           C
ATOM    679  CD1 LEU A  94       3.603  28.483 -61.763  0.00  0.00           C
ATOM    680  CD2 LEU A  94       3.673  27.780 -59.367  0.00  0.00           C
ATOM    681  N   THR A  95       2.581  31.925 -61.918  0.00  0.00           N
ATOM    682  CA  THR A  95       1.205  32.484 -62.192  0.00  0.00           C
ATOM    683  C   THR A  95       0.114  31.850 -61.335  0.00  0.00           C
ATOM    684  O   THR A  95       0.054  30.655 -61.276  0.00  0.00           O
ATOM    685  CB  THR A  95       0.914  32.247 -63.700  0.00  0.00           C
ATOM    686  CG2 THR A  95      -0.504  32.521 -64.257  0.00  0.00           C
ATOM    687  OG1 THR A  95       1.744  33.228 -64.427  0.00  0.00           O
ATOM    688  N   PRO A  96      -0.814  32.560 -60.650  0.00  0.00           N
ATOM    689  CA  PRO A  96      -2.017  31.975 -60.127  0.00  0.00           C
ATOM    690  C   PRO A  96      -3.064  31.763 -61.238  0.00  0.00           C
ATOM    691  O   PRO A  96      -3.102  32.525 -62.234  0.00  0.00           O
ATOM    692  CB  PRO A  96      -2.530  32.988 -59.078  0.00  0.00           C
ATOM    693  CG  PRO A  96      -1.215  33.589 -58.558  0.00  0.00           C
ATOM    694  CD  PRO A  96      -0.520  33.779 -59.889  0.00  0.00           C
ATOM    695  N   CYS A  97      -3.916  30.713 -61.042  0.00  0.00           N
ATOM    696  CA  CYS A  97      -5.102  30.570 -61.820  0.00  0.00           C
ATOM    697  C   CYS A  97      -6.245  31.601 -61.352  0.00  0.00           C
ATOM    698  O   CYS A  97      -6.299  32.089 -60.198  0.00  0.00           O
ATOM    699  CB  CYS A  97      -5.627  29.108 -61.717  0.00  0.00           C
ATOM    700  SG  CYS A  97      -6.861  28.656 -62.890  0.00  0.00           S
ATOM    701  N   THR A  98      -7.313  31.753 -62.177  0.00  0.00           N
ATOM    702  CA  THR A  98      -8.603  32.403 -61.878  0.00  0.00           C
ATOM    703  C   THR A  98      -9.836  31.703 -62.530  0.00  0.00           C
ATOM    704  O   THR A  98     -10.919  32.312 -62.699  0.00  0.00           O
ATOM    705  CB  THR A  98      -8.544  33.848 -62.278  0.00  0.00           C
ATOM    706  CG2 THR A  98      -7.414  34.657 -61.589  0.00  0.00           C
ATOM    707  OG1 THR A  98      -8.252  34.035 -63.681  0.00  0.00           O
ATOM    708  N   CYS A  99      -9.668  30.451 -63.023  0.00  0.00           N
ATOM    709  CA  CYS A  99     -10.792  29.726 -63.609  0.00  0.00           C
ATOM    710  C   CYS A  99     -11.834  29.166 -62.572  0.00  0.00           C
ATOM    711  O   CYS A  99     -13.027  29.061 -62.998  0.00  0.00           O
ATOM    712  CB  CYS A  99     -10.217  28.608 -64.513  0.00  0.00           C
ATOM    713  SG  CYS A  99      -9.629  27.212 -63.485  0.00  0.00           S
ATOM    714  N   GLY A 100     -11.361  28.945 -61.325  0.00  0.00           N
ATOM    715  CA  GLY A 100     -12.087  28.329 -60.186  0.00  0.00           C
ATOM    716  C   GLY A 100     -12.749  26.957 -60.488  0.00  0.00           C
ATOM    717  O   GLY A 100     -13.792  26.688 -59.835  0.00  0.00           O
ATOM    718  N   SER A 101     -12.220  26.253 -61.451  0.00  0.00           N
ATOM    719  CA  SER A 101     -12.567  24.847 -61.777  0.00  0.00           C
ATOM    720  C   SER A 101     -12.205  23.827 -60.653  0.00  0.00           C
ATOM    721  O   SER A 101     -11.435  24.243 -59.737  0.00  0.00           O
ATOM    722  CB  SER A 101     -11.881  24.445 -63.059  0.00  0.00           C
ATOM    723  OG  SER A 101     -12.192  25.367 -64.085  0.00  0.00           O
ATOM    724  N   SER A 102     -12.661  22.583 -60.647  0.00  0.00           N
ATOM    725  CA  SER A 102     -12.547  21.749 -59.435  0.00  0.00           C
ATOM    726  C   SER A 102     -11.308  20.797 -59.433  0.00  0.00           C
ATOM    727  O   SER A 102     -10.746  20.375 -58.381  0.00  0.00           O
ATOM    728  CB  SER A 102     -13.823  20.951 -59.205  0.00  0.00           C
ATOM    729  OG  SER A 102     -14.970  21.832 -59.250  0.00  0.00           O
ATOM    730  N   ASP A 103     -10.747  20.464 -60.616  0.00  0.00           N
ATOM    731  CA  ASP A 103      -9.721  19.404 -60.659  0.00  0.00           C
ATOM    732  C   ASP A 103      -8.338  20.096 -60.443  0.00  0.00           C
ATOM    733  O   ASP A 103      -8.123  21.222 -60.865  0.00  0.00           O
ATOM    734  CB  ASP A 103      -9.656  18.585 -61.961  0.00  0.00           C
ATOM    735  CG  ASP A 103     -11.058  18.329 -62.635  0.00  0.00           C
ATOM    736  OD1 ASP A 103     -11.856  17.478 -62.060  0.00  0.00           O
ATOM    737  OD2 ASP A 103     -11.298  18.890 -63.764  0.00  0.00           O
ATOM    738  N   LEU A 104      -7.484  19.494 -59.718  0.00  0.00           N
ATOM    739  CA  LEU A 104      -6.122  19.851 -59.431  0.00  0.00           C
ATOM    740  C   LEU A 104      -5.133  18.697 -59.614  0.00  0.00           C
ATOM    741  O   LEU A 104      -5.524  17.538 -59.728  0.00  0.00           O
ATOM    742  CB  LEU A 104      -6.033  20.342 -57.911  0.00  0.00           C
ATOM    743  CG  LEU A 104      -6.978  21.543 -57.605  0.00  0.00           C
ATOM    744  CD1 LEU A 104      -7.157  21.575 -56.085  0.00  0.00           C
ATOM    745  CD2 LEU A 104      -6.433  22.899 -58.013  0.00  0.00           C
ATOM    746  N   TYR A 105      -3.906  19.069 -59.676  0.00  0.00           N
ATOM    747  CA  TYR A 105      -2.678  18.334 -59.552  0.00  0.00           C
ATOM    748  C   TYR A 105      -1.847  18.891 -58.376  0.00  0.00           C
ATOM    749  O   TYR A 105      -1.296  20.011 -58.428  0.00  0.00           O
ATOM    750  CB  TYR A 105      -2.003  18.553 -60.930  0.00  0.00           C
ATOM    751  CG  TYR A 105      -2.528  17.648 -61.931  0.00  0.00           C
ATOM    752  CD1 TYR A 105      -2.231  16.265 -61.846  0.00  0.00           C
ATOM    753  CD2 TYR A 105      -3.425  18.141 -62.913  0.00  0.00           C
ATOM    754  CE1 TYR A 105      -2.791  15.351 -62.779  0.00  0.00           C
ATOM    755  CE2 TYR A 105      -4.026  17.171 -63.794  0.00  0.00           C
ATOM    756  CZ  TYR A 105      -3.713  15.821 -63.736  0.00  0.00           C
ATOM    757  OH  TYR A 105      -4.283  15.053 -64.643  0.00  0.00           O
ATOM    758  N   LEU A 106      -1.525  18.030 -57.453  0.00  0.00           N
ATOM    759  CA  LEU A 106      -0.526  18.146 -56.388  0.00  0.00           C
ATOM    760  C   LEU A 106       0.917  17.815 -56.849  0.00  0.00           C
ATOM    761  O   LEU A 106       1.096  16.671 -57.396  0.00  0.00           O
ATOM    762  CB  LEU A 106      -0.988  17.386 -55.130  0.00  0.00           C
ATOM    763  CG  LEU A 106      -0.032  17.237 -53.945  0.00  0.00           C
ATOM    764  CD1 LEU A 106       0.693  18.575 -53.509  0.00  0.00           C
ATOM    765  CD2 LEU A 106      -0.768  16.551 -52.796  0.00  0.00           C
ATOM    766  N   VAL A 107       1.879  18.777 -56.840  0.00  0.00           N
ATOM    767  CA  VAL A 107       3.280  18.517 -57.121  0.00  0.00           C
ATOM    768  C   VAL A 107       3.874  17.956 -55.833  0.00  0.00           C
ATOM    769  O   VAL A 107       3.745  18.544 -54.772  0.00  0.00           O
ATOM    770  CB  VAL A 107       4.020  19.817 -57.476  0.00  0.00           C
ATOM    771  CG1 VAL A 107       5.559  19.797 -57.296  0.00  0.00           C
ATOM    772  CG2 VAL A 107       3.747  20.332 -58.859  0.00  0.00           C
ATOM    773  N   THR A 108       4.558  16.809 -55.939  0.00  0.00           N
ATOM    774  CA  THR A 108       5.192  16.049 -54.814  0.00  0.00           C
ATOM    775  C   THR A 108       6.539  16.524 -54.557  0.00  0.00           C
ATOM    776  O   THR A 108       7.169  17.241 -55.418  0.00  0.00           O
ATOM    777  CB  THR A 108       5.257  14.615 -55.196  0.00  0.00           C
ATOM    778  CG2 THR A 108       3.880  14.077 -55.223  0.00  0.00           C
ATOM    779  OG1 THR A 108       5.911  14.497 -56.449  0.00  0.00           O
ATOM    780  N   ARG A 109       7.033  16.028 -53.380  0.00  0.00           N
ATOM    781  CA  ARG A 109       8.462  16.066 -52.899  0.00  0.00           C
ATOM    782  C   ARG A 109       9.448  15.691 -54.012  0.00  0.00           C
ATOM    783  O   ARG A 109      10.597  16.157 -53.918  0.00  0.00           O
ATOM    784  CB  ARG A 109       8.551  15.161 -51.617  0.00  0.00           C
ATOM    785  CG  ARG A 109       8.430  13.705 -52.035  0.00  0.00           C
ATOM    786  CD  ARG A 109       8.799  12.638 -51.023  0.00  0.00           C
ATOM    787  NE  ARG A 109       8.622  11.239 -51.334  0.00  0.00           N
ATOM    788  CZ  ARG A 109       7.792  10.315 -50.797  0.00  0.00           C
ATOM    789  NH1 ARG A 109       7.174  10.490 -49.662  0.00  0.00           N
ATOM    790  NH2 ARG A 109       7.765   9.049 -51.330  0.00  0.00           N
ATOM    791  N   HIS A 110       9.036  14.918 -54.977  0.00  0.00           N
ATOM    792  CA  HIS A 110      10.027  14.397 -56.054  0.00  0.00           C
ATOM    793  C   HIS A 110       9.666  14.962 -57.461  0.00  0.00           C
ATOM    794  O   HIS A 110      10.128  14.437 -58.464  0.00  0.00           O
ATOM    795  CB  HIS A 110       9.963  12.873 -55.942  0.00  0.00           C
ATOM    796  CG  HIS A 110       8.627  12.258 -55.870  0.00  0.00           C
ATOM    797  CD2 HIS A 110       8.085  11.521 -54.854  0.00  0.00           C
ATOM    798  ND1 HIS A 110       7.760  12.187 -56.974  0.00  0.00           N
ATOM    799  CE1 HIS A 110       6.693  11.449 -56.584  0.00  0.00           C
ATOM    800  NE2 HIS A 110       6.879  11.097 -55.329  0.00  0.00           N
ATOM    801  N   ALA A 111       8.851  16.041 -57.492  0.00  0.00           N
ATOM    802  CA  ALA A 111       8.202  16.766 -58.598  0.00  0.00           C
ATOM    803  C   ALA A 111       6.868  16.156 -59.216  0.00  0.00           C
ATOM    804  O   ALA A 111       5.937  16.920 -59.433  0.00  0.00           O
ATOM    805  CB  ALA A 111       9.157  17.029 -59.722  0.00  0.00           C
ATOM    806  N   ASP A 112       6.965  14.846 -59.567  0.00  0.00           N
ATOM    807  CA  ASP A 112       6.043  14.030 -60.410  0.00  0.00           C
ATOM    808  C   ASP A 112       4.597  14.015 -59.815  0.00  0.00           C
ATOM    809  O   ASP A 112       4.413  13.611 -58.683  0.00  0.00           O
ATOM    810  CB  ASP A 112       6.619  12.666 -60.794  0.00  0.00           C
ATOM    811  CG  ASP A 112       5.632  11.879 -61.662  0.00  0.00           C
ATOM    812  OD1 ASP A 112       5.375  12.274 -62.785  0.00  0.00           O
ATOM    813  OD2 ASP A 112       5.076  10.806 -61.186  0.00  0.00           O
ATOM    814  N   VAL A 113       3.625  14.491 -60.593  0.00  0.00           N
ATOM    815  CA  VAL A 113       2.292  14.919 -60.136  0.00  0.00           C
ATOM    816  C   VAL A 113       1.235  13.900 -59.805  0.00  0.00           C
ATOM    817  O   VAL A 113       1.202  12.836 -60.330  0.00  0.00           O
ATOM    818  CB  VAL A 113       1.577  15.932 -61.103  0.00  0.00           C
ATOM    819  CG1 VAL A 113       2.444  17.172 -61.292  0.00  0.00           C
ATOM    820  CG2 VAL A 113       1.269  15.470 -62.565  0.00  0.00           C
ATOM    821  N   ILE A 114       0.279  14.323 -58.969  0.00  0.00           N
ATOM    822  CA  ILE A 114      -0.784  13.428 -58.442  0.00  0.00           C
ATOM    823  C   ILE A 114      -2.162  14.187 -58.813  0.00  0.00           C
ATOM    824  O   ILE A 114      -2.315  15.304 -58.284  0.00  0.00           O
ATOM    825  CB  ILE A 114      -0.612  13.231 -56.960  0.00  0.00           C
ATOM    826  CG1 ILE A 114       0.702  12.540 -56.583  0.00  0.00           C
ATOM    827  CG2 ILE A 114      -1.842  12.458 -56.340  0.00  0.00           C
ATOM    828  CD1 ILE A 114       0.915  12.364 -55.098  0.00  0.00           C
ATOM    829  N   PRO A 115      -3.112  13.461 -59.444  0.00  0.00           N
ATOM    830  CA  PRO A 115      -4.448  14.016 -59.621  0.00  0.00           C
ATOM    831  C   PRO A 115      -5.200  14.097 -58.337  0.00  0.00           C
ATOM    832  O   PRO A 115      -5.178  13.132 -57.524  0.00  0.00           O
ATOM    833  CB  PRO A 115      -5.150  13.036 -60.554  0.00  0.00           C
ATOM    834  CG  PRO A 115      -4.468  11.709 -60.365  0.00  0.00           C
ATOM    835  CD  PRO A 115      -3.125  12.053 -59.756  0.00  0.00           C
ATOM    836  N   VAL A 116      -5.823  15.269 -58.139  0.00  0.00           N
ATOM    837  CA  VAL A 116      -6.653  15.692 -56.950  0.00  0.00           C
ATOM    838  C   VAL A 116      -7.994  16.266 -57.469  0.00  0.00           C
ATOM    839  O   VAL A 116      -8.130  16.634 -58.631  0.00  0.00           O
ATOM    840  CB  VAL A 116      -5.895  16.689 -56.085  0.00  0.00           C
ATOM    841  CG1 VAL A 116      -6.709  17.642 -55.108  0.00  0.00           C
ATOM    842  CG2 VAL A 116      -4.794  16.041 -55.266  0.00  0.00           C
ATOM    843  N   ARG A 117      -9.068  16.351 -56.626  0.00  0.00           N
ATOM    844  CA  ARG A 117     -10.176  17.315 -56.936  0.00  0.00           C
ATOM    845  C   ARG A 117     -10.664  18.001 -55.657  0.00  0.00           C
ATOM    846  O   ARG A 117     -10.812  17.377 -54.618  0.00  0.00           O
ATOM    847  CB  ARG A 117     -11.411  16.623 -57.537  0.00  0.00           C
ATOM    848  CG  ARG A 117     -12.637  17.555 -58.004  0.00  0.00           C
ATOM    849  CD  ARG A 117     -13.662  16.706 -58.700  0.00  0.00           C
ATOM    850  NE  ARG A 117     -13.295  16.336 -60.066  0.00  0.00           N
ATOM    851  CZ  ARG A 117     -13.060  15.096 -60.406  0.00  0.00           C
ATOM    852  NH1 ARG A 117     -13.324  14.015 -59.678  0.00  0.00           N
ATOM    853  NH2 ARG A 117     -12.562  14.899 -61.595  0.00  0.00           N
ATOM    854  N   ARG A 118     -10.905  19.360 -55.808  0.00  0.00           N
ATOM    855  CA  ARG A 118     -11.249  20.209 -54.720  0.00  0.00           C
ATOM    856  C   ARG A 118     -12.566  19.809 -54.024  0.00  0.00           C
ATOM    857  O   ARG A 118     -13.536  19.339 -54.679  0.00  0.00           O
ATOM    858  CB  ARG A 118     -11.272  21.613 -55.298  0.00  0.00           C
ATOM    859  CG  ARG A 118     -10.803  22.609 -54.284  0.00  0.00           C
ATOM    860  CD  ARG A 118     -10.971  24.023 -54.854  0.00  0.00           C
ATOM    861  NE  ARG A 118     -10.900  24.922 -53.708  0.00  0.00           N
ATOM    862  CZ  ARG A 118     -10.357  26.093 -53.768  0.00  0.00           C
ATOM    863  NH1 ARG A 118     -10.225  26.806 -54.925  0.00  0.00           N
ATOM    864  NH2 ARG A 118      -9.950  26.714 -52.722  0.00  0.00           N
ATOM    865  N   ARG A 119     -12.647  19.981 -52.678  0.00  0.00           N
ATOM    866  CA  ARG A 119     -13.916  19.774 -51.894  0.00  0.00           C
ATOM    867  C   ARG A 119     -14.266  21.087 -51.237  0.00  0.00           C
ATOM    868  O   ARG A 119     -15.415  21.266 -50.841  0.00  0.00           O
ATOM    869  CB  ARG A 119     -13.644  18.753 -50.822  0.00  0.00           C
ATOM    870  CG  ARG A 119     -13.488  17.306 -51.470  0.00  0.00           C
ATOM    871  CD  ARG A 119     -14.770  16.635 -51.906  0.00  0.00           C
ATOM    872  NE  ARG A 119     -15.619  16.210 -50.782  0.00  0.00           N
ATOM    873  CZ  ARG A 119     -15.363  15.259 -49.823  0.00  0.00           C
ATOM    874  NH1 ARG A 119     -14.229  14.527 -49.872  0.00  0.00           N
ATOM    875  NH2 ARG A 119     -16.357  14.962 -48.978  0.00  0.00           N
ATOM    876  N   GLY A 120     -13.278  21.923 -50.923  0.00  0.00           N
ATOM    877  CA  GLY A 120     -13.353  23.081 -50.012  0.00  0.00           C
ATOM    878  C   GLY A 120     -12.172  24.033 -50.068  0.00  0.00           C
ATOM    879  O   GLY A 120     -11.282  23.916 -50.910  0.00  0.00           O
ATOM    880  N   ASP A 121     -12.198  25.018 -49.133  0.00  0.00           N
ATOM    881  CA  ASP A 121     -11.237  26.134 -49.271  0.00  0.00           C
ATOM    882  C   ASP A 121      -9.825  25.681 -48.851  0.00  0.00           C
ATOM    883  O   ASP A 121      -8.833  26.391 -49.043  0.00  0.00           O
ATOM    884  CB  ASP A 121     -11.713  27.291 -48.495  0.00  0.00           C
ATOM    885  CG  ASP A 121     -10.971  28.599 -48.725  0.00  0.00           C
ATOM    886  OD1 ASP A 121     -10.434  29.169 -47.751  0.00  0.00           O
ATOM    887  OD2 ASP A 121     -10.999  29.164 -49.839  0.00  0.00           O
ATOM    888  N   SER A 122      -9.714  24.482 -48.276  0.00  0.00           N
ATOM    889  CA  SER A 122      -8.314  24.063 -47.988  0.00  0.00           C
ATOM    890  C   SER A 122      -8.204  22.533 -48.200  0.00  0.00           C
ATOM    891  O   SER A 122      -7.145  22.029 -47.802  0.00  0.00           O
ATOM    892  CB  SER A 122      -7.989  24.370 -46.548  0.00  0.00           C
ATOM    893  OG  SER A 122      -8.021  25.718 -46.163  0.00  0.00           O
ATOM    894  N   ARG A 123      -9.246  21.805 -48.647  0.00  0.00           N
ATOM    895  CA  ARG A 123      -9.025  20.352 -48.901  0.00  0.00           C
ATOM    896  C   ARG A 123      -9.550  19.869 -50.299  0.00  0.00           C
ATOM    897  O   ARG A 123     -10.394  20.520 -50.898  0.00  0.00           O
ATOM    898  CB  ARG A 123      -9.751  19.676 -47.753  0.00  0.00           C
ATOM    899  CG  ARG A 123      -9.110  19.744 -46.324  0.00  0.00           C
ATOM    900  CD  ARG A 123      -9.694  18.805 -45.327  0.00  0.00           C
ATOM    901  NE  ARG A 123      -8.731  18.510 -44.202  0.00  0.00           N
ATOM    902  CZ  ARG A 123      -8.880  17.550 -43.269  0.00  0.00           C
ATOM    903  NH1 ARG A 123      -9.910  16.742 -43.129  0.00  0.00           N
ATOM    904  NH2 ARG A 123      -7.848  17.316 -42.546  0.00  0.00           N
ATOM    905  N   GLY A 124      -9.015  18.703 -50.658  0.00  0.00           N
ATOM    906  CA  GLY A 124      -9.162  18.047 -51.943  0.00  0.00           C
ATOM    907  C   GLY A 124      -9.403  16.554 -51.689  0.00  0.00           C
ATOM    908  O   GLY A 124      -8.892  16.026 -50.680  0.00  0.00           O
ATOM    909  N   SER A 125     -10.227  15.877 -52.480  0.00  0.00           N
ATOM    910  CA  SER A 125     -10.165  14.406 -52.614  0.00  0.00           C
ATOM    911  C   SER A 125      -8.951  14.099 -53.471  0.00  0.00           C
ATOM    912  O   SER A 125      -8.713  14.727 -54.447  0.00  0.00           O
ATOM    913  CB  SER A 125     -11.389  13.854 -53.365  0.00  0.00           C
ATOM    914  OG  SER A 125     -12.641  14.119 -52.611  0.00  0.00           O
ATOM    915  N   LEU A 126      -8.100  13.094 -53.100  0.00  0.00           N
ATOM    916  CA  LEU A 126      -7.153  12.332 -53.914  0.00  0.00           C
ATOM    917  C   LEU A 126      -7.809  11.369 -54.918  0.00  0.00           C
ATOM    918  O   LEU A 126      -8.542  10.396 -54.622  0.00  0.00           O
ATOM    919  CB  LEU A 126      -6.247  11.644 -52.815  0.00  0.00           C
ATOM    920  CG  LEU A 126      -4.988  10.901 -53.283  0.00  0.00           C
ATOM    921  CD1 LEU A 126      -4.094  11.780 -54.059  0.00  0.00           C
ATOM    922  CD2 LEU A 126      -4.343  10.173 -52.123  0.00  0.00           C
ATOM    923  N   LEU A 127      -7.619  11.582 -56.191  0.00  0.00           N
ATOM    924  CA  LEU A 127      -8.169  10.711 -57.220  0.00  0.00           C
ATOM    925  C   LEU A 127      -7.295   9.503 -57.661  0.00  0.00           C
ATOM    926  O   LEU A 127      -7.891   8.478 -58.016  0.00  0.00           O
ATOM    927  CB  LEU A 127      -8.334  11.578 -58.432  0.00  0.00           C
ATOM    928  CG  LEU A 127      -9.107  12.838 -58.212  0.00  0.00           C
ATOM    929  CD1 LEU A 127      -9.175  13.574 -59.531  0.00  0.00           C
ATOM    930  CD2 LEU A 127     -10.601  12.714 -57.668  0.00  0.00           C
ATOM    931  N   SER A 128      -5.998   9.526 -57.550  0.00  0.00           N
ATOM    932  CA  SER A 128      -5.137   8.346 -57.669  0.00  0.00           C
ATOM    933  C   SER A 128      -5.190   7.491 -56.349  0.00  0.00           C
ATOM    934  O   SER A 128      -5.208   8.097 -55.280  0.00  0.00           O
ATOM    935  CB  SER A 128      -3.660   8.760 -57.890  0.00  0.00           C
ATOM    936  OG  SER A 128      -2.832   7.619 -57.954  0.00  0.00           O
ATOM    937  N   PRO A 129      -5.101   6.168 -56.440  0.00  0.00           N
ATOM    938  CA  PRO A 129      -4.931   5.267 -55.335  0.00  0.00           C
ATOM    939  C   PRO A 129      -3.442   5.319 -54.801  0.00  0.00           C
ATOM    940  O   PRO A 129      -2.562   4.721 -55.469  0.00  0.00           O
ATOM    941  CB  PRO A 129      -5.616   3.931 -55.760  0.00  0.00           C
ATOM    942  CG  PRO A 129      -5.489   3.935 -57.239  0.00  0.00           C
ATOM    943  CD  PRO A 129      -5.528   5.360 -57.655  0.00  0.00           C
ATOM    944  N   ARG A 130      -3.154   5.910 -53.634  0.00  0.00           N
ATOM    945  CA  ARG A 130      -1.865   5.962 -53.029  0.00  0.00           C
ATOM    946  C   ARG A 130      -2.114   6.007 -51.476  0.00  0.00           C
ATOM    947  O   ARG A 130      -2.927   6.834 -51.039  0.00  0.00           O
ATOM    948  CB  ARG A 130      -1.078   7.173 -53.496  0.00  0.00           C
ATOM    949  CG  ARG A 130      -0.454   7.008 -54.934  0.00  0.00           C
ATOM    950  CD  ARG A 130       0.543   5.802 -55.013  0.00  0.00           C
ATOM    951  NE  ARG A 130       1.321   5.974 -56.254  0.00  0.00           N
ATOM    952  CZ  ARG A 130       2.483   5.522 -56.549  0.00  0.00           C
ATOM    953  NH1 ARG A 130       3.162   4.684 -55.798  0.00  0.00           N
ATOM    954  NH2 ARG A 130       2.936   6.023 -57.693  0.00  0.00           N
ATOM    955  N   PRO A 131      -1.328   5.273 -50.615  0.00  0.00           N
ATOM    956  CA  PRO A 131      -1.185   5.481 -49.218  0.00  0.00           C
ATOM    957  C   PRO A 131      -0.389   6.713 -48.775  0.00  0.00           C
ATOM    958  O   PRO A 131       0.344   7.265 -49.579  0.00  0.00           O
ATOM    959  CB  PRO A 131      -0.454   4.281 -48.714  0.00  0.00           C
ATOM    960  CG  PRO A 131      -0.142   3.378 -49.878  0.00  0.00           C
ATOM    961  CD  PRO A 131      -0.315   4.330 -51.022  0.00  0.00           C
ATOM    962  N   VAL A 132      -0.598   7.120 -47.566  0.00  0.00           N
ATOM    963  CA  VAL A 132      -0.205   8.449 -47.248  0.00  0.00           C
ATOM    964  C   VAL A 132       1.339   8.684 -47.160  0.00  0.00           C
ATOM    965  O   VAL A 132       1.893   9.811 -47.223  0.00  0.00           O
ATOM    966  CB  VAL A 132      -0.872   8.704 -45.861  0.00  0.00           C
ATOM    967  CG1 VAL A 132      -0.334   8.041 -44.542  0.00  0.00           C
ATOM    968  CG2 VAL A 132      -0.987  10.237 -45.673  0.00  0.00           C
ATOM    969  N   SER A 133       2.161   7.660 -46.983  0.00  0.00           N
ATOM    970  CA  SER A 133       3.638   7.663 -46.943  0.00  0.00           C
ATOM    971  C   SER A 133       4.265   8.281 -48.192  0.00  0.00           C
ATOM    972  O   SER A 133       5.207   8.991 -48.020  0.00  0.00           O
ATOM    973  CB  SER A 133       4.084   6.205 -46.873  0.00  0.00           C
ATOM    974  OG  SER A 133       3.372   5.459 -45.915  0.00  0.00           O
ATOM    975  N   TYR A 134       3.665   8.006 -49.372  0.00  0.00           N
ATOM    976  CA  TYR A 134       4.101   8.597 -50.634  0.00  0.00           C
ATOM    977  C   TYR A 134       3.918  10.119 -50.825  0.00  0.00           C
ATOM    978  O   TYR A 134       4.375  10.648 -51.815  0.00  0.00           O
ATOM    979  CB  TYR A 134       3.381   7.868 -51.739  0.00  0.00           C
ATOM    980  CG  TYR A 134       3.762   8.280 -53.151  0.00  0.00           C
ATOM    981  CD1 TYR A 134       5.010   7.852 -53.552  0.00  0.00           C
ATOM    982  CD2 TYR A 134       2.887   9.012 -53.935  0.00  0.00           C
ATOM    983  CE1 TYR A 134       5.405   8.019 -54.870  0.00  0.00           C
ATOM    984  CE2 TYR A 134       3.291   9.249 -55.295  0.00  0.00           C
ATOM    985  CZ  TYR A 134       4.502   8.692 -55.749  0.00  0.00           C
ATOM    986  OH  TYR A 134       4.807   8.623 -57.099  0.00  0.00           O
ATOM    987  N   LEU A 135       3.193  10.782 -49.992  0.00  0.00           N
ATOM    988  CA  LEU A 135       2.929  12.251 -50.096  0.00  0.00           C
ATOM    989  C   LEU A 135       3.894  13.071 -49.267  0.00  0.00           C
ATOM    990  O   LEU A 135       4.324  14.171 -49.641  0.00  0.00           O
ATOM    991  CB  LEU A 135       1.412  12.443 -49.886  0.00  0.00           C
ATOM    992  CG  LEU A 135       0.506  11.806 -50.999  0.00  0.00           C
ATOM    993  CD1 LEU A 135       0.147  10.351 -50.677  0.00  0.00           C
ATOM    994  CD2 LEU A 135      -0.764  12.721 -51.224  0.00  0.00           C
ATOM    995  N   LYS A 136       4.082  12.621 -48.055  0.00  0.00           N
ATOM    996  CA  LYS A 136       4.835  13.179 -46.855  0.00  0.00           C
ATOM    997  C   LYS A 136       6.117  13.832 -47.285  0.00  0.00           C
ATOM    998  O   LYS A 136       6.888  13.290 -48.061  0.00  0.00           O
ATOM    999  CB  LYS A 136       5.072  11.955 -45.834  0.00  0.00           C
ATOM   1000  CG  LYS A 136       3.811  11.839 -44.959  0.00  0.00           C
ATOM   1001  CD  LYS A 136       4.007  10.846 -43.775  0.00  0.00           C
ATOM   1002  CE  LYS A 136       2.646  10.777 -43.099  0.00  0.00           C
ATOM   1003  NZ  LYS A 136       2.558  11.903 -42.127  0.00  0.00           N
ATOM   1004  N   GLY A 137       6.231  15.100 -46.862  0.00  0.00           N
ATOM   1005  CA  GLY A 137       7.398  15.886 -47.286  0.00  0.00           C
ATOM   1006  C   GLY A 137       7.095  16.820 -48.444  0.00  0.00           C
ATOM   1007  O   GLY A 137       8.048  17.396 -49.001  0.00  0.00           O
ATOM   1008  N   SER A 138       5.785  16.933 -48.924  0.00  0.00           N
ATOM   1009  CA  SER A 138       5.479  17.880 -50.108  0.00  0.00           C
ATOM   1010  C   SER A 138       5.220  19.268 -49.595  0.00  0.00           C
ATOM   1011  O   SER A 138       4.753  20.127 -50.379  0.00  0.00           O
ATOM   1012  CB  SER A 138       4.385  17.310 -51.029  0.00  0.00           C
ATOM   1013  OG  SER A 138       4.812  16.039 -51.574  0.00  0.00           O
ATOM   1014  N   SER A 139       5.542  19.486 -48.310  0.00  0.00           N
ATOM   1015  CA  SER A 139       5.289  20.724 -47.574  0.00  0.00           C
ATOM   1016  C   SER A 139       5.805  21.959 -48.208  0.00  0.00           C
ATOM   1017  O   SER A 139       7.038  22.236 -48.335  0.00  0.00           O
ATOM   1018  CB  SER A 139       5.889  20.592 -46.220  0.00  0.00           C
ATOM   1019  OG  SER A 139       5.143  19.605 -45.502  0.00  0.00           O
ATOM   1020  N   GLY A 140       4.939  22.864 -48.637  0.00  0.00           N
ATOM   1021  CA  GLY A 140       5.275  24.024 -49.505  0.00  0.00           C
ATOM   1022  C   GLY A 140       5.198  23.859 -51.020  0.00  0.00           C
ATOM   1023  O   GLY A 140       5.500  24.777 -51.763  0.00  0.00           O
ATOM   1024  N   GLY A 141       4.671  22.776 -51.448  0.00  0.00           N
ATOM   1025  CA  GLY A 141       4.523  22.368 -52.847  0.00  0.00           C
ATOM   1026  C   GLY A 141       3.173  22.758 -53.490  0.00  0.00           C
ATOM   1027  O   GLY A 141       2.182  22.550 -52.802  0.00  0.00           O
ATOM   1028  N   PRO A 142       3.214  23.390 -54.686  0.00  0.00           N
ATOM   1029  CA  PRO A 142       1.979  24.055 -55.134  0.00  0.00           C
ATOM   1030  C   PRO A 142       0.887  23.067 -55.616  0.00  0.00           C
ATOM   1031  O   PRO A 142       1.128  21.880 -55.888  0.00  0.00           O
ATOM   1032  CB  PRO A 142       2.383  24.945 -56.285  0.00  0.00           C
ATOM   1033  CG  PRO A 142       3.682  24.371 -56.811  0.00  0.00           C
ATOM   1034  CD  PRO A 142       4.308  23.592 -55.648  0.00  0.00           C
ATOM   1035  N   LEU A 143      -0.279  23.566 -55.811  0.00  0.00           N
ATOM   1036  CA  LEU A 143      -1.301  22.800 -56.479  0.00  0.00           C
ATOM   1037  C   LEU A 143      -1.801  23.631 -57.660  0.00  0.00           C
ATOM   1038  O   LEU A 143      -2.082  24.857 -57.572  0.00  0.00           O
ATOM   1039  CB  LEU A 143      -2.552  22.449 -55.719  0.00  0.00           C
ATOM   1040  CG  LEU A 143      -2.468  21.655 -54.421  0.00  0.00           C
ATOM   1041  CD1 LEU A 143      -1.786  22.397 -53.243  0.00  0.00           C
ATOM   1042  CD2 LEU A 143      -3.854  21.048 -54.126  0.00  0.00           C
ATOM   1043  N   LEU A 144      -1.778  22.886 -58.834  0.00  0.00           N
ATOM   1044  CA  LEU A 144      -1.972  23.436 -60.165  0.00  0.00           C
ATOM   1045  C   LEU A 144      -3.417  23.165 -60.553  0.00  0.00           C
ATOM   1046  O   LEU A 144      -3.857  22.072 -60.496  0.00  0.00           O
ATOM   1047  CB  LEU A 144      -0.890  22.798 -61.128  0.00  0.00           C
ATOM   1048  CG  LEU A 144       0.465  22.741 -60.494  0.00  0.00           C
ATOM   1049  CD1 LEU A 144       1.567  22.222 -61.514  0.00  0.00           C
ATOM   1050  CD2 LEU A 144       1.029  24.081 -60.076  0.00  0.00           C
ATOM   1051  N   CYS A 145      -4.013  24.198 -61.100  0.00  0.00           N
ATOM   1052  CA  CYS A 145      -5.098  24.032 -62.138  0.00  0.00           C
ATOM   1053  C   CYS A 145      -4.585  23.357 -63.351  0.00  0.00           C
ATOM   1054  O   CYS A 145      -3.380  23.484 -63.661  0.00  0.00           O
ATOM   1055  CB  CYS A 145      -5.632  25.431 -62.444  0.00  0.00           C
ATOM   1056  SG  CYS A 145      -7.076  25.368 -63.448  0.00  0.00           S
ATOM   1057  N   PRO A 146      -5.376  22.584 -64.134  0.00  0.00           N
ATOM   1058  CA  PRO A 146      -4.895  22.013 -65.355  0.00  0.00           C
ATOM   1059  C   PRO A 146      -4.419  23.005 -66.470  0.00  0.00           C
ATOM   1060  O   PRO A 146      -4.036  22.600 -67.541  0.00  0.00           O
ATOM   1061  CB  PRO A 146      -5.963  21.080 -65.893  0.00  0.00           C
ATOM   1062  CG  PRO A 146      -6.750  20.669 -64.641  0.00  0.00           C
ATOM   1063  CD  PRO A 146      -6.620  21.890 -63.735  0.00  0.00           C
ATOM   1064  N   SER A 147      -4.463  24.295 -66.208  0.00  0.00           N
ATOM   1065  CA  SER A 147      -3.941  25.339 -67.080  0.00  0.00           C
ATOM   1066  C   SER A 147      -2.379  25.539 -66.934  0.00  0.00           C
ATOM   1067  O   SER A 147      -1.770  26.184 -67.830  0.00  0.00           O
ATOM   1068  CB  SER A 147      -4.579  26.661 -66.741  0.00  0.00           C
ATOM   1069  OG  SER A 147      -4.318  27.021 -65.377  0.00  0.00           O
ATOM   1070  N   GLY A 148      -1.713  24.933 -65.917  0.00  0.00           N
ATOM   1071  CA  GLY A 148      -0.306  25.214 -65.498  0.00  0.00           C
ATOM   1072  C   GLY A 148      -0.241  26.262 -64.380  0.00  0.00           C
ATOM   1073  O   GLY A 148       0.692  26.297 -63.615  0.00  0.00           O
ATOM   1074  N   HIS A 149      -1.371  26.903 -64.117  0.00  0.00           N
ATOM   1075  CA  HIS A 149      -1.434  27.960 -63.160  0.00  0.00           C
ATOM   1076  C   HIS A 149      -1.784  27.450 -61.785  0.00  0.00           C
ATOM   1077  O   HIS A 149      -2.389  26.371 -61.545  0.00  0.00           O
ATOM   1078  CB  HIS A 149      -2.406  29.015 -63.726  0.00  0.00           C
ATOM   1079  CG  HIS A 149      -1.978  29.506 -65.077  0.00  0.00           C
ATOM   1080  CD2 HIS A 149      -0.717  29.505 -65.625  0.00  0.00           C
ATOM   1081  ND1 HIS A 149      -2.852  30.172 -65.904  0.00  0.00           N
ATOM   1082  CE1 HIS A 149      -2.197  30.504 -67.023  0.00  0.00           C
ATOM   1083  NE2 HIS A 149      -0.891  30.101 -66.868  0.00  0.00           N
ATOM   1084  N   ALA A 150      -1.314  28.133 -60.702  0.00  0.00           N
ATOM   1085  CA  ALA A 150      -1.466  27.685 -59.302  0.00  0.00           C
ATOM   1086  C   ALA A 150      -2.713  28.163 -58.540  0.00  0.00           C
ATOM   1087  O   ALA A 150      -3.318  29.215 -58.826  0.00  0.00           O
ATOM   1088  CB  ALA A 150      -0.131  27.972 -58.610  0.00  0.00           C
ATOM   1089  N   VAL A 151      -3.085  27.339 -57.541  0.00  0.00           N
ATOM   1090  CA  VAL A 151      -4.365  27.473 -56.741  0.00  0.00           C
ATOM   1091  C   VAL A 151      -4.159  27.254 -55.223  0.00  0.00           C
ATOM   1092  O   VAL A 151      -4.911  27.828 -54.443  0.00  0.00           O
ATOM   1093  CB  VAL A 151      -5.458  26.437 -57.208  0.00  0.00           C
ATOM   1094  CG1 VAL A 151      -6.722  26.229 -56.358  0.00  0.00           C
ATOM   1095  CG2 VAL A 151      -5.796  26.601 -58.685  0.00  0.00           C
ATOM   1096  N   GLY A 152      -3.198  26.395 -54.766  0.00  0.00           N
ATOM   1097  CA  GLY A 152      -2.898  26.135 -53.300  0.00  0.00           C
ATOM   1098  C   GLY A 152      -1.504  25.757 -52.983  0.00  0.00           C
ATOM   1099  O   GLY A 152      -0.747  25.596 -53.918  0.00  0.00           O
ATOM   1100  N   ILE A 153      -1.247  25.609 -51.702  0.00  0.00           N
ATOM   1101  CA  ILE A 153       0.006  25.142 -51.120  0.00  0.00           C
ATOM   1102  C   ILE A 153      -0.226  23.990 -50.210  0.00  0.00           C
ATOM   1103  O   ILE A 153      -0.912  24.142 -49.224  0.00  0.00           O
ATOM   1104  CB  ILE A 153       0.856  26.360 -50.542  0.00  0.00           C
ATOM   1105  CG1 ILE A 153       1.593  27.134 -51.612  0.00  0.00           C
ATOM   1106  CG2 ILE A 153       1.792  25.941 -49.383  0.00  0.00           C
ATOM   1107  CD1 ILE A 153       2.416  28.332 -51.238  0.00  0.00           C
ATOM   1108  N   PHE A 154       0.397  22.885 -50.461  0.00  0.00           N
ATOM   1109  CA  PHE A 154       0.116  21.650 -49.687  0.00  0.00           C
ATOM   1110  C   PHE A 154       0.721  21.674 -48.273  0.00  0.00           C
ATOM   1111  O   PHE A 154       1.920  21.791 -48.012  0.00  0.00           O
ATOM   1112  CB  PHE A 154       0.925  20.546 -50.444  0.00  0.00           C
ATOM   1113  CG  PHE A 154       0.950  19.169 -49.746  0.00  0.00           C
ATOM   1114  CD1 PHE A 154      -0.141  18.333 -50.009  0.00  0.00           C
ATOM   1115  CD2 PHE A 154       2.006  18.723 -48.927  0.00  0.00           C
ATOM   1116  CE1 PHE A 154      -0.215  17.099 -49.337  0.00  0.00           C
ATOM   1117  CE2 PHE A 154       1.930  17.465 -48.333  0.00  0.00           C
ATOM   1118  CZ  PHE A 154       0.885  16.618 -48.624  0.00  0.00           C
ATOM   1119  N   ARG A 155      -0.166  21.434 -47.229  0.00  0.00           N
ATOM   1120  CA  ARG A 155       0.320  21.117 -45.851  0.00  0.00           C
ATOM   1121  C   ARG A 155       0.505  19.638 -45.621  0.00  0.00           C
ATOM   1122  O   ARG A 155       1.623  19.246 -45.224  0.00  0.00           O
ATOM   1123  CB  ARG A 155      -0.690  21.730 -44.885  0.00  0.00           C
ATOM   1124  CG  ARG A 155      -0.599  23.276 -44.890  0.00  0.00           C
ATOM   1125  CD  ARG A 155      -1.517  23.975 -43.972  0.00  0.00           C
ATOM   1126  NE  ARG A 155      -2.917  23.787 -44.290  0.00  0.00           N
ATOM   1127  CZ  ARG A 155      -3.961  24.646 -44.153  0.00  0.00           C
ATOM   1128  NH1 ARG A 155      -3.904  25.909 -43.795  0.00  0.00           N
ATOM   1129  NH2 ARG A 155      -5.125  24.174 -44.540  0.00  0.00           N
ATOM   1130  N   ALA A 156      -0.470  18.831 -45.908  0.00  0.00           N
ATOM   1131  CA  ALA A 156      -0.621  17.512 -45.389  0.00  0.00           C
ATOM   1132  C   ALA A 156      -1.684  16.546 -46.130  0.00  0.00           C
ATOM   1133  O   ALA A 156      -2.766  17.022 -46.556  0.00  0.00           O
ATOM   1134  CB  ALA A 156      -0.923  17.366 -43.851  0.00  0.00           C
ATOM   1135  N   ALA A 157      -1.407  15.293 -46.102  0.00  0.00           N
ATOM   1136  CA  ALA A 157      -2.309  14.249 -46.598  0.00  0.00           C
ATOM   1137  C   ALA A 157      -2.994  13.436 -45.482  0.00  0.00           C
ATOM   1138  O   ALA A 157      -2.374  13.200 -44.390  0.00  0.00           O
ATOM   1139  CB  ALA A 157      -1.453  13.396 -47.587  0.00  0.00           C
ATOM   1140  N   VAL A 158      -4.205  12.946 -45.798  0.00  0.00           N
ATOM   1141  CA  VAL A 158      -5.061  12.315 -44.759  0.00  0.00           C
ATOM   1142  C   VAL A 158      -4.732  10.921 -44.405  0.00  0.00           C
ATOM   1143  O   VAL A 158      -4.688  10.084 -45.297  0.00  0.00           O
ATOM   1144  CB  VAL A 158      -6.510  12.513 -45.127  0.00  0.00           C
ATOM   1145  CG1 VAL A 158      -7.514  11.711 -44.326  0.00  0.00           C
ATOM   1146  CG2 VAL A 158      -6.803  14.031 -44.879  0.00  0.00           C
ATOM   1147  N   CYS A 159      -4.577  10.530 -43.145  0.00  0.00           N
ATOM   1148  CA  CYS A 159      -4.054   9.248 -42.567  0.00  0.00           C
ATOM   1149  C   CYS A 159      -5.110   8.112 -42.509  0.00  0.00           C
ATOM   1150  O   CYS A 159      -5.381   7.568 -41.438  0.00  0.00           O
ATOM   1151  CB  CYS A 159      -3.483   9.554 -41.263  0.00  0.00           C
ATOM   1152  SG  CYS A 159      -2.131  10.795 -41.372  0.00  0.00           S
ATOM   1153  N   THR A 160      -5.738   7.737 -43.642  0.00  0.00           N
ATOM   1154  CA  THR A 160      -6.535   6.576 -43.957  0.00  0.00           C
ATOM   1155  C   THR A 160      -5.698   5.345 -44.279  0.00  0.00           C
ATOM   1156  O   THR A 160      -4.643   5.496 -44.837  0.00  0.00           O
ATOM   1157  CB  THR A 160      -7.623   6.917 -44.987  0.00  0.00           C
ATOM   1158  CG2 THR A 160      -8.485   5.785 -45.423  0.00  0.00           C
ATOM   1159  OG1 THR A 160      -8.585   7.870 -44.539  0.00  0.00           O
ATOM   1160  N   ARG A 161      -6.290   4.157 -44.044  0.00  0.00           N
ATOM   1161  CA  ARG A 161      -5.668   2.838 -44.409  0.00  0.00           C
ATOM   1162  C   ARG A 161      -5.684   2.542 -45.900  0.00  0.00           C
ATOM   1163  O   ARG A 161      -6.760   2.738 -46.515  0.00  0.00           O
ATOM   1164  CB  ARG A 161      -6.202   1.642 -43.652  0.00  0.00           C
ATOM   1165  CG  ARG A 161      -5.199   0.431 -43.717  0.00  0.00           C
ATOM   1166  CD  ARG A 161      -5.684  -0.850 -43.125  0.00  0.00           C
ATOM   1167  NE  ARG A 161      -4.684  -1.983 -43.000  0.00  0.00           N
ATOM   1168  CZ  ARG A 161      -4.695  -3.159 -43.613  0.00  0.00           C
ATOM   1169  NH1 ARG A 161      -5.607  -3.541 -44.444  0.00  0.00           N
ATOM   1170  NH2 ARG A 161      -3.698  -4.016 -43.449  0.00  0.00           N
ATOM   1171  N   GLY A 162      -4.513   2.181 -46.469  0.00  0.00           N
ATOM   1172  CA  GLY A 162      -4.443   1.511 -47.765  0.00  0.00           C
ATOM   1173  C   GLY A 162      -4.354   2.608 -48.809  0.00  0.00           C
ATOM   1174  O   GLY A 162      -3.463   2.639 -49.678  0.00  0.00           O
ATOM   1175  N   VAL A 163      -5.295   3.530 -48.723  0.00  0.00           N
ATOM   1176  CA  VAL A 163      -5.380   4.699 -49.594  0.00  0.00           C
ATOM   1177  C   VAL A 163      -5.591   5.952 -48.638  0.00  0.00           C
ATOM   1178  O   VAL A 163      -6.188   5.786 -47.614  0.00  0.00           O
ATOM   1179  CB  VAL A 163      -6.292   4.647 -50.778  0.00  0.00           C
ATOM   1180  CG1 VAL A 163      -6.675   5.969 -51.478  0.00  0.00           C
ATOM   1181  CG2 VAL A 163      -5.753   3.535 -51.704  0.00  0.00           C
ATOM   1182  N   ALA A 164      -4.979   7.138 -49.008  0.00  0.00           N
ATOM   1183  CA  ALA A 164      -4.980   8.387 -48.164  0.00  0.00           C
ATOM   1184  C   ALA A 164      -6.372   9.159 -48.295  0.00  0.00           C
ATOM   1185  O   ALA A 164      -6.655  10.020 -47.530  0.00  0.00           O
ATOM   1186  CB  ALA A 164      -3.801   9.125 -48.602  0.00  0.00           C
ATOM   1187  N   LYS A 165      -7.187   8.914 -49.341  0.00  0.00           N
ATOM   1188  CA  LYS A 165      -8.470   9.543 -49.713  0.00  0.00           C
ATOM   1189  C   LYS A 165      -8.570  11.075 -49.962  0.00  0.00           C
ATOM   1190  O   LYS A 165      -9.305  11.385 -50.868  0.00  0.00           O
ATOM   1191  CB  LYS A 165      -9.499   9.111 -48.703  0.00  0.00           C
ATOM   1192  CG  LYS A 165      -9.497   7.569 -48.473  0.00  0.00           C
ATOM   1193  CD  LYS A 165     -10.978   7.080 -48.089  0.00  0.00           C
ATOM   1194  CE  LYS A 165     -11.046   5.525 -48.139  0.00  0.00           C
ATOM   1195  NZ  LYS A 165     -12.458   5.058 -48.111  0.00  0.00           N
ATOM   1196  N   ALA A 166      -7.772  11.886 -49.254  0.00  0.00           N
ATOM   1197  CA  ALA A 166      -7.859  13.357 -49.189  0.00  0.00           C
ATOM   1198  C   ALA A 166      -6.568  14.125 -48.847  0.00  0.00           C
ATOM   1199  O   ALA A 166      -5.680  13.643 -48.099  0.00  0.00           O
ATOM   1200  CB  ALA A 166      -8.876  13.593 -48.156  0.00  0.00           C
ATOM   1201  N   VAL A 167      -6.429  15.379 -49.307  0.00  0.00           N
ATOM   1202  CA  VAL A 167      -5.275  16.183 -49.138  0.00  0.00           C
ATOM   1203  C   VAL A 167      -5.734  17.493 -48.538  0.00  0.00           C
ATOM   1204  O   VAL A 167      -6.911  17.847 -48.764  0.00  0.00           O
ATOM   1205  CB  VAL A 167      -4.683  16.454 -50.563  0.00  0.00           C
ATOM   1206  CG1 VAL A 167      -4.164  15.161 -51.198  0.00  0.00           C
ATOM   1207  CG2 VAL A 167      -5.459  17.192 -51.648  0.00  0.00           C
ATOM   1208  N   ASP A 168      -4.787  18.226 -47.855  0.00  0.00           N
ATOM   1209  CA  ASP A 168      -4.955  19.579 -47.277  0.00  0.00           C
ATOM   1210  C   ASP A 168      -3.901  20.586 -47.681  0.00  0.00           C
ATOM   1211  O   ASP A 168      -2.689  20.286 -47.712  0.00  0.00           O
ATOM   1212  CB  ASP A 168      -4.991  19.409 -45.777  0.00  0.00           C
ATOM   1213  CG  ASP A 168      -5.327  20.718 -45.094  0.00  0.00           C
ATOM   1214  OD1 ASP A 168      -4.449  21.518 -44.880  0.00  0.00           O
ATOM   1215  OD2 ASP A 168      -6.435  20.817 -44.512  0.00  0.00           O
ATOM   1216  N   PHE A 169      -4.415  21.821 -47.973  0.00  0.00           N
ATOM   1217  CA  PHE A 169      -3.685  22.939 -48.542  0.00  0.00           C
ATOM   1218  C   PHE A 169      -4.088  24.411 -48.121  0.00  0.00           C
ATOM   1219  O   PHE A 169      -5.260  24.696 -47.861  0.00  0.00           O
ATOM   1220  CB  PHE A 169      -3.697  22.748 -50.065  0.00  0.00           C
ATOM   1221  CG  PHE A 169      -5.031  22.989 -50.679  0.00  0.00           C
ATOM   1222  CD1 PHE A 169      -5.587  24.313 -50.923  0.00  0.00           C
ATOM   1223  CD2 PHE A 169      -5.896  21.926 -51.062  0.00  0.00           C
ATOM   1224  CE1 PHE A 169      -6.898  24.521 -51.273  0.00  0.00           C
ATOM   1225  CE2 PHE A 169      -7.164  22.119 -51.549  0.00  0.00           C
ATOM   1226  CZ  PHE A 169      -7.701  23.415 -51.650  0.00  0.00           C
ATOM   1227  N   VAL A 170      -3.195  25.396 -48.082  0.00  0.00           N
ATOM   1228  CA  VAL A 170      -3.579  26.762 -47.869  0.00  0.00           C
ATOM   1229  C   VAL A 170      -4.042  27.285 -49.190  0.00  0.00           C
ATOM   1230  O   VAL A 170      -3.366  27.043 -50.161  0.00  0.00           O
ATOM   1231  CB  VAL A 170      -2.360  27.570 -47.439  0.00  0.00           C
ATOM   1232  CG1 VAL A 170      -2.792  28.990 -47.019  0.00  0.00           C
ATOM   1233  CG2 VAL A 170      -1.553  26.946 -46.319  0.00  0.00           C
ATOM   1234  N   PRO A 171      -5.159  28.021 -49.256  0.00  0.00           N
ATOM   1235  CA  PRO A 171      -5.559  28.716 -50.554  0.00  0.00           C
ATOM   1236  C   PRO A 171      -4.782  29.945 -50.931  0.00  0.00           C
ATOM   1237  O   PRO A 171      -4.291  30.601 -50.028  0.00  0.00           O
ATOM   1238  CB  PRO A 171      -7.044  29.003 -50.269  0.00  0.00           C
ATOM   1239  CG  PRO A 171      -6.981  29.324 -48.798  0.00  0.00           C
ATOM   1240  CD  PRO A 171      -6.125  28.230 -48.267  0.00  0.00           C
ATOM   1241  N   VAL A 172      -4.640  30.266 -52.230  0.00  0.00           N
ATOM   1242  CA  VAL A 172      -3.703  31.401 -52.583  0.00  0.00           C
ATOM   1243  C   VAL A 172      -4.259  32.794 -52.204  0.00  0.00           C
ATOM   1244  O   VAL A 172      -3.575  33.771 -52.190  0.00  0.00           O
ATOM   1245  CB  VAL A 172      -3.294  31.491 -54.045  0.00  0.00           C
ATOM   1246  CG1 VAL A 172      -2.312  30.318 -54.289  0.00  0.00           C
ATOM   1247  CG2 VAL A 172      -4.405  31.164 -55.134  0.00  0.00           C
ATOM   1248  N   GLU A 173      -5.570  32.786 -51.796  0.00  0.00           N
ATOM   1249  CA  GLU A 173      -6.284  33.926 -51.146  0.00  0.00           C
ATOM   1250  C   GLU A 173      -5.832  34.275 -49.723  0.00  0.00           C
ATOM   1251  O   GLU A 173      -6.072  35.415 -49.265  0.00  0.00           O
ATOM   1252  CB  GLU A 173      -7.794  33.529 -51.143  0.00  0.00           C
ATOM   1253  CG  GLU A 173      -8.413  33.642 -52.592  0.00  0.00           C
ATOM   1254  CD  GLU A 173      -9.832  33.222 -52.581  0.00  0.00           C
ATOM   1255  OE1 GLU A 173     -10.128  32.224 -51.897  0.00  0.00           O
ATOM   1256  OE2 GLU A 173     -10.709  33.755 -53.333  0.00  0.00           O
ATOM   1257  N   SER A 174      -5.166  33.386 -49.001  0.00  0.00           N
ATOM   1258  CA  SER A 174      -4.507  33.700 -47.723  0.00  0.00           C
ATOM   1259  C   SER A 174      -3.142  34.373 -47.839  0.00  0.00           C
ATOM   1260  O   SER A 174      -2.624  34.933 -46.867  0.00  0.00           O
ATOM   1261  CB  SER A 174      -4.363  32.477 -46.745  0.00  0.00           C
ATOM   1262  OG  SER A 174      -5.620  31.892 -46.568  0.00  0.00           O
ATOM   1263  N   MET A 175      -2.561  34.378 -49.009  0.00  0.00           N
ATOM   1264  CA  MET A 175      -1.264  35.070 -49.276  0.00  0.00           C
ATOM   1265  C   MET A 175      -1.385  36.553 -48.879  0.00  0.00           C
ATOM   1266  O   MET A 175      -0.623  37.032 -48.029  0.00  0.00           O
ATOM   1267  CB  MET A 175      -0.745  34.944 -50.707  0.00  0.00           C
ATOM   1268  CG  MET A 175      -0.181  33.480 -50.975  0.00  0.00           C
ATOM   1269  SD  MET A 175       0.073  33.171 -52.667  0.00  0.00           S
ATOM   1270  CE  MET A 175       0.614  31.459 -52.591  0.00  0.00           C
ATOM   1271  N   GLU A 176      -2.293  37.327 -49.566  0.00  0.00           N
ATOM   1272  CA  GLU A 176      -2.478  38.799 -49.245  0.00  0.00           C
ATOM   1273  C   GLU A 176      -2.844  39.213 -47.839  0.00  0.00           C
ATOM   1274  O   GLU A 176      -2.492  40.273 -47.411  0.00  0.00           O
ATOM   1275  CB  GLU A 176      -3.582  39.309 -50.172  0.00  0.00           C
ATOM   1276  CG  GLU A 176      -4.909  38.634 -50.089  0.00  0.00           C
ATOM   1277  CD  GLU A 176      -5.763  39.023 -51.296  0.00  0.00           C
ATOM   1278  OE1 GLU A 176      -6.190  40.190 -51.287  0.00  0.00           O
ATOM   1279  OE2 GLU A 176      -6.175  38.128 -52.114  0.00  0.00           O
ATOM   1280  N   THR A 177      -3.418  38.243 -47.109  0.00  0.00           N
ATOM   1281  CA  THR A 177      -3.873  38.380 -45.698  0.00  0.00           C
ATOM   1282  C   THR A 177      -2.806  37.932 -44.746  0.00  0.00           C
ATOM   1283  O   THR A 177      -2.699  38.478 -43.585  0.00  0.00           O
ATOM   1284  CB  THR A 177      -5.160  37.616 -45.460  0.00  0.00           C
ATOM   1285  CG2 THR A 177      -6.303  38.099 -46.440  0.00  0.00           C
ATOM   1286  OG1 THR A 177      -4.955  36.280 -45.841  0.00  0.00           O
ATOM   1287  N   THR A 178      -1.931  37.008 -45.085  0.00  0.00           N
ATOM   1288  CA  THR A 178      -0.728  36.669 -44.297  0.00  0.00           C
ATOM   1289  C   THR A 178       0.312  37.798 -44.282  0.00  0.00           C
ATOM   1290  O   THR A 178       0.963  37.909 -43.316  0.00  0.00           O
ATOM   1291  CB  THR A 178      -0.111  35.389 -44.774  0.00  0.00           C
ATOM   1292  CG2 THR A 178       1.246  34.908 -44.153  0.00  0.00           C
ATOM   1293  OG1 THR A 178      -1.019  34.333 -44.741  0.00  0.00           O
ATOM   1294  N   MET A 179       0.345  38.659 -45.284  0.00  0.00           N
ATOM   1295  CA  MET A 179       0.956  39.979 -45.256  0.00  0.00           C
ATOM   1296  C   MET A 179       0.417  41.001 -44.184  0.00  0.00           C
ATOM   1297  O   MET A 179       0.578  42.179 -44.280  0.00  0.00           O
ATOM   1298  CB  MET A 179       0.982  40.658 -46.708  0.00  0.00           C
ATOM   1299  CG  MET A 179       1.494  39.698 -47.753  0.00  0.00           C
ATOM   1300  SD  MET A 179       1.896  40.420 -49.378  0.00  0.00           S
ATOM   1301  CE  MET A 179       2.454  38.977 -50.354  0.00  0.00           C
ATOM   1302  N   ARG A 180      -0.297  40.487 -43.150  0.00  0.00           N
ATOM   1303  CA  ARG A 180      -0.801  41.205 -41.938  0.00  0.00           C
ATOM   1304  C   ARG A 180      -0.178  40.516 -40.721  0.00  0.00           C
ATOM   1305  O   ARG A 180      -0.190  39.280 -40.551  0.00  0.00           O
ATOM   1306  CB  ARG A 180      -2.318  41.191 -41.887  0.00  0.00           C
ATOM   1307  CG  ARG A 180      -2.876  42.041 -43.046  0.00  0.00           C
ATOM   1308  CD  ARG A 180      -4.366  42.237 -42.958  0.00  0.00           C
ATOM   1309  NE  ARG A 180      -5.100  40.907 -43.033  0.00  0.00           N
ATOM   1310  CZ  ARG A 180      -6.432  40.738 -42.976  0.00  0.00           C
ATOM   1311  NH1 ARG A 180      -7.300  41.751 -43.127  0.00  0.00           N
ATOM   1312  NH2 ARG A 180      -6.877  39.527 -42.795  0.00  0.00           N
ATOM   1313  N   SER A 181       0.345  41.432 -39.852  0.00  0.00           N
ATOM   1314  CA  SER A 181       0.852  41.099 -38.518  0.00  0.00           C
ATOM   1315  C   SER A 181      -0.351  40.640 -37.691  0.00  0.00           C
ATOM   1316  O   SER A 181      -1.498  41.172 -37.882  0.00  0.00           O
ATOM   1317  CB  SER A 181       1.382  42.344 -37.808  0.00  0.00           C
ATOM   1318  OG  SER A 181       2.567  42.806 -38.328  0.00  0.00           O
ATOM   1319  N   PRO A 182      -0.191  39.733 -36.811  0.00  0.00           N
ATOM   1320  CA  PRO A 182      -1.253  39.304 -35.832  0.00  0.00           C
ATOM   1321  C   PRO A 182      -1.192  40.119 -34.586  0.00  0.00           C
ATOM   1322  O   PRO A 182      -0.216  40.877 -34.390  0.00  0.00           O
ATOM   1323  CB  PRO A 182      -0.798  37.885 -35.537  0.00  0.00           C
ATOM   1324  CG  PRO A 182       0.733  38.008 -35.470  0.00  0.00           C
ATOM   1325  CD  PRO A 182       1.024  38.870 -36.660  0.00  0.00           C
ATOM   1326  N   VAL A 183      -2.241  40.018 -33.698  0.00  0.00           N
ATOM   1327  CA  VAL A 183      -2.421  40.885 -32.525  0.00  0.00           C
ATOM   1328  C   VAL A 183      -3.138  40.146 -31.408  0.00  0.00           C
ATOM   1329  O   VAL A 183      -4.042  39.389 -31.696  0.00  0.00           O
ATOM   1330  CB  VAL A 183      -2.982  42.278 -32.890  0.00  0.00           C
ATOM   1331  CG1 VAL A 183      -4.353  42.237 -33.539  0.00  0.00           C
ATOM   1332  CG2 VAL A 183      -2.961  43.204 -31.667  0.00  0.00           C
ATOM   1333  N   PHE A 184      -2.751  40.416 -30.147  0.00  0.00           N
ATOM   1334  CA  PHE A 184      -3.493  39.816 -29.027  0.00  0.00           C
ATOM   1335  C   PHE A 184      -4.906  40.486 -28.915  0.00  0.00           C
ATOM   1336  O   PHE A 184      -4.928  41.706 -28.841  0.00  0.00           O
ATOM   1337  CB  PHE A 184      -2.770  40.030 -27.659  0.00  0.00           C
ATOM   1338  CG  PHE A 184      -3.562  39.426 -26.453  0.00  0.00           C
ATOM   1339  CD1 PHE A 184      -4.179  40.319 -25.571  0.00  0.00           C
ATOM   1340  CD2 PHE A 184      -3.665  38.062 -26.273  0.00  0.00           C
ATOM   1341  CE1 PHE A 184      -4.946  39.794 -24.482  0.00  0.00           C
ATOM   1342  CE2 PHE A 184      -4.372  37.494 -25.176  0.00  0.00           C
ATOM   1343  CZ  PHE A 184      -4.988  38.355 -24.296  0.00  0.00           C
ATOM   1344  N   THR A 185      -5.994  39.745 -28.842  0.00  0.00           N
ATOM   1345  CA  THR A 185      -7.431  40.173 -28.872  0.00  0.00           C
ATOM   1346  C   THR A 185      -8.322  39.315 -27.929  0.00  0.00           C
ATOM   1347  O   THR A 185      -9.087  39.880 -27.181  0.00  0.00           O
ATOM   1348  CB  THR A 185      -7.983  40.050 -30.327  0.00  0.00           C
ATOM   1349  CG2 THR A 185      -7.783  41.194 -31.371  0.00  0.00           C
ATOM   1350  OG1 THR A 185      -7.496  38.870 -30.876  0.00  0.00           O
ATOM   1351  N   ASP A 186      -8.130  37.988 -27.886  0.00  0.00           N
ATOM   1352  CA  ASP A 186      -8.769  36.959 -27.046  0.00  0.00           C
ATOM   1353  C   ASP A 186      -8.082  35.558 -27.230  0.00  0.00           C
ATOM   1354  O   ASP A 186      -7.659  35.191 -28.305  0.00  0.00           O
ATOM   1355  CB  ASP A 186     -10.313  36.841 -27.096  0.00  0.00           C
ATOM   1356  CG  ASP A 186     -10.840  35.902 -25.989  0.00  0.00           C
ATOM   1357  OD1 ASP A 186     -11.550  34.917 -26.299  0.00  0.00           O
ATOM   1358  OD2 ASP A 186     -10.423  36.154 -24.813  0.00  0.00           O
ATOM   1359  N   ASN A 187      -7.993  34.835 -26.104  0.00  0.00           N
ATOM   1360  CA  ASN A 187      -7.342  33.557 -26.099  0.00  0.00           C
ATOM   1361  C   ASN A 187      -8.149  32.597 -25.201  0.00  0.00           C
ATOM   1362  O   ASN A 187      -7.629  31.722 -24.561  0.00  0.00           O
ATOM   1363  CB  ASN A 187      -5.940  33.804 -25.520  0.00  0.00           C
ATOM   1364  CG  ASN A 187      -5.997  34.200 -24.026  0.00  0.00           C
ATOM   1365  ND2 ASN A 187      -5.411  33.410 -23.139  0.00  0.00           N
ATOM   1366  OD1 ASN A 187      -6.649  35.190 -23.679  0.00  0.00           O
ATOM   1367  N   SER A 188      -9.472  32.807 -25.038  0.00  0.00           N
ATOM   1368  CA  SER A 188     -10.340  32.265 -23.955  0.00  0.00           C
ATOM   1369  C   SER A 188     -11.833  32.078 -24.316  0.00  0.00           C
ATOM   1370  O   SER A 188     -12.584  31.651 -23.449  0.00  0.00           O
ATOM   1371  CB  SER A 188     -10.161  33.150 -22.736  0.00  0.00           C
ATOM   1372  OG  SER A 188     -10.783  34.445 -22.783  0.00  0.00           O
ATOM   1373  N   SER A 189     -12.340  32.548 -25.479  0.00  0.00           N
ATOM   1374  CA  SER A 189     -13.762  32.168 -25.913  0.00  0.00           C
ATOM   1375  C   SER A 189     -13.814  30.673 -26.410  0.00  0.00           C
ATOM   1376  O   SER A 189     -13.134  30.334 -27.391  0.00  0.00           O
ATOM   1377  CB  SER A 189     -14.186  33.029 -27.118  0.00  0.00           C
ATOM   1378  OG  SER A 189     -14.120  34.412 -26.677  0.00  0.00           O
ATOM   1379  N   PRO A 190     -14.600  29.782 -25.659  0.00  0.00           N
ATOM   1380  CA  PRO A 190     -14.841  28.392 -26.050  0.00  0.00           C
ATOM   1381  C   PRO A 190     -15.615  28.213 -27.421  0.00  0.00           C
ATOM   1382  O   PRO A 190     -16.327  29.158 -27.763  0.00  0.00           O
ATOM   1383  CB  PRO A 190     -15.677  27.714 -24.960  0.00  0.00           C
ATOM   1384  CG  PRO A 190     -16.071  28.875 -24.092  0.00  0.00           C
ATOM   1385  CD  PRO A 190     -15.031  29.984 -24.306  0.00  0.00           C
ATOM   1386  N   PRO A 191     -15.467  27.130 -28.113  0.00  0.00           N
ATOM   1387  CA  PRO A 191     -16.146  26.834 -29.305  0.00  0.00           C
ATOM   1388  C   PRO A 191     -17.641  26.634 -29.070  0.00  0.00           C
ATOM   1389  O   PRO A 191     -18.089  26.477 -27.929  0.00  0.00           O
ATOM   1390  CB  PRO A 191     -15.491  25.486 -29.858  0.00  0.00           C
ATOM   1391  CG  PRO A 191     -14.623  24.921 -28.742  0.00  0.00           C
ATOM   1392  CD  PRO A 191     -14.432  26.107 -27.833  0.00  0.00           C
ATOM   1393  N   ALA A 192     -18.371  26.457 -30.226  0.00  0.00           N
ATOM   1394  CA  ALA A 192     -19.832  26.543 -30.345  0.00  0.00           C
ATOM   1395  C   ALA A 192     -20.408  25.085 -30.201  0.00  0.00           C
ATOM   1396  O   ALA A 192     -20.107  24.203 -30.998  0.00  0.00           O
ATOM   1397  CB  ALA A 192     -20.255  27.222 -31.632  0.00  0.00           C
ATOM   1398  N   VAL A 193     -21.243  24.880 -29.210  0.00  0.00           N
ATOM   1399  CA  VAL A 193     -22.113  23.722 -29.058  0.00  0.00           C
ATOM   1400  C   VAL A 193     -22.924  23.644 -30.276  0.00  0.00           C
ATOM   1401  O   VAL A 193     -23.499  24.625 -30.684  0.00  0.00           O
ATOM   1402  CB  VAL A 193     -23.111  23.766 -27.862  0.00  0.00           C
ATOM   1403  CG1 VAL A 193     -24.212  22.628 -27.921  0.00  0.00           C
ATOM   1404  CG2 VAL A 193     -22.374  23.606 -26.477  0.00  0.00           C
ATOM   1405  N   PRO A 194     -22.943  22.539 -30.999  0.00  0.00           N
ATOM   1406  CA  PRO A 194     -23.599  22.316 -32.252  0.00  0.00           C
ATOM   1407  C   PRO A 194     -24.997  21.705 -32.045  0.00  0.00           C
ATOM   1408  O   PRO A 194     -25.447  21.460 -30.886  0.00  0.00           O
ATOM   1409  CB  PRO A 194     -22.712  21.390 -32.963  0.00  0.00           C
ATOM   1410  CG  PRO A 194     -22.411  20.328 -31.883  0.00  0.00           C
ATOM   1411  CD  PRO A 194     -22.185  21.333 -30.746  0.00  0.00           C
ATOM   1412  N   GLN A 195     -25.677  21.391 -33.092  0.00  0.00           N
ATOM   1413  CA  GLN A 195     -27.036  20.767 -33.055  0.00  0.00           C
ATOM   1414  C   GLN A 195     -26.983  19.366 -32.428  0.00  0.00           C
ATOM   1415  O   GLN A 195     -27.870  18.950 -31.682  0.00  0.00           O
ATOM   1416  CB  GLN A 195     -27.593  20.750 -34.405  0.00  0.00           C
ATOM   1417  CG  GLN A 195     -28.795  19.864 -34.678  0.00  0.00           C
ATOM   1418  CD  GLN A 195     -29.352  20.123 -36.053  0.00  0.00           C
ATOM   1419  NE2 GLN A 195     -29.668  21.350 -36.307  0.00  0.00           N
ATOM   1420  OE1 GLN A 195     -29.503  19.183 -36.838  0.00  0.00           O
ATOM   1421  N   SER A 196     -26.030  18.588 -32.989  0.00  0.00           N
ATOM   1422  CA  SER A 196     -25.844  17.202 -32.595  0.00  0.00           C
ATOM   1423  C   SER A 196     -24.452  16.740 -32.176  0.00  0.00           C
ATOM   1424  O   SER A 196     -24.343  16.082 -31.142  0.00  0.00           O
ATOM   1425  CB  SER A 196     -26.311  16.431 -33.864  0.00  0.00           C
ATOM   1426  OG  SER A 196     -25.483  16.474 -35.041  0.00  0.00           O
ATOM   1427  N   PHE A 197     -23.469  17.008 -33.014  0.00  0.00           N
ATOM   1428  CA  PHE A 197     -22.051  16.517 -32.849  0.00  0.00           C
ATOM   1429  C   PHE A 197     -21.047  17.388 -33.565  0.00  0.00           C
ATOM   1430  O   PHE A 197     -21.153  17.678 -34.803  0.00  0.00           O
ATOM   1431  CB  PHE A 197     -21.882  15.043 -33.281  0.00  0.00           C
ATOM   1432  CG  PHE A 197     -20.506  14.356 -33.181  0.00  0.00           C
ATOM   1433  CD1 PHE A 197     -19.770  14.385 -32.030  0.00  0.00           C
ATOM   1434  CD2 PHE A 197     -20.041  13.681 -34.362  0.00  0.00           C
ATOM   1435  CE1 PHE A 197     -18.469  13.848 -32.071  0.00  0.00           C
ATOM   1436  CE2 PHE A 197     -18.819  13.087 -34.360  0.00  0.00           C
ATOM   1437  CZ  PHE A 197     -18.020  13.181 -33.226  0.00  0.00           C
ATOM   1438  N   GLN A 198     -19.890  17.695 -32.902  0.00  0.00           N
ATOM   1439  CA  GLN A 198     -18.725  18.283 -33.489  0.00  0.00           C
ATOM   1440  C   GLN A 198     -17.414  17.929 -32.769  0.00  0.00           C
ATOM   1441  O   GLN A 198     -17.371  17.638 -31.611  0.00  0.00           O
ATOM   1442  CB  GLN A 198     -18.874  19.824 -33.515  0.00  0.00           C
ATOM   1443  CG  GLN A 198     -19.583  20.390 -34.703  0.00  0.00           C
ATOM   1444  CD  GLN A 198     -19.002  20.072 -36.068  0.00  0.00           C
ATOM   1445  NE2 GLN A 198     -17.774  20.504 -36.375  0.00  0.00           N
ATOM   1446  OE1 GLN A 198     -19.638  19.361 -36.868  0.00  0.00           O
ATOM   1447  N   VAL A 199     -16.300  18.035 -33.535  0.00  0.00           N
ATOM   1448  CA  VAL A 199     -14.878  18.040 -33.024  0.00  0.00           C
ATOM   1449  C   VAL A 199     -14.155  19.380 -33.354  0.00  0.00           C
ATOM   1450  O   VAL A 199     -13.992  19.733 -34.517  0.00  0.00           O
ATOM   1451  CB  VAL A 199     -14.059  16.881 -33.589  0.00  0.00           C
ATOM   1452  CG1 VAL A 199     -12.698  16.749 -32.886  0.00  0.00           C
ATOM   1453  CG2 VAL A 199     -14.746  15.515 -33.737  0.00  0.00           C
ATOM   1454  N   ALA A 200     -13.704  20.021 -32.272  0.00  0.00           N
ATOM   1455  CA  ALA A 200     -13.035  21.371 -32.274  0.00  0.00           C
ATOM   1456  C   ALA A 200     -11.739  21.311 -31.426  0.00  0.00           C
ATOM   1457  O   ALA A 200     -11.297  20.265 -31.008  0.00  0.00           O
ATOM   1458  CB  ALA A 200     -14.046  22.392 -31.751  0.00  0.00           C
ATOM   1459  N   HIS A 201     -11.136  22.432 -31.197  0.00  0.00           N
ATOM   1460  CA  HIS A 201      -9.930  22.604 -30.423  0.00  0.00           C
ATOM   1461  C   HIS A 201     -10.000  23.933 -29.600  0.00  0.00           C
ATOM   1462  O   HIS A 201     -11.000  24.648 -29.686  0.00  0.00           O
ATOM   1463  CB  HIS A 201      -8.703  22.479 -31.402  0.00  0.00           C
ATOM   1464  CG  HIS A 201      -8.504  23.647 -32.303  0.00  0.00           C
ATOM   1465  CD2 HIS A 201      -7.381  23.888 -33.034  0.00  0.00           C
ATOM   1466  ND1 HIS A 201      -9.487  24.593 -32.718  0.00  0.00           N
ATOM   1467  CE1 HIS A 201      -8.900  25.305 -33.706  0.00  0.00           C
ATOM   1468  NE2 HIS A 201      -7.670  24.834 -33.978  0.00  0.00           N
ATOM   1469  N   LEU A 202      -8.899  24.293 -28.880  0.00  0.00           N
ATOM   1470  CA  LEU A 202      -8.840  25.284 -27.776  0.00  0.00           C
ATOM   1471  C   LEU A 202      -7.355  25.340 -27.364  0.00  0.00           C
ATOM   1472  O   LEU A 202      -6.919  24.888 -26.256  0.00  0.00           O
ATOM   1473  CB  LEU A 202      -9.904  25.072 -26.673  0.00  0.00           C
ATOM   1474  CG  LEU A 202      -9.793  25.857 -25.417  0.00  0.00           C
ATOM   1475  CD1 LEU A 202     -10.084  27.379 -25.728  0.00  0.00           C
ATOM   1476  CD2 LEU A 202     -10.867  25.358 -24.428  0.00  0.00           C
ATOM   1477  N   HIS A 203      -6.535  25.754 -28.362  0.00  0.00           N
ATOM   1478  CA  HIS A 203      -5.087  25.802 -28.418  0.00  0.00           C
ATOM   1479  C   HIS A 203      -4.437  27.177 -28.110  0.00  0.00           C
ATOM   1480  O   HIS A 203      -3.229  27.284 -28.112  0.00  0.00           O
ATOM   1481  CB  HIS A 203      -4.598  25.263 -29.767  0.00  0.00           C
ATOM   1482  CG  HIS A 203      -4.969  23.833 -30.036  0.00  0.00           C
ATOM   1483  CD2 HIS A 203      -5.572  22.974 -29.188  0.00  0.00           C
ATOM   1484  ND1 HIS A 203      -4.642  23.136 -31.145  0.00  0.00           N
ATOM   1485  CE1 HIS A 203      -5.097  21.883 -30.964  0.00  0.00           C
ATOM   1486  NE2 HIS A 203      -5.679  21.736 -29.781  0.00  0.00           N
ATOM   1487  N   ALA A 204      -5.287  28.230 -27.893  0.00  0.00           N
ATOM   1488  CA  ALA A 204      -4.939  29.659 -27.661  0.00  0.00           C
ATOM   1489  C   ALA A 204      -3.922  29.867 -26.599  0.00  0.00           C
ATOM   1490  O   ALA A 204      -3.878  29.029 -25.716  0.00  0.00           O
ATOM   1491  CB  ALA A 204      -6.275  30.268 -27.296  0.00  0.00           C
ATOM   1492  N   PRO A 205      -3.005  30.854 -26.619  0.00  0.00           N
ATOM   1493  CA  PRO A 205      -1.906  30.892 -25.581  0.00  0.00           C
ATOM   1494  C   PRO A 205      -2.398  30.942 -24.086  0.00  0.00           C
ATOM   1495  O   PRO A 205      -3.560  31.102 -23.858  0.00  0.00           O
ATOM   1496  CB  PRO A 205      -1.015  32.116 -25.920  0.00  0.00           C
ATOM   1497  CG  PRO A 205      -1.883  33.005 -26.839  0.00  0.00           C
ATOM   1498  CD  PRO A 205      -2.923  32.020 -27.505  0.00  0.00           C
ATOM   1499  N   THR A 206      -1.432  30.879 -23.131  0.00  0.00           N
ATOM   1500  CA  THR A 206      -1.634  30.850 -21.640  0.00  0.00           C
ATOM   1501  C   THR A 206      -2.599  31.841 -21.001  0.00  0.00           C
ATOM   1502  O   THR A 206      -2.614  33.009 -21.361  0.00  0.00           O
ATOM   1503  CB  THR A 206      -0.339  31.170 -20.916  0.00  0.00           C
ATOM   1504  CG2 THR A 206       0.615  29.989 -20.852  0.00  0.00           C
ATOM   1505  OG1 THR A 206       0.244  32.348 -21.517  0.00  0.00           O
ATOM   1506  N   GLY A 207      -3.289  31.313 -19.979  0.00  0.00           N
ATOM   1507  CA  GLY A 207      -4.391  31.975 -19.340  0.00  0.00           C
ATOM   1508  C   GLY A 207      -5.693  31.884 -20.107  0.00  0.00           C
ATOM   1509  O   GLY A 207      -6.319  32.919 -20.382  0.00  0.00           O
ATOM   1510  N   SER A 208      -6.100  30.722 -20.601  0.00  0.00           N
ATOM   1511  CA  SER A 208      -7.377  30.653 -21.391  0.00  0.00           C
ATOM   1512  C   SER A 208      -8.607  30.150 -20.611  0.00  0.00           C
ATOM   1513  O   SER A 208      -9.742  30.249 -21.045  0.00  0.00           O
ATOM   1514  CB  SER A 208      -7.182  29.797 -22.630  0.00  0.00           C
ATOM   1515  OG  SER A 208      -6.706  28.514 -22.395  0.00  0.00           O
ATOM   1516  N   GLY A 209      -8.513  29.560 -19.428  0.00  0.00           N
ATOM   1517  CA  GLY A 209      -9.623  28.951 -18.628  0.00  0.00           C
ATOM   1518  C   GLY A 209     -10.049  27.542 -19.111  0.00  0.00           C
ATOM   1519  O   GLY A 209     -11.151  27.060 -18.813  0.00  0.00           O
ATOM   1520  N   LYS A 210      -9.159  26.915 -19.907  0.00  0.00           N
ATOM   1521  CA  LYS A 210      -9.476  25.717 -20.573  0.00  0.00           C
ATOM   1522  C   LYS A 210      -9.880  24.526 -19.712  0.00  0.00           C
ATOM   1523  O   LYS A 210     -10.791  23.772 -20.152  0.00  0.00           O
ATOM   1524  CB  LYS A 210      -8.374  25.276 -21.510  0.00  0.00           C
ATOM   1525  CG  LYS A 210      -7.044  25.188 -20.807  0.00  0.00           C
ATOM   1526  CD  LYS A 210      -5.958  24.695 -21.848  0.00  0.00           C
ATOM   1527  CE  LYS A 210      -4.534  24.766 -21.262  0.00  0.00           C
ATOM   1528  NZ  LYS A 210      -4.352  23.887 -20.118  0.00  0.00           N
ATOM   1529  N   SER A 211      -9.363  24.328 -18.484  0.00  0.00           N
ATOM   1530  CA  SER A 211      -9.721  23.192 -17.608  0.00  0.00           C
ATOM   1531  C   SER A 211     -10.621  23.492 -16.418  0.00  0.00           C
ATOM   1532  O   SER A 211     -10.903  22.660 -15.633  0.00  0.00           O
ATOM   1533  CB  SER A 211      -8.396  22.510 -17.101  0.00  0.00           C
ATOM   1534  OG  SER A 211      -7.223  22.974 -17.711  0.00  0.00           O
ATOM   1535  N   THR A 212     -10.964  24.736 -16.285  0.00  0.00           N
ATOM   1536  CA  THR A 212     -11.730  25.423 -15.178  0.00  0.00           C
ATOM   1537  C   THR A 212     -12.944  26.183 -15.684  0.00  0.00           C
ATOM   1538  O   THR A 212     -14.080  25.677 -15.741  0.00  0.00           O
ATOM   1539  CB  THR A 212     -10.780  26.387 -14.388  0.00  0.00           C
ATOM   1540  CG2 THR A 212      -9.801  25.491 -13.644  0.00  0.00           C
ATOM   1541  OG1 THR A 212     -10.029  27.178 -15.201  0.00  0.00           O
ATOM   1542  N   LYS A 213     -12.797  27.352 -16.222  0.00  0.00           N
ATOM   1543  CA  LYS A 213     -13.881  28.179 -16.632  0.00  0.00           C
ATOM   1544  C   LYS A 213     -14.700  27.603 -17.767  0.00  0.00           C
ATOM   1545  O   LYS A 213     -15.890  27.596 -17.674  0.00  0.00           O
ATOM   1546  CB  LYS A 213     -13.328  29.535 -17.072  0.00  0.00           C
ATOM   1547  CG  LYS A 213     -12.534  30.220 -15.926  0.00  0.00           C
ATOM   1548  CD  LYS A 213     -12.447  31.720 -16.315  0.00  0.00           C
ATOM   1549  CE  LYS A 213     -11.695  32.465 -15.219  0.00  0.00           C
ATOM   1550  NZ  LYS A 213     -11.415  33.794 -15.723  0.00  0.00           N
ATOM   1551  N   VAL A 214     -14.092  27.019 -18.771  0.00  0.00           N
ATOM   1552  CA  VAL A 214     -14.723  26.436 -19.967  0.00  0.00           C
ATOM   1553  C   VAL A 214     -15.651  25.251 -19.605  0.00  0.00           C
ATOM   1554  O   VAL A 214     -16.857  25.309 -19.947  0.00  0.00           O
ATOM   1555  CB  VAL A 214     -13.765  26.136 -21.144  0.00  0.00           C
ATOM   1556  CG1 VAL A 214     -14.473  25.330 -22.296  0.00  0.00           C
ATOM   1557  CG2 VAL A 214     -13.216  27.463 -21.747  0.00  0.00           C
ATOM   1558  N   PRO A 215     -15.205  24.255 -18.760  0.00  0.00           N
ATOM   1559  CA  PRO A 215     -16.093  23.284 -18.049  0.00  0.00           C
ATOM   1560  C   PRO A 215     -17.233  23.949 -17.238  0.00  0.00           C
ATOM   1561  O   PRO A 215     -18.364  23.535 -17.366  0.00  0.00           O
ATOM   1562  CB  PRO A 215     -15.090  22.551 -17.246  0.00  0.00           C
ATOM   1563  CG  PRO A 215     -13.806  22.456 -18.156  0.00  0.00           C
ATOM   1564  CD  PRO A 215     -13.814  23.858 -18.707  0.00  0.00           C
ATOM   1565  N   ALA A 216     -16.906  24.978 -16.375  0.00  0.00           N
ATOM   1566  CA  ALA A 216     -17.921  25.707 -15.576  0.00  0.00           C
ATOM   1567  C   ALA A 216     -19.050  26.383 -16.412  0.00  0.00           C
ATOM   1568  O   ALA A 216     -20.227  26.259 -16.085  0.00  0.00           O
ATOM   1569  CB  ALA A 216     -17.263  26.640 -14.531  0.00  0.00           C
ATOM   1570  N   ALA A 217     -18.754  26.872 -17.588  0.00  0.00           N
ATOM   1571  CA  ALA A 217     -19.659  27.478 -18.543  0.00  0.00           C
ATOM   1572  C   ALA A 217     -20.566  26.442 -19.150  0.00  0.00           C
ATOM   1573  O   ALA A 217     -21.821  26.574 -19.193  0.00  0.00           O
ATOM   1574  CB  ALA A 217     -18.813  28.241 -19.594  0.00  0.00           C
ATOM   1575  N   TYR A 218     -19.961  25.377 -19.645  0.00  0.00           N
ATOM   1576  CA  TYR A 218     -20.694  24.308 -20.298  0.00  0.00           C
ATOM   1577  C   TYR A 218     -21.599  23.531 -19.299  0.00  0.00           C
ATOM   1578  O   TYR A 218     -22.774  23.132 -19.551  0.00  0.00           O
ATOM   1579  CB  TYR A 218     -19.655  23.285 -20.857  0.00  0.00           C
ATOM   1580  CG  TYR A 218     -19.042  23.686 -22.200  0.00  0.00           C
ATOM   1581  CD1 TYR A 218     -19.726  24.449 -23.154  0.00  0.00           C
ATOM   1582  CD2 TYR A 218     -17.765  23.197 -22.456  0.00  0.00           C
ATOM   1583  CE1 TYR A 218     -19.104  24.829 -24.360  0.00  0.00           C
ATOM   1584  CE2 TYR A 218     -17.105  23.471 -23.727  0.00  0.00           C
ATOM   1585  CZ  TYR A 218     -17.825  24.309 -24.616  0.00  0.00           C
ATOM   1586  OH  TYR A 218     -17.176  24.803 -25.722  0.00  0.00           O
ATOM   1587  N   ALA A 219     -21.200  23.387 -18.051  0.00  0.00           N
ATOM   1588  CA  ALA A 219     -22.016  22.789 -16.970  0.00  0.00           C
ATOM   1589  C   ALA A 219     -23.225  23.650 -16.550  0.00  0.00           C
ATOM   1590  O   ALA A 219     -24.352  23.192 -16.513  0.00  0.00           O
ATOM   1591  CB  ALA A 219     -21.046  22.421 -15.777  0.00  0.00           C
ATOM   1592  N   ALA A 220     -22.954  24.950 -16.241  0.00  0.00           N
ATOM   1593  CA  ALA A 220     -23.891  25.971 -15.905  0.00  0.00           C
ATOM   1594  C   ALA A 220     -24.860  26.281 -17.048  0.00  0.00           C
ATOM   1595  O   ALA A 220     -26.009  26.738 -16.774  0.00  0.00           O
ATOM   1596  CB  ALA A 220     -23.063  27.183 -15.416  0.00  0.00           C
ATOM   1597  N   GLN A 221     -24.486  25.832 -18.259  0.00  0.00           N
ATOM   1598  CA  GLN A 221     -25.433  25.915 -19.387  0.00  0.00           C
ATOM   1599  C   GLN A 221     -26.363  24.646 -19.602  0.00  0.00           C
ATOM   1600  O   GLN A 221     -27.214  24.665 -20.515  0.00  0.00           O
ATOM   1601  CB  GLN A 221     -24.747  26.190 -20.684  0.00  0.00           C
ATOM   1602  CG  GLN A 221     -24.488  27.641 -20.834  0.00  0.00           C
ATOM   1603  CD  GLN A 221     -23.364  28.020 -21.762  0.00  0.00           C
ATOM   1604  NE2 GLN A 221     -22.267  28.754 -21.422  0.00  0.00           N
ATOM   1605  OE1 GLN A 221     -23.284  27.497 -22.887  0.00  0.00           O
ATOM   1606  N   GLY A 222     -26.308  23.643 -18.705  0.00  0.00           N
ATOM   1607  CA  GLY A 222     -27.425  22.639 -18.704  0.00  0.00           C
ATOM   1608  C   GLY A 222     -27.050  21.245 -19.146  0.00  0.00           C
ATOM   1609  O   GLY A 222     -27.892  20.384 -19.149  0.00  0.00           O
ATOM   1610  N   TYR A 223     -25.727  21.031 -19.492  0.00  0.00           N
ATOM   1611  CA  TYR A 223     -25.169  19.777 -19.894  0.00  0.00           C
ATOM   1612  C   TYR A 223     -24.233  19.153 -18.753  0.00  0.00           C
ATOM   1613  O   TYR A 223     -24.004  19.706 -17.685  0.00  0.00           O
ATOM   1614  CB  TYR A 223     -24.239  20.028 -20.996  0.00  0.00           C
ATOM   1615  CG  TYR A 223     -24.976  20.579 -22.238  0.00  0.00           C
ATOM   1616  CD1 TYR A 223     -25.856  19.819 -22.993  0.00  0.00           C
ATOM   1617  CD2 TYR A 223     -24.714  21.980 -22.577  0.00  0.00           C
ATOM   1618  CE1 TYR A 223     -26.532  20.373 -24.050  0.00  0.00           C
ATOM   1619  CE2 TYR A 223     -25.453  22.532 -23.583  0.00  0.00           C
ATOM   1620  CZ  TYR A 223     -26.410  21.751 -24.316  0.00  0.00           C
ATOM   1621  OH  TYR A 223     -27.210  22.279 -25.275  0.00  0.00           O
ATOM   1622  N   LYS A 224     -23.693  17.942 -18.990  0.00  0.00           N
ATOM   1623  CA  LYS A 224     -22.753  17.208 -18.136  0.00  0.00           C
ATOM   1624  C   LYS A 224     -21.382  17.286 -18.812  0.00  0.00           C
ATOM   1625  O   LYS A 224     -21.347  17.222 -20.054  0.00  0.00           O
ATOM   1626  CB  LYS A 224     -23.221  15.762 -17.971  0.00  0.00           C
ATOM   1627  CG  LYS A 224     -24.398  15.527 -17.092  0.00  0.00           C
ATOM   1628  CD  LYS A 224     -24.737  14.053 -16.996  0.00  0.00           C
ATOM   1629  CE  LYS A 224     -25.141  13.408 -18.420  0.00  0.00           C
ATOM   1630  NZ  LYS A 224     -26.065  14.228 -19.265  0.00  0.00           N
ATOM   1631  N   VAL A 225     -20.327  17.417 -18.093  0.00  0.00           N
ATOM   1632  CA  VAL A 225     -18.994  17.578 -18.611  0.00  0.00           C
ATOM   1633  C   VAL A 225     -17.982  16.482 -18.130  0.00  0.00           C
ATOM   1634  O   VAL A 225     -17.952  16.301 -16.924  0.00  0.00           O
ATOM   1635  CB  VAL A 225     -18.442  18.966 -18.275  0.00  0.00           C
ATOM   1636  CG1 VAL A 225     -17.009  19.184 -18.831  0.00  0.00           C
ATOM   1637  CG2 VAL A 225     -19.305  20.016 -18.911  0.00  0.00           C
ATOM   1638  N   LEU A 226     -17.188  15.955 -19.056  0.00  0.00           N
ATOM   1639  CA  LEU A 226     -15.987  15.146 -18.807  0.00  0.00           C
ATOM   1640  C   LEU A 226     -14.736  15.917 -19.196  0.00  0.00           C
ATOM   1641  O   LEU A 226     -14.691  16.394 -20.351  0.00  0.00           O
ATOM   1642  CB  LEU A 226     -16.203  13.823 -19.451  0.00  0.00           C
ATOM   1643  CG  LEU A 226     -15.040  12.809 -19.424  0.00  0.00           C
ATOM   1644  CD1 LEU A 226     -14.529  12.634 -17.990  0.00  0.00           C
ATOM   1645  CD2 LEU A 226     -15.555  11.460 -19.829  0.00  0.00           C
ATOM   1646  N   VAL A 227     -13.718  15.954 -18.348  0.00  0.00           N
ATOM   1647  CA  VAL A 227     -12.361  16.602 -18.609  0.00  0.00           C
ATOM   1648  C   VAL A 227     -11.227  15.544 -18.261  0.00  0.00           C
ATOM   1649  O   VAL A 227     -11.163  15.032 -17.134  0.00  0.00           O
ATOM   1650  CB  VAL A 227     -12.022  17.837 -17.724  0.00  0.00           C
ATOM   1651  CG1 VAL A 227     -10.730  18.538 -18.199  0.00  0.00           C
ATOM   1652  CG2 VAL A 227     -13.050  18.939 -17.812  0.00  0.00           C
ATOM   1653  N   LEU A 228     -10.368  15.335 -19.232  0.00  0.00           N
ATOM   1654  CA  LEU A 228      -9.209  14.458 -18.971  0.00  0.00           C
ATOM   1655  C   LEU A 228      -7.926  15.308 -18.969  0.00  0.00           C
ATOM   1656  O   LEU A 228      -7.856  16.261 -19.735  0.00  0.00           O
ATOM   1657  CB  LEU A 228      -9.145  13.477 -20.124  0.00  0.00           C
ATOM   1658  CG  LEU A 228     -10.450  12.667 -20.305  0.00  0.00           C
ATOM   1659  CD1 LEU A 228     -10.334  11.776 -21.561  0.00  0.00           C
ATOM   1660  CD2 LEU A 228     -10.859  11.775 -19.089  0.00  0.00           C
ATOM   1661  N   ASN A 229      -6.972  15.001 -18.122  0.00  0.00           N
ATOM   1662  CA  ASN A 229      -5.696  15.827 -17.996  0.00  0.00           C
ATOM   1663  C   ASN A 229      -4.562  14.751 -17.601  0.00  0.00           C
ATOM   1664  O   ASN A 229      -4.757  13.827 -16.830  0.00  0.00           O
ATOM   1665  CB  ASN A 229      -5.976  16.944 -16.947  0.00  0.00           C
ATOM   1666  CG  ASN A 229      -4.652  17.802 -16.713  0.00  0.00           C
ATOM   1667  ND2 ASN A 229      -4.578  19.068 -16.976  0.00  0.00           N
ATOM   1668  OD1 ASN A 229      -3.749  17.246 -16.162  0.00  0.00           O
ATOM   1669  N   PRO A 230      -3.319  14.911 -18.171  0.00  0.00           N
ATOM   1670  CA  PRO A 230      -2.195  13.966 -17.928  0.00  0.00           C
ATOM   1671  C   PRO A 230      -1.581  14.046 -16.433  0.00  0.00           C
ATOM   1672  O   PRO A 230      -0.605  13.331 -16.051  0.00  0.00           O
ATOM   1673  CB  PRO A 230      -1.114  14.346 -18.897  0.00  0.00           C
ATOM   1674  CG  PRO A 230      -1.352  15.817 -19.159  0.00  0.00           C
ATOM   1675  CD  PRO A 230      -2.822  16.040 -18.980  0.00  0.00           C
ATOM   1676  N   SER A 231      -1.974  14.954 -15.635  0.00  0.00           N
ATOM   1677  CA  SER A 231      -1.563  15.179 -14.245  0.00  0.00           C
ATOM   1678  C   SER A 231      -2.633  14.901 -13.252  0.00  0.00           C
ATOM   1679  O   SER A 231      -3.735  15.504 -13.240  0.00  0.00           O
ATOM   1680  CB  SER A 231      -1.205  16.685 -14.068  0.00  0.00           C
ATOM   1681  OG  SER A 231      -0.565  16.907 -12.785  0.00  0.00           O
ATOM   1682  N   VAL A 232      -2.464  13.830 -12.490  0.00  0.00           N
ATOM   1683  CA  VAL A 232      -3.310  13.496 -11.340  0.00  0.00           C
ATOM   1684  C   VAL A 232      -3.180  14.654 -10.296  0.00  0.00           C
ATOM   1685  O   VAL A 232      -4.074  14.700  -9.517  0.00  0.00           O
ATOM   1686  CB  VAL A 232      -2.816  12.099 -10.763  0.00  0.00           C
ATOM   1687  CG1 VAL A 232      -3.415  11.833  -9.396  0.00  0.00           C
ATOM   1688  CG2 VAL A 232      -2.958  11.020 -11.761  0.00  0.00           C
ATOM   1689  N   ALA A 233      -2.112  15.489 -10.243  0.00  0.00           N
ATOM   1690  CA  ALA A 233      -2.128  16.670  -9.283  0.00  0.00           C
ATOM   1691  C   ALA A 233      -3.014  17.820  -9.871  0.00  0.00           C
ATOM   1692  O   ALA A 233      -3.819  18.406  -9.128  0.00  0.00           O
ATOM   1693  CB  ALA A 233      -0.718  17.137  -9.075  0.00  0.00           C
ATOM   1694  N   ALA A 234      -2.992  18.083 -11.177  0.00  0.00           N
ATOM   1695  CA  ALA A 234      -3.886  19.053 -11.806  0.00  0.00           C
ATOM   1696  C   ALA A 234      -5.423  18.755 -11.689  0.00  0.00           C
ATOM   1697  O   ALA A 234      -6.255  19.617 -11.311  0.00  0.00           O
ATOM   1698  CB  ALA A 234      -3.390  19.394 -13.222  0.00  0.00           C
ATOM   1699  N   THR A 235      -5.729  17.502 -11.991  0.00  0.00           N
ATOM   1700  CA  THR A 235      -7.028  16.848 -11.671  0.00  0.00           C
ATOM   1701  C   THR A 235      -7.554  17.281 -10.329  0.00  0.00           C
ATOM   1702  O   THR A 235      -8.625  17.882 -10.320  0.00  0.00           O
ATOM   1703  CB  THR A 235      -6.821  15.354 -11.721  0.00  0.00           C
ATOM   1704  CG2 THR A 235      -8.108  14.601 -11.444  0.00  0.00           C
ATOM   1705  OG1 THR A 235      -6.517  15.120 -13.093  0.00  0.00           O
ATOM   1706  N   LEU A 236      -6.826  17.115  -9.268  0.00  0.00           N
ATOM   1707  CA  LEU A 236      -7.363  17.428  -7.912  0.00  0.00           C
ATOM   1708  C   LEU A 236      -7.419  18.882  -7.663  0.00  0.00           C
ATOM   1709  O   LEU A 236      -8.346  19.384  -7.006  0.00  0.00           O
ATOM   1710  CB  LEU A 236      -6.448  16.750  -6.813  0.00  0.00           C
ATOM   1711  CG  LEU A 236      -6.481  15.189  -6.747  0.00  0.00           C
ATOM   1712  CD1 LEU A 236      -5.570  14.619  -5.641  0.00  0.00           C
ATOM   1713  CD2 LEU A 236      -7.925  14.542  -6.560  0.00  0.00           C
ATOM   1714  N   GLY A 237      -6.472  19.692  -8.211  0.00  0.00           N
ATOM   1715  CA  GLY A 237      -6.275  21.134  -7.995  0.00  0.00           C
ATOM   1716  C   GLY A 237      -7.296  21.945  -8.817  0.00  0.00           C
ATOM   1717  O   GLY A 237      -7.523  23.074  -8.461  0.00  0.00           O
ATOM   1718  N   PHE A 238      -7.906  21.361  -9.879  0.00  0.00           N
ATOM   1719  CA  PHE A 238      -9.067  21.916 -10.737  0.00  0.00           C
ATOM   1720  C   PHE A 238     -10.402  21.390 -10.177  0.00  0.00           C
ATOM   1721  O   PHE A 238     -11.356  22.152 -10.203  0.00  0.00           O
ATOM   1722  CB  PHE A 238      -8.804  21.496 -12.143  0.00  0.00           C
ATOM   1723  CG  PHE A 238      -7.590  22.190 -12.818  0.00  0.00           C
ATOM   1724  CD1 PHE A 238      -7.260  23.570 -12.682  0.00  0.00           C
ATOM   1725  CD2 PHE A 238      -6.898  21.373 -13.717  0.00  0.00           C
ATOM   1726  CE1 PHE A 238      -6.081  24.058 -13.319  0.00  0.00           C
ATOM   1727  CE2 PHE A 238      -5.831  21.888 -14.455  0.00  0.00           C
ATOM   1728  CZ  PHE A 238      -5.417  23.226 -14.232  0.00  0.00           C
ATOM   1729  N   GLY A 239     -10.469  20.183  -9.587  0.00  0.00           N
ATOM   1730  CA  GLY A 239     -11.707  19.828  -8.834  0.00  0.00           C
ATOM   1731  C   GLY A 239     -12.023  20.720  -7.603  0.00  0.00           C
ATOM   1732  O   GLY A 239     -13.134  21.074  -7.350  0.00  0.00           O
ATOM   1733  N   ALA A 240     -10.951  21.171  -6.897  0.00  0.00           N
ATOM   1734  CA  ALA A 240     -10.926  22.194  -5.834  0.00  0.00           C
ATOM   1735  C   ALA A 240     -11.320  23.616  -6.310  0.00  0.00           C
ATOM   1736  O   ALA A 240     -11.920  24.292  -5.483  0.00  0.00           O
ATOM   1737  CB  ALA A 240      -9.546  22.106  -5.259  0.00  0.00           C
ATOM   1738  N   TYR A 241     -10.864  23.980  -7.461  0.00  0.00           N
ATOM   1739  CA  TYR A 241     -11.311  25.219  -8.095  0.00  0.00           C
ATOM   1740  C   TYR A 241     -12.853  25.084  -8.335  0.00  0.00           C
ATOM   1741  O   TYR A 241     -13.673  26.045  -8.243  0.00  0.00           O
ATOM   1742  CB  TYR A 241     -10.516  25.440  -9.414  0.00  0.00           C
ATOM   1743  CG  TYR A 241     -11.081  26.634 -10.114  0.00  0.00           C
ATOM   1744  CD1 TYR A 241     -12.098  26.453 -11.088  0.00  0.00           C
ATOM   1745  CD2 TYR A 241     -10.763  27.930  -9.641  0.00  0.00           C
ATOM   1746  CE1 TYR A 241     -12.842  27.555 -11.573  0.00  0.00           C
ATOM   1747  CE2 TYR A 241     -11.412  29.076 -10.238  0.00  0.00           C
ATOM   1748  CZ  TYR A 241     -12.461  28.840 -11.157  0.00  0.00           C
ATOM   1749  OH  TYR A 241     -13.273  29.828 -11.515  0.00  0.00           O
ATOM   1750  N   MET A 242     -13.346  23.896  -8.860  0.00  0.00           N
ATOM   1751  CA  MET A 242     -14.733  23.731  -9.237  0.00  0.00           C
ATOM   1752  C   MET A 242     -15.643  23.487  -8.045  0.00  0.00           C
ATOM   1753  O   MET A 242     -16.868  23.753  -8.092  0.00  0.00           O
ATOM   1754  CB  MET A 242     -14.765  22.587 -10.220  0.00  0.00           C
ATOM   1755  CG  MET A 242     -16.034  22.205 -10.971  0.00  0.00           C
ATOM   1756  SD  MET A 242     -16.617  23.560 -11.964  0.00  0.00           S
ATOM   1757  CE  MET A 242     -15.285  23.931 -13.088  0.00  0.00           C
ATOM   1758  N   SER A 243     -15.140  23.064  -6.866  0.00  0.00           N
ATOM   1759  CA  SER A 243     -16.002  23.111  -5.639  0.00  0.00           C
ATOM   1760  C   SER A 243     -16.224  24.617  -5.251  0.00  0.00           C
ATOM   1761  O   SER A 243     -16.923  24.836  -4.258  0.00  0.00           O
ATOM   1762  CB  SER A 243     -15.473  22.364  -4.457  0.00  0.00           C
ATOM   1763  OG  SER A 243     -15.034  21.096  -4.785  0.00  0.00           O
ATOM   1764  N   LYS A 244     -15.594  25.626  -5.820  0.00  0.00           N
ATOM   1765  CA  LYS A 244     -15.744  27.039  -5.514  0.00  0.00           C
ATOM   1766  C   LYS A 244     -16.533  27.784  -6.681  0.00  0.00           C
ATOM   1767  O   LYS A 244     -17.053  28.856  -6.384  0.00  0.00           O
ATOM   1768  CB  LYS A 244     -14.330  27.597  -5.152  0.00  0.00           C
ATOM   1769  CG  LYS A 244     -14.295  29.128  -4.907  0.00  0.00           C
ATOM   1770  CD  LYS A 244     -12.803  29.537  -4.876  0.00  0.00           C
ATOM   1771  CE  LYS A 244     -12.709  30.950  -4.331  0.00  0.00           C
ATOM   1772  NZ  LYS A 244     -13.091  31.057  -2.872  0.00  0.00           N
ATOM   1773  N   ALA A 245     -16.532  27.222  -7.908  0.00  0.00           N
ATOM   1774  CA  ALA A 245     -17.390  27.655  -9.012  0.00  0.00           C
ATOM   1775  C   ALA A 245     -18.814  27.190  -8.740  0.00  0.00           C
ATOM   1776  O   ALA A 245     -19.831  27.880  -8.704  0.00  0.00           O
ATOM   1777  CB  ALA A 245     -16.882  27.214 -10.312  0.00  0.00           C
ATOM   1778  N   HIS A 246     -18.898  25.870  -8.516  0.00  0.00           N
ATOM   1779  CA  HIS A 246     -20.218  25.207  -8.327  0.00  0.00           C
ATOM   1780  C   HIS A 246     -20.467  24.848  -6.827  0.00  0.00           C
ATOM   1781  O   HIS A 246     -19.501  24.695  -6.091  0.00  0.00           O
ATOM   1782  CB  HIS A 246     -20.424  24.072  -9.311  0.00  0.00           C
ATOM   1783  CG  HIS A 246     -20.907  24.500 -10.669  0.00  0.00           C
ATOM   1784  CD2 HIS A 246     -20.275  25.375 -11.462  0.00  0.00           C
ATOM   1785  ND1 HIS A 246     -21.985  23.985 -11.346  0.00  0.00           N
ATOM   1786  CE1 HIS A 246     -21.922  24.447 -12.578  0.00  0.00           C
ATOM   1787  NE2 HIS A 246     -20.936  25.386 -12.674  0.00  0.00           N
ATOM   1788  N   GLY A 247     -21.672  24.994  -6.315  0.00  0.00           N
ATOM   1789  CA  GLY A 247     -22.034  24.804  -4.960  0.00  0.00           C
ATOM   1790  C   GLY A 247     -22.283  23.320  -4.581  0.00  0.00           C
ATOM   1791  O   GLY A 247     -23.455  22.990  -4.445  0.00  0.00           O
ATOM   1792  N   ILE A 248     -21.223  22.482  -4.612  0.00  0.00           N
ATOM   1793  CA  ILE A 248     -21.211  21.014  -4.576  0.00  0.00           C
ATOM   1794  C   ILE A 248     -19.839  20.663  -5.082  0.00  0.00           C
ATOM   1795  O   ILE A 248     -19.236  21.327  -5.952  0.00  0.00           O
ATOM   1796  CB  ILE A 248     -22.287  20.290  -5.421  0.00  0.00           C
ATOM   1797  CG1 ILE A 248     -22.397  18.753  -5.423  0.00  0.00           C
ATOM   1798  CG2 ILE A 248     -22.103  20.657  -6.907  0.00  0.00           C
ATOM   1799  CD1 ILE A 248     -22.844  18.303  -4.079  0.00  0.00           C
ATOM   1800  N   ASP A 249     -19.271  19.591  -4.496  0.00  0.00           N
ATOM   1801  CA  ASP A 249     -17.906  19.093  -4.868  0.00  0.00           C
ATOM   1802  C   ASP A 249     -18.072  18.148  -6.043  0.00  0.00           C
ATOM   1803  O   ASP A 249     -18.983  17.317  -6.062  0.00  0.00           O
ATOM   1804  CB  ASP A 249     -17.212  18.404  -3.741  0.00  0.00           C
ATOM   1805  CG  ASP A 249     -16.808  19.360  -2.666  0.00  0.00           C
ATOM   1806  OD1 ASP A 249     -15.575  19.543  -2.557  0.00  0.00           O
ATOM   1807  OD2 ASP A 249     -17.655  19.712  -1.803  0.00  0.00           O
ATOM   1808  N   PRO A 250     -17.193  18.251  -7.089  0.00  0.00           N
ATOM   1809  CA  PRO A 250     -17.505  17.555  -8.325  0.00  0.00           C
ATOM   1810  C   PRO A 250     -17.045  16.051  -8.269  0.00  0.00           C
ATOM   1811  O   PRO A 250     -16.394  15.675  -7.255  0.00  0.00           O
ATOM   1812  CB  PRO A 250     -16.784  18.219  -9.449  0.00  0.00           C
ATOM   1813  CG  PRO A 250     -15.609  18.826  -8.758  0.00  0.00           C
ATOM   1814  CD  PRO A 250     -16.033  19.100  -7.309  0.00  0.00           C
ATOM   1815  N   ASN A 251     -17.561  15.284  -9.229  0.00  0.00           N
ATOM   1816  CA  ASN A 251     -17.002  13.937  -9.493  0.00  0.00           C
ATOM   1817  C   ASN A 251     -15.521  13.930  -9.921  0.00  0.00           C
ATOM   1818  O   ASN A 251     -15.107  14.624 -10.825  0.00  0.00           O
ATOM   1819  CB  ASN A 251     -17.742  13.297 -10.651  0.00  0.00           C
ATOM   1820  CG  ASN A 251     -19.232  13.540 -10.613  0.00  0.00           C
ATOM   1821  ND2 ASN A 251     -19.635  14.627 -11.294  0.00  0.00           N
ATOM   1822  OD1 ASN A 251     -20.008  12.790 -10.012  0.00  0.00           O
ATOM   1823  N   ILE A 252     -14.722  13.074  -9.244  0.00  0.00           N
ATOM   1824  CA  ILE A 252     -13.269  13.117  -9.416  0.00  0.00           C
ATOM   1825  C   ILE A 252     -12.821  11.638  -9.448  0.00  0.00           C
ATOM   1826  O   ILE A 252     -13.091  10.875  -8.542  0.00  0.00           O
ATOM   1827  CB  ILE A 252     -12.573  13.869  -8.206  0.00  0.00           C
ATOM   1828  CG1 ILE A 252     -13.063  15.309  -8.172  0.00  0.00           C
ATOM   1829  CG2 ILE A 252     -10.995  13.800  -8.518  0.00  0.00           C
ATOM   1830  CD1 ILE A 252     -12.551  16.154  -6.927  0.00  0.00           C
ATOM   1831  N   ARG A 253     -11.982  11.280 -10.364  0.00  0.00           N
ATOM   1832  CA  ARG A 253     -11.508   9.912 -10.608  0.00  0.00           C
ATOM   1833  C   ARG A 253      -9.976   9.913 -10.631  0.00  0.00           C
ATOM   1834  O   ARG A 253      -9.349  10.532 -11.471  0.00  0.00           O
ATOM   1835  CB  ARG A 253     -12.034   9.234 -11.856  0.00  0.00           C
ATOM   1836  CG  ARG A 253     -13.569   9.121 -11.853  0.00  0.00           C
ATOM   1837  CD  ARG A 253     -14.102   8.350 -13.062  0.00  0.00           C
ATOM   1838  NE  ARG A 253     -14.263   6.889 -12.800  0.00  0.00           N
ATOM   1839  CZ  ARG A 253     -15.386   6.341 -12.312  0.00  0.00           C
ATOM   1840  NH1 ARG A 253     -16.410   6.967 -11.741  0.00  0.00           N
ATOM   1841  NH2 ARG A 253     -15.534   4.991 -12.255  0.00  0.00           N
ATOM   1842  N   THR A 254      -9.317   9.219  -9.758  0.00  0.00           N
ATOM   1843  CA  THR A 254      -7.848   9.058  -9.710  0.00  0.00           C
ATOM   1844  C   THR A 254      -7.609   7.689  -9.050  0.00  0.00           C
ATOM   1845  O   THR A 254      -8.445   6.998  -8.504  0.00  0.00           O
ATOM   1846  CB  THR A 254      -7.129  10.071  -8.902  0.00  0.00           C
ATOM   1847  CG2 THR A 254      -7.284  11.512  -9.349  0.00  0.00           C
ATOM   1848  OG1 THR A 254      -7.457   9.969  -7.567  0.00  0.00           O
ATOM   1849  N   GLY A 255      -6.325   7.227  -9.152  0.00  0.00           N
ATOM   1850  CA  GLY A 255      -5.924   6.151  -8.237  0.00  0.00           C
ATOM   1851  C   GLY A 255      -5.515   6.482  -6.808  0.00  0.00           C
ATOM   1852  O   GLY A 255      -5.169   5.645  -5.940  0.00  0.00           O
ATOM   1853  N   VAL A 256      -5.585   7.792  -6.483  0.00  0.00           N
ATOM   1854  CA  VAL A 256      -5.555   8.387  -5.076  0.00  0.00           C
ATOM   1855  C   VAL A 256      -6.890   8.178  -4.274  0.00  0.00           C
ATOM   1856  O   VAL A 256      -6.857   8.099  -3.046  0.00  0.00           O
ATOM   1857  CB  VAL A 256      -5.252   9.938  -5.065  0.00  0.00           C
ATOM   1858  CG1 VAL A 256      -4.450  10.306  -3.793  0.00  0.00           C
ATOM   1859  CG2 VAL A 256      -4.423  10.316  -6.277  0.00  0.00           C
ATOM   1860  N   ARG A 257      -7.999   8.050  -5.028  0.00  0.00           N
ATOM   1861  CA  ARG A 257      -9.453   7.923  -4.657  0.00  0.00           C
ATOM   1862  C   ARG A 257     -10.351   8.148  -5.928  0.00  0.00           C
ATOM   1863  O   ARG A 257      -9.906   8.949  -6.751  0.00  0.00           O
ATOM   1864  CB  ARG A 257      -9.824   8.906  -3.511  0.00  0.00           C
ATOM   1865  CG  ARG A 257      -9.503  10.432  -3.714  0.00  0.00           C
ATOM   1866  CD  ARG A 257     -10.154  11.299  -2.683  0.00  0.00           C
ATOM   1867  NE  ARG A 257      -9.689  12.683  -2.645  0.00  0.00           N
ATOM   1868  CZ  ARG A 257      -8.620  13.121  -2.151  0.00  0.00           C
ATOM   1869  NH1 ARG A 257      -7.803  12.456  -1.392  0.00  0.00           N
ATOM   1870  NH2 ARG A 257      -8.243  14.306  -2.393  0.00  0.00           N
ATOM   1871  N   THR A 258     -11.520   7.469  -6.001  0.00  0.00           N
ATOM   1872  CA  THR A 258     -12.580   7.834  -6.881  0.00  0.00           C
ATOM   1873  C   THR A 258     -13.781   8.209  -6.000  0.00  0.00           C
ATOM   1874  O   THR A 258     -14.095   7.482  -5.085  0.00  0.00           O
ATOM   1875  CB  THR A 258     -12.904   6.730  -7.848  0.00  0.00           C
ATOM   1876  CG2 THR A 258     -14.235   6.975  -8.516  0.00  0.00           C
ATOM   1877  OG1 THR A 258     -11.842   6.688  -8.825  0.00  0.00           O
ATOM   1878  N   ILE A 259     -14.247   9.391  -6.319  0.00  0.00           N
ATOM   1879  CA  ILE A 259     -15.613   9.815  -5.846  0.00  0.00           C
ATOM   1880  C   ILE A 259     -16.543  10.143  -7.029  0.00  0.00           C
ATOM   1881  O   ILE A 259     -16.172  10.527  -8.122  0.00  0.00           O
ATOM   1882  CB  ILE A 259     -15.459  10.940  -4.905  0.00  0.00           C
ATOM   1883  CG1 ILE A 259     -16.791  11.220  -4.250  0.00  0.00           C
ATOM   1884  CG2 ILE A 259     -14.959  12.216  -5.610  0.00  0.00           C
ATOM   1885  CD1 ILE A 259     -16.523  12.114  -3.024  0.00  0.00           C
ATOM   1886  N   THR A 260     -17.874  10.031  -6.753  0.00  0.00           N
ATOM   1887  CA  THR A 260     -19.010  10.306  -7.697  0.00  0.00           C
ATOM   1888  C   THR A 260     -20.051  11.037  -6.830  0.00  0.00           C
ATOM   1889  O   THR A 260     -20.413  10.472  -5.806  0.00  0.00           O
ATOM   1890  CB  THR A 260     -19.610   9.003  -8.373  0.00  0.00           C
ATOM   1891  CG2 THR A 260     -20.284   9.319  -9.687  0.00  0.00           C
ATOM   1892  OG1 THR A 260     -18.545   8.089  -8.649  0.00  0.00           O
ATOM   1893  N   THR A 261     -20.497  12.265  -7.201  0.00  0.00           N
ATOM   1894  CA  THR A 261     -21.274  13.175  -6.287  0.00  0.00           C
ATOM   1895  C   THR A 261     -22.635  13.447  -6.873  0.00  0.00           C
ATOM   1896  O   THR A 261     -23.565  13.498  -6.115  0.00  0.00           O
ATOM   1897  CB  THR A 261     -20.568  14.445  -6.038  0.00  0.00           C
ATOM   1898  CG2 THR A 261     -19.442  14.210  -5.099  0.00  0.00           C
ATOM   1899  OG1 THR A 261     -20.002  14.966  -7.238  0.00  0.00           O
ATOM   1900  N   GLY A 262     -22.877  13.460  -8.215  0.00  0.00           N
ATOM   1901  CA  GLY A 262     -24.127  13.899  -8.851  0.00  0.00           C
ATOM   1902  C   GLY A 262     -23.919  15.286  -9.585  0.00  0.00           C
ATOM   1903  O   GLY A 262     -24.793  15.833 -10.222  0.00  0.00           O
ATOM   1904  N   ALA A 263     -22.797  15.917  -9.303  0.00  0.00           N
ATOM   1905  CA  ALA A 263     -22.468  17.251  -9.883  0.00  0.00           C
ATOM   1906  C   ALA A 263     -22.290  17.168 -11.398  0.00  0.00           C
ATOM   1907  O   ALA A 263     -21.967  16.083 -11.865  0.00  0.00           O
ATOM   1908  CB  ALA A 263     -21.141  17.685  -9.220  0.00  0.00           C
ATOM   1909  N   PRO A 264     -22.446  18.211 -12.212  0.00  0.00           N
ATOM   1910  CA  PRO A 264     -22.406  18.167 -13.662  0.00  0.00           C
ATOM   1911  C   PRO A 264     -20.958  17.992 -14.293  0.00  0.00           C
ATOM   1912  O   PRO A 264     -20.894  17.348 -15.340  0.00  0.00           O
ATOM   1913  CB  PRO A 264     -23.081  19.481 -14.158  0.00  0.00           C
ATOM   1914  CG  PRO A 264     -23.149  20.396 -12.984  0.00  0.00           C
ATOM   1915  CD  PRO A 264     -23.127  19.440 -11.809  0.00  0.00           C
ATOM   1916  N   VAL A 265     -19.909  18.533 -13.675  0.00  0.00           N
ATOM   1917  CA  VAL A 265     -18.550  18.487 -14.110  0.00  0.00           C
ATOM   1918  C   VAL A 265     -17.852  17.182 -13.579  0.00  0.00           C
ATOM   1919  O   VAL A 265     -17.987  16.823 -12.397  0.00  0.00           O
ATOM   1920  CB  VAL A 265     -17.704  19.753 -13.752  0.00  0.00           C
ATOM   1921  CG1 VAL A 265     -16.340  19.637 -14.378  0.00  0.00           C
ATOM   1922  CG2 VAL A 265     -18.296  21.153 -14.299  0.00  0.00           C
ATOM   1923  N   THR A 266     -17.126  16.396 -14.406  0.00  0.00           N
ATOM   1924  CA  THR A 266     -16.372  15.185 -14.000  0.00  0.00           C
ATOM   1925  C   THR A 266     -14.863  15.251 -14.425  0.00  0.00           C
ATOM   1926  O   THR A 266     -14.541  15.127 -15.613  0.00  0.00           O
ATOM   1927  CB  THR A 266     -17.083  14.015 -14.605  0.00  0.00           C
ATOM   1928  CG2 THR A 266     -16.484  12.617 -14.585  0.00  0.00           C
ATOM   1929  OG1 THR A 266     -18.433  13.920 -14.112  0.00  0.00           O
ATOM   1930  N   TYR A 267     -13.976  15.384 -13.455  0.00  0.00           N
ATOM   1931  CA  TYR A 267     -12.557  15.199 -13.691  0.00  0.00           C
ATOM   1932  C   TYR A 267     -12.033  13.689 -13.641  0.00  0.00           C
ATOM   1933  O   TYR A 267     -12.355  12.915 -12.777  0.00  0.00           O
ATOM   1934  CB  TYR A 267     -11.812  16.030 -12.657  0.00  0.00           C
ATOM   1935  CG  TYR A 267     -11.878  17.536 -12.782  0.00  0.00           C
ATOM   1936  CD1 TYR A 267     -11.321  18.065 -13.890  0.00  0.00           C
ATOM   1937  CD2 TYR A 267     -12.589  18.270 -11.785  0.00  0.00           C
ATOM   1938  CE1 TYR A 267     -11.427  19.422 -14.094  0.00  0.00           C
ATOM   1939  CE2 TYR A 267     -12.722  19.655 -12.005  0.00  0.00           C
ATOM   1940  CZ  TYR A 267     -12.178  20.178 -13.200  0.00  0.00           C
ATOM   1941  OH  TYR A 267     -12.266  21.512 -13.479  0.00  0.00           O
ATOM   1942  N   SER A 268     -11.145  13.305 -14.634  0.00  0.00           N
ATOM   1943  CA  SER A 268     -10.399  11.992 -14.726  0.00  0.00           C
ATOM   1944  C   SER A 268      -9.057  12.332 -15.439  0.00  0.00           C
ATOM   1945  O   SER A 268      -8.801  13.466 -15.865  0.00  0.00           O
ATOM   1946  CB  SER A 268     -11.221  10.965 -15.489  0.00  0.00           C
ATOM   1947  OG  SER A 268     -10.660   9.740 -15.091  0.00  0.00           O
ATOM   1948  N   THR A 269      -8.208  11.287 -15.700  0.00  0.00           N
ATOM   1949  CA  THR A 269      -7.006  11.304 -16.396  0.00  0.00           C
ATOM   1950  C   THR A 269      -7.104  10.249 -17.542  0.00  0.00           C
ATOM   1951  O   THR A 269      -8.102   9.572 -17.651  0.00  0.00           O
ATOM   1952  CB  THR A 269      -5.660  10.981 -15.604  0.00  0.00           C
ATOM   1953  CG2 THR A 269      -5.507  11.868 -14.455  0.00  0.00           C
ATOM   1954  OG1 THR A 269      -5.725   9.729 -14.923  0.00  0.00           O
ATOM   1955  N   TYR A 270      -6.138  10.255 -18.514  0.00  0.00           N
ATOM   1956  CA  TYR A 270      -6.187   9.337 -19.617  0.00  0.00           C
ATOM   1957  C   TYR A 270      -5.879   7.897 -19.307  0.00  0.00           C
ATOM   1958  O   TYR A 270      -6.411   7.029 -19.956  0.00  0.00           O
ATOM   1959  CB  TYR A 270      -5.242   9.793 -20.762  0.00  0.00           C
ATOM   1960  CG  TYR A 270      -5.383  11.229 -21.323  0.00  0.00           C
ATOM   1961  CD1 TYR A 270      -6.350  11.579 -22.338  0.00  0.00           C
ATOM   1962  CD2 TYR A 270      -4.631  12.237 -20.699  0.00  0.00           C
ATOM   1963  CE1 TYR A 270      -6.584  12.912 -22.608  0.00  0.00           C
ATOM   1964  CE2 TYR A 270      -4.862  13.626 -20.987  0.00  0.00           C
ATOM   1965  CZ  TYR A 270      -5.848  13.956 -21.968  0.00  0.00           C
ATOM   1966  OH  TYR A 270      -6.105  15.254 -22.318  0.00  0.00           O
ATOM   1967  N   GLY A 271      -5.122   7.571 -18.218  0.00  0.00           N
ATOM   1968  CA  GLY A 271      -4.958   6.146 -17.720  0.00  0.00           C
ATOM   1969  C   GLY A 271      -6.174   5.706 -16.966  0.00  0.00           C
ATOM   1970  O   GLY A 271      -6.351   4.495 -16.842  0.00  0.00           O
ATOM   1971  N   LYS A 272      -6.867   6.633 -16.254  0.00  0.00           N
ATOM   1972  CA  LYS A 272      -8.098   6.335 -15.452  0.00  0.00           C
ATOM   1973  C   LYS A 272      -9.357   6.256 -16.408  0.00  0.00           C
ATOM   1974  O   LYS A 272     -10.135   5.315 -16.188  0.00  0.00           O
ATOM   1975  CB  LYS A 272      -8.121   7.301 -14.210  0.00  0.00           C
ATOM   1976  CG  LYS A 272      -9.409   7.222 -13.353  0.00  0.00           C
ATOM   1977  CD  LYS A 272      -9.312   6.224 -12.232  0.00  0.00           C
ATOM   1978  CE  LYS A 272      -9.950   4.893 -12.736  0.00  0.00           C
ATOM   1979  NZ  LYS A 272      -9.708   3.705 -11.833  0.00  0.00           N
ATOM   1980  N   PHE A 273      -9.372   6.931 -17.544  0.00  0.00           N
ATOM   1981  CA  PHE A 273     -10.394   6.763 -18.544  0.00  0.00           C
ATOM   1982  C   PHE A 273     -10.293   5.437 -19.320  0.00  0.00           C
ATOM   1983  O   PHE A 273     -11.301   4.917 -19.763  0.00  0.00           O
ATOM   1984  CB  PHE A 273     -10.241   7.924 -19.605  0.00  0.00           C
ATOM   1985  CG  PHE A 273     -11.030   7.867 -20.922  0.00  0.00           C
ATOM   1986  CD1 PHE A 273     -12.339   8.329 -20.891  0.00  0.00           C
ATOM   1987  CD2 PHE A 273     -10.449   7.512 -22.103  0.00  0.00           C
ATOM   1988  CE1 PHE A 273     -13.086   8.332 -22.076  0.00  0.00           C
ATOM   1989  CE2 PHE A 273     -11.171   7.547 -23.316  0.00  0.00           C
ATOM   1990  CZ  PHE A 273     -12.497   7.924 -23.292  0.00  0.00           C
ATOM   1991  N   LEU A 274      -9.069   4.932 -19.432  0.00  0.00           N
ATOM   1992  CA  LEU A 274      -8.759   3.560 -19.950  0.00  0.00           C
ATOM   1993  C   LEU A 274      -8.965   2.445 -18.884  0.00  0.00           C
ATOM   1994  O   LEU A 274      -9.314   1.302 -19.274  0.00  0.00           O
ATOM   1995  CB  LEU A 274      -7.357   3.528 -20.572  0.00  0.00           C
ATOM   1996  CG  LEU A 274      -7.145   4.505 -21.743  0.00  0.00           C
ATOM   1997  CD1 LEU A 274      -5.614   4.505 -22.077  0.00  0.00           C
ATOM   1998  CD2 LEU A 274      -7.890   4.177 -23.048  0.00  0.00           C
ATOM   1999  N   ALA A 275      -8.884   2.710 -17.585  0.00  0.00           N
ATOM   2000  CA  ALA A 275      -9.191   1.744 -16.493  0.00  0.00           C
ATOM   2001  C   ALA A 275     -10.750   1.535 -16.335  0.00  0.00           C
ATOM   2002  O   ALA A 275     -11.261   0.364 -16.236  0.00  0.00           O
ATOM   2003  CB  ALA A 275      -8.620   2.166 -15.151  0.00  0.00           C
ATOM   2004  N   ASP A 276     -11.489   2.689 -16.481  0.00  0.00           N
ATOM   2005  CA  ASP A 276     -12.972   2.563 -16.580  0.00  0.00           C
ATOM   2006  C   ASP A 276     -13.480   2.210 -18.026  0.00  0.00           C
ATOM   2007  O   ASP A 276     -14.654   1.999 -18.251  0.00  0.00           O
ATOM   2008  CB  ASP A 276     -13.537   3.936 -16.067  0.00  0.00           C
ATOM   2009  CG  ASP A 276     -13.229   4.322 -14.646  0.00  0.00           C
ATOM   2010  OD1 ASP A 276     -12.547   5.364 -14.492  0.00  0.00           O
ATOM   2011  OD2 ASP A 276     -13.631   3.567 -13.699  0.00  0.00           O
ATOM   2012  N   GLY A 277     -12.537   2.027 -19.007  0.00  0.00           N
ATOM   2013  CA  GLY A 277     -12.802   1.138 -20.115  0.00  0.00           C
ATOM   2014  C   GLY A 277     -13.298   1.785 -21.344  0.00  0.00           C
ATOM   2015  O   GLY A 277     -13.820   1.081 -22.239  0.00  0.00           O
ATOM   2016  N   GLY A 278     -13.052   3.096 -21.377  0.00  0.00           N
ATOM   2017  CA  GLY A 278     -13.334   3.861 -22.562  0.00  0.00           C
ATOM   2018  C   GLY A 278     -14.660   4.711 -22.401  0.00  0.00           C
ATOM   2019  O   GLY A 278     -15.044   5.097 -21.323  0.00  0.00           O
ATOM   2020  N   CYS A 279     -15.306   4.971 -23.518  0.00  0.00           N
ATOM   2021  CA  CYS A 279     -16.449   5.938 -23.589  0.00  0.00           C
ATOM   2022  C   CYS A 279     -17.733   5.161 -23.593  0.00  0.00           C
ATOM   2023  O   CYS A 279     -17.769   3.968 -23.958  0.00  0.00           O
ATOM   2024  CB  CYS A 279     -16.251   6.780 -24.859  0.00  0.00           C
ATOM   2025  SG  CYS A 279     -16.994   8.366 -24.899  0.00  0.00           S
ATOM   2026  N   SER A 280     -18.804   5.862 -23.229  0.00  0.00           N
ATOM   2027  CA  SER A 280     -20.149   5.358 -23.442  0.00  0.00           C
ATOM   2028  C   SER A 280     -21.139   6.463 -23.114  0.00  0.00           C
ATOM   2029  O   SER A 280     -21.072   7.395 -22.269  0.00  0.00           O
ATOM   2030  CB  SER A 280     -20.506   4.081 -22.650  0.00  0.00           C
ATOM   2031  OG  SER A 280     -20.054   4.187 -21.298  0.00  0.00           O
ATOM   2032  N   GLY A 281     -22.338   6.338 -23.739  0.00  0.00           N
ATOM   2033  CA  GLY A 281     -23.376   7.385 -23.737  0.00  0.00           C
ATOM   2034  C   GLY A 281     -24.162   7.431 -22.438  0.00  0.00           C
ATOM   2035  O   GLY A 281     -24.121   6.498 -21.622  0.00  0.00           O
ATOM   2036  N   GLY A 282     -24.838   8.554 -22.270  0.00  0.00           N
ATOM   2037  CA  GLY A 282     -25.658   8.828 -21.117  0.00  0.00           C
ATOM   2038  C   GLY A 282     -25.006   9.408 -19.829  0.00  0.00           C
ATOM   2039  O   GLY A 282     -25.615   9.526 -18.772  0.00  0.00           O
ATOM   2040  N   ALA A 283     -23.687   9.695 -19.842  0.00  0.00           N
ATOM   2041  CA  ALA A 283     -22.832   9.971 -18.656  0.00  0.00           C
ATOM   2042  C   ALA A 283     -22.278  11.391 -18.654  0.00  0.00           C
ATOM   2043  O   ALA A 283     -22.142  12.003 -17.582  0.00  0.00           O
ATOM   2044  CB  ALA A 283     -21.804   8.870 -18.428  0.00  0.00           C
ATOM   2045  N   TYR A 284     -22.045  11.987 -19.836  0.00  0.00           N
ATOM   2046  CA  TYR A 284     -21.517  13.340 -20.119  0.00  0.00           C
ATOM   2047  C   TYR A 284     -21.811  13.828 -21.593  0.00  0.00           C
ATOM   2048  O   TYR A 284     -21.831  12.975 -22.517  0.00  0.00           O
ATOM   2049  CB  TYR A 284     -20.106  13.307 -19.738  0.00  0.00           C
ATOM   2050  CG  TYR A 284     -19.355  12.035 -20.132  0.00  0.00           C
ATOM   2051  CD1 TYR A 284     -18.985  11.147 -19.188  0.00  0.00           C
ATOM   2052  CD2 TYR A 284     -19.088  11.814 -21.473  0.00  0.00           C
ATOM   2053  CE1 TYR A 284     -18.500   9.889 -19.584  0.00  0.00           C
ATOM   2054  CE2 TYR A 284     -18.510  10.586 -21.922  0.00  0.00           C
ATOM   2055  CZ  TYR A 284     -18.261   9.571 -20.932  0.00  0.00           C
ATOM   2056  OH  TYR A 284     -17.900   8.319 -21.327  0.00  0.00           O
ATOM   2057  N   ASP A 285     -22.004  15.152 -21.818  0.00  0.00           N
ATOM   2058  CA  ASP A 285     -22.422  15.705 -23.105  0.00  0.00           C
ATOM   2059  C   ASP A 285     -21.306  16.491 -23.768  0.00  0.00           C
ATOM   2060  O   ASP A 285     -21.339  16.512 -24.988  0.00  0.00           O
ATOM   2061  CB  ASP A 285     -23.738  16.467 -23.119  0.00  0.00           C
ATOM   2062  CG  ASP A 285     -24.725  15.748 -22.222  0.00  0.00           C
ATOM   2063  OD1 ASP A 285     -25.206  14.656 -22.669  0.00  0.00           O
ATOM   2064  OD2 ASP A 285     -25.027  16.138 -21.051  0.00  0.00           O
ATOM   2065  N   ILE A 286     -20.337  17.034 -23.019  0.00  0.00           N
ATOM   2066  CA  ILE A 286     -19.088  17.656 -23.619  0.00  0.00           C
ATOM   2067  C   ILE A 286     -17.867  16.860 -23.090  0.00  0.00           C
ATOM   2068  O   ILE A 286     -17.876  16.437 -21.922  0.00  0.00           O
ATOM   2069  CB  ILE A 286     -18.993  19.179 -23.228  0.00  0.00           C
ATOM   2070  CG1 ILE A 286     -20.301  19.982 -23.415  0.00  0.00           C
ATOM   2071  CG2 ILE A 286     -17.827  19.744 -24.089  0.00  0.00           C
ATOM   2072  CD1 ILE A 286     -20.888  20.076 -24.820  0.00  0.00           C
ATOM   2073  N   ILE A 287     -16.911  16.649 -23.952  0.00  0.00           N
ATOM   2074  CA  ILE A 287     -15.644  15.938 -23.546  0.00  0.00           C
ATOM   2075  C   ILE A 287     -14.436  16.893 -23.855  0.00  0.00           C
ATOM   2076  O   ILE A 287     -14.369  17.310 -24.963  0.00  0.00           O
ATOM   2077  CB  ILE A 287     -15.456  14.518 -24.335  0.00  0.00           C
ATOM   2078  CG1 ILE A 287     -16.678  13.685 -24.070  0.00  0.00           C
ATOM   2079  CG2 ILE A 287     -14.209  13.766 -23.792  0.00  0.00           C
ATOM   2080  CD1 ILE A 287     -16.863  12.215 -24.476  0.00  0.00           C
ATOM   2081  N   ILE A 288     -13.615  17.119 -22.833  0.00  0.00           N
ATOM   2082  CA  ILE A 288     -12.350  17.879 -23.054  0.00  0.00           C
ATOM   2083  C   ILE A 288     -11.162  17.044 -22.788  0.00  0.00           C
ATOM   2084  O   ILE A 288     -11.077  16.282 -21.823  0.00  0.00           O
ATOM   2085  CB  ILE A 288     -12.289  19.148 -22.169  0.00  0.00           C
ATOM   2086  CG1 ILE A 288     -13.525  20.135 -22.194  0.00  0.00           C
ATOM   2087  CG2 ILE A 288     -11.060  20.054 -22.436  0.00  0.00           C
ATOM   2088  CD1 ILE A 288     -14.836  19.755 -21.568  0.00  0.00           C
ATOM   2089  N   CYS A 289     -10.188  17.131 -23.667  0.00  0.00           N
ATOM   2090  CA  CYS A 289      -8.861  16.509 -23.535  0.00  0.00           C
ATOM   2091  C   CYS A 289      -7.851  17.676 -23.301  0.00  0.00           C
ATOM   2092  O   CYS A 289      -7.489  18.377 -24.294  0.00  0.00           O
ATOM   2093  CB  CYS A 289      -8.494  15.590 -24.713  0.00  0.00           C
ATOM   2094  SG  CYS A 289      -9.764  14.219 -24.866  0.00  0.00           S
ATOM   2095  N   ASP A 290      -7.373  17.948 -22.083  0.00  0.00           N
ATOM   2096  CA  ASP A 290      -6.447  19.054 -21.656  0.00  0.00           C
ATOM   2097  C   ASP A 290      -5.018  18.600 -21.673  0.00  0.00           C
ATOM   2098  O   ASP A 290      -4.644  17.527 -21.325  0.00  0.00           O
ATOM   2099  CB  ASP A 290      -6.882  19.498 -20.264  0.00  0.00           C
ATOM   2100  CG  ASP A 290      -6.118  20.770 -19.766  0.00  0.00           C
ATOM   2101  OD1 ASP A 290      -5.942  20.980 -18.524  0.00  0.00           O
ATOM   2102  OD2 ASP A 290      -5.784  21.611 -20.649  0.00  0.00           O
ATOM   2103  N   GLU A 291      -4.224  19.632 -21.973  0.00  0.00           N
ATOM   2104  CA  GLU A 291      -2.738  19.662 -22.381  0.00  0.00           C
ATOM   2105  C   GLU A 291      -2.479  18.673 -23.529  0.00  0.00           C
ATOM   2106  O   GLU A 291      -1.488  17.950 -23.540  0.00  0.00           O
ATOM   2107  CB  GLU A 291      -1.897  19.307 -21.167  0.00  0.00           C
ATOM   2108  CG  GLU A 291      -2.075  19.990 -19.847  0.00  0.00           C
ATOM   2109  CD  GLU A 291      -1.849  21.499 -19.949  0.00  0.00           C
ATOM   2110  OE1 GLU A 291      -2.535  22.157 -20.740  0.00  0.00           O
ATOM   2111  OE2 GLU A 291      -1.025  21.952 -19.140  0.00  0.00           O
ATOM   2112  N   CYS A 292      -3.427  18.525 -24.454  0.00  0.00           N
ATOM   2113  CA  CYS A 292      -3.387  17.489 -25.584  0.00  0.00           C
ATOM   2114  C   CYS A 292      -2.104  17.286 -26.437  0.00  0.00           C
ATOM   2115  O   CYS A 292      -1.769  16.203 -27.001  0.00  0.00           O
ATOM   2116  CB  CYS A 292      -4.648  17.693 -26.374  0.00  0.00           C
ATOM   2117  SG  CYS A 292      -4.523  19.126 -27.475  0.00  0.00           S
ATOM   2118  N   HIS A 293      -1.342  18.404 -26.601  0.00  0.00           N
ATOM   2119  CA  HIS A 293      -0.135  18.568 -27.332  0.00  0.00           C
ATOM   2120  C   HIS A 293       0.952  17.538 -26.962  0.00  0.00           C
ATOM   2121  O   HIS A 293       1.977  17.476 -27.641  0.00  0.00           O
ATOM   2122  CB  HIS A 293       0.358  20.076 -27.156  0.00  0.00           C
ATOM   2123  CG  HIS A 293       0.920  20.283 -25.801  0.00  0.00           C
ATOM   2124  CD2 HIS A 293       2.263  20.125 -25.557  0.00  0.00           C
ATOM   2125  ND1 HIS A 293       0.267  20.620 -24.620  0.00  0.00           N
ATOM   2126  CE1 HIS A 293       1.227  20.702 -23.702  0.00  0.00           C
ATOM   2127  NE2 HIS A 293       2.401  20.366 -24.193  0.00  0.00           N
ATOM   2128  N   SER A 294       0.776  16.882 -25.801  0.00  0.00           N
ATOM   2129  CA  SER A 294       1.734  16.099 -25.067  0.00  0.00           C
ATOM   2130  C   SER A 294       1.765  14.739 -25.621  0.00  0.00           C
ATOM   2131  O   SER A 294       0.752  14.015 -25.514  0.00  0.00           O
ATOM   2132  CB  SER A 294       1.362  16.097 -23.550  0.00  0.00           C
ATOM   2133  OG  SER A 294       1.377  17.462 -23.105  0.00  0.00           O
ATOM   2134  N   THR A 295       3.033  14.216 -25.923  0.00  0.00           N
ATOM   2135  CA  THR A 295       3.369  12.967 -26.614  0.00  0.00           C
ATOM   2136  C   THR A 295       3.627  11.738 -25.640  0.00  0.00           C
ATOM   2137  O   THR A 295       4.421  10.907 -25.994  0.00  0.00           O
ATOM   2138  CB  THR A 295       4.368  13.143 -27.741  0.00  0.00           C
ATOM   2139  CG2 THR A 295       3.728  13.873 -28.933  0.00  0.00           C
ATOM   2140  OG1 THR A 295       5.503  13.918 -27.298  0.00  0.00           O
ATOM   2141  N   ASP A 296       2.905  11.565 -24.557  0.00  0.00           N
ATOM   2142  CA  ASP A 296       2.963  10.427 -23.659  0.00  0.00           C
ATOM   2143  C   ASP A 296       2.060   9.296 -24.235  0.00  0.00           C
ATOM   2144  O   ASP A 296       0.918   9.561 -24.607  0.00  0.00           O
ATOM   2145  CB  ASP A 296       2.566  10.996 -22.267  0.00  0.00           C
ATOM   2146  CG  ASP A 296       2.607   9.921 -21.168  0.00  0.00           C
ATOM   2147  OD1 ASP A 296       3.582   9.800 -20.429  0.00  0.00           O
ATOM   2148  OD2 ASP A 296       1.622   9.151 -21.136  0.00  0.00           O
ATOM   2149  N   SER A 297       2.533   8.048 -24.260  0.00  0.00           N
ATOM   2150  CA  SER A 297       1.898   6.841 -24.835  0.00  0.00           C
ATOM   2151  C   SER A 297       0.498   6.545 -24.322  0.00  0.00           C
ATOM   2152  O   SER A 297      -0.330   6.050 -25.063  0.00  0.00           O
ATOM   2153  CB  SER A 297       2.901   5.728 -24.813  0.00  0.00           C
ATOM   2154  OG  SER A 297       3.409   5.425 -23.489  0.00  0.00           O
ATOM   2155  N   THR A 298       0.258   6.818 -23.012  0.00  0.00           N
ATOM   2156  CA  THR A 298      -1.027   6.841 -22.403  0.00  0.00           C
ATOM   2157  C   THR A 298      -1.841   7.955 -22.995  0.00  0.00           C
ATOM   2158  O   THR A 298      -2.868   7.683 -23.555  0.00  0.00           O
ATOM   2159  CB  THR A 298      -1.093   6.758 -20.831  0.00  0.00           C
ATOM   2160  CG2 THR A 298      -2.405   7.156 -20.231  0.00  0.00           C
ATOM   2161  OG1 THR A 298      -0.828   5.416 -20.519  0.00  0.00           O
ATOM   2162  N   THR A 299      -1.391   9.200 -22.830  0.00  0.00           N
ATOM   2163  CA  THR A 299      -2.207  10.359 -23.276  0.00  0.00           C
ATOM   2164  C   THR A 299      -2.631  10.259 -24.708  0.00  0.00           C
ATOM   2165  O   THR A 299      -3.803  10.491 -24.990  0.00  0.00           O
ATOM   2166  CB  THR A 299      -1.403  11.655 -23.099  0.00  0.00           C
ATOM   2167  CG2 THR A 299      -2.253  12.911 -23.541  0.00  0.00           C
ATOM   2168  OG1 THR A 299      -1.074  11.777 -21.749  0.00  0.00           O
ATOM   2169  N   ILE A 300      -1.691   9.829 -25.568  0.00  0.00           N
ATOM   2170  CA  ILE A 300      -1.946   9.605 -26.964  0.00  0.00           C
ATOM   2171  C   ILE A 300      -3.085   8.579 -27.176  0.00  0.00           C
ATOM   2172  O   ILE A 300      -3.951   8.770 -28.041  0.00  0.00           O
ATOM   2173  CB  ILE A 300      -0.618   9.195 -27.633  0.00  0.00           C
ATOM   2174  CG1 ILE A 300       0.327  10.462 -27.898  0.00  0.00           C
ATOM   2175  CG2 ILE A 300      -0.812   8.350 -28.964  0.00  0.00           C
ATOM   2176  CD1 ILE A 300       1.733  10.186 -28.558  0.00  0.00           C
ATOM   2177  N   LEU A 301      -3.184   7.435 -26.453  0.00  0.00           N
ATOM   2178  CA  LEU A 301      -4.199   6.375 -26.582  0.00  0.00           C
ATOM   2179  C   LEU A 301      -5.535   6.693 -25.908  0.00  0.00           C
ATOM   2180  O   LEU A 301      -6.542   6.098 -26.391  0.00  0.00           O
ATOM   2181  CB  LEU A 301      -3.646   5.024 -25.953  0.00  0.00           C
ATOM   2182  CG  LEU A 301      -4.452   3.722 -26.117  0.00  0.00           C
ATOM   2183  CD1 LEU A 301      -4.821   3.379 -27.545  0.00  0.00           C
ATOM   2184  CD2 LEU A 301      -3.758   2.538 -25.401  0.00  0.00           C
ATOM   2185  N   GLY A 302      -5.578   7.594 -24.940  0.00  0.00           N
ATOM   2186  CA  GLY A 302      -6.779   8.115 -24.300  0.00  0.00           C
ATOM   2187  C   GLY A 302      -7.507   9.080 -25.254  0.00  0.00           C
ATOM   2188  O   GLY A 302      -8.718   8.996 -25.378  0.00  0.00           O
ATOM   2189  N   ILE A 303      -6.762   9.894 -25.958  0.00  0.00           N
ATOM   2190  CA  ILE A 303      -7.220  10.716 -27.093  0.00  0.00           C
ATOM   2191  C   ILE A 303      -7.594   9.810 -28.308  0.00  0.00           C
ATOM   2192  O   ILE A 303      -8.748   9.908 -28.747  0.00  0.00           O
ATOM   2193  CB  ILE A 303      -6.328  11.846 -27.564  0.00  0.00           C
ATOM   2194  CG1 ILE A 303      -6.226  12.982 -26.530  0.00  0.00           C
ATOM   2195  CG2 ILE A 303      -6.799  12.490 -28.904  0.00  0.00           C
ATOM   2196  CD1 ILE A 303      -4.902  13.774 -26.608  0.00  0.00           C
ATOM   2197  N   GLY A 304      -6.715   8.912 -28.761  0.00  0.00           N
ATOM   2198  CA  GLY A 304      -7.231   8.100 -29.899  0.00  0.00           C
ATOM   2199  C   GLY A 304      -8.290   7.125 -29.561  0.00  0.00           C
ATOM   2200  O   GLY A 304      -8.898   6.501 -30.447  0.00  0.00           O
ATOM   2201  N   THR A 305      -8.678   7.038 -28.288  0.00  0.00           N
ATOM   2202  CA  THR A 305      -9.886   6.377 -27.773  0.00  0.00           C
ATOM   2203  C   THR A 305     -11.136   7.351 -27.872  0.00  0.00           C
ATOM   2204  O   THR A 305     -12.024   6.957 -28.672  0.00  0.00           O
ATOM   2205  CB  THR A 305      -9.723   5.802 -26.398  0.00  0.00           C
ATOM   2206  CG2 THR A 305     -11.017   5.161 -25.964  0.00  0.00           C
ATOM   2207  OG1 THR A 305      -8.769   4.712 -26.481  0.00  0.00           O
ATOM   2208  N   VAL A 306     -11.138   8.529 -27.156  0.00  0.00           N
ATOM   2209  CA  VAL A 306     -12.080   9.660 -27.309  0.00  0.00           C
ATOM   2210  C   VAL A 306     -12.382   9.942 -28.773  0.00  0.00           C
ATOM   2211  O   VAL A 306     -13.520   9.967 -29.142  0.00  0.00           O
ATOM   2212  CB  VAL A 306     -11.643  10.962 -26.595  0.00  0.00           C
ATOM   2213  CG1 VAL A 306     -12.674  12.114 -26.862  0.00  0.00           C
ATOM   2214  CG2 VAL A 306     -11.624  10.753 -25.114  0.00  0.00           C
ATOM   2215  N   LEU A 307     -11.372   9.980 -29.669  0.00  0.00           N
ATOM   2216  CA  LEU A 307     -11.627  10.206 -31.104  0.00  0.00           C
ATOM   2217  C   LEU A 307     -12.251   9.030 -31.913  0.00  0.00           C
ATOM   2218  O   LEU A 307     -12.567   9.156 -33.071  0.00  0.00           O
ATOM   2219  CB  LEU A 307     -10.210  10.506 -31.734  0.00  0.00           C
ATOM   2220  CG  LEU A 307      -9.653  11.928 -31.289  0.00  0.00           C
ATOM   2221  CD1 LEU A 307      -8.366  12.076 -31.921  0.00  0.00           C
ATOM   2222  CD2 LEU A 307     -10.621  12.979 -31.736  0.00  0.00           C
ATOM   2223  N   ASP A 308     -12.479   7.813 -31.378  0.00  0.00           N
ATOM   2224  CA  ASP A 308     -13.203   6.620 -32.054  0.00  0.00           C
ATOM   2225  C   ASP A 308     -14.558   6.496 -31.489  0.00  0.00           C
ATOM   2226  O   ASP A 308     -15.261   5.651 -32.025  0.00  0.00           O
ATOM   2227  CB  ASP A 308     -12.198   5.443 -31.904  0.00  0.00           C
ATOM   2228  CG  ASP A 308     -12.526   4.277 -32.840  0.00  0.00           C
ATOM   2229  OD1 ASP A 308     -12.681   4.452 -34.084  0.00  0.00           O
ATOM   2230  OD2 ASP A 308     -12.649   3.148 -32.374  0.00  0.00           O
ATOM   2231  N   GLN A 309     -14.881   7.046 -30.245  0.00  0.00           N
ATOM   2232  CA  GLN A 309     -16.079   6.620 -29.482  0.00  0.00           C
ATOM   2233  C   GLN A 309     -17.103   7.647 -29.039  0.00  0.00           C
ATOM   2234  O   GLN A 309     -18.298   7.261 -29.020  0.00  0.00           O
ATOM   2235  CB  GLN A 309     -15.706   5.883 -28.156  0.00  0.00           C
ATOM   2236  CG  GLN A 309     -14.892   4.583 -28.462  0.00  0.00           C
ATOM   2237  CD  GLN A 309     -14.167   4.060 -27.167  0.00  0.00           C
ATOM   2238  NE2 GLN A 309     -13.577   2.892 -27.222  0.00  0.00           N
ATOM   2239  OE1 GLN A 309     -14.280   4.641 -26.132  0.00  0.00           O
ATOM   2240  N   ALA A 310     -16.693   8.933 -28.886  0.00  0.00           N
ATOM   2241  CA  ALA A 310     -17.508  10.113 -28.564  0.00  0.00           C
ATOM   2242  C   ALA A 310     -18.837  10.283 -29.368  0.00  0.00           C
ATOM   2243  O   ALA A 310     -19.863  10.810 -28.915  0.00  0.00           O
ATOM   2244  CB  ALA A 310     -16.646  11.339 -28.728  0.00  0.00           C
ATOM   2245  N   GLU A 311     -18.867   9.892 -30.659  0.00  0.00           N
ATOM   2246  CA  GLU A 311     -20.018   9.869 -31.553  0.00  0.00           C
ATOM   2247  C   GLU A 311     -21.081   8.805 -31.197  0.00  0.00           C
ATOM   2248  O   GLU A 311     -22.255   9.142 -30.976  0.00  0.00           O
ATOM   2249  CB  GLU A 311     -19.502   9.802 -32.930  0.00  0.00           C
ATOM   2250  CG  GLU A 311     -20.628  10.154 -33.929  0.00  0.00           C
ATOM   2251  CD  GLU A 311     -20.261   9.657 -35.330  0.00  0.00           C
ATOM   2252  OE1 GLU A 311     -20.852  10.214 -36.260  0.00  0.00           O
ATOM   2253  OE2 GLU A 311     -19.360   8.844 -35.611  0.00  0.00           O
ATOM   2254  N   THR A 312     -20.667   7.528 -30.958  0.00  0.00           N
ATOM   2255  CA  THR A 312     -21.477   6.480 -30.311  0.00  0.00           C
ATOM   2256  C   THR A 312     -21.975   6.779 -28.856  0.00  0.00           C
ATOM   2257  O   THR A 312     -22.981   6.250 -28.391  0.00  0.00           O
ATOM   2258  CB  THR A 312     -20.842   5.050 -30.358  0.00  0.00           C
ATOM   2259  CG2 THR A 312     -20.639   4.561 -31.758  0.00  0.00           C
ATOM   2260  OG1 THR A 312     -19.595   5.046 -29.702  0.00  0.00           O
ATOM   2261  N   ALA A 313     -21.222   7.627 -28.137  0.00  0.00           N
ATOM   2262  CA  ALA A 313     -21.651   8.210 -26.876  0.00  0.00           C
ATOM   2263  C   ALA A 313     -22.569   9.414 -27.058  0.00  0.00           C
ATOM   2264  O   ALA A 313     -22.871   9.954 -25.947  0.00  0.00           O
ATOM   2265  CB  ALA A 313     -20.358   8.564 -26.141  0.00  0.00           C
ATOM   2266  N   GLY A 314     -23.054   9.739 -28.211  0.00  0.00           N
ATOM   2267  CA  GLY A 314     -24.053  10.825 -28.385  0.00  0.00           C
ATOM   2268  C   GLY A 314     -23.525  12.202 -27.988  0.00  0.00           C
ATOM   2269  O   GLY A 314     -24.347  13.087 -27.700  0.00  0.00           O
ATOM   2270  N   ALA A 315     -22.270  12.396 -27.705  0.00  0.00           N
ATOM   2271  CA  ALA A 315     -21.807  13.707 -27.063  0.00  0.00           C
ATOM   2272  C   ALA A 315     -21.974  14.881 -28.030  0.00  0.00           C
ATOM   2273  O   ALA A 315     -21.726  14.708 -29.252  0.00  0.00           O
ATOM   2274  CB  ALA A 315     -20.409  13.541 -26.567  0.00  0.00           C
ATOM   2275  N   ARG A 316     -22.507  16.064 -27.546  0.00  0.00           N
ATOM   2276  CA  ARG A 316     -22.638  17.274 -28.398  0.00  0.00           C
ATOM   2277  C   ARG A 316     -21.339  17.688 -29.016  0.00  0.00           C
ATOM   2278  O   ARG A 316     -21.220  17.920 -30.205  0.00  0.00           O
ATOM   2279  CB  ARG A 316     -23.262  18.464 -27.604  0.00  0.00           C
ATOM   2280  CG  ARG A 316     -24.770  18.291 -27.220  0.00  0.00           C
ATOM   2281  CD  ARG A 316     -25.668  18.930 -28.301  0.00  0.00           C
ATOM   2282  NE  ARG A 316     -27.047  18.832 -27.858  0.00  0.00           N
ATOM   2283  CZ  ARG A 316     -28.095  19.589 -28.152  0.00  0.00           C
ATOM   2284  NH1 ARG A 316     -28.041  20.494 -29.110  0.00  0.00           N
ATOM   2285  NH2 ARG A 316     -29.193  19.404 -27.442  0.00  0.00           N
ATOM   2286  N   LEU A 317     -20.258  17.796 -28.230  0.00  0.00           N
ATOM   2287  CA  LEU A 317     -18.974  18.408 -28.657  0.00  0.00           C
ATOM   2288  C   LEU A 317     -17.841  17.690 -28.022  0.00  0.00           C
ATOM   2289  O   LEU A 317     -17.864  17.337 -26.838  0.00  0.00           O
ATOM   2290  CB  LEU A 317     -18.996  19.840 -28.103  0.00  0.00           C
ATOM   2291  CG  LEU A 317     -17.811  20.694 -28.708  0.00  0.00           C
ATOM   2292  CD1 LEU A 317     -17.918  21.023 -30.227  0.00  0.00           C
ATOM   2293  CD2 LEU A 317     -17.829  22.043 -27.985  0.00  0.00           C
ATOM   2294  N   VAL A 318     -16.779  17.560 -28.811  0.00  0.00           N
ATOM   2295  CA  VAL A 318     -15.465  17.048 -28.362  0.00  0.00           C
ATOM   2296  C   VAL A 318     -14.413  18.175 -28.450  0.00  0.00           C
ATOM   2297  O   VAL A 318     -14.433  18.864 -29.473  0.00  0.00           O
ATOM   2298  CB  VAL A 318     -14.992  15.800 -29.162  0.00  0.00           C
ATOM   2299  CG1 VAL A 318     -13.644  15.248 -28.768  0.00  0.00           C
ATOM   2300  CG2 VAL A 318     -16.087  14.764 -29.027  0.00  0.00           C
ATOM   2301  N   VAL A 319     -13.539  18.384 -27.475  0.00  0.00           N
ATOM   2302  CA  VAL A 319     -12.571  19.601 -27.386  0.00  0.00           C
ATOM   2303  C   VAL A 319     -11.239  19.056 -27.008  0.00  0.00           C
ATOM   2304  O   VAL A 319     -11.050  18.328 -26.051  0.00  0.00           O
ATOM   2305  CB  VAL A 319     -13.072  20.720 -26.400  0.00  0.00           C
ATOM   2306  CG1 VAL A 319     -12.101  21.962 -26.502  0.00  0.00           C
ATOM   2307  CG2 VAL A 319     -14.509  21.190 -26.530  0.00  0.00           C
ATOM   2308  N   LEU A 320     -10.287  19.446 -27.861  0.00  0.00           N
ATOM   2309  CA  LEU A 320      -8.822  19.251 -27.652  0.00  0.00           C
ATOM   2310  C   LEU A 320      -8.116  20.473 -27.216  0.00  0.00           C
ATOM   2311  O   LEU A 320      -8.039  21.403 -28.058  0.00  0.00           O
ATOM   2312  CB  LEU A 320      -8.018  18.727 -28.899  0.00  0.00           C
ATOM   2313  CG  LEU A 320      -8.293  17.244 -29.226  0.00  0.00           C
ATOM   2314  CD1 LEU A 320      -8.052  16.819 -30.755  0.00  0.00           C
ATOM   2315  CD2 LEU A 320      -7.449  16.409 -28.341  0.00  0.00           C
ATOM   2316  N   ALA A 321      -7.765  20.568 -25.916  0.00  0.00           N
ATOM   2317  CA  ALA A 321      -7.324  21.760 -25.252  0.00  0.00           C
ATOM   2318  C   ALA A 321      -5.816  21.834 -24.948  0.00  0.00           C
ATOM   2319  O   ALA A 321      -5.261  20.757 -24.579  0.00  0.00           O
ATOM   2320  CB  ALA A 321      -8.099  21.961 -23.926  0.00  0.00           C
ATOM   2321  N   THR A 322      -5.246  23.049 -24.994  0.00  0.00           N
ATOM   2322  CA  THR A 322      -3.792  23.327 -24.649  0.00  0.00           C
ATOM   2323  C   THR A 322      -3.466  24.792 -24.778  0.00  0.00           C
ATOM   2324  O   THR A 322      -4.379  25.585 -25.031  0.00  0.00           O
ATOM   2325  CB  THR A 322      -2.837  22.433 -25.484  0.00  0.00           C
ATOM   2326  CG2 THR A 322      -3.134  22.399 -26.984  0.00  0.00           C
ATOM   2327  OG1 THR A 322      -1.484  22.758 -25.372  0.00  0.00           O
ATOM   2328  N   ALA A 323      -2.227  25.215 -24.401  0.00  0.00           N
ATOM   2329  CA  ALA A 323      -1.883  26.624 -24.605  0.00  0.00           C
ATOM   2330  C   ALA A 323      -0.975  26.764 -25.827  0.00  0.00           C
ATOM   2331  O   ALA A 323      -0.444  27.843 -26.053  0.00  0.00           O
ATOM   2332  CB  ALA A 323      -1.154  27.062 -23.286  0.00  0.00           C
ATOM   2333  N   THR A 324      -0.708  25.678 -26.545  0.00  0.00           N
ATOM   2334  CA  THR A 324       0.309  25.553 -27.592  0.00  0.00           C
ATOM   2335  C   THR A 324      -0.137  24.594 -28.753  0.00  0.00           C
ATOM   2336  O   THR A 324      -0.097  23.368 -28.541  0.00  0.00           O
ATOM   2337  CB  THR A 324       1.685  25.051 -27.003  0.00  0.00           C
ATOM   2338  CG2 THR A 324       2.374  26.120 -26.157  0.00  0.00           C
ATOM   2339  OG1 THR A 324       1.511  23.924 -26.174  0.00  0.00           O
ATOM   2340  N   PRO A 325      -0.543  25.055 -29.997  0.00  0.00           N
ATOM   2341  CA  PRO A 325      -0.801  24.126 -31.134  0.00  0.00           C
ATOM   2342  C   PRO A 325       0.496  23.544 -31.786  0.00  0.00           C
ATOM   2343  O   PRO A 325       1.402  24.241 -32.231  0.00  0.00           O
ATOM   2344  CB  PRO A 325      -1.425  25.006 -32.177  0.00  0.00           C
ATOM   2345  CG  PRO A 325      -0.795  26.448 -31.925  0.00  0.00           C
ATOM   2346  CD  PRO A 325      -0.597  26.476 -30.393  0.00  0.00           C
ATOM   2347  N   PRO A 326       0.566  22.220 -32.019  0.00  0.00           N
ATOM   2348  CA  PRO A 326       1.687  21.525 -32.558  0.00  0.00           C
ATOM   2349  C   PRO A 326       1.930  21.833 -33.989  0.00  0.00           C
ATOM   2350  O   PRO A 326       1.006  21.855 -34.802  0.00  0.00           O
ATOM   2351  CB  PRO A 326       1.465  20.024 -32.296  0.00  0.00           C
ATOM   2352  CG  PRO A 326      -0.068  19.930 -32.266  0.00  0.00           C
ATOM   2353  CD  PRO A 326      -0.470  21.274 -31.653  0.00  0.00           C
ATOM   2354  N   GLY A 327       3.192  22.073 -34.333  0.00  0.00           N
ATOM   2355  CA  GLY A 327       3.794  22.144 -35.691  0.00  0.00           C
ATOM   2356  C   GLY A 327       3.605  23.513 -36.307  0.00  0.00           C
ATOM   2357  O   GLY A 327       4.251  23.840 -37.242  0.00  0.00           O
ATOM   2358  N   SER A 328       2.625  24.224 -35.795  0.00  0.00           N
ATOM   2359  CA  SER A 328       2.280  25.627 -36.124  0.00  0.00           C
ATOM   2360  C   SER A 328       3.033  26.669 -35.285  0.00  0.00           C
ATOM   2361  O   SER A 328       3.713  26.301 -34.310  0.00  0.00           O
ATOM   2362  CB  SER A 328       0.696  25.859 -35.899  0.00  0.00           C
ATOM   2363  OG  SER A 328      -0.029  25.047 -36.698  0.00  0.00           O
ATOM   2364  N   VAL A 329       2.822  27.952 -35.609  0.00  0.00           N
ATOM   2365  CA  VAL A 329       3.233  29.038 -34.756  0.00  0.00           C
ATOM   2366  C   VAL A 329       2.357  29.233 -33.527  0.00  0.00           C
ATOM   2367  O   VAL A 329       1.126  29.407 -33.632  0.00  0.00           O
ATOM   2368  CB  VAL A 329       3.095  30.350 -35.546  0.00  0.00           C
ATOM   2369  CG1 VAL A 329       3.450  31.679 -34.828  0.00  0.00           C
ATOM   2370  CG2 VAL A 329       4.156  30.183 -36.688  0.00  0.00           C
ATOM   2371  N   THR A 330       2.930  29.169 -32.330  0.00  0.00           N
ATOM   2372  CA  THR A 330       2.229  29.692 -31.133  0.00  0.00           C
ATOM   2373  C   THR A 330       2.073  31.176 -31.175  0.00  0.00           C
ATOM   2374  O   THR A 330       2.983  32.002 -31.511  0.00  0.00           O
ATOM   2375  CB  THR A 330       2.821  29.181 -29.754  0.00  0.00           C
ATOM   2376  CG2 THR A 330       1.937  29.499 -28.501  0.00  0.00           C
ATOM   2377  OG1 THR A 330       2.711  27.787 -29.770  0.00  0.00           O
ATOM   2378  N   VAL A 331       0.880  31.615 -30.830  0.00  0.00           N
ATOM   2379  CA  VAL A 331       0.401  33.010 -30.702  0.00  0.00           C
ATOM   2380  C   VAL A 331       1.074  33.743 -29.524  0.00  0.00           C
ATOM   2381  O   VAL A 331       1.169  33.226 -28.442  0.00  0.00           O
ATOM   2382  CB  VAL A 331      -1.135  32.962 -30.526  0.00  0.00           C
ATOM   2383  CG1 VAL A 331      -1.842  34.332 -30.380  0.00  0.00           C
ATOM   2384  CG2 VAL A 331      -1.892  32.236 -31.694  0.00  0.00           C
ATOM   2385  N   PRO A 332       1.619  35.002 -29.740  0.00  0.00           N
ATOM   2386  CA  PRO A 332       2.318  35.816 -28.733  0.00  0.00           C
ATOM   2387  C   PRO A 332       1.245  36.359 -27.801  0.00  0.00           C
ATOM   2388  O   PRO A 332       0.196  36.823 -28.194  0.00  0.00           O
ATOM   2389  CB  PRO A 332       3.096  36.975 -29.433  0.00  0.00           C
ATOM   2390  CG  PRO A 332       2.398  36.994 -30.795  0.00  0.00           C
ATOM   2391  CD  PRO A 332       1.711  35.683 -31.037  0.00  0.00           C
ATOM   2392  N   HIS A 333       1.476  36.130 -26.479  0.00  0.00           N
ATOM   2393  CA  HIS A 333       0.522  36.646 -25.479  0.00  0.00           C
ATOM   2394  C   HIS A 333       1.271  37.679 -24.573  0.00  0.00           C
ATOM   2395  O   HIS A 333       2.279  37.325 -23.967  0.00  0.00           O
ATOM   2396  CB  HIS A 333      -0.108  35.448 -24.710  0.00  0.00           C
ATOM   2397  CG  HIS A 333      -1.164  35.798 -23.690  0.00  0.00           C
ATOM   2398  CD2 HIS A 333      -2.374  35.227 -23.593  0.00  0.00           C
ATOM   2399  ND1 HIS A 333      -1.015  36.918 -22.866  0.00  0.00           N
ATOM   2400  CE1 HIS A 333      -2.196  37.001 -22.316  0.00  0.00           C
ATOM   2401  NE2 HIS A 333      -3.004  35.963 -22.643  0.00  0.00           N
ATOM   2402  N   PRO A 334       0.889  38.888 -24.589  0.00  0.00           N
ATOM   2403  CA  PRO A 334       1.717  40.034 -24.046  0.00  0.00           C
ATOM   2404  C   PRO A 334       1.942  40.015 -22.493  0.00  0.00           C
ATOM   2405  O   PRO A 334       2.628  40.919 -21.937  0.00  0.00           O
ATOM   2406  CB  PRO A 334       1.080  41.314 -24.479  0.00  0.00           C
ATOM   2407  CG  PRO A 334      -0.345  40.953 -24.854  0.00  0.00           C
ATOM   2408  CD  PRO A 334      -0.203  39.481 -25.347  0.00  0.00           C
ATOM   2409  N   ASN A 335       1.450  38.972 -21.807  0.00  0.00           N
ATOM   2410  CA  ASN A 335       1.818  38.608 -20.398  0.00  0.00           C
ATOM   2411  C   ASN A 335       3.286  38.192 -20.053  0.00  0.00           C
ATOM   2412  O   ASN A 335       3.633  37.764 -18.951  0.00  0.00           O
ATOM   2413  CB  ASN A 335       0.885  37.403 -19.967  0.00  0.00           C
ATOM   2414  CG  ASN A 335       1.268  35.990 -20.304  0.00  0.00           C
ATOM   2415  ND2 ASN A 335       1.749  35.779 -21.512  0.00  0.00           N
ATOM   2416  OD1 ASN A 335       0.973  35.082 -19.595  0.00  0.00           O
ATOM   2417  N   ILE A 336       4.175  38.335 -21.001  0.00  0.00           N
ATOM   2418  CA  ILE A 336       5.578  37.889 -20.865  0.00  0.00           C
ATOM   2419  C   ILE A 336       6.657  38.899 -21.426  0.00  0.00           C
ATOM   2420  O   ILE A 336       6.365  39.922 -22.093  0.00  0.00           O
ATOM   2421  CB  ILE A 336       5.610  36.587 -21.707  0.00  0.00           C
ATOM   2422  CG1 ILE A 336       6.698  35.566 -21.480  0.00  0.00           C
ATOM   2423  CG2 ILE A 336       5.648  36.878 -23.224  0.00  0.00           C
ATOM   2424  CD1 ILE A 336       7.035  35.274 -20.080  0.00  0.00           C
ATOM   2425  N   GLU A 337       7.876  38.523 -21.161  0.00  0.00           N
ATOM   2426  CA  GLU A 337       9.152  39.134 -21.558  0.00  0.00           C
ATOM   2427  C   GLU A 337      10.213  38.007 -21.744  0.00  0.00           C
ATOM   2428  O   GLU A 337      10.233  37.018 -21.011  0.00  0.00           O
ATOM   2429  CB  GLU A 337       9.476  40.240 -20.549  0.00  0.00           C
ATOM   2430  CG  GLU A 337      10.752  40.913 -21.084  0.00  0.00           C
ATOM   2431  CD  GLU A 337      10.998  42.245 -20.435  0.00  0.00           C
ATOM   2432  OE1 GLU A 337      12.108  42.622 -20.030  0.00  0.00           O
ATOM   2433  OE2 GLU A 337      10.030  43.038 -20.400  0.00  0.00           O
ATOM   2434  N   GLU A 338      11.171  38.075 -22.685  0.00  0.00           N
ATOM   2435  CA  GLU A 338      12.078  36.981 -23.057  0.00  0.00           C
ATOM   2436  C   GLU A 338      13.477  37.465 -23.438  0.00  0.00           C
ATOM   2437  O   GLU A 338      13.579  38.472 -24.127  0.00  0.00           O
ATOM   2438  CB  GLU A 338      11.499  36.350 -24.300  0.00  0.00           C
ATOM   2439  CG  GLU A 338      10.135  35.670 -24.138  0.00  0.00           C
ATOM   2440  CD  GLU A 338       9.663  35.003 -25.442  0.00  0.00           C
ATOM   2441  OE1 GLU A 338       9.831  33.775 -25.620  0.00  0.00           O
ATOM   2442  OE2 GLU A 338       8.997  35.662 -26.327  0.00  0.00           O
ATOM   2443  N   VAL A 339      14.477  36.976 -22.693  0.00  0.00           N
ATOM   2444  CA  VAL A 339      15.842  37.506 -22.698  0.00  0.00           C
ATOM   2445  C   VAL A 339      16.881  36.407 -22.662  0.00  0.00           C
ATOM   2446  O   VAL A 339      16.702  35.523 -21.826  0.00  0.00           O
ATOM   2447  CB  VAL A 339      16.125  38.422 -21.497  0.00  0.00           C
ATOM   2448  CG1 VAL A 339      15.546  39.840 -21.649  0.00  0.00           C
ATOM   2449  CG2 VAL A 339      16.001  37.852 -20.116  0.00  0.00           C
ATOM   2450  N   ALA A 340      17.937  36.486 -23.486  0.00  0.00           N
ATOM   2451  CA  ALA A 340      19.130  35.677 -23.336  0.00  0.00           C
ATOM   2452  C   ALA A 340      19.723  35.675 -21.873  0.00  0.00           C
ATOM   2453  O   ALA A 340      20.010  36.735 -21.288  0.00  0.00           O
ATOM   2454  CB  ALA A 340      20.062  36.253 -24.436  0.00  0.00           C
ATOM   2455  N   LEU A 341      19.844  34.502 -21.208  0.00  0.00           N
ATOM   2456  CA  LEU A 341      20.666  34.375 -19.976  0.00  0.00           C
ATOM   2457  C   LEU A 341      22.069  34.815 -20.190  0.00  0.00           C
ATOM   2458  O   LEU A 341      22.761  34.253 -20.979  0.00  0.00           O
ATOM   2459  CB  LEU A 341      20.539  32.957 -19.363  0.00  0.00           C
ATOM   2460  CG  LEU A 341      21.173  32.826 -17.936  0.00  0.00           C
ATOM   2461  CD1 LEU A 341      20.296  33.659 -16.945  0.00  0.00           C
ATOM   2462  CD2 LEU A 341      21.078  31.338 -17.510  0.00  0.00           C
ATOM   2463  N   SER A 342      22.551  35.821 -19.511  0.00  0.00           N
ATOM   2464  CA  SER A 342      23.956  36.189 -19.594  0.00  0.00           C
ATOM   2465  C   SER A 342      25.053  35.246 -19.046  0.00  0.00           C
ATOM   2466  O   SER A 342      24.733  34.350 -18.271  0.00  0.00           O
ATOM   2467  CB  SER A 342      24.112  37.550 -18.868  0.00  0.00           C
ATOM   2468  OG  SER A 342      23.363  38.529 -19.412  0.00  0.00           O
ATOM   2469  N   ASN A 343      26.318  35.440 -19.267  0.00  0.00           N
ATOM   2470  CA  ASN A 343      27.405  34.721 -18.610  0.00  0.00           C
ATOM   2471  C   ASN A 343      27.967  35.451 -17.393  0.00  0.00           C
ATOM   2472  O   ASN A 343      28.935  35.008 -16.777  0.00  0.00           O
ATOM   2473  CB  ASN A 343      28.397  34.367 -19.794  0.00  0.00           C
ATOM   2474  CG  ASN A 343      29.372  33.417 -19.390  0.00  0.00           C
ATOM   2475  ND2 ASN A 343      30.426  33.386 -20.062  0.00  0.00           N
ATOM   2476  OD1 ASN A 343      29.232  32.527 -18.500  0.00  0.00           O
ATOM   2477  N   THR A 344      27.376  36.603 -17.019  0.00  0.00           N
ATOM   2478  CA  THR A 344      27.624  37.265 -15.766  0.00  0.00           C
ATOM   2479  C   THR A 344      26.648  36.692 -14.698  0.00  0.00           C
ATOM   2480  O   THR A 344      25.395  36.582 -14.911  0.00  0.00           O
ATOM   2481  CB  THR A 344      27.425  38.774 -15.934  0.00  0.00           C
ATOM   2482  CG2 THR A 344      27.778  39.683 -14.714  0.00  0.00           C
ATOM   2483  OG1 THR A 344      28.331  39.251 -16.954  0.00  0.00           O
ATOM   2484  N   GLY A 345      27.207  36.394 -13.514  0.00  0.00           N
ATOM   2485  CA  GLY A 345      26.369  35.889 -12.340  0.00  0.00           C
ATOM   2486  C   GLY A 345      27.101  34.917 -11.405  0.00  0.00           C
ATOM   2487  O   GLY A 345      27.873  34.124 -11.841  0.00  0.00           O
ATOM   2488  N   GLU A 346      26.761  34.935 -10.122  0.00  0.00           N
ATOM   2489  CA  GLU A 346      27.367  34.191  -9.052  0.00  0.00           C
ATOM   2490  C   GLU A 346      27.337  32.631  -9.319  0.00  0.00           C
ATOM   2491  O   GLU A 346      28.423  32.052  -9.354  0.00  0.00           O
ATOM   2492  CB  GLU A 346      26.657  34.509  -7.705  0.00  0.00           C
ATOM   2493  CG  GLU A 346      26.927  36.039  -7.363  0.00  0.00           C
ATOM   2494  CD  GLU A 346      25.736  36.884  -7.934  0.00  0.00           C
ATOM   2495  OE1 GLU A 346      24.840  37.246  -7.085  0.00  0.00           O
ATOM   2496  OE2 GLU A 346      25.771  37.251  -9.174  0.00  0.00           O
ATOM   2497  N   ILE A 347      26.177  32.055  -9.531  0.00  0.00           N
ATOM   2498  CA  ILE A 347      25.967  30.588  -9.827  0.00  0.00           C
ATOM   2499  C   ILE A 347      26.083  30.255 -11.317  0.00  0.00           C
ATOM   2500  O   ILE A 347      25.404  30.821 -12.132  0.00  0.00           O
ATOM   2501  CB  ILE A 347      24.691  29.951  -9.249  0.00  0.00           C
ATOM   2502  CG1 ILE A 347      24.554  30.314  -7.806  0.00  0.00           C
ATOM   2503  CG2 ILE A 347      24.840  28.380  -9.353  0.00  0.00           C
ATOM   2504  CD1 ILE A 347      23.713  31.607  -7.655  0.00  0.00           C
ATOM   2505  N   PRO A 348      27.045  29.364 -11.635  0.00  0.00           N
ATOM   2506  CA  PRO A 348      27.287  29.022 -12.997  0.00  0.00           C
ATOM   2507  C   PRO A 348      26.250  27.903 -13.521  0.00  0.00           C
ATOM   2508  O   PRO A 348      25.755  27.210 -12.627  0.00  0.00           O
ATOM   2509  CB  PRO A 348      28.742  28.399 -13.115  0.00  0.00           C
ATOM   2510  CG  PRO A 348      28.989  27.949 -11.663  0.00  0.00           C
ATOM   2511  CD  PRO A 348      27.989  28.604 -10.794  0.00  0.00           C
ATOM   2512  N   PHE A 349      25.889  27.954 -14.794  0.00  0.00           N
ATOM   2513  CA  PHE A 349      24.695  27.223 -15.341  0.00  0.00           C
ATOM   2514  C   PHE A 349      25.013  26.830 -16.852  0.00  0.00           C
ATOM   2515  O   PHE A 349      24.750  27.629 -17.763  0.00  0.00           O
ATOM   2516  CB  PHE A 349      23.409  28.056 -15.123  0.00  0.00           C
ATOM   2517  CG  PHE A 349      22.087  27.444 -15.479  0.00  0.00           C
ATOM   2518  CD1 PHE A 349      21.368  27.858 -16.651  0.00  0.00           C
ATOM   2519  CD2 PHE A 349      21.650  26.370 -14.620  0.00  0.00           C
ATOM   2520  CE1 PHE A 349      20.193  27.116 -16.964  0.00  0.00           C
ATOM   2521  CE2 PHE A 349      20.444  25.710 -14.945  0.00  0.00           C
ATOM   2522  CZ  PHE A 349      19.786  26.071 -16.107  0.00  0.00           C
ATOM   2523  N   TYR A 350      25.555  25.616 -17.097  0.00  0.00           N
ATOM   2524  CA  TYR A 350      25.829  25.056 -18.446  0.00  0.00           C
ATOM   2525  C   TYR A 350      26.522  25.982 -19.467  0.00  0.00           C
ATOM   2526  O   TYR A 350      26.414  25.852 -20.709  0.00  0.00           O
ATOM   2527  CB  TYR A 350      24.530  24.469 -19.085  0.00  0.00           C
ATOM   2528  CG  TYR A 350      23.705  23.469 -18.285  0.00  0.00           C
ATOM   2529  CD1 TYR A 350      22.388  23.743 -17.883  0.00  0.00           C
ATOM   2530  CD2 TYR A 350      24.318  22.224 -17.978  0.00  0.00           C
ATOM   2531  CE1 TYR A 350      21.703  22.813 -17.074  0.00  0.00           C
ATOM   2532  CE2 TYR A 350      23.535  21.332 -17.333  0.00  0.00           C
ATOM   2533  CZ  TYR A 350      22.292  21.571 -16.795  0.00  0.00           C
ATOM   2534  OH  TYR A 350      21.492  20.606 -16.248  0.00  0.00           O
ATOM   2535  N   GLY A 351      27.340  26.901 -18.950  0.00  0.00           N
ATOM   2536  CA  GLY A 351      28.109  27.906 -19.775  0.00  0.00           C
ATOM   2537  C   GLY A 351      27.622  29.258 -19.786  0.00  0.00           C
ATOM   2538  O   GLY A 351      28.295  30.197 -20.267  0.00  0.00           O
ATOM   2539  N   LYS A 352      26.405  29.477 -19.278  0.00  0.00           N
ATOM   2540  CA  LYS A 352      25.973  30.830 -18.804  0.00  0.00           C
ATOM   2541  C   LYS A 352      26.170  30.957 -17.325  0.00  0.00           C
ATOM   2542  O   LYS A 352      26.937  30.284 -16.704  0.00  0.00           O
ATOM   2543  CB  LYS A 352      24.540  31.118 -19.251  0.00  0.00           C
ATOM   2544  CG  LYS A 352      24.311  31.134 -20.784  0.00  0.00           C
ATOM   2545  CD  LYS A 352      25.267  32.217 -21.396  0.00  0.00           C
ATOM   2546  CE  LYS A 352      25.006  32.295 -22.935  0.00  0.00           C
ATOM   2547  NZ  LYS A 352      25.553  31.140 -23.662  0.00  0.00           N
ATOM   2548  N   ALA A 353      25.380  31.821 -16.625  0.00  0.00           N
ATOM   2549  CA  ALA A 353      25.429  32.043 -15.136  0.00  0.00           C
ATOM   2550  C   ALA A 353      24.050  32.624 -14.664  0.00  0.00           C
ATOM   2551  O   ALA A 353      23.240  33.020 -15.475  0.00  0.00           O
ATOM   2552  CB  ALA A 353      26.522  33.075 -14.850  0.00  0.00           C
ATOM   2553  N   ILE A 354      23.843  32.636 -13.382  0.00  0.00           N
ATOM   2554  CA  ILE A 354      22.669  33.087 -12.626  0.00  0.00           C
ATOM   2555  C   ILE A 354      23.240  34.024 -11.516  0.00  0.00           C
ATOM   2556  O   ILE A 354      23.969  33.477 -10.697  0.00  0.00           O
ATOM   2557  CB  ILE A 354      21.830  31.903 -12.115  0.00  0.00           C
ATOM   2558  CG1 ILE A 354      21.543  30.773 -13.194  0.00  0.00           C
ATOM   2559  CG2 ILE A 354      20.517  32.606 -11.582  0.00  0.00           C
ATOM   2560  CD1 ILE A 354      20.977  29.550 -12.565  0.00  0.00           C
ATOM   2561  N   PRO A 355      22.804  35.311 -11.388  0.00  0.00           N
ATOM   2562  CA  PRO A 355      23.064  36.079 -10.199  0.00  0.00           C
ATOM   2563  C   PRO A 355      21.823  35.933  -9.179  0.00  0.00           C
ATOM   2564  O   PRO A 355      20.711  35.620  -9.584  0.00  0.00           O
ATOM   2565  CB  PRO A 355      23.123  37.453 -10.726  0.00  0.00           C
ATOM   2566  CG  PRO A 355      22.043  37.494 -11.807  0.00  0.00           C
ATOM   2567  CD  PRO A 355      22.022  36.117 -12.357  0.00  0.00           C
ATOM   2568  N   ILE A 356      22.005  36.236  -7.879  0.00  0.00           N
ATOM   2569  CA  ILE A 356      21.021  35.918  -6.799  0.00  0.00           C
ATOM   2570  C   ILE A 356      19.829  36.803  -6.738  0.00  0.00           C
ATOM   2571  O   ILE A 356      18.751  36.259  -6.499  0.00  0.00           O
ATOM   2572  CB  ILE A 356      21.763  35.870  -5.492  0.00  0.00           C
ATOM   2573  CG1 ILE A 356      22.728  34.618  -5.520  0.00  0.00           C
ATOM   2574  CG2 ILE A 356      20.945  35.912  -4.275  0.00  0.00           C
ATOM   2575  CD1 ILE A 356      23.725  34.362  -4.367  0.00  0.00           C
ATOM   2576  N   GLU A 357      20.101  38.094  -7.060  0.00  0.00           N
ATOM   2577  CA  GLU A 357      19.170  39.218  -7.133  0.00  0.00           C
ATOM   2578  C   GLU A 357      18.004  39.038  -8.131  0.00  0.00           C
ATOM   2579  O   GLU A 357      16.977  39.624  -7.859  0.00  0.00           O
ATOM   2580  CB  GLU A 357      19.959  40.557  -7.393  0.00  0.00           C
ATOM   2581  CG  GLU A 357      20.013  40.982  -8.809  0.00  0.00           C
ATOM   2582  CD  GLU A 357      20.670  42.380  -8.764  0.00  0.00           C
ATOM   2583  OE1 GLU A 357      21.873  42.535  -9.020  0.00  0.00           O
ATOM   2584  OE2 GLU A 357      19.997  43.338  -8.187  0.00  0.00           O
ATOM   2585  N   ALA A 358      18.116  38.205  -9.138  0.00  0.00           N
ATOM   2586  CA  ALA A 358      17.187  37.884 -10.175  0.00  0.00           C
ATOM   2587  C   ALA A 358      16.446  36.522  -9.853  0.00  0.00           C
ATOM   2588  O   ALA A 358      15.577  36.112 -10.599  0.00  0.00           O
ATOM   2589  CB  ALA A 358      18.043  37.803 -11.511  0.00  0.00           C
ATOM   2590  N   ILE A 359      16.940  35.756  -8.835  0.00  0.00           N
ATOM   2591  CA  ILE A 359      16.213  34.552  -8.269  0.00  0.00           C
ATOM   2592  C   ILE A 359      15.719  34.603  -6.807  0.00  0.00           C
ATOM   2593  O   ILE A 359      15.463  33.523  -6.205  0.00  0.00           O
ATOM   2594  CB  ILE A 359      16.988  33.194  -8.533  0.00  0.00           C
ATOM   2595  CG1 ILE A 359      18.476  33.348  -8.141  0.00  0.00           C
ATOM   2596  CG2 ILE A 359      16.951  32.905 -10.073  0.00  0.00           C
ATOM   2597  CD1 ILE A 359      19.195  32.033  -7.979  0.00  0.00           C
ATOM   2598  N   ARG A 360      15.611  35.836  -6.263  0.00  0.00           N
ATOM   2599  CA  ARG A 360      15.094  36.227  -4.959  0.00  0.00           C
ATOM   2600  C   ARG A 360      13.951  37.343  -5.090  0.00  0.00           C
ATOM   2601  O   ARG A 360      14.284  38.296  -5.881  0.00  0.00           O
ATOM   2602  CB  ARG A 360      16.225  36.794  -4.073  0.00  0.00           C
ATOM   2603  CG  ARG A 360      17.211  35.664  -3.607  0.00  0.00           C
ATOM   2604  CD  ARG A 360      16.730  34.647  -2.605  0.00  0.00           C
ATOM   2605  NE  ARG A 360      15.971  33.651  -3.331  0.00  0.00           N
ATOM   2606  CZ  ARG A 360      14.956  33.014  -2.909  0.00  0.00           C
ATOM   2607  NH1 ARG A 360      14.705  32.996  -1.561  0.00  0.00           N
ATOM   2608  NH2 ARG A 360      14.173  32.344  -3.734  0.00  0.00           N
ATOM   2609  N   GLY A 361      12.881  37.381  -4.295  0.00  0.00           N
ATOM   2610  CA  GLY A 361      11.672  38.136  -4.422  0.00  0.00           C
ATOM   2611  C   GLY A 361      10.782  37.519  -5.462  0.00  0.00           C
ATOM   2612  O   GLY A 361      11.143  37.459  -6.607  0.00  0.00           O
ATOM   2613  N   GLY A 362       9.549  37.163  -5.052  0.00  0.00           N
ATOM   2614  CA  GLY A 362       8.581  36.313  -5.776  0.00  0.00           C
ATOM   2615  C   GLY A 362       9.085  34.869  -5.784  0.00  0.00           C
ATOM   2616  O   GLY A 362      10.219  34.619  -5.333  0.00  0.00           O
ATOM   2617  N   ARG A 363       8.263  33.968  -6.416  0.00  0.00           N
ATOM   2618  CA  ARG A 363       8.631  32.531  -6.598  0.00  0.00           C
ATOM   2619  C   ARG A 363       9.266  32.259  -8.074  0.00  0.00           C
ATOM   2620  O   ARG A 363       8.760  32.708  -9.101  0.00  0.00           O
ATOM   2621  CB  ARG A 363       7.396  31.615  -6.265  0.00  0.00           C
ATOM   2622  CG  ARG A 363       7.829  30.193  -6.049  0.00  0.00           C
ATOM   2623  CD  ARG A 363       6.771  29.218  -5.678  0.00  0.00           C
ATOM   2624  NE  ARG A 363       5.697  29.062  -6.717  0.00  0.00           N
ATOM   2625  CZ  ARG A 363       4.771  28.119  -6.756  0.00  0.00           C
ATOM   2626  NH1 ARG A 363       4.875  27.140  -5.845  0.00  0.00           N
ATOM   2627  NH2 ARG A 363       3.747  28.234  -7.590  0.00  0.00           N
ATOM   2628  N   HIS A 364      10.227  31.337  -8.156  0.00  0.00           N
ATOM   2629  CA  HIS A 364      11.059  31.222  -9.336  0.00  0.00           C
ATOM   2630  C   HIS A 364      11.460  29.762  -9.750  0.00  0.00           C
ATOM   2631  O   HIS A 364      11.760  28.865  -8.949  0.00  0.00           O
ATOM   2632  CB  HIS A 364      12.402  31.956  -9.089  0.00  0.00           C
ATOM   2633  CG  HIS A 364      12.380  33.423  -8.761  0.00  0.00           C
ATOM   2634  CD2 HIS A 364      12.675  33.917  -7.571  0.00  0.00           C
ATOM   2635  ND1 HIS A 364      11.727  34.351  -9.589  0.00  0.00           N
ATOM   2636  CE1 HIS A 364      11.760  35.520  -8.893  0.00  0.00           C
ATOM   2637  NE2 HIS A 364      12.387  35.294  -7.739  0.00  0.00           N
ATOM   2638  N   LEU A 365      11.446  29.581 -11.040  0.00  0.00           N
ATOM   2639  CA  LEU A 365      11.524  28.307 -11.718  0.00  0.00           C
ATOM   2640  C   LEU A 365      12.802  28.187 -12.470  0.00  0.00           C
ATOM   2641  O   LEU A 365      13.210  29.154 -13.141  0.00  0.00           O
ATOM   2642  CB  LEU A 365      10.211  28.159 -12.567  0.00  0.00           C
ATOM   2643  CG  LEU A 365      10.154  26.944 -13.478  0.00  0.00           C
ATOM   2644  CD1 LEU A 365      10.451  25.686 -12.723  0.00  0.00           C
ATOM   2645  CD2 LEU A 365       8.786  26.867 -14.040  0.00  0.00           C
ATOM   2646  N   ILE A 366      13.484  27.057 -12.291  0.00  0.00           N
ATOM   2647  CA  ILE A 366      14.667  26.674 -13.098  0.00  0.00           C
ATOM   2648  C   ILE A 366      14.439  25.319 -13.778  0.00  0.00           C
ATOM   2649  O   ILE A 366      14.013  24.406 -13.076  0.00  0.00           O
ATOM   2650  CB  ILE A 366      15.902  26.645 -12.157  0.00  0.00           C
ATOM   2651  CG1 ILE A 366      16.072  27.943 -11.396  0.00  0.00           C
ATOM   2652  CG2 ILE A 366      17.116  26.430 -13.022  0.00  0.00           C
ATOM   2653  CD1 ILE A 366      17.422  28.212 -10.589  0.00  0.00           C
ATOM   2654  N   PHE A 367      14.697  25.118 -15.086  0.00  0.00           N
ATOM   2655  CA  PHE A 367      14.728  23.785 -15.692  0.00  0.00           C
ATOM   2656  C   PHE A 367      16.163  23.322 -15.876  0.00  0.00           C
ATOM   2657  O   PHE A 367      16.770  23.734 -16.880  0.00  0.00           O
ATOM   2658  CB  PHE A 367      14.018  23.863 -16.968  0.00  0.00           C
ATOM   2659  CG  PHE A 367      12.570  23.997 -16.830  0.00  0.00           C
ATOM   2660  CD1 PHE A 367      11.833  22.826 -16.634  0.00  0.00           C
ATOM   2661  CD2 PHE A 367      11.826  25.179 -16.825  0.00  0.00           C
ATOM   2662  CE1 PHE A 367      10.444  22.795 -16.516  0.00  0.00           C
ATOM   2663  CE2 PHE A 367      10.379  25.199 -16.684  0.00  0.00           C
ATOM   2664  CZ  PHE A 367       9.679  23.963 -16.554  0.00  0.00           C
ATOM   2665  N   CYS A 368      16.685  22.474 -15.018  0.00  0.00           N
ATOM   2666  CA  CYS A 368      17.868  21.638 -15.324  0.00  0.00           C
ATOM   2667  C   CYS A 368      17.545  20.606 -16.431  0.00  0.00           C
ATOM   2668  O   CYS A 368      16.446  20.275 -16.892  0.00  0.00           O
ATOM   2669  CB  CYS A 368      18.365  21.027 -14.010  0.00  0.00           C
ATOM   2670  SG  CYS A 368      19.310  22.203 -13.084  0.00  0.00           S
ATOM   2671  N   HIS A 369      18.544  19.958 -16.938  0.00  0.00           N
ATOM   2672  CA  HIS A 369      18.640  18.830 -17.853  0.00  0.00           C
ATOM   2673  C   HIS A 369      18.502  17.525 -16.979  0.00  0.00           C
ATOM   2674  O   HIS A 369      17.427  17.002 -16.844  0.00  0.00           O
ATOM   2675  CB  HIS A 369      19.908  18.845 -18.748  0.00  0.00           C
ATOM   2676  CG  HIS A 369      20.191  17.461 -19.376  0.00  0.00           C
ATOM   2677  CD2 HIS A 369      21.328  17.056 -20.057  0.00  0.00           C
ATOM   2678  ND1 HIS A 369      19.204  16.510 -19.588  0.00  0.00           N
ATOM   2679  CE1 HIS A 369      19.851  15.444 -20.180  0.00  0.00           C
ATOM   2680  NE2 HIS A 369      21.066  15.769 -20.595  0.00  0.00           N
ATOM   2681  N   SER A 370      19.573  16.955 -16.353  0.00  0.00           N
ATOM   2682  CA  SER A 370      19.615  15.704 -15.648  0.00  0.00           C
ATOM   2683  C   SER A 370      18.902  15.864 -14.273  0.00  0.00           C
ATOM   2684  O   SER A 370      19.192  16.818 -13.555  0.00  0.00           O
ATOM   2685  CB  SER A 370      21.091  15.068 -15.541  0.00  0.00           C
ATOM   2686  OG  SER A 370      21.940  15.748 -14.639  0.00  0.00           O
ATOM   2687  N   LYS A 371      18.098  14.885 -13.841  0.00  0.00           N
ATOM   2688  CA  LYS A 371      17.605  14.743 -12.457  0.00  0.00           C
ATOM   2689  C   LYS A 371      18.734  14.955 -11.434  0.00  0.00           C
ATOM   2690  O   LYS A 371      18.486  15.592 -10.438  0.00  0.00           O
ATOM   2691  CB  LYS A 371      16.922  13.463 -12.265  0.00  0.00           C
ATOM   2692  CG  LYS A 371      16.798  12.871 -10.887  0.00  0.00           C
ATOM   2693  CD  LYS A 371      15.986  11.578 -11.024  0.00  0.00           C
ATOM   2694  CE  LYS A 371      15.486  11.053  -9.625  0.00  0.00           C
ATOM   2695  NZ  LYS A 371      16.502  10.268  -8.823  0.00  0.00           N
ATOM   2696  N   LYS A 372      19.898  14.349 -11.679  0.00  0.00           N
ATOM   2697  CA  LYS A 372      21.033  14.534 -10.905  0.00  0.00           C
ATOM   2698  C   LYS A 372      21.376  16.025 -10.747  0.00  0.00           C
ATOM   2699  O   LYS A 372      21.371  16.492  -9.587  0.00  0.00           O
ATOM   2700  CB  LYS A 372      22.164  13.560 -11.329  0.00  0.00           C
ATOM   2701  CG  LYS A 372      23.536  13.676 -10.607  0.00  0.00           C
ATOM   2702  CD  LYS A 372      23.502  13.459  -9.156  0.00  0.00           C
ATOM   2703  CE  LYS A 372      24.927  13.441  -8.518  0.00  0.00           C
ATOM   2704  NZ  LYS A 372      25.649  12.194  -8.874  0.00  0.00           N
ATOM   2705  N   LYS A 373      21.555  16.721 -11.879  0.00  0.00           N
ATOM   2706  CA  LYS A 373      21.809  18.171 -11.869  0.00  0.00           C
ATOM   2707  C   LYS A 373      20.721  18.969 -11.260  0.00  0.00           C
ATOM   2708  O   LYS A 373      20.909  19.828 -10.395  0.00  0.00           O
ATOM   2709  CB  LYS A 373      22.256  18.622 -13.309  0.00  0.00           C
ATOM   2710  CG  LYS A 373      22.513  20.111 -13.269  0.00  0.00           C
ATOM   2711  CD  LYS A 373      23.507  20.650 -12.222  0.00  0.00           C
ATOM   2712  CE  LYS A 373      23.797  22.176 -12.293  0.00  0.00           C
ATOM   2713  NZ  LYS A 373      24.957  22.590 -11.425  0.00  0.00           N
ATOM   2714  N   CYS A 374      19.480  18.604 -11.450  0.00  0.00           N
ATOM   2715  CA  CYS A 374      18.281  19.041 -10.675  0.00  0.00           C
ATOM   2716  C   CYS A 374      18.453  19.119  -9.121  0.00  0.00           C
ATOM   2717  O   CYS A 374      18.271  20.169  -8.502  0.00  0.00           O
ATOM   2718  CB  CYS A 374      17.059  18.264 -11.138  0.00  0.00           C
ATOM   2719  SG  CYS A 374      15.708  19.022 -10.265  0.00  0.00           S
ATOM   2720  N   ASP A 375      18.735  17.944  -8.536  0.00  0.00           N
ATOM   2721  CA  ASP A 375      19.086  17.797  -7.073  0.00  0.00           C
ATOM   2722  C   ASP A 375      20.398  18.392  -6.671  0.00  0.00           C
ATOM   2723  O   ASP A 375      20.483  19.072  -5.655  0.00  0.00           O
ATOM   2724  CB  ASP A 375      19.095  16.318  -6.701  0.00  0.00           C
ATOM   2725  CG  ASP A 375      19.248  15.992  -5.301  0.00  0.00           C
ATOM   2726  OD1 ASP A 375      20.405  15.901  -4.873  0.00  0.00           O
ATOM   2727  OD2 ASP A 375      18.269  15.992  -4.548  0.00  0.00           O
ATOM   2728  N   GLU A 376      21.405  18.480  -7.510  0.00  0.00           N
ATOM   2729  CA  GLU A 376      22.714  18.993  -7.135  0.00  0.00           C
ATOM   2730  C   GLU A 376      22.641  20.573  -7.092  0.00  0.00           C
ATOM   2731  O   GLU A 376      23.209  21.173  -6.121  0.00  0.00           O
ATOM   2732  CB  GLU A 376      23.730  18.536  -8.140  0.00  0.00           C
ATOM   2733  CG  GLU A 376      24.296  17.151  -7.884  0.00  0.00           C
ATOM   2734  CD  GLU A 376      24.928  16.910  -6.572  0.00  0.00           C
ATOM   2735  OE1 GLU A 376      24.713  15.888  -5.883  0.00  0.00           O
ATOM   2736  OE2 GLU A 376      25.669  17.869  -6.173  0.00  0.00           O
ATOM   2737  N   LEU A 377      22.013  21.297  -8.063  0.00  0.00           N
ATOM   2738  CA  LEU A 377      21.744  22.771  -8.053  0.00  0.00           C
ATOM   2739  C   LEU A 377      20.875  23.034  -6.812  0.00  0.00           C
ATOM   2740  O   LEU A 377      21.193  24.077  -6.139  0.00  0.00           O
ATOM   2741  CB  LEU A 377      21.212  23.211  -9.417  0.00  0.00           C
ATOM   2742  CG  LEU A 377      20.681  24.634  -9.376  0.00  0.00           C
ATOM   2743  CD1 LEU A 377      21.888  25.549  -9.177  0.00  0.00           C
ATOM   2744  CD2 LEU A 377      19.980  25.145 -10.640  0.00  0.00           C
ATOM   2745  N   ALA A 378      19.853  22.224  -6.475  0.00  0.00           N
ATOM   2746  CA  ALA A 378      19.127  22.492  -5.191  0.00  0.00           C
ATOM   2747  C   ALA A 378      19.999  22.302  -3.948  0.00  0.00           C
ATOM   2748  O   ALA A 378      20.061  23.221  -3.078  0.00  0.00           O
ATOM   2749  CB  ALA A 378      17.928  21.651  -5.252  0.00  0.00           C
ATOM   2750  N   ALA A 379      20.806  21.222  -3.788  0.00  0.00           N
ATOM   2751  CA  ALA A 379      21.722  21.163  -2.654  0.00  0.00           C
ATOM   2752  C   ALA A 379      22.775  22.239  -2.606  0.00  0.00           C
ATOM   2753  O   ALA A 379      23.144  22.827  -1.569  0.00  0.00           O
ATOM   2754  CB  ALA A 379      22.367  19.771  -2.613  0.00  0.00           C
ATOM   2755  N   LYS A 380      23.267  22.710  -3.742  0.00  0.00           N
ATOM   2756  CA  LYS A 380      24.214  23.807  -3.909  0.00  0.00           C
ATOM   2757  C   LYS A 380      23.627  25.231  -3.666  0.00  0.00           C
ATOM   2758  O   LYS A 380      24.296  26.076  -3.074  0.00  0.00           O
ATOM   2759  CB  LYS A 380      24.846  23.663  -5.244  0.00  0.00           C
ATOM   2760  CG  LYS A 380      25.915  24.670  -5.580  0.00  0.00           C
ATOM   2761  CD  LYS A 380      27.091  24.785  -4.623  0.00  0.00           C
ATOM   2762  CE  LYS A 380      27.993  23.496  -4.816  0.00  0.00           C
ATOM   2763  NZ  LYS A 380      29.294  23.702  -4.150  0.00  0.00           N
ATOM   2764  N   LEU A 381      22.452  25.542  -4.169  0.00  0.00           N
ATOM   2765  CA  LEU A 381      21.627  26.741  -3.714  0.00  0.00           C
ATOM   2766  C   LEU A 381      21.316  26.755  -2.241  0.00  0.00           C
ATOM   2767  O   LEU A 381      21.522  27.767  -1.519  0.00  0.00           O
ATOM   2768  CB  LEU A 381      20.359  26.851  -4.603  0.00  0.00           C
ATOM   2769  CG  LEU A 381      20.716  27.295  -6.052  0.00  0.00           C
ATOM   2770  CD1 LEU A 381      19.438  27.194  -6.875  0.00  0.00           C
ATOM   2771  CD2 LEU A 381      21.210  28.702  -6.102  0.00  0.00           C
ATOM   2772  N   SER A 382      21.014  25.574  -1.703  0.00  0.00           N
ATOM   2773  CA  SER A 382      20.950  25.296  -0.250  0.00  0.00           C
ATOM   2774  C   SER A 382      22.217  25.507   0.524  0.00  0.00           C
ATOM   2775  O   SER A 382      22.207  26.086   1.604  0.00  0.00           O
ATOM   2776  CB  SER A 382      20.457  23.827  -0.062  0.00  0.00           C
ATOM   2777  OG  SER A 382      19.076  23.741  -0.387  0.00  0.00           O
ATOM   2778  N   GLY A 383      23.432  25.153  -0.016  0.00  0.00           N
ATOM   2779  CA  GLY A 383      24.756  25.596   0.438  0.00  0.00           C
ATOM   2780  C   GLY A 383      25.185  26.980   0.133  0.00  0.00           C
ATOM   2781  O   GLY A 383      26.285  27.295   0.545  0.00  0.00           O
ATOM   2782  N   LEU A 384      24.351  27.762  -0.517  0.00  0.00           N
ATOM   2783  CA  LEU A 384      24.495  29.225  -0.612  0.00  0.00           C
ATOM   2784  C   LEU A 384      23.425  30.080   0.144  0.00  0.00           C
ATOM   2785  O   LEU A 384      23.430  31.337   0.008  0.00  0.00           O
ATOM   2786  CB  LEU A 384      24.660  29.600  -2.105  0.00  0.00           C
ATOM   2787  CG  LEU A 384      25.891  29.031  -2.830  0.00  0.00           C
ATOM   2788  CD1 LEU A 384      26.020  29.645  -4.237  0.00  0.00           C
ATOM   2789  CD2 LEU A 384      27.204  29.351  -2.134  0.00  0.00           C
ATOM   2790  N   GLY A 385      22.521  29.479   0.936  0.00  0.00           N
ATOM   2791  CA  GLY A 385      21.518  30.152   1.691  0.00  0.00           C
ATOM   2792  C   GLY A 385      20.195  30.527   0.972  0.00  0.00           C
ATOM   2793  O   GLY A 385      19.326  31.088   1.590  0.00  0.00           O
ATOM   2794  N   ILE A 386      20.075  30.160  -0.325  0.00  0.00           N
ATOM   2795  CA  ILE A 386      18.883  30.290  -1.107  0.00  0.00           C
ATOM   2796  C   ILE A 386      17.965  29.144  -0.788  0.00  0.00           C
ATOM   2797  O   ILE A 386      18.263  27.922  -0.861  0.00  0.00           O
ATOM   2798  CB  ILE A 386      19.242  30.307  -2.611  0.00  0.00           C
ATOM   2799  CG1 ILE A 386      20.317  31.326  -2.970  0.00  0.00           C
ATOM   2800  CG2 ILE A 386      17.945  30.358  -3.456  0.00  0.00           C
ATOM   2801  CD1 ILE A 386      19.934  32.781  -2.905  0.00  0.00           C
ATOM   2802  N   ASN A 387      16.691  29.494  -0.540  0.00  0.00           N
ATOM   2803  CA  ASN A 387      15.662  28.484  -0.377  0.00  0.00           C
ATOM   2804  C   ASN A 387      15.307  27.843  -1.748  0.00  0.00           C
ATOM   2805  O   ASN A 387      14.797  28.562  -2.648  0.00  0.00           O
ATOM   2806  CB  ASN A 387      14.472  29.284   0.186  0.00  0.00           C
ATOM   2807  CG  ASN A 387      13.191  28.441   0.442  0.00  0.00           C
ATOM   2808  ND2 ASN A 387      12.057  29.133   0.364  0.00  0.00           N
ATOM   2809  OD1 ASN A 387      13.226  27.192   0.682  0.00  0.00           O
ATOM   2810  N   ALA A 388      15.554  26.500  -1.945  0.00  0.00           N
ATOM   2811  CA  ALA A 388      15.475  25.910  -3.312  0.00  0.00           C
ATOM   2812  C   ALA A 388      15.027  24.449  -3.191  0.00  0.00           C
ATOM   2813  O   ALA A 388      15.368  23.857  -2.145  0.00  0.00           O
ATOM   2814  CB  ALA A 388      16.809  26.001  -4.054  0.00  0.00           C
ATOM   2815  N   VAL A 389      14.366  23.803  -4.157  0.00  0.00           N
ATOM   2816  CA  VAL A 389      13.763  22.424  -4.035  0.00  0.00           C
ATOM   2817  C   VAL A 389      13.710  21.736  -5.374  0.00  0.00           C
ATOM   2818  O   VAL A 389      13.546  22.414  -6.353  0.00  0.00           O
ATOM   2819  CB  VAL A 389      12.392  22.506  -3.282  0.00  0.00           C
ATOM   2820  CG1 VAL A 389      11.516  23.426  -4.170  0.00  0.00           C
ATOM   2821  CG2 VAL A 389      11.763  21.166  -3.005  0.00  0.00           C
ATOM   2822  N   ALA A 390      13.958  20.407  -5.394  0.00  0.00           N
ATOM   2823  CA  ALA A 390      14.066  19.577  -6.661  0.00  0.00           C
ATOM   2824  C   ALA A 390      12.856  18.662  -6.893  0.00  0.00           C
ATOM   2825  O   ALA A 390      12.170  18.262  -5.997  0.00  0.00           O
ATOM   2826  CB  ALA A 390      15.399  18.821  -6.688  0.00  0.00           C
ATOM   2827  N   TYR A 391      12.574  18.506  -8.178  0.00  0.00           N
ATOM   2828  CA  TYR A 391      11.491  17.723  -8.671  0.00  0.00           C
ATOM   2829  C   TYR A 391      11.776  17.072 -10.009  0.00  0.00           C
ATOM   2830  O   TYR A 391      12.216  17.733 -10.981  0.00  0.00           O
ATOM   2831  CB  TYR A 391      10.233  18.581  -8.810  0.00  0.00           C
ATOM   2832  CG  TYR A 391       9.106  17.648  -8.953  0.00  0.00           C
ATOM   2833  CD1 TYR A 391       8.427  17.305  -7.772  0.00  0.00           C
ATOM   2834  CD2 TYR A 391       8.700  17.211 -10.251  0.00  0.00           C
ATOM   2835  CE1 TYR A 391       7.376  16.345  -7.888  0.00  0.00           C
ATOM   2836  CE2 TYR A 391       7.646  16.292 -10.403  0.00  0.00           C
ATOM   2837  CZ  TYR A 391       6.999  15.804  -9.210  0.00  0.00           C
ATOM   2838  OH  TYR A 391       5.997  14.912  -9.370  0.00  0.00           O
ATOM   2839  N   TYR A 392      11.549  15.745 -10.063  0.00  0.00           N
ATOM   2840  CA  TYR A 392      12.057  14.816 -11.044  0.00  0.00           C
ATOM   2841  C   TYR A 392      11.267  13.480 -11.150  0.00  0.00           C
ATOM   2842  O   TYR A 392      10.588  13.110 -10.187  0.00  0.00           O
ATOM   2843  CB  TYR A 392      13.551  14.592 -10.786  0.00  0.00           C
ATOM   2844  CG  TYR A 392      13.961  14.332  -9.305  0.00  0.00           C
ATOM   2845  CD1 TYR A 392      13.401  13.228  -8.626  0.00  0.00           C
ATOM   2846  CD2 TYR A 392      14.750  15.244  -8.609  0.00  0.00           C
ATOM   2847  CE1 TYR A 392      13.849  12.945  -7.312  0.00  0.00           C
ATOM   2848  CE2 TYR A 392      15.153  14.972  -7.234  0.00  0.00           C
ATOM   2849  CZ  TYR A 392      14.668  13.827  -6.610  0.00  0.00           C
ATOM   2850  OH  TYR A 392      15.078  13.663  -5.321  0.00  0.00           O
ATOM   2851  N   ARG A 393      11.395  12.845 -12.293  0.00  0.00           N
ATOM   2852  CA  ARG A 393      10.809  11.530 -12.531  0.00  0.00           C
ATOM   2853  C   ARG A 393      11.309  10.519 -11.422  0.00  0.00           C
ATOM   2854  O   ARG A 393      12.500  10.362 -11.137  0.00  0.00           O
ATOM   2855  CB  ARG A 393      11.296  11.042 -13.918  0.00  0.00           C
ATOM   2856  CG  ARG A 393      10.400   9.922 -14.388  0.00  0.00           C
ATOM   2857  CD  ARG A 393      10.799   9.315 -15.736  0.00  0.00           C
ATOM   2858  NE  ARG A 393       9.839   8.325 -16.068  0.00  0.00           N
ATOM   2859  CZ  ARG A 393      10.054   7.025 -15.899  0.00  0.00           C
ATOM   2860  NH1 ARG A 393      11.170   6.493 -15.479  0.00  0.00           N
ATOM   2861  NH2 ARG A 393       9.064   6.140 -16.069  0.00  0.00           N
ATOM   2862  N   GLY A 394      10.373   9.814 -10.840  0.00  0.00           N
ATOM   2863  CA  GLY A 394      10.574   8.860  -9.731  0.00  0.00           C
ATOM   2864  C   GLY A 394      10.281   9.422  -8.345  0.00  0.00           C
ATOM   2865  O   GLY A 394      10.078   8.584  -7.498  0.00  0.00           O
ATOM   2866  N   LEU A 395      10.190  10.771  -8.200  0.00  0.00           N
ATOM   2867  CA  LEU A 395       9.531  11.430  -7.070  0.00  0.00           C
ATOM   2868  C   LEU A 395       8.080  11.331  -7.310  0.00  0.00           C
ATOM   2869  O   LEU A 395       7.606  11.601  -8.368  0.00  0.00           O
ATOM   2870  CB  LEU A 395       9.971  12.912  -7.156  0.00  0.00           C
ATOM   2871  CG  LEU A 395       9.820  13.766  -5.885  0.00  0.00           C
ATOM   2872  CD1 LEU A 395      10.492  13.299  -4.588  0.00  0.00           C
ATOM   2873  CD2 LEU A 395      10.376  15.167  -6.252  0.00  0.00           C
ATOM   2874  N   ASP A 396       7.352  11.158  -6.196  0.00  0.00           N
ATOM   2875  CA  ASP A 396       5.897  10.961  -6.319  0.00  0.00           C
ATOM   2876  C   ASP A 396       5.144  12.288  -6.654  0.00  0.00           C
ATOM   2877  O   ASP A 396       5.554  13.361  -6.206  0.00  0.00           O
ATOM   2878  CB  ASP A 396       5.415  10.324  -5.074  0.00  0.00           C
ATOM   2879  CG  ASP A 396       3.988   9.765  -5.105  0.00  0.00           C
ATOM   2880  OD1 ASP A 396       3.736   8.678  -5.706  0.00  0.00           O
ATOM   2881  OD2 ASP A 396       3.117  10.550  -4.678  0.00  0.00           O
ATOM   2882  N   VAL A 397       3.973  12.228  -7.369  0.00  0.00           N
ATOM   2883  CA  VAL A 397       3.185  13.405  -7.620  0.00  0.00           C
ATOM   2884  C   VAL A 397       2.360  13.997  -6.421  0.00  0.00           C
ATOM   2885  O   VAL A 397       1.913  15.143  -6.550  0.00  0.00           O
ATOM   2886  CB  VAL A 397       2.260  13.188  -8.862  0.00  0.00           C
ATOM   2887  CG1 VAL A 397       1.014  12.397  -8.400  0.00  0.00           C
ATOM   2888  CG2 VAL A 397       1.841  14.363  -9.801  0.00  0.00           C
ATOM   2889  N   SER A 398       2.487  13.382  -5.245  0.00  0.00           N
ATOM   2890  CA  SER A 398       2.109  13.956  -3.936  0.00  0.00           C
ATOM   2891  C   SER A 398       3.189  14.966  -3.452  0.00  0.00           C
ATOM   2892  O   SER A 398       2.856  15.684  -2.545  0.00  0.00           O
ATOM   2893  CB  SER A 398       2.026  12.960  -2.837  0.00  0.00           C
ATOM   2894  OG  SER A 398       3.231  12.200  -2.699  0.00  0.00           O
ATOM   2895  N   VAL A 399       4.403  15.086  -3.985  0.00  0.00           N
ATOM   2896  CA  VAL A 399       5.458  15.999  -3.616  0.00  0.00           C
ATOM   2897  C   VAL A 399       5.233  17.336  -4.240  0.00  0.00           C
ATOM   2898  O   VAL A 399       5.365  17.502  -5.435  0.00  0.00           O
ATOM   2899  CB  VAL A 399       6.878  15.486  -3.862  0.00  0.00           C
ATOM   2900  CG1 VAL A 399       7.935  16.611  -3.518  0.00  0.00           C
ATOM   2901  CG2 VAL A 399       7.044  14.242  -2.981  0.00  0.00           C
ATOM   2902  N   ILE A 400       4.866  18.282  -3.382  0.00  0.00           N
ATOM   2903  CA  ILE A 400       4.411  19.628  -3.676  0.00  0.00           C
ATOM   2904  C   ILE A 400       5.063  20.678  -2.798  0.00  0.00           C
ATOM   2905  O   ILE A 400       4.740  20.672  -1.589  0.00  0.00           O
ATOM   2906  CB  ILE A 400       2.875  19.664  -3.870  0.00  0.00           C
ATOM   2907  CG1 ILE A 400       2.309  18.526  -4.753  0.00  0.00           C
ATOM   2908  CG2 ILE A 400       2.499  21.031  -4.422  0.00  0.00           C
ATOM   2909  CD1 ILE A 400       0.846  18.708  -5.238  0.00  0.00           C
ATOM   2910  N   PRO A 401       5.993  21.494  -3.362  0.00  0.00           N
ATOM   2911  CA  PRO A 401       6.709  22.572  -2.684  0.00  0.00           C
ATOM   2912  C   PRO A 401       5.734  23.736  -2.468  0.00  0.00           C
ATOM   2913  O   PRO A 401       4.652  23.800  -3.041  0.00  0.00           O
ATOM   2914  CB  PRO A 401       7.879  23.022  -3.548  0.00  0.00           C
ATOM   2915  CG  PRO A 401       7.364  22.720  -4.968  0.00  0.00           C
ATOM   2916  CD  PRO A 401       6.450  21.493  -4.709  0.00  0.00           C
ATOM   2917  N   THR A 402       6.145  24.647  -1.602  0.00  0.00           N
ATOM   2918  CA  THR A 402       5.442  25.833  -1.136  0.00  0.00           C
ATOM   2919  C   THR A 402       5.260  26.933  -2.212  0.00  0.00           C
ATOM   2920  O   THR A 402       5.888  26.884  -3.310  0.00  0.00           O
ATOM   2921  CB  THR A 402       6.134  26.413   0.193  0.00  0.00           C
ATOM   2922  CG2 THR A 402       6.033  25.601   1.540  0.00  0.00           C
ATOM   2923  OG1 THR A 402       7.449  26.771  -0.167  0.00  0.00           O
ATOM   2924  N   ILE A 403       4.437  27.940  -1.836  0.00  0.00           N
ATOM   2925  CA  ILE A 403       4.145  29.145  -2.658  0.00  0.00           C
ATOM   2926  C   ILE A 403       4.847  30.375  -2.064  0.00  0.00           C
ATOM   2927  O   ILE A 403       5.221  30.316  -0.851  0.00  0.00           O
ATOM   2928  CB  ILE A 403       2.627  29.319  -2.808  0.00  0.00           C
ATOM   2929  CG1 ILE A 403       1.942  29.801  -1.542  0.00  0.00           C
ATOM   2930  CG2 ILE A 403       1.977  28.006  -3.256  0.00  0.00           C
ATOM   2931  CD1 ILE A 403       0.489  30.101  -1.716  0.00  0.00           C
ATOM   2932  N   GLY A 404       5.165  31.351  -2.888  0.00  0.00           N
ATOM   2933  CA  GLY A 404       5.641  32.695  -2.576  0.00  0.00           C
ATOM   2934  C   GLY A 404       7.140  32.993  -2.659  0.00  0.00           C
ATOM   2935  O   GLY A 404       7.474  34.095  -3.109  0.00  0.00           O
ATOM   2936  N   ASP A 405       8.033  32.002  -2.433  0.00  0.00           N
ATOM   2937  CA  ASP A 405       9.541  32.283  -2.507  0.00  0.00           C
ATOM   2938  C   ASP A 405      10.433  31.131  -3.133  0.00  0.00           C
ATOM   2939  O   ASP A 405      11.551  31.406  -3.523  0.00  0.00           O
ATOM   2940  CB  ASP A 405      10.034  32.423  -1.071  0.00  0.00           C
ATOM   2941  CG  ASP A 405      11.524  32.788  -0.844  0.00  0.00           C
ATOM   2942  OD1 ASP A 405      12.294  31.826  -0.580  0.00  0.00           O
ATOM   2943  OD2 ASP A 405      11.865  34.015  -0.925  0.00  0.00           O
ATOM   2944  N   VAL A 406      10.006  29.857  -2.982  0.00  0.00           N
ATOM   2945  CA  VAL A 406      11.026  28.761  -3.177  0.00  0.00           C
ATOM   2946  C   VAL A 406      11.533  28.666  -4.643  0.00  0.00           C
ATOM   2947  O   VAL A 406      10.765  28.707  -5.609  0.00  0.00           O
ATOM   2948  CB  VAL A 406      10.631  27.387  -2.566  0.00  0.00           C
ATOM   2949  CG1 VAL A 406       9.569  26.524  -3.416  0.00  0.00           C
ATOM   2950  CG2 VAL A 406      11.904  26.540  -2.492  0.00  0.00           C
ATOM   2951  N   VAL A 407      12.891  28.656  -4.799  0.00  0.00           N
ATOM   2952  CA  VAL A 407      13.453  28.309  -6.127  0.00  0.00           C
ATOM   2953  C   VAL A 407      13.084  26.824  -6.443  0.00  0.00           C
ATOM   2954  O   VAL A 407      13.779  25.870  -6.027  0.00  0.00           O
ATOM   2955  CB  VAL A 407      14.957  28.559  -6.365  0.00  0.00           C
ATOM   2956  CG1 VAL A 407      15.233  28.343  -7.888  0.00  0.00           C
ATOM   2957  CG2 VAL A 407      15.549  29.906  -5.888  0.00  0.00           C
ATOM   2958  N   VAL A 408      12.051  26.532  -7.202  0.00  0.00           N
ATOM   2959  CA  VAL A 408      11.683  25.239  -7.676  0.00  0.00           C
ATOM   2960  C   VAL A 408      12.590  24.932  -8.852  0.00  0.00           C
ATOM   2961  O   VAL A 408      12.620  25.675  -9.828  0.00  0.00           O
ATOM   2962  CB  VAL A 408      10.227  25.147  -8.167  0.00  0.00           C
ATOM   2963  CG1 VAL A 408       9.918  23.777  -8.808  0.00  0.00           C
ATOM   2964  CG2 VAL A 408       9.230  25.413  -6.999  0.00  0.00           C
ATOM   2965  N   VAL A 409      13.502  23.898  -8.661  0.00  0.00           N
ATOM   2966  CA  VAL A 409      14.522  23.491  -9.607  0.00  0.00           C
ATOM   2967  C   VAL A 409      13.960  22.169 -10.170  0.00  0.00           C
ATOM   2968  O   VAL A 409      13.472  21.356  -9.386  0.00  0.00           O
ATOM   2969  CB  VAL A 409      15.791  23.228  -8.839  0.00  0.00           C
ATOM   2970  CG1 VAL A 409      16.836  22.898  -9.900  0.00  0.00           C
ATOM   2971  CG2 VAL A 409      16.341  24.358  -7.883  0.00  0.00           C
ATOM   2972  N   ALA A 410      13.775  22.151 -11.532  0.00  0.00           N
ATOM   2973  CA  ALA A 410      12.959  21.108 -12.180  0.00  0.00           C
ATOM   2974  C   ALA A 410      13.706  20.396 -13.337  0.00  0.00           C
ATOM   2975  O   ALA A 410      14.536  20.978 -14.031  0.00  0.00           O
ATOM   2976  CB  ALA A 410      11.721  21.784 -12.761  0.00  0.00           C
ATOM   2977  N   THR A 411      13.322  19.080 -13.517  0.00  0.00           N
ATOM   2978  CA  THR A 411      13.414  18.357 -14.812  0.00  0.00           C
ATOM   2979  C   THR A 411      12.155  18.515 -15.747  0.00  0.00           C
ATOM   2980  O   THR A 411      11.245  19.277 -15.462  0.00  0.00           O
ATOM   2981  CB  THR A 411      13.816  16.871 -14.636  0.00  0.00           C
ATOM   2982  CG2 THR A 411      15.066  16.707 -13.755  0.00  0.00           C
ATOM   2983  OG1 THR A 411      12.764  16.174 -14.042  0.00  0.00           O
ATOM   2984  N   ASP A 412      12.137  17.799 -16.833  0.00  0.00           N
ATOM   2985  CA  ASP A 412      10.913  17.619 -17.705  0.00  0.00           C
ATOM   2986  C   ASP A 412       9.768  16.929 -16.972  0.00  0.00           C
ATOM   2987  O   ASP A 412       8.694  16.922 -17.531  0.00  0.00           O
ATOM   2988  CB  ASP A 412      11.263  16.839 -19.007  0.00  0.00           C
ATOM   2989  CG  ASP A 412      10.367  17.278 -20.164  0.00  0.00           C
ATOM   2990  OD1 ASP A 412      10.580  18.362 -20.755  0.00  0.00           O
ATOM   2991  OD2 ASP A 412       9.540  16.497 -20.609  0.00  0.00           O
ATOM   2992  N   ALA A 413       9.925  16.280 -15.832  0.00  0.00           N
ATOM   2993  CA  ALA A 413       8.896  15.673 -14.981  0.00  0.00           C
ATOM   2994  C   ALA A 413       7.888  16.645 -14.377  0.00  0.00           C
ATOM   2995  O   ALA A 413       6.735  16.290 -14.186  0.00  0.00           O
ATOM   2996  CB  ALA A 413       9.480  14.654 -14.021  0.00  0.00           C
ATOM   2997  N   LEU A 414       8.324  17.883 -14.106  0.00  0.00           N
ATOM   2998  CA  LEU A 414       7.355  18.950 -13.728  0.00  0.00           C
ATOM   2999  C   LEU A 414       6.133  19.087 -14.692  0.00  0.00           C
ATOM   3000  O   LEU A 414       5.022  19.372 -14.289  0.00  0.00           O
ATOM   3001  CB  LEU A 414       8.066  20.269 -13.689  0.00  0.00           C
ATOM   3002  CG  LEU A 414       7.240  21.440 -13.226  0.00  0.00           C
ATOM   3003  CD1 LEU A 414       6.589  21.165 -11.857  0.00  0.00           C
ATOM   3004  CD2 LEU A 414       8.245  22.667 -13.067  0.00  0.00           C
ATOM   3005  N   MET A 415       6.369  18.805 -16.031  0.00  0.00           N
ATOM   3006  CA  MET A 415       5.323  18.993 -17.001  0.00  0.00           C
ATOM   3007  C   MET A 415       4.003  18.215 -16.712  0.00  0.00           C
ATOM   3008  O   MET A 415       2.857  18.694 -16.907  0.00  0.00           O
ATOM   3009  CB  MET A 415       5.823  18.616 -18.368  0.00  0.00           C
ATOM   3010  CG  MET A 415       6.563  19.798 -18.900  0.00  0.00           C
ATOM   3011  SD  MET A 415       5.631  21.293 -19.364  0.00  0.00           S
ATOM   3012  CE  MET A 415       7.097  22.359 -19.282  0.00  0.00           C
ATOM   3013  N   THR A 416       4.156  17.035 -16.102  0.00  0.00           N
ATOM   3014  CA  THR A 416       3.200  15.970 -15.667  0.00  0.00           C
ATOM   3015  C   THR A 416       2.920  16.009 -14.205  0.00  0.00           C
ATOM   3016  O   THR A 416       2.329  15.072 -13.673  0.00  0.00           O
ATOM   3017  CB  THR A 416       3.662  14.583 -16.274  0.00  0.00           C
ATOM   3018  CG2 THR A 416       2.518  13.512 -16.461  0.00  0.00           C
ATOM   3019  OG1 THR A 416       4.172  14.826 -17.600  0.00  0.00           O
ATOM   3020  N   GLY A 417       3.466  16.956 -13.438  0.00  0.00           N
ATOM   3021  CA  GLY A 417       3.151  17.154 -12.013  0.00  0.00           C
ATOM   3022  C   GLY A 417       2.398  18.414 -11.788  0.00  0.00           C
ATOM   3023  O   GLY A 417       1.361  18.652 -12.397  0.00  0.00           O
ATOM   3024  N   TYR A 418       2.865  19.296 -10.803  0.00  0.00           N
ATOM   3025  CA  TYR A 418       2.157  20.548 -10.328  0.00  0.00           C
ATOM   3026  C   TYR A 418       2.293  21.756 -11.409  0.00  0.00           C
ATOM   3027  O   TYR A 418       3.348  22.095 -11.941  0.00  0.00           O
ATOM   3028  CB  TYR A 418       2.571  20.813  -8.908  0.00  0.00           C
ATOM   3029  CG  TYR A 418       4.062  20.833  -8.611  0.00  0.00           C
ATOM   3030  CD1 TYR A 418       4.698  19.793  -7.880  0.00  0.00           C
ATOM   3031  CD2 TYR A 418       4.823  21.953  -9.002  0.00  0.00           C
ATOM   3032  CE1 TYR A 418       6.028  19.849  -7.557  0.00  0.00           C
ATOM   3033  CE2 TYR A 418       6.170  22.020  -8.711  0.00  0.00           C
ATOM   3034  CZ  TYR A 418       6.773  20.991  -8.012  0.00  0.00           C
ATOM   3035  OH  TYR A 418       8.094  21.029  -7.686  0.00  0.00           O
ATOM   3036  N   THR A 419       1.166  22.249 -11.958  0.00  0.00           N
ATOM   3037  CA  THR A 419       0.927  23.149 -13.079  0.00  0.00           C
ATOM   3038  C   THR A 419       1.918  24.309 -13.170  0.00  0.00           C
ATOM   3039  O   THR A 419       2.459  24.539 -14.228  0.00  0.00           O
ATOM   3040  CB  THR A 419      -0.485  23.659 -13.045  0.00  0.00           C
ATOM   3041  CG2 THR A 419      -1.509  22.526 -13.174  0.00  0.00           C
ATOM   3042  OG1 THR A 419      -0.710  24.262 -11.784  0.00  0.00           O
ATOM   3043  N   GLY A 420       2.244  24.903 -11.985  0.00  0.00           N
ATOM   3044  CA  GLY A 420       3.320  25.809 -11.705  0.00  0.00           C
ATOM   3045  C   GLY A 420       3.079  27.316 -12.054  0.00  0.00           C
ATOM   3046  O   GLY A 420       2.648  27.767 -13.097  0.00  0.00           O
ATOM   3047  N   ASP A 421       3.315  28.183 -11.086  0.00  0.00           N
ATOM   3048  CA  ASP A 421       2.996  29.620 -11.032  0.00  0.00           C
ATOM   3049  C   ASP A 421       4.125  30.485 -10.437  0.00  0.00           C
ATOM   3050  O   ASP A 421       4.437  30.390  -9.213  0.00  0.00           O
ATOM   3051  CB  ASP A 421       1.701  29.954 -10.235  0.00  0.00           C
ATOM   3052  CG  ASP A 421       1.466  31.440 -10.145  0.00  0.00           C
ATOM   3053  OD1 ASP A 421       1.548  32.015  -9.064  0.00  0.00           O
ATOM   3054  OD2 ASP A 421       1.230  32.013 -11.204  0.00  0.00           O
ATOM   3055  N   PHE A 422       4.780  31.235 -11.323  0.00  0.00           N
ATOM   3056  CA  PHE A 422       6.025  31.890 -10.944  0.00  0.00           C
ATOM   3057  C   PHE A 422       6.062  33.379 -11.342  0.00  0.00           C
ATOM   3058  O   PHE A 422       5.193  33.876 -12.038  0.00  0.00           O
ATOM   3059  CB  PHE A 422       7.201  31.023 -11.489  0.00  0.00           C
ATOM   3060  CG  PHE A 422       7.282  29.633 -10.989  0.00  0.00           C
ATOM   3061  CD1 PHE A 422       6.672  28.555 -11.686  0.00  0.00           C
ATOM   3062  CD2 PHE A 422       7.910  29.337  -9.790  0.00  0.00           C
ATOM   3063  CE1 PHE A 422       6.793  27.279 -11.149  0.00  0.00           C
ATOM   3064  CE2 PHE A 422       8.064  28.071  -9.217  0.00  0.00           C
ATOM   3065  CZ  PHE A 422       7.415  27.043  -9.927  0.00  0.00           C
ATOM   3066  N   ASP A 423       7.176  34.031 -11.025  0.00  0.00           N
ATOM   3067  CA  ASP A 423       7.599  35.320 -11.570  0.00  0.00           C
ATOM   3068  C   ASP A 423       8.659  35.234 -12.620  0.00  0.00           C
ATOM   3069  O   ASP A 423       8.522  35.828 -13.662  0.00  0.00           O
ATOM   3070  CB  ASP A 423       8.048  36.155 -10.401  0.00  0.00           C
ATOM   3071  CG  ASP A 423       8.468  37.567 -10.717  0.00  0.00           C
ATOM   3072  OD1 ASP A 423       7.658  38.532 -10.539  0.00  0.00           O
ATOM   3073  OD2 ASP A 423       9.603  37.871 -11.144  0.00  0.00           O
ATOM   3074  N   SER A 424       9.759  34.507 -12.388  0.00  0.00           N
ATOM   3075  CA  SER A 424      10.870  34.418 -13.307  0.00  0.00           C
ATOM   3076  C   SER A 424      11.232  32.992 -13.688  0.00  0.00           C
ATOM   3077  O   SER A 424      11.191  32.133 -12.784  0.00  0.00           O
ATOM   3078  CB  SER A 424      12.132  35.087 -12.779  0.00  0.00           C
ATOM   3079  OG  SER A 424      11.901  36.506 -12.570  0.00  0.00           O
ATOM   3080  N   VAL A 425      11.523  32.709 -14.950  0.00  0.00           N
ATOM   3081  CA  VAL A 425      11.921  31.311 -15.406  0.00  0.00           C
ATOM   3082  C   VAL A 425      13.281  31.303 -16.121  0.00  0.00           C
ATOM   3083  O   VAL A 425      13.484  32.041 -17.088  0.00  0.00           O
ATOM   3084  CB  VAL A 425      10.916  30.651 -16.438  0.00  0.00           C
ATOM   3085  CG1 VAL A 425      11.258  29.216 -16.777  0.00  0.00           C
ATOM   3086  CG2 VAL A 425       9.489  30.807 -15.893  0.00  0.00           C
ATOM   3087  N   ILE A 426      14.198  30.414 -15.739  0.00  0.00           N
ATOM   3088  CA  ILE A 426      15.465  29.984 -16.447  0.00  0.00           C
ATOM   3089  C   ILE A 426      15.130  28.674 -17.070  0.00  0.00           C
ATOM   3090  O   ILE A 426      14.532  27.763 -16.516  0.00  0.00           O
ATOM   3091  CB  ILE A 426      16.665  30.000 -15.497  0.00  0.00           C
ATOM   3092  CG1 ILE A 426      16.792  31.480 -15.106  0.00  0.00           C
ATOM   3093  CG2 ILE A 426      17.972  29.463 -16.107  0.00  0.00           C
ATOM   3094  CD1 ILE A 426      17.753  31.653 -13.928  0.00  0.00           C
ATOM   3095  N   ASP A 427      15.569  28.502 -18.323  0.00  0.00           N
ATOM   3096  CA  ASP A 427      15.446  27.225 -19.112  0.00  0.00           C
ATOM   3097  C   ASP A 427      16.833  26.964 -19.696  0.00  0.00           C
ATOM   3098  O   ASP A 427      17.444  27.784 -20.433  0.00  0.00           O
ATOM   3099  CB  ASP A 427      14.425  27.377 -20.194  0.00  0.00           C
ATOM   3100  CG  ASP A 427      14.020  26.018 -20.818  0.00  0.00           C
ATOM   3101  OD1 ASP A 427      14.564  24.966 -20.405  0.00  0.00           O
ATOM   3102  OD2 ASP A 427      13.273  26.094 -21.833  0.00  0.00           O
ATOM   3103  N   CYS A 428      17.444  25.813 -19.387  0.00  0.00           N
ATOM   3104  CA  CYS A 428      18.585  25.272 -20.034  0.00  0.00           C
ATOM   3105  C   CYS A 428      18.328  24.848 -21.539  0.00  0.00           C
ATOM   3106  O   CYS A 428      19.360  24.715 -22.236  0.00  0.00           O
ATOM   3107  CB  CYS A 428      19.066  24.031 -19.231  0.00  0.00           C
ATOM   3108  SG  CYS A 428      17.801  22.805 -19.461  0.00  0.00           S
ATOM   3109  N   ASN A 429      17.080  24.732 -22.038  0.00  0.00           N
ATOM   3110  CA  ASN A 429      16.748  24.526 -23.458  0.00  0.00           C
ATOM   3111  C   ASN A 429      17.123  23.165 -23.997  0.00  0.00           C
ATOM   3112  O   ASN A 429      17.340  23.004 -25.218  0.00  0.00           O
ATOM   3113  CB  ASN A 429      17.330  25.657 -24.378  0.00  0.00           C
ATOM   3114  CG  ASN A 429      16.973  26.991 -23.687  0.00  0.00           C
ATOM   3115  ND2 ASN A 429      15.658  27.300 -23.478  0.00  0.00           N
ATOM   3116  OD1 ASN A 429      17.832  27.722 -23.293  0.00  0.00           O
ATOM   3117  N   THR A 430      17.227  22.163 -23.089  0.00  0.00           N
ATOM   3118  CA  THR A 430      17.880  20.831 -23.357  0.00  0.00           C
ATOM   3119  C   THR A 430      17.504  19.771 -22.274  0.00  0.00           C
ATOM   3120  O   THR A 430      17.192  20.070 -21.098  0.00  0.00           O
ATOM   3121  CB  THR A 430      19.378  20.896 -23.419  0.00  0.00           C
ATOM   3122  CG2 THR A 430      20.163  21.292 -22.159  0.00  0.00           C
ATOM   3123  OG1 THR A 430      19.793  19.678 -23.962  0.00  0.00           O
ATOM   3124  N   CYS A 431      17.563  18.479 -22.779  0.00  0.00           N
ATOM   3125  CA  CYS A 431      16.812  17.338 -22.251  0.00  0.00           C
ATOM   3126  C   CYS A 431      17.158  16.056 -23.079  0.00  0.00           C
ATOM   3127  O   CYS A 431      17.522  16.106 -24.239  0.00  0.00           O
ATOM   3128  CB  CYS A 431      15.325  17.698 -22.238  0.00  0.00           C
ATOM   3129  SG  CYS A 431      14.278  16.403 -21.611  0.00  0.00           S
ATOM   3130  N   VAL A 432      16.863  14.857 -22.566  0.00  0.00           N
ATOM   3131  CA  VAL A 432      16.857  13.521 -23.320  0.00  0.00           C
ATOM   3132  C   VAL A 432      15.657  13.330 -24.257  0.00  0.00           C
ATOM   3133  O   VAL A 432      14.516  13.803 -24.062  0.00  0.00           O
ATOM   3134  CB  VAL A 432      16.859  12.301 -22.258  0.00  0.00           C
ATOM   3135  CG1 VAL A 432      15.625  12.094 -21.498  0.00  0.00           C
ATOM   3136  CG2 VAL A 432      17.390  10.992 -22.906  0.00  0.00           C
ATOM   3137  N   THR A 433      15.912  12.564 -25.361  0.00  0.00           N
ATOM   3138  CA  THR A 433      14.890  12.022 -26.284  0.00  0.00           C
ATOM   3139  C   THR A 433      15.336  10.598 -26.678  0.00  0.00           C
ATOM   3140  O   THR A 433      16.525  10.302 -26.737  0.00  0.00           O
ATOM   3141  CB  THR A 433      14.700  12.946 -27.487  0.00  0.00           C
ATOM   3142  CG2 THR A 433      13.692  12.545 -28.528  0.00  0.00           C
ATOM   3143  OG1 THR A 433      14.310  14.218 -26.967  0.00  0.00           O
ATOM   3144  N   GLN A 434      14.369   9.734 -26.945  0.00  0.00           N
ATOM   3145  CA  GLN A 434      14.395   8.387 -27.526  0.00  0.00           C
ATOM   3146  C   GLN A 434      14.164   8.447 -29.053  0.00  0.00           C
ATOM   3147  O   GLN A 434      13.270   9.131 -29.523  0.00  0.00           O
ATOM   3148  CB  GLN A 434      13.535   7.405 -26.709  0.00  0.00           C
ATOM   3149  CG  GLN A 434      13.606   5.923 -26.977  0.00  0.00           C
ATOM   3150  CD  GLN A 434      13.017   5.083 -25.831  0.00  0.00           C
ATOM   3151  NE2 GLN A 434      11.731   4.959 -25.756  0.00  0.00           N
ATOM   3152  OE1 GLN A 434      13.713   4.579 -24.915  0.00  0.00           O
ATOM   3153  N   THR A 435      14.886   7.594 -29.858  0.00  0.00           N
ATOM   3154  CA  THR A 435      14.820   7.483 -31.334  0.00  0.00           C
ATOM   3155  C   THR A 435      15.125   6.090 -31.921  0.00  0.00           C
ATOM   3156  O   THR A 435      15.972   5.371 -31.470  0.00  0.00           O
ATOM   3157  CB  THR A 435      15.668   8.554 -31.968  0.00  0.00           C
ATOM   3158  CG2 THR A 435      17.196   8.465 -31.778  0.00  0.00           C
ATOM   3159  OG1 THR A 435      15.506   8.336 -33.365  0.00  0.00           O
ATOM   3160  N   VAL A 436      14.301   5.606 -32.859  0.00  0.00           N
ATOM   3161  CA  VAL A 436      14.458   4.385 -33.623  0.00  0.00           C
ATOM   3162  C   VAL A 436      15.242   4.486 -34.927  0.00  0.00           C
ATOM   3163  O   VAL A 436      15.260   5.507 -35.651  0.00  0.00           O
ATOM   3164  CB  VAL A 436      13.008   3.979 -33.978  0.00  0.00           C
ATOM   3165  CG1 VAL A 436      12.362   4.869 -35.062  0.00  0.00           C
ATOM   3166  CG2 VAL A 436      12.885   2.485 -34.385  0.00  0.00           C
ATOM   3167  N   ASP A 437      15.969   3.424 -35.190  0.00  0.00           N
ATOM   3168  CA  ASP A 437      16.857   3.171 -36.334  0.00  0.00           C
ATOM   3169  C   ASP A 437      16.416   1.779 -36.932  0.00  0.00           C
ATOM   3170  O   ASP A 437      16.584   0.709 -36.300  0.00  0.00           O
ATOM   3171  CB  ASP A 437      18.380   3.193 -35.955  0.00  0.00           C
ATOM   3172  CG  ASP A 437      19.173   3.335 -37.259  0.00  0.00           C
ATOM   3173  OD1 ASP A 437      19.630   4.488 -37.526  0.00  0.00           O
ATOM   3174  OD2 ASP A 437      19.194   2.338 -38.030  0.00  0.00           O
ATOM   3175  N   PHE A 438      15.640   1.862 -38.000  0.00  0.00           N
ATOM   3176  CA  PHE A 438      15.007   0.757 -38.684  0.00  0.00           C
ATOM   3177  C   PHE A 438      15.956  -0.126 -39.448  0.00  0.00           C
ATOM   3178  O   PHE A 438      15.572  -0.792 -40.366  0.00  0.00           O
ATOM   3179  CB  PHE A 438      13.853   1.379 -39.626  0.00  0.00           C
ATOM   3180  CG  PHE A 438      12.599   1.894 -38.845  0.00  0.00           C
ATOM   3181  CD1 PHE A 438      11.800   0.991 -38.168  0.00  0.00           C
ATOM   3182  CD2 PHE A 438      12.318   3.274 -38.905  0.00  0.00           C
ATOM   3183  CE1 PHE A 438      10.625   1.452 -37.546  0.00  0.00           C
ATOM   3184  CE2 PHE A 438      11.185   3.770 -38.198  0.00  0.00           C
ATOM   3185  CZ  PHE A 438      10.341   2.837 -37.554  0.00  0.00           C
ATOM   3186  N   SER A 439      17.273  -0.220 -39.004  0.00  0.00           N
ATOM   3187  CA  SER A 439      18.279  -1.095 -39.564  0.00  0.00           C
ATOM   3188  C   SER A 439      17.998  -2.632 -39.262  0.00  0.00           C
ATOM   3189  O   SER A 439      17.592  -2.940 -38.159  0.00  0.00           O
ATOM   3190  CB  SER A 439      19.772  -0.784 -39.072  0.00  0.00           C
ATOM   3191  OG  SER A 439      20.169   0.527 -39.414  0.00  0.00           O
ATOM   3192  N   LEU A 440      18.534  -3.434 -40.202  0.00  0.00           N
ATOM   3193  CA  LEU A 440      18.283  -4.891 -40.273  0.00  0.00           C
ATOM   3194  C   LEU A 440      19.468  -5.814 -39.851  0.00  0.00           C
ATOM   3195  O   LEU A 440      20.003  -6.609 -40.600  0.00  0.00           O
ATOM   3196  CB  LEU A 440      17.564  -5.171 -41.653  0.00  0.00           C
ATOM   3197  CG  LEU A 440      16.837  -6.494 -41.673  0.00  0.00           C
ATOM   3198  CD1 LEU A 440      15.469  -6.317 -40.982  0.00  0.00           C
ATOM   3199  CD2 LEU A 440      16.744  -7.062 -43.072  0.00  0.00           C
ATOM   3200  N   ASP A 441      19.937  -5.609 -38.582  0.00  0.00           N
ATOM   3201  CA  ASP A 441      21.056  -6.383 -38.062  0.00  0.00           C
ATOM   3202  C   ASP A 441      20.808  -6.734 -36.606  0.00  0.00           C
ATOM   3203  O   ASP A 441      21.402  -6.130 -35.750  0.00  0.00           O
ATOM   3204  CB  ASP A 441      22.368  -5.744 -38.395  0.00  0.00           C
ATOM   3205  CG  ASP A 441      23.674  -6.533 -38.062  0.00  0.00           C
ATOM   3206  OD1 ASP A 441      23.578  -7.696 -37.709  0.00  0.00           O
ATOM   3207  OD2 ASP A 441      24.802  -5.945 -38.120  0.00  0.00           O
ATOM   3208  N   PRO A 442      20.002  -7.807 -36.339  0.00  0.00           N
ATOM   3209  CA  PRO A 442      19.122  -8.519 -37.282  0.00  0.00           C
ATOM   3210  C   PRO A 442      17.862  -7.803 -37.536  0.00  0.00           C
ATOM   3211  O   PRO A 442      17.274  -7.969 -38.598  0.00  0.00           O
ATOM   3212  CB  PRO A 442      18.771  -9.831 -36.466  0.00  0.00           C
ATOM   3213  CG  PRO A 442      18.989  -9.517 -35.053  0.00  0.00           C
ATOM   3214  CD  PRO A 442      20.032  -8.445 -35.050  0.00  0.00           C
ATOM   3215  N   THR A 443      17.615  -6.797 -36.670  0.00  0.00           N
ATOM   3216  CA  THR A 443      16.344  -6.033 -36.469  0.00  0.00           C
ATOM   3217  C   THR A 443      16.451  -4.656 -35.803  0.00  0.00           C
ATOM   3218  O   THR A 443      17.547  -4.377 -35.273  0.00  0.00           O
ATOM   3219  CB  THR A 443      15.203  -6.732 -35.798  0.00  0.00           C
ATOM   3220  CG2 THR A 443      14.866  -8.087 -36.364  0.00  0.00           C
ATOM   3221  OG1 THR A 443      15.447  -6.997 -34.493  0.00  0.00           O
ATOM   3222  N   PHE A 444      15.401  -3.841 -35.674  0.00  0.00           N
ATOM   3223  CA  PHE A 444      15.480  -2.422 -35.383  0.00  0.00           C
ATOM   3224  C   PHE A 444      16.084  -2.189 -34.037  0.00  0.00           C
ATOM   3225  O   PHE A 444      15.960  -2.944 -33.048  0.00  0.00           O
ATOM   3226  CB  PHE A 444      14.013  -1.920 -35.519  0.00  0.00           C
ATOM   3227  CG  PHE A 444      13.067  -2.694 -34.617  0.00  0.00           C
ATOM   3228  CD1 PHE A 444      12.363  -3.805 -35.164  0.00  0.00           C
ATOM   3229  CD2 PHE A 444      12.798  -2.316 -33.316  0.00  0.00           C
ATOM   3230  CE1 PHE A 444      11.489  -4.588 -34.350  0.00  0.00           C
ATOM   3231  CE2 PHE A 444      11.936  -3.042 -32.517  0.00  0.00           C
ATOM   3232  CZ  PHE A 444      11.211  -4.139 -33.020  0.00  0.00           C
ATOM   3233  N   THR A 445      16.730  -1.023 -33.963  0.00  0.00           N
ATOM   3234  CA  THR A 445      17.533  -0.397 -32.806  0.00  0.00           C
ATOM   3235  C   THR A 445      16.867   0.904 -32.337  0.00  0.00           C
ATOM   3236  O   THR A 445      16.793   1.844 -33.100  0.00  0.00           O
ATOM   3237  CB  THR A 445      19.047  -0.151 -33.224  0.00  0.00           C
ATOM   3238  CG2 THR A 445      19.875   0.491 -32.045  0.00  0.00           C
ATOM   3239  OG1 THR A 445      19.611  -1.377 -33.568  0.00  0.00           O
ATOM   3240  N   ILE A 446      16.562   0.998 -31.040  0.00  0.00           N
ATOM   3241  CA  ILE A 446      16.076   2.300 -30.507  0.00  0.00           C
ATOM   3242  C   ILE A 446      17.085   2.754 -29.430  0.00  0.00           C
ATOM   3243  O   ILE A 446      17.363   1.969 -28.542  0.00  0.00           O
ATOM   3244  CB  ILE A 446      14.658   2.004 -29.826  0.00  0.00           C
ATOM   3245  CG1 ILE A 446      13.675   1.688 -30.898  0.00  0.00           C
ATOM   3246  CG2 ILE A 446      14.122   3.223 -29.063  0.00  0.00           C
ATOM   3247  CD1 ILE A 446      12.329   1.093 -30.459  0.00  0.00           C
ATOM   3248  N   GLU A 447      17.559   4.006 -29.510  0.00  0.00           N
ATOM   3249  CA  GLU A 447      18.507   4.520 -28.487  0.00  0.00           C
ATOM   3250  C   GLU A 447      17.828   5.675 -27.813  0.00  0.00           C
ATOM   3251  O   GLU A 447      16.827   6.176 -28.282  0.00  0.00           O
ATOM   3252  CB  GLU A 447      19.788   4.966 -29.206  0.00  0.00           C
ATOM   3253  CG  GLU A 447      20.702   3.874 -29.706  0.00  0.00           C
ATOM   3254  CD  GLU A 447      21.998   4.371 -30.363  0.00  0.00           C
ATOM   3255  OE1 GLU A 447      22.358   3.922 -31.511  0.00  0.00           O
ATOM   3256  OE2 GLU A 447      22.512   5.374 -29.825  0.00  0.00           O
ATOM   3257  N   THR A 448      18.462   6.295 -26.768  0.00  0.00           N
ATOM   3258  CA  THR A 448      18.235   7.702 -26.394  0.00  0.00           C
ATOM   3259  C   THR A 448      19.459   8.610 -26.586  0.00  0.00           C
ATOM   3260  O   THR A 448      20.519   8.090 -27.011  0.00  0.00           O
ATOM   3261  CB  THR A 448      17.789   7.795 -24.923  0.00  0.00           C
ATOM   3262  CG2 THR A 448      16.365   7.357 -24.703  0.00  0.00           C
ATOM   3263  OG1 THR A 448      18.642   6.889 -24.163  0.00  0.00           O
ATOM   3264  N   THR A 449      19.270   9.913 -26.373  0.00  0.00           N
ATOM   3265  CA  THR A 449      20.304  10.909 -26.681  0.00  0.00           C
ATOM   3266  C   THR A 449      20.018  12.281 -26.092  0.00  0.00           C
ATOM   3267  O   THR A 449      18.857  12.664 -26.023  0.00  0.00           O
ATOM   3268  CB  THR A 449      20.484  11.042 -28.178  0.00  0.00           C
ATOM   3269  CG2 THR A 449      19.317  11.467 -29.048  0.00  0.00           C
ATOM   3270  OG1 THR A 449      21.574  11.894 -28.502  0.00  0.00           O
ATOM   3271  N   THR A 450      21.008  13.106 -25.646  0.00  0.00           N
ATOM   3272  CA  THR A 450      20.792  14.496 -25.090  0.00  0.00           C
ATOM   3273  C   THR A 450      20.692  15.400 -26.374  0.00  0.00           C
ATOM   3274  O   THR A 450      21.594  15.447 -27.192  0.00  0.00           O
ATOM   3275  CB  THR A 450      21.905  14.816 -24.053  0.00  0.00           C
ATOM   3276  CG2 THR A 450      21.938  16.241 -23.516  0.00  0.00           C
ATOM   3277  OG1 THR A 450      21.780  14.063 -22.924  0.00  0.00           O
ATOM   3278  N   VAL A 451      19.650  16.276 -26.285  0.00  0.00           N
ATOM   3279  CA  VAL A 451      19.330  17.167 -27.412  0.00  0.00           C
ATOM   3280  C   VAL A 451      18.753  18.455 -26.972  0.00  0.00           C
ATOM   3281  O   VAL A 451      18.019  18.508 -25.943  0.00  0.00           O
ATOM   3282  CB  VAL A 451      18.439  16.521 -28.583  0.00  0.00           C
ATOM   3283  CG1 VAL A 451      19.223  15.492 -29.371  0.00  0.00           C
ATOM   3284  CG2 VAL A 451      17.079  15.952 -28.133  0.00  0.00           C
ATOM   3285  N   PRO A 452      18.932  19.597 -27.688  0.00  0.00           N
ATOM   3286  CA  PRO A 452      18.178  20.826 -27.463  0.00  0.00           C
ATOM   3287  C   PRO A 452      16.605  20.713 -27.705  0.00  0.00           C
ATOM   3288  O   PRO A 452      16.102  19.660 -28.063  0.00  0.00           O
ATOM   3289  CB  PRO A 452      18.741  21.719 -28.547  0.00  0.00           C
ATOM   3290  CG  PRO A 452      20.175  21.272 -28.812  0.00  0.00           C
ATOM   3291  CD  PRO A 452      20.037  19.746 -28.652  0.00  0.00           C
ATOM   3292  N   GLN A 453      15.912  21.802 -27.550  0.00  0.00           N
ATOM   3293  CA  GLN A 453      14.454  21.870 -27.459  0.00  0.00           C
ATOM   3294  C   GLN A 453      13.697  22.291 -28.781  0.00  0.00           C
ATOM   3295  O   GLN A 453      14.308  22.924 -29.684  0.00  0.00           O
ATOM   3296  CB  GLN A 453      14.008  22.700 -26.280  0.00  0.00           C
ATOM   3297  CG  GLN A 453      14.120  24.236 -26.514  0.00  0.00           C
ATOM   3298  CD  GLN A 453      13.560  25.023 -25.424  0.00  0.00           C
ATOM   3299  NE2 GLN A 453      13.144  24.608 -24.266  0.00  0.00           N
ATOM   3300  OE1 GLN A 453      13.691  26.267 -25.484  0.00  0.00           O
ATOM   3301  N   ASP A 454      12.446  21.921 -28.791  0.00  0.00           N
ATOM   3302  CA  ASP A 454      11.440  22.373 -29.784  0.00  0.00           C
ATOM   3303  C   ASP A 454      10.560  23.502 -29.395  0.00  0.00           C
ATOM   3304  O   ASP A 454      10.367  23.750 -28.196  0.00  0.00           O
ATOM   3305  CB  ASP A 454      10.549  21.179 -30.358  0.00  0.00           C
ATOM   3306  CG  ASP A 454       9.236  21.008 -29.564  0.00  0.00           C
ATOM   3307  OD1 ASP A 454       9.197  20.353 -28.511  0.00  0.00           O
ATOM   3308  OD2 ASP A 454       8.230  21.541 -30.066  0.00  0.00           O
ATOM   3309  N   ALA A 455       9.900  24.108 -30.347  0.00  0.00           N
ATOM   3310  CA  ALA A 455       9.037  25.280 -30.086  0.00  0.00           C
ATOM   3311  C   ALA A 455       7.919  24.962 -28.962  0.00  0.00           C
ATOM   3312  O   ALA A 455       7.718  25.766 -28.096  0.00  0.00           O
ATOM   3313  CB  ALA A 455       8.432  25.583 -31.433  0.00  0.00           C
ATOM   3314  N   VAL A 456       7.241  23.772 -28.982  0.00  0.00           N
ATOM   3315  CA  VAL A 456       6.244  23.497 -27.941  0.00  0.00           C
ATOM   3316  C   VAL A 456       6.870  23.457 -26.621  0.00  0.00           C
ATOM   3317  O   VAL A 456       6.400  23.989 -25.631  0.00  0.00           O
ATOM   3318  CB  VAL A 456       5.511  22.221 -28.344  0.00  0.00           C
ATOM   3319  CG1 VAL A 456       4.612  21.621 -27.250  0.00  0.00           C
ATOM   3320  CG2 VAL A 456       4.663  22.399 -29.557  0.00  0.00           C
ATOM   3321  N   SER A 457       7.997  22.771 -26.460  0.00  0.00           N
ATOM   3322  CA  SER A 457       8.755  22.644 -25.167  0.00  0.00           C
ATOM   3323  C   SER A 457       9.264  24.026 -24.689  0.00  0.00           C
ATOM   3324  O   SER A 457       9.042  24.382 -23.553  0.00  0.00           O
ATOM   3325  CB  SER A 457       9.887  21.709 -25.463  0.00  0.00           C
ATOM   3326  OG  SER A 457       9.546  20.381 -25.877  0.00  0.00           O
ATOM   3327  N   ARG A 458       9.723  24.946 -25.536  0.00  0.00           N
ATOM   3328  CA  ARG A 458      10.013  26.370 -25.229  0.00  0.00           C
ATOM   3329  C   ARG A 458       8.753  27.005 -24.704  0.00  0.00           C
ATOM   3330  O   ARG A 458       8.717  27.528 -23.633  0.00  0.00           O
ATOM   3331  CB  ARG A 458      10.716  27.087 -26.417  0.00  0.00           C
ATOM   3332  CG  ARG A 458      11.330  28.420 -26.082  0.00  0.00           C
ATOM   3333  CD  ARG A 458      12.070  29.002 -27.325  0.00  0.00           C
ATOM   3334  NE  ARG A 458      13.041  30.024 -26.956  0.00  0.00           N
ATOM   3335  CZ  ARG A 458      14.326  29.912 -26.643  0.00  0.00           C
ATOM   3336  NH1 ARG A 458      14.862  28.725 -26.362  0.00  0.00           N
ATOM   3337  NH2 ARG A 458      15.153  30.897 -26.717  0.00  0.00           N
ATOM   3338  N   SER A 459       7.651  27.019 -25.503  0.00  0.00           N
ATOM   3339  CA  SER A 459       6.375  27.722 -25.230  0.00  0.00           C
ATOM   3340  C   SER A 459       5.624  27.159 -24.026  0.00  0.00           C
ATOM   3341  O   SER A 459       4.845  27.784 -23.355  0.00  0.00           O
ATOM   3342  CB  SER A 459       5.383  27.571 -26.411  0.00  0.00           C
ATOM   3343  OG  SER A 459       5.979  28.170 -27.522  0.00  0.00           O
ATOM   3344  N   GLN A 460       5.987  25.929 -23.610  0.00  0.00           N
ATOM   3345  CA  GLN A 460       5.420  25.316 -22.402  0.00  0.00           C
ATOM   3346  C   GLN A 460       6.232  25.670 -21.209  0.00  0.00           C
ATOM   3347  O   GLN A 460       5.663  26.129 -20.230  0.00  0.00           O
ATOM   3348  CB  GLN A 460       5.303  23.765 -22.553  0.00  0.00           C
ATOM   3349  CG  GLN A 460       4.039  23.393 -23.371  0.00  0.00           C
ATOM   3350  CD  GLN A 460       2.715  23.656 -22.568  0.00  0.00           C
ATOM   3351  NE2 GLN A 460       1.658  23.823 -23.309  0.00  0.00           N
ATOM   3352  OE1 GLN A 460       2.578  23.864 -21.387  0.00  0.00           O
ATOM   3353  N   ARG A 461       7.567  25.522 -21.303  0.00  0.00           N
ATOM   3354  CA  ARG A 461       8.541  26.093 -20.262  0.00  0.00           C
ATOM   3355  C   ARG A 461       8.311  27.566 -20.015  0.00  0.00           C
ATOM   3356  O   ARG A 461       8.324  28.011 -18.887  0.00  0.00           O
ATOM   3357  CB  ARG A 461       9.979  25.741 -20.557  0.00  0.00           C
ATOM   3358  CG  ARG A 461      10.178  24.150 -20.384  0.00  0.00           C
ATOM   3359  CD  ARG A 461      11.646  23.663 -20.435  0.00  0.00           C
ATOM   3360  NE  ARG A 461      11.758  22.250 -20.210  0.00  0.00           N
ATOM   3361  CZ  ARG A 461      12.915  21.561 -20.182  0.00  0.00           C
ATOM   3362  NH1 ARG A 461      14.071  22.143 -20.457  0.00  0.00           N
ATOM   3363  NH2 ARG A 461      12.858  20.245 -19.942  0.00  0.00           N
ATOM   3364  N   ARG A 462       8.045  28.324 -21.087  0.00  0.00           N
ATOM   3365  CA  ARG A 462       7.788  29.835 -20.957  0.00  0.00           C
ATOM   3366  C   ARG A 462       6.506  30.241 -20.126  0.00  0.00           C
ATOM   3367  O   ARG A 462       6.345  31.345 -19.605  0.00  0.00           O
ATOM   3368  CB  ARG A 462       7.801  30.532 -22.352  0.00  0.00           C
ATOM   3369  CG  ARG A 462       7.563  32.027 -22.438  0.00  0.00           C
ATOM   3370  CD  ARG A 462       7.823  32.593 -23.874  0.00  0.00           C
ATOM   3371  NE  ARG A 462       6.593  32.495 -24.688  0.00  0.00           N
ATOM   3372  CZ  ARG A 462       6.498  32.653 -26.009  0.00  0.00           C
ATOM   3373  NH1 ARG A 462       7.338  33.290 -26.795  0.00  0.00           N
ATOM   3374  NH2 ARG A 462       5.305  32.299 -26.461  0.00  0.00           N
ATOM   3375  N   GLY A 463       5.584  29.296 -20.175  0.00  0.00           N
ATOM   3376  CA  GLY A 463       4.203  29.461 -19.795  0.00  0.00           C
ATOM   3377  C   GLY A 463       4.007  29.590 -18.301  0.00  0.00           C
ATOM   3378  O   GLY A 463       2.963  30.153 -17.906  0.00  0.00           O
ATOM   3379  N   ARG A 464       4.865  29.052 -17.507  0.00  0.00           N
ATOM   3380  CA  ARG A 464       4.791  28.884 -16.071  0.00  0.00           C
ATOM   3381  C   ARG A 464       4.780  30.188 -15.322  0.00  0.00           C
ATOM   3382  O   ARG A 464       4.785  30.187 -14.115  0.00  0.00           O
ATOM   3383  CB  ARG A 464       5.892  27.925 -15.678  0.00  0.00           C
ATOM   3384  CG  ARG A 464       5.302  26.473 -15.518  0.00  0.00           C
ATOM   3385  CD  ARG A 464       5.078  25.816 -16.918  0.00  0.00           C
ATOM   3386  NE  ARG A 464       4.470  24.529 -16.740  0.00  0.00           N
ATOM   3387  CZ  ARG A 464       3.706  23.923 -17.658  0.00  0.00           C
ATOM   3388  NH1 ARG A 464       3.641  24.323 -18.910  0.00  0.00           N
ATOM   3389  NH2 ARG A 464       2.967  22.917 -17.332  0.00  0.00           N
ATOM   3390  N   THR A 465       4.843  31.342 -15.982  0.00  0.00           N
ATOM   3391  CA  THR A 465       4.884  32.671 -15.379  0.00  0.00           C
ATOM   3392  C   THR A 465       3.989  33.659 -16.186  0.00  0.00           C
ATOM   3393  O   THR A 465       3.851  33.584 -17.389  0.00  0.00           O
ATOM   3394  CB  THR A 465       6.406  33.153 -15.311  0.00  0.00           C
ATOM   3395  CG2 THR A 465       6.924  33.314 -16.761  0.00  0.00           C
ATOM   3396  OG1 THR A 465       6.422  34.424 -14.728  0.00  0.00           O
ATOM   3397  N   GLY A 466       3.454  34.717 -15.501  0.00  0.00           N
ATOM   3398  CA  GLY A 466       2.649  35.778 -16.127  0.00  0.00           C
ATOM   3399  C   GLY A 466       1.310  36.090 -15.537  0.00  0.00           C
ATOM   3400  O   GLY A 466       0.631  36.915 -16.058  0.00  0.00           O
ATOM   3401  N   ARG A 467       0.768  35.410 -14.475  0.00  0.00           N
ATOM   3402  CA  ARG A 467      -0.576  35.776 -13.915  0.00  0.00           C
ATOM   3403  C   ARG A 467      -0.430  37.064 -13.092  0.00  0.00           C
ATOM   3404  O   ARG A 467       0.249  37.129 -12.105  0.00  0.00           O
ATOM   3405  CB  ARG A 467      -0.984  34.636 -12.995  0.00  0.00           C
ATOM   3406  CG  ARG A 467      -2.249  34.811 -12.129  0.00  0.00           C
ATOM   3407  CD  ARG A 467      -2.297  33.681 -11.086  0.00  0.00           C
ATOM   3408  NE  ARG A 467      -1.165  33.745 -10.199  0.00  0.00           N
ATOM   3409  CZ  ARG A 467      -0.928  34.484  -9.134  0.00  0.00           C
ATOM   3410  NH1 ARG A 467      -1.791  35.366  -8.662  0.00  0.00           N
ATOM   3411  NH2 ARG A 467       0.203  34.498  -8.510  0.00  0.00           N
ATOM   3412  N   GLY A 468      -1.310  37.999 -13.458  0.00  0.00           N
ATOM   3413  CA  GLY A 468      -1.559  39.264 -12.838  0.00  0.00           C
ATOM   3414  C   GLY A 468      -0.387  40.130 -13.341  0.00  0.00           C
ATOM   3415  O   GLY A 468      -0.552  40.706 -14.480  0.00  0.00           O
ATOM   3416  N   ARG A 469       0.684  40.242 -12.645  0.00  0.00           N
ATOM   3417  CA  ARG A 469       2.017  40.688 -13.190  0.00  0.00           C
ATOM   3418  C   ARG A 469       2.553  39.854 -14.303  0.00  0.00           C
ATOM   3419  O   ARG A 469       2.587  38.586 -14.294  0.00  0.00           O
ATOM   3420  CB  ARG A 469       2.977  40.942 -12.058  0.00  0.00           C
ATOM   3421  CG  ARG A 469       4.159  41.897 -12.341  0.00  0.00           C
ATOM   3422  CD  ARG A 469       5.258  41.894 -11.300  0.00  0.00           C
ATOM   3423  NE  ARG A 469       4.899  42.519  -9.992  0.00  0.00           N
ATOM   3424  CZ  ARG A 469       5.264  42.187  -8.714  0.00  0.00           C
ATOM   3425  NH1 ARG A 469       6.232  41.405  -8.344  0.00  0.00           N
ATOM   3426  NH2 ARG A 469       4.483  42.673  -7.749  0.00  0.00           N
ATOM   3427  N   ARG A 470       3.154  40.522 -15.261  0.00  0.00           N
ATOM   3428  CA  ARG A 470       3.892  39.890 -16.296  0.00  0.00           C
ATOM   3429  C   ARG A 470       5.072  39.117 -15.730  0.00  0.00           C
ATOM   3430  O   ARG A 470       5.549  39.505 -14.646  0.00  0.00           O
ATOM   3431  CB  ARG A 470       4.417  40.951 -17.314  0.00  0.00           C
ATOM   3432  CG  ARG A 470       3.297  41.633 -18.095  0.00  0.00           C
ATOM   3433  CD  ARG A 470       3.790  42.794 -18.937  0.00  0.00           C
ATOM   3434  NE  ARG A 470       4.944  42.329 -19.876  0.00  0.00           N
ATOM   3435  CZ  ARG A 470       6.068  42.956 -20.011  0.00  0.00           C
ATOM   3436  NH1 ARG A 470       6.363  44.039 -19.281  0.00  0.00           N
ATOM   3437  NH2 ARG A 470       6.913  42.728 -21.012  0.00  0.00           N
ATOM   3438  N   GLY A 471       5.479  38.050 -16.431  0.00  0.00           N
ATOM   3439  CA  GLY A 471       6.737  37.332 -16.079  0.00  0.00           C
ATOM   3440  C   GLY A 471       7.967  37.549 -17.006  0.00  0.00           C
ATOM   3441  O   GLY A 471       7.941  38.361 -17.973  0.00  0.00           O
ATOM   3442  N   ILE A 472       9.043  36.757 -16.887  0.00  0.00           N
ATOM   3443  CA  ILE A 472      10.225  36.837 -17.726  0.00  0.00           C
ATOM   3444  C   ILE A 472      10.903  35.459 -17.833  0.00  0.00           C
ATOM   3445  O   ILE A 472      10.944  34.571 -16.977  0.00  0.00           O
ATOM   3446  CB  ILE A 472      11.233  37.988 -17.304  0.00  0.00           C
ATOM   3447  CG1 ILE A 472      12.255  38.411 -18.377  0.00  0.00           C
ATOM   3448  CG2 ILE A 472      11.969  37.510 -16.065  0.00  0.00           C
ATOM   3449  CD1 ILE A 472      13.037  39.714 -18.143  0.00  0.00           C
ATOM   3450  N   TYR A 473      11.592  35.317 -18.919  0.00  0.00           N
ATOM   3451  CA  TYR A 473      12.037  34.021 -19.409  0.00  0.00           C
ATOM   3452  C   TYR A 473      13.398  34.035 -19.990  0.00  0.00           C
ATOM   3453  O   TYR A 473      13.637  34.782 -20.985  0.00  0.00           O
ATOM   3454  CB  TYR A 473      10.912  33.420 -20.368  0.00  0.00           C
ATOM   3455  CG  TYR A 473      11.432  32.079 -20.955  0.00  0.00           C
ATOM   3456  CD1 TYR A 473      11.380  30.896 -20.252  0.00  0.00           C
ATOM   3457  CD2 TYR A 473      11.920  32.169 -22.271  0.00  0.00           C
ATOM   3458  CE1 TYR A 473      11.743  29.677 -20.839  0.00  0.00           C
ATOM   3459  CE2 TYR A 473      12.559  30.998 -22.765  0.00  0.00           C
ATOM   3460  CZ  TYR A 473      12.400  29.759 -22.123  0.00  0.00           C
ATOM   3461  OH  TYR A 473      12.757  28.615 -22.875  0.00  0.00           O
ATOM   3462  N   ARG A 474      14.295  33.274 -19.397  0.00  0.00           N
ATOM   3463  CA  ARG A 474      15.748  33.548 -19.364  0.00  0.00           C
ATOM   3464  C   ARG A 474      16.388  32.269 -19.900  0.00  0.00           C
ATOM   3465  O   ARG A 474      16.629  31.334 -19.197  0.00  0.00           O
ATOM   3466  CB  ARG A 474      16.132  33.816 -17.908  0.00  0.00           C
ATOM   3467  CG  ARG A 474      15.612  35.209 -17.457  0.00  0.00           C
ATOM   3468  CD  ARG A 474      15.702  35.560 -15.979  0.00  0.00           C
ATOM   3469  NE  ARG A 474      15.751  37.057 -15.880  0.00  0.00           N
ATOM   3470  CZ  ARG A 474      15.325  37.830 -14.884  0.00  0.00           C
ATOM   3471  NH1 ARG A 474      14.889  37.375 -13.719  0.00  0.00           N
ATOM   3472  NH2 ARG A 474      15.349  39.066 -15.149  0.00  0.00           N
ATOM   3473  N   PHE A 475      16.554  32.134 -21.217  0.00  0.00           N
ATOM   3474  CA  PHE A 475      17.082  31.007 -21.956  0.00  0.00           C
ATOM   3475  C   PHE A 475      18.592  30.973 -21.961  0.00  0.00           C
ATOM   3476  O   PHE A 475      19.332  31.961 -22.109  0.00  0.00           O
ATOM   3477  CB  PHE A 475      16.478  30.880 -23.401  0.00  0.00           C
ATOM   3478  CG  PHE A 475      16.442  32.165 -24.094  0.00  0.00           C
ATOM   3479  CD1 PHE A 475      15.350  33.016 -23.923  0.00  0.00           C
ATOM   3480  CD2 PHE A 475      17.492  32.614 -24.975  0.00  0.00           C
ATOM   3481  CE1 PHE A 475      15.279  34.250 -24.586  0.00  0.00           C
ATOM   3482  CE2 PHE A 475      17.379  33.804 -25.719  0.00  0.00           C
ATOM   3483  CZ  PHE A 475      16.255  34.651 -25.500  0.00  0.00           C
ATOM   3484  N   VAL A 476      19.112  29.743 -21.788  0.00  0.00           N
ATOM   3485  CA  VAL A 476      20.542  29.527 -22.021  0.00  0.00           C
ATOM   3486  C   VAL A 476      20.872  29.688 -23.503  0.00  0.00           C
ATOM   3487  O   VAL A 476      22.001  30.189 -23.737  0.00  0.00           O
ATOM   3488  CB  VAL A 476      20.948  28.115 -21.643  0.00  0.00           C
ATOM   3489  CG1 VAL A 476      22.346  27.565 -22.109  0.00  0.00           C
ATOM   3490  CG2 VAL A 476      20.975  28.187 -20.131  0.00  0.00           C
ATOM   3491  N   THR A 477      19.965  29.400 -24.503  0.00  0.00           N
ATOM   3492  CA  THR A 477      20.195  29.476 -25.938  0.00  0.00           C
ATOM   3493  C   THR A 477      19.013  30.115 -26.666  0.00  0.00           C
ATOM   3494  O   THR A 477      17.853  29.761 -26.401  0.00  0.00           O
ATOM   3495  CB  THR A 477      20.455  28.065 -26.692  0.00  0.00           C
ATOM   3496  CG2 THR A 477      21.886  27.539 -26.437  0.00  0.00           C
ATOM   3497  OG1 THR A 477      19.488  27.077 -26.446  0.00  0.00           O
ATOM   3498  N   PRO A 478      19.244  30.993 -27.682  0.00  0.00           N
ATOM   3499  CA  PRO A 478      18.243  31.583 -28.535  0.00  0.00           C
ATOM   3500  C   PRO A 478      17.713  30.493 -29.490  0.00  0.00           C
ATOM   3501  O   PRO A 478      18.308  29.423 -29.802  0.00  0.00           O
ATOM   3502  CB  PRO A 478      19.020  32.690 -29.402  0.00  0.00           C
ATOM   3503  CG  PRO A 478      20.398  32.063 -29.450  0.00  0.00           C
ATOM   3504  CD  PRO A 478      20.528  31.432 -28.054  0.00  0.00           C
ATOM   3505  N   GLY A 479      16.473  30.729 -29.972  0.00  0.00           N
ATOM   3506  CA  GLY A 479      15.896  29.870 -30.969  0.00  0.00           C
ATOM   3507  C   GLY A 479      15.287  28.499 -30.550  0.00  0.00           C
ATOM   3508  O   GLY A 479      15.156  28.229 -29.351  0.00  0.00           O
ATOM   3509  N   GLU A 480      14.804  27.687 -31.517  0.00  0.00           N
ATOM   3510  CA  GLU A 480      14.000  26.446 -31.249  0.00  0.00           C
ATOM   3511  C   GLU A 480      14.063  25.523 -32.486  0.00  0.00           C
ATOM   3512  O   GLU A 480      14.085  26.015 -33.630  0.00  0.00           O
ATOM   3513  CB  GLU A 480      12.599  26.823 -30.932  0.00  0.00           C
ATOM   3514  CG  GLU A 480      11.626  27.458 -32.041  0.00  0.00           C
ATOM   3515  CD  GLU A 480      11.998  28.861 -32.462  0.00  0.00           C
ATOM   3516  OE1 GLU A 480      11.776  29.796 -31.653  0.00  0.00           O
ATOM   3517  OE2 GLU A 480      12.512  29.004 -33.572  0.00  0.00           O
ATOM   3518  N   ARG A 481      13.987  24.224 -32.256  0.00  0.00           N
ATOM   3519  CA  ARG A 481      13.646  23.197 -33.284  0.00  0.00           C
ATOM   3520  C   ARG A 481      12.156  23.296 -33.737  0.00  0.00           C
ATOM   3521  O   ARG A 481      11.323  23.510 -32.879  0.00  0.00           O
ATOM   3522  CB  ARG A 481      13.958  21.830 -32.673  0.00  0.00           C
ATOM   3523  CG  ARG A 481      13.645  20.563 -33.627  0.00  0.00           C
ATOM   3524  CD  ARG A 481      14.137  19.114 -33.217  0.00  0.00           C
ATOM   3525  NE  ARG A 481      13.661  18.889 -31.899  0.00  0.00           N
ATOM   3526  CZ  ARG A 481      14.429  18.853 -30.848  0.00  0.00           C
ATOM   3527  NH1 ARG A 481      15.645  19.308 -30.778  0.00  0.00           N
ATOM   3528  NH2 ARG A 481      14.025  18.447 -29.691  0.00  0.00           N
ATOM   3529  N   PRO A 482      11.837  23.159 -35.037  0.00  0.00           N
ATOM   3530  CA  PRO A 482      10.487  22.990 -35.489  0.00  0.00           C
ATOM   3531  C   PRO A 482       9.723  22.000 -34.646  0.00  0.00           C
ATOM   3532  O   PRO A 482      10.289  21.046 -34.153  0.00  0.00           O
ATOM   3533  CB  PRO A 482      10.522  22.628 -36.978  0.00  0.00           C
ATOM   3534  CG  PRO A 482      11.988  22.686 -37.302  0.00  0.00           C
ATOM   3535  CD  PRO A 482      12.800  23.261 -36.137  0.00  0.00           C
ATOM   3536  N   SER A 483       8.401  22.213 -34.440  0.00  0.00           N
ATOM   3537  CA  SER A 483       7.577  21.335 -33.519  0.00  0.00           C
ATOM   3538  C   SER A 483       6.714  20.376 -34.378  0.00  0.00           C
ATOM   3539  O   SER A 483       6.912  20.318 -35.573  0.00  0.00           O
ATOM   3540  CB  SER A 483       6.707  22.250 -32.703  0.00  0.00           C
ATOM   3541  OG  SER A 483       6.052  23.242 -33.392  0.00  0.00           O
ATOM   3542  N   GLY A 484       5.765  19.587 -33.827  0.00  0.00           N
ATOM   3543  CA  GLY A 484       4.824  18.844 -34.676  0.00  0.00           C
ATOM   3544  C   GLY A 484       5.244  17.490 -35.186  0.00  0.00           C
ATOM   3545  O   GLY A 484       4.610  16.980 -36.147  0.00  0.00           O
ATOM   3546  N   MET A 485       6.302  16.895 -34.640  0.00  0.00           N
ATOM   3547  CA  MET A 485       6.898  15.630 -35.072  0.00  0.00           C
ATOM   3548  C   MET A 485       7.253  14.765 -33.925  0.00  0.00           C
ATOM   3549  O   MET A 485       7.672  15.414 -32.886  0.00  0.00           O
ATOM   3550  CB  MET A 485       8.252  15.947 -35.829  0.00  0.00           C
ATOM   3551  CG  MET A 485       8.945  14.682 -36.378  0.00  0.00           C
ATOM   3552  SD  MET A 485       7.897  13.413 -37.115  0.00  0.00           S
ATOM   3553  CE  MET A 485       7.540  14.456 -38.633  0.00  0.00           C
ATOM   3554  N   PHE A 486       7.089  13.460 -33.896  0.00  0.00           N
ATOM   3555  CA  PHE A 486       7.658  12.602 -32.927  0.00  0.00           C
ATOM   3556  C   PHE A 486       8.159  11.296 -33.572  0.00  0.00           C
ATOM   3557  O   PHE A 486       7.854  10.948 -34.736  0.00  0.00           O
ATOM   3558  CB  PHE A 486       6.576  12.283 -31.869  0.00  0.00           C
ATOM   3559  CG  PHE A 486       5.274  11.634 -32.402  0.00  0.00           C
ATOM   3560  CD1 PHE A 486       4.169  12.413 -32.804  0.00  0.00           C
ATOM   3561  CD2 PHE A 486       5.078  10.219 -32.399  0.00  0.00           C
ATOM   3562  CE1 PHE A 486       2.946  11.845 -33.237  0.00  0.00           C
ATOM   3563  CE2 PHE A 486       3.882   9.630 -32.864  0.00  0.00           C
ATOM   3564  CZ  PHE A 486       2.786  10.440 -33.262  0.00  0.00           C
ATOM   3565  N   ASP A 487       9.129  10.650 -32.901  0.00  0.00           N
ATOM   3566  CA  ASP A 487       9.753   9.475 -33.378  0.00  0.00           C
ATOM   3567  C   ASP A 487       8.987   8.202 -33.177  0.00  0.00           C
ATOM   3568  O   ASP A 487       8.234   8.065 -32.188  0.00  0.00           O
ATOM   3569  CB  ASP A 487      11.141   9.377 -32.702  0.00  0.00           C
ATOM   3570  CG  ASP A 487      11.927   8.243 -33.219  0.00  0.00           C
ATOM   3571  OD1 ASP A 487      12.898   8.541 -33.961  0.00  0.00           O
ATOM   3572  OD2 ASP A 487      11.794   7.062 -32.792  0.00  0.00           O
ATOM   3573  N   SER A 488       8.948   7.282 -34.148  0.00  0.00           N
ATOM   3574  CA  SER A 488       8.078   6.148 -34.188  0.00  0.00           C
ATOM   3575  C   SER A 488       8.363   5.102 -33.126  0.00  0.00           C
ATOM   3576  O   SER A 488       7.628   4.102 -32.952  0.00  0.00           O
ATOM   3577  CB  SER A 488       8.105   5.431 -35.607  0.00  0.00           C
ATOM   3578  OG  SER A 488       7.600   6.258 -36.669  0.00  0.00           O
ATOM   3579  N   SER A 489       9.374   5.316 -32.348  0.00  0.00           N
ATOM   3580  CA  SER A 489       9.508   4.627 -31.104  0.00  0.00           C
ATOM   3581  C   SER A 489       8.414   4.966 -30.057  0.00  0.00           C
ATOM   3582  O   SER A 489       8.248   4.144 -29.152  0.00  0.00           O
ATOM   3583  CB  SER A 489      10.899   4.782 -30.423  0.00  0.00           C
ATOM   3584  OG  SER A 489      11.398   6.096 -30.301  0.00  0.00           O
ATOM   3585  N   VAL A 490       7.684   6.054 -30.148  0.00  0.00           N
ATOM   3586  CA  VAL A 490       6.394   6.435 -29.462  0.00  0.00           C
ATOM   3587  C   VAL A 490       5.215   5.666 -29.895  0.00  0.00           C
ATOM   3588  O   VAL A 490       4.394   5.314 -29.036  0.00  0.00           O
ATOM   3589  CB  VAL A 490       6.208   7.934 -29.462  0.00  0.00           C
ATOM   3590  CG1 VAL A 490       4.969   8.378 -28.602  0.00  0.00           C
ATOM   3591  CG2 VAL A 490       7.226   8.927 -28.977  0.00  0.00           C
ATOM   3592  N   LEU A 491       5.163   5.358 -31.229  0.00  0.00           N
ATOM   3593  CA  LEU A 491       4.232   4.412 -31.785  0.00  0.00           C
ATOM   3594  C   LEU A 491       4.441   2.997 -31.214  0.00  0.00           C
ATOM   3595  O   LEU A 491       3.498   2.439 -30.661  0.00  0.00           O
ATOM   3596  CB  LEU A 491       4.324   4.332 -33.373  0.00  0.00           C
ATOM   3597  CG  LEU A 491       3.793   5.653 -34.096  0.00  0.00           C
ATOM   3598  CD1 LEU A 491       3.855   5.486 -35.630  0.00  0.00           C
ATOM   3599  CD2 LEU A 491       2.281   6.029 -33.836  0.00  0.00           C
ATOM   3600  N   CYS A 492       5.651   2.360 -31.384  0.00  0.00           N
ATOM   3601  CA  CYS A 492       5.908   1.105 -30.725  0.00  0.00           C
ATOM   3602  C   CYS A 492       5.436   1.086 -29.215  0.00  0.00           C
ATOM   3603  O   CYS A 492       4.869   0.062 -28.789  0.00  0.00           O
ATOM   3604  CB  CYS A 492       7.448   0.956 -30.761  0.00  0.00           C
ATOM   3605  SG  CYS A 492       8.019  -0.649 -30.099  0.00  0.00           S
ATOM   3606  N   GLU A 493       5.672   2.164 -28.410  0.00  0.00           N
ATOM   3607  CA  GLU A 493       5.364   2.336 -26.966  0.00  0.00           C
ATOM   3608  C   GLU A 493       3.835   2.181 -26.625  0.00  0.00           C
ATOM   3609  O   GLU A 493       3.557   1.508 -25.600  0.00  0.00           O
ATOM   3610  CB  GLU A 493       5.865   3.740 -26.453  0.00  0.00           C
ATOM   3611  CG  GLU A 493       6.033   3.666 -24.916  0.00  0.00           C
ATOM   3612  CD  GLU A 493       6.700   4.890 -24.350  0.00  0.00           C
ATOM   3613  OE1 GLU A 493       6.038   5.596 -23.569  0.00  0.00           O
ATOM   3614  OE2 GLU A 493       7.885   5.073 -24.619  0.00  0.00           O
ATOM   3615  N   CYS A 494       3.044   2.931 -27.373  0.00  0.00           N
ATOM   3616  CA  CYS A 494       1.543   2.815 -27.480  0.00  0.00           C
ATOM   3617  C   CYS A 494       1.022   1.421 -27.860  0.00  0.00           C
ATOM   3618  O   CYS A 494      -0.014   1.022 -27.316  0.00  0.00           O
ATOM   3619  CB  CYS A 494       1.216   3.897 -28.497  0.00  0.00           C
ATOM   3620  SG  CYS A 494       1.559   5.513 -27.799  0.00  0.00           S
ATOM   3621  N   TYR A 495       1.628   0.572 -28.737  0.00  0.00           N
ATOM   3622  CA  TYR A 495       1.176  -0.880 -28.824  0.00  0.00           C
ATOM   3623  C   TYR A 495       1.624  -1.690 -27.554  0.00  0.00           C
ATOM   3624  O   TYR A 495       0.820  -2.564 -27.221  0.00  0.00           O
ATOM   3625  CB  TYR A 495       1.749  -1.507 -30.039  0.00  0.00           C
ATOM   3626  CG  TYR A 495       1.070  -1.169 -31.381  0.00  0.00           C
ATOM   3627  CD1 TYR A 495      -0.119  -1.797 -31.733  0.00  0.00           C
ATOM   3628  CD2 TYR A 495       1.706  -0.211 -32.243  0.00  0.00           C
ATOM   3629  CE1 TYR A 495      -0.673  -1.435 -32.948  0.00  0.00           C
ATOM   3630  CE2 TYR A 495       1.084   0.162 -33.434  0.00  0.00           C
ATOM   3631  CZ  TYR A 495      -0.132  -0.429 -33.805  0.00  0.00           C
ATOM   3632  OH  TYR A 495      -0.660  -0.063 -35.003  0.00  0.00           O
ATOM   3633  N   ASP A 496       2.850  -1.527 -27.140  0.00  0.00           N
ATOM   3634  CA  ASP A 496       3.347  -2.282 -25.951  0.00  0.00           C
ATOM   3635  C   ASP A 496       2.392  -2.000 -24.791  0.00  0.00           C
ATOM   3636  O   ASP A 496       1.795  -3.028 -24.316  0.00  0.00           O
ATOM   3637  CB  ASP A 496       4.774  -1.703 -25.786  0.00  0.00           C
ATOM   3638  CG  ASP A 496       5.578  -2.469 -24.685  0.00  0.00           C
ATOM   3639  OD1 ASP A 496       6.509  -3.196 -25.020  0.00  0.00           O
ATOM   3640  OD2 ASP A 496       5.274  -2.259 -23.489  0.00  0.00           O
ATOM   3641  N   ALA A 497       2.292  -0.792 -24.364  0.00  0.00           N
ATOM   3642  CA  ALA A 497       1.259  -0.306 -23.373  0.00  0.00           C
ATOM   3643  C   ALA A 497      -0.134  -0.840 -23.556  0.00  0.00           C
ATOM   3644  O   ALA A 497      -0.688  -1.418 -22.636  0.00  0.00           O
ATOM   3645  CB  ALA A 497       1.290   1.235 -23.336  0.00  0.00           C
ATOM   3646  N   GLY A 498      -0.682  -0.713 -24.779  0.00  0.00           N
ATOM   3647  CA  GLY A 498      -1.986  -1.372 -25.115  0.00  0.00           C
ATOM   3648  C   GLY A 498      -2.038  -2.834 -24.568  0.00  0.00           C
ATOM   3649  O   GLY A 498      -2.992  -3.185 -23.891  0.00  0.00           O
ATOM   3650  N   CYS A 499      -1.050  -3.651 -24.915  0.00  0.00           N
ATOM   3651  CA  CYS A 499      -1.138  -5.154 -24.568  0.00  0.00           C
ATOM   3652  C   CYS A 499      -0.684  -5.403 -23.144  0.00  0.00           C
ATOM   3653  O   CYS A 499      -1.130  -6.364 -22.528  0.00  0.00           O
ATOM   3654  CB  CYS A 499      -0.325  -6.052 -25.638  0.00  0.00           C
ATOM   3655  SG  CYS A 499      -0.828  -5.671 -27.353  0.00  0.00           S
ATOM   3656  N   ALA A 500       0.260  -4.628 -22.627  0.00  0.00           N
ATOM   3657  CA  ALA A 500       0.783  -4.774 -21.297  0.00  0.00           C
ATOM   3658  C   ALA A 500      -0.219  -4.456 -20.200  0.00  0.00           C
ATOM   3659  O   ALA A 500      -0.173  -5.144 -19.203  0.00  0.00           O
ATOM   3660  CB  ALA A 500       1.970  -3.769 -21.152  0.00  0.00           C
ATOM   3661  N   TRP A 501      -0.916  -3.316 -20.353  0.00  0.00           N
ATOM   3662  CA  TRP A 501      -1.719  -2.624 -19.267  0.00  0.00           C
ATOM   3663  C   TRP A 501      -3.210  -2.740 -19.640  0.00  0.00           C
ATOM   3664  O   TRP A 501      -4.091  -3.071 -18.791  0.00  0.00           O
ATOM   3665  CB  TRP A 501      -1.393  -1.089 -19.171  0.00  0.00           C
ATOM   3666  CG  TRP A 501       0.007  -0.801 -18.768  0.00  0.00           C
ATOM   3667  CD1 TRP A 501       0.934  -0.200 -19.522  0.00  0.00           C
ATOM   3668  CD2 TRP A 501       0.739  -1.029 -17.534  0.00  0.00           C
ATOM   3669  CE2 TRP A 501       2.181  -0.752 -17.730  0.00  0.00           C
ATOM   3670  CE3 TRP A 501       0.346  -1.449 -16.251  0.00  0.00           C
ATOM   3671  NE1 TRP A 501       2.110  -0.125 -18.928  0.00  0.00           N
ATOM   3672  CZ2 TRP A 501       3.091  -0.844 -16.704  0.00  0.00           C
ATOM   3673  CZ3 TRP A 501       1.249  -1.692 -15.275  0.00  0.00           C
ATOM   3674  CH2 TRP A 501       2.647  -1.366 -15.454  0.00  0.00           C
ATOM   3675  N   TYR A 502      -3.605  -2.204 -20.809  0.00  0.00           N
ATOM   3676  CA  TYR A 502      -4.957  -1.814 -21.217  0.00  0.00           C
ATOM   3677  C   TYR A 502      -5.682  -3.032 -21.842  0.00  0.00           C
ATOM   3678  O   TYR A 502      -6.891  -2.919 -22.039  0.00  0.00           O
ATOM   3679  CB  TYR A 502      -4.975  -0.563 -22.119  0.00  0.00           C
ATOM   3680  CG  TYR A 502      -4.370   0.661 -21.460  0.00  0.00           C
ATOM   3681  CD1 TYR A 502      -4.851   0.992 -20.172  0.00  0.00           C
ATOM   3682  CD2 TYR A 502      -3.247   1.298 -21.998  0.00  0.00           C
ATOM   3683  CE1 TYR A 502      -4.306   2.028 -19.455  0.00  0.00           C
ATOM   3684  CE2 TYR A 502      -2.653   2.354 -21.276  0.00  0.00           C
ATOM   3685  CZ  TYR A 502      -3.132   2.679 -20.039  0.00  0.00           C
ATOM   3686  OH  TYR A 502      -2.560   3.661 -19.256  0.00  0.00           O
ATOM   3687  N   GLU A 503      -5.010  -4.144 -22.175  0.00  0.00           N
ATOM   3688  CA  GLU A 503      -5.408  -5.465 -22.605  0.00  0.00           C
ATOM   3689  C   GLU A 503      -5.819  -5.552 -24.093  0.00  0.00           C
ATOM   3690  O   GLU A 503      -6.369  -6.556 -24.607  0.00  0.00           O
ATOM   3691  CB  GLU A 503      -6.442  -5.998 -21.554  0.00  0.00           C
ATOM   3692  CG  GLU A 503      -5.887  -6.246 -20.172  0.00  0.00           C
ATOM   3693  CD  GLU A 503      -6.973  -6.744 -19.219  0.00  0.00           C
ATOM   3694  OE1 GLU A 503      -7.924  -5.967 -18.895  0.00  0.00           O
ATOM   3695  OE2 GLU A 503      -6.962  -7.930 -18.747  0.00  0.00           O
ATOM   3696  N   LEU A 504      -5.630  -4.416 -24.858  0.00  0.00           N
ATOM   3697  CA  LEU A 504      -6.066  -4.227 -26.172  0.00  0.00           C
ATOM   3698  C   LEU A 504      -5.330  -5.124 -27.217  0.00  0.00           C
ATOM   3699  O   LEU A 504      -4.137  -5.370 -27.076  0.00  0.00           O
ATOM   3700  CB  LEU A 504      -5.991  -2.722 -26.511  0.00  0.00           C
ATOM   3701  CG  LEU A 504      -6.746  -1.621 -25.719  0.00  0.00           C
ATOM   3702  CD1 LEU A 504      -6.333  -0.214 -26.089  0.00  0.00           C
ATOM   3703  CD2 LEU A 504      -8.250  -1.761 -25.904  0.00  0.00           C
ATOM   3704  N   THR A 505      -6.006  -5.727 -28.212  0.00  0.00           N
ATOM   3705  CA  THR A 505      -5.417  -6.466 -29.345  0.00  0.00           C
ATOM   3706  C   THR A 505      -4.763  -5.511 -30.383  0.00  0.00           C
ATOM   3707  O   THR A 505      -5.153  -4.343 -30.400  0.00  0.00           O
ATOM   3708  CB  THR A 505      -6.506  -7.253 -30.127  0.00  0.00           C
ATOM   3709  CG2 THR A 505      -7.221  -8.242 -29.274  0.00  0.00           C
ATOM   3710  OG1 THR A 505      -7.477  -6.500 -30.757  0.00  0.00           O
ATOM   3711  N   PRO A 506      -3.722  -5.911 -31.100  0.00  0.00           N
ATOM   3712  CA  PRO A 506      -2.950  -5.097 -32.099  0.00  0.00           C
ATOM   3713  C   PRO A 506      -3.827  -4.255 -32.973  0.00  0.00           C
ATOM   3714  O   PRO A 506      -3.737  -3.024 -32.941  0.00  0.00           O
ATOM   3715  CB  PRO A 506      -2.160  -6.100 -32.872  0.00  0.00           C
ATOM   3716  CG  PRO A 506      -1.927  -7.241 -31.889  0.00  0.00           C
ATOM   3717  CD  PRO A 506      -3.146  -7.234 -30.980  0.00  0.00           C
ATOM   3718  N   ALA A 507      -4.732  -4.838 -33.769  0.00  0.00           N
ATOM   3719  CA  ALA A 507      -5.625  -4.221 -34.691  0.00  0.00           C
ATOM   3720  C   ALA A 507      -6.510  -3.136 -34.140  0.00  0.00           C
ATOM   3721  O   ALA A 507      -6.694  -2.128 -34.874  0.00  0.00           O
ATOM   3722  CB  ALA A 507      -6.452  -5.286 -35.379  0.00  0.00           C
ATOM   3723  N   GLU A 508      -7.013  -3.216 -32.896  0.00  0.00           N
ATOM   3724  CA  GLU A 508      -7.847  -2.218 -32.249  0.00  0.00           C
ATOM   3725  C   GLU A 508      -7.038  -1.023 -31.856  0.00  0.00           C
ATOM   3726  O   GLU A 508      -7.290   0.101 -32.256  0.00  0.00           O
ATOM   3727  CB  GLU A 508      -8.432  -2.868 -30.959  0.00  0.00           C
ATOM   3728  CG  GLU A 508      -9.391  -1.950 -30.154  0.00  0.00           C
ATOM   3729  CD  GLU A 508     -10.639  -1.544 -30.930  0.00  0.00           C
ATOM   3730  OE1 GLU A 508     -11.101  -0.406 -30.717  0.00  0.00           O
ATOM   3731  OE2 GLU A 508     -11.190  -2.386 -31.733  0.00  0.00           O
ATOM   3732  N   THR A 509      -5.878  -1.388 -31.329  0.00  0.00           N
ATOM   3733  CA  THR A 509      -4.831  -0.425 -30.967  0.00  0.00           C
ATOM   3734  C   THR A 509      -4.369   0.379 -32.185  0.00  0.00           C
ATOM   3735  O   THR A 509      -4.354   1.652 -32.098  0.00  0.00           O
ATOM   3736  CB  THR A 509      -3.627  -1.050 -30.292  0.00  0.00           C
ATOM   3737  CG2 THR A 509      -2.546  -0.043 -30.087  0.00  0.00           C
ATOM   3738  OG1 THR A 509      -4.096  -1.256 -29.010  0.00  0.00           O
ATOM   3739  N   SER A 510      -4.138  -0.289 -33.283  0.00  0.00           N
ATOM   3740  CA  SER A 510      -3.854   0.385 -34.607  0.00  0.00           C
ATOM   3741  C   SER A 510      -4.982   1.306 -35.060  0.00  0.00           C
ATOM   3742  O   SER A 510      -4.772   2.455 -35.511  0.00  0.00           O
ATOM   3743  CB  SER A 510      -3.627  -0.562 -35.756  0.00  0.00           C
ATOM   3744  OG  SER A 510      -2.863  -1.705 -35.402  0.00  0.00           O
ATOM   3745  N   VAL A 511      -6.276   0.889 -35.053  0.00  0.00           N
ATOM   3746  CA  VAL A 511      -7.474   1.634 -35.410  0.00  0.00           C
ATOM   3747  C   VAL A 511      -7.520   2.898 -34.591  0.00  0.00           C
ATOM   3748  O   VAL A 511      -7.744   3.980 -35.154  0.00  0.00           O
ATOM   3749  CB  VAL A 511      -8.755   0.801 -35.287  0.00  0.00           C
ATOM   3750  CG1 VAL A 511     -10.048   1.678 -35.268  0.00  0.00           C
ATOM   3751  CG2 VAL A 511      -8.933  -0.192 -36.450  0.00  0.00           C
ATOM   3752  N   ARG A 512      -7.339   2.784 -33.243  0.00  0.00           N
ATOM   3753  CA  ARG A 512      -7.283   3.926 -32.329  0.00  0.00           C
ATOM   3754  C   ARG A 512      -6.187   4.918 -32.642  0.00  0.00           C
ATOM   3755  O   ARG A 512      -6.421   6.064 -32.938  0.00  0.00           O
ATOM   3756  CB  ARG A 512      -7.181   3.366 -30.951  0.00  0.00           C
ATOM   3757  CG  ARG A 512      -8.551   2.780 -30.455  0.00  0.00           C
ATOM   3758  CD  ARG A 512      -8.467   2.117 -29.037  0.00  0.00           C
ATOM   3759  NE  ARG A 512      -9.643   1.280 -28.879  0.00  0.00           N
ATOM   3760  CZ  ARG A 512     -10.322   1.138 -27.763  0.00  0.00           C
ATOM   3761  NH1 ARG A 512     -10.094   1.845 -26.701  0.00  0.00           N
ATOM   3762  NH2 ARG A 512     -11.399   0.289 -27.728  0.00  0.00           N
ATOM   3763  N   LEU A 513      -4.953   4.411 -32.699  0.00  0.00           N
ATOM   3764  CA  LEU A 513      -3.763   5.165 -33.183  0.00  0.00           C
ATOM   3765  C   LEU A 513      -3.964   5.866 -34.499  0.00  0.00           C
ATOM   3766  O   LEU A 513      -3.562   7.022 -34.662  0.00  0.00           O
ATOM   3767  CB  LEU A 513      -2.560   4.161 -33.290  0.00  0.00           C
ATOM   3768  CG  LEU A 513      -1.649   4.047 -31.997  0.00  0.00           C
ATOM   3769  CD1 LEU A 513      -0.642   2.950 -32.130  0.00  0.00           C
ATOM   3770  CD2 LEU A 513      -1.065   5.370 -31.665  0.00  0.00           C
ATOM   3771  N   ARG A 514      -4.636   5.273 -35.465  0.00  0.00           N
ATOM   3772  CA  ARG A 514      -4.970   5.945 -36.826  0.00  0.00           C
ATOM   3773  C   ARG A 514      -6.107   6.961 -36.739  0.00  0.00           C
ATOM   3774  O   ARG A 514      -6.072   7.985 -37.450  0.00  0.00           O
ATOM   3775  CB  ARG A 514      -5.302   4.874 -37.890  0.00  0.00           C
ATOM   3776  CG  ARG A 514      -5.435   5.520 -39.271  0.00  0.00           C
ATOM   3777  CD  ARG A 514      -5.481   4.443 -40.375  0.00  0.00           C
ATOM   3778  NE  ARG A 514      -4.162   4.080 -40.964  0.00  0.00           N
ATOM   3779  CZ  ARG A 514      -3.498   2.936 -41.032  0.00  0.00           C
ATOM   3780  NH1 ARG A 514      -3.849   1.794 -40.411  0.00  0.00           N
ATOM   3781  NH2 ARG A 514      -2.417   2.828 -41.813  0.00  0.00           N
ATOM   3782  N   ALA A 515      -7.029   6.896 -35.780  0.00  0.00           N
ATOM   3783  CA  ALA A 515      -7.946   7.937 -35.447  0.00  0.00           C
ATOM   3784  C   ALA A 515      -7.240   9.215 -34.836  0.00  0.00           C
ATOM   3785  O   ALA A 515      -7.612  10.354 -35.107  0.00  0.00           O
ATOM   3786  CB  ALA A 515      -8.937   7.424 -34.456  0.00  0.00           C
ATOM   3787  N   TYR A 516      -6.129   9.009 -34.145  0.00  0.00           N
ATOM   3788  CA  TYR A 516      -5.356  10.105 -33.632  0.00  0.00           C
ATOM   3789  C   TYR A 516      -4.688  10.807 -34.844  0.00  0.00           C
ATOM   3790  O   TYR A 516      -4.943  11.923 -35.135  0.00  0.00           O
ATOM   3791  CB  TYR A 516      -4.447   9.529 -32.513  0.00  0.00           C
ATOM   3792  CG  TYR A 516      -3.411  10.480 -31.923  0.00  0.00           C
ATOM   3793  CD1 TYR A 516      -2.267  10.772 -32.657  0.00  0.00           C
ATOM   3794  CD2 TYR A 516      -3.458  10.963 -30.617  0.00  0.00           C
ATOM   3795  CE1 TYR A 516      -1.231  11.613 -32.150  0.00  0.00           C
ATOM   3796  CE2 TYR A 516      -2.517  11.894 -30.107  0.00  0.00           C
ATOM   3797  CZ  TYR A 516      -1.368  12.205 -30.910  0.00  0.00           C
ATOM   3798  OH  TYR A 516      -0.503  13.171 -30.472  0.00  0.00           O
ATOM   3799  N   LEU A 517      -3.980   9.969 -35.636  0.00  0.00           N
ATOM   3800  CA  LEU A 517      -3.194  10.346 -36.792  0.00  0.00           C
ATOM   3801  C   LEU A 517      -4.080  10.848 -37.913  0.00  0.00           C
ATOM   3802  O   LEU A 517      -3.558  11.588 -38.752  0.00  0.00           O
ATOM   3803  CB  LEU A 517      -2.315   9.234 -37.359  0.00  0.00           C
ATOM   3804  CG  LEU A 517      -1.193   8.804 -36.379  0.00  0.00           C
ATOM   3805  CD1 LEU A 517      -0.633   7.391 -36.685  0.00  0.00           C
ATOM   3806  CD2 LEU A 517      -0.118   9.854 -36.339  0.00  0.00           C
ATOM   3807  N   ASN A 518      -5.400  10.557 -37.941  0.00  0.00           N
ATOM   3808  CA  ASN A 518      -6.306  11.151 -38.936  0.00  0.00           C
ATOM   3809  C   ASN A 518      -6.858  12.514 -38.385  0.00  0.00           C
ATOM   3810  O   ASN A 518      -7.641  13.092 -39.109  0.00  0.00           O
ATOM   3811  CB  ASN A 518      -7.423  10.197 -39.080  0.00  0.00           C
ATOM   3812  CG  ASN A 518      -8.414  10.568 -40.130  0.00  0.00           C
ATOM   3813  ND2 ASN A 518      -9.725  10.282 -39.975  0.00  0.00           N
ATOM   3814  OD1 ASN A 518      -8.101  11.037 -41.199  0.00  0.00           O
ATOM   3815  N   THR A 519      -6.379  13.006 -37.238  0.00  0.00           N
ATOM   3816  CA  THR A 519      -6.959  14.180 -36.591  0.00  0.00           C
ATOM   3817  C   THR A 519      -5.946  15.329 -36.512  0.00  0.00           C
ATOM   3818  O   THR A 519      -4.887  15.224 -35.877  0.00  0.00           O
ATOM   3819  CB  THR A 519      -7.520  13.866 -35.166  0.00  0.00           C
ATOM   3820  CG2 THR A 519      -8.056  15.090 -34.448  0.00  0.00           C
ATOM   3821  OG1 THR A 519      -8.612  13.023 -35.384  0.00  0.00           O
ATOM   3822  N   PRO A 520      -6.305  16.513 -37.075  0.00  0.00           N
ATOM   3823  CA  PRO A 520      -5.480  17.700 -37.073  0.00  0.00           C
ATOM   3824  C   PRO A 520      -5.469  18.413 -35.729  0.00  0.00           C
ATOM   3825  O   PRO A 520      -6.357  18.232 -34.866  0.00  0.00           O
ATOM   3826  CB  PRO A 520      -6.069  18.548 -38.183  0.00  0.00           C
ATOM   3827  CG  PRO A 520      -7.577  18.227 -38.236  0.00  0.00           C
ATOM   3828  CD  PRO A 520      -7.519  16.776 -37.904  0.00  0.00           C
ATOM   3829  N   GLY A 521      -4.436  19.271 -35.574  0.00  0.00           N
ATOM   3830  CA  GLY A 521      -4.118  19.892 -34.269  0.00  0.00           C
ATOM   3831  C   GLY A 521      -3.553  18.881 -33.219  0.00  0.00           C
ATOM   3832  O   GLY A 521      -3.415  19.231 -32.041  0.00  0.00           O
ATOM   3833  N   LEU A 522      -3.163  17.636 -33.652  0.00  0.00           N
ATOM   3834  CA  LEU A 522      -2.203  16.721 -33.005  0.00  0.00           C
ATOM   3835  C   LEU A 522      -0.987  16.593 -33.930  0.00  0.00           C
ATOM   3836  O   LEU A 522      -1.233  16.665 -35.119  0.00  0.00           O
ATOM   3837  CB  LEU A 522      -2.940  15.425 -32.703  0.00  0.00           C
ATOM   3838  CG  LEU A 522      -4.019  15.592 -31.565  0.00  0.00           C
ATOM   3839  CD1 LEU A 522      -4.866  14.342 -31.605  0.00  0.00           C
ATOM   3840  CD2 LEU A 522      -3.517  15.895 -30.179  0.00  0.00           C
ATOM   3841  N   PRO A 523       0.259  16.330 -33.470  0.00  0.00           N
ATOM   3842  CA  PRO A 523       1.410  16.198 -34.247  0.00  0.00           C
ATOM   3843  C   PRO A 523       1.260  15.113 -35.298  0.00  0.00           C
ATOM   3844  O   PRO A 523       0.492  14.188 -35.123  0.00  0.00           O
ATOM   3845  CB  PRO A 523       2.604  16.055 -33.343  0.00  0.00           C
ATOM   3846  CG  PRO A 523       1.979  15.391 -32.143  0.00  0.00           C
ATOM   3847  CD  PRO A 523       0.634  16.086 -32.109  0.00  0.00           C
ATOM   3848  N   VAL A 524       2.199  15.116 -36.286  0.00  0.00           N
ATOM   3849  CA  VAL A 524       2.231  14.132 -37.381  0.00  0.00           C
ATOM   3850  C   VAL A 524       3.326  13.082 -37.046  0.00  0.00           C
ATOM   3851  O   VAL A 524       4.250  13.326 -36.254  0.00  0.00           O
ATOM   3852  CB  VAL A 524       2.319  14.746 -38.830  0.00  0.00           C
ATOM   3853  CG1 VAL A 524       1.265  15.897 -39.037  0.00  0.00           C
ATOM   3854  CG2 VAL A 524       3.763  15.091 -39.176  0.00  0.00           C
ATOM   3855  N   CYS A 525       3.323  12.064 -37.891  0.00  0.00           N
ATOM   3856  CA  CYS A 525       4.304  10.929 -37.910  0.00  0.00           C
ATOM   3857  C   CYS A 525       4.508  10.222 -39.206  0.00  0.00           C
ATOM   3858  O   CYS A 525       4.274  10.807 -40.224  0.00  0.00           O
ATOM   3859  CB  CYS A 525       3.978   9.990 -36.736  0.00  0.00           C
ATOM   3860  SG  CYS A 525       5.476   9.169 -36.209  0.00  0.00           S
ATOM   3861  N   GLN A 526       4.822   8.939 -39.203  0.00  0.00           N
ATOM   3862  CA  GLN A 526       4.980   8.074 -40.372  0.00  0.00           C
ATOM   3863  C   GLN A 526       4.038   6.871 -40.308  0.00  0.00           C
ATOM   3864  O   GLN A 526       3.706   6.486 -39.207  0.00  0.00           O
ATOM   3865  CB  GLN A 526       6.387   7.474 -40.325  0.00  0.00           C
ATOM   3866  CG  GLN A 526       7.557   8.468 -40.514  0.00  0.00           C
ATOM   3867  CD  GLN A 526       8.946   7.868 -40.709  0.00  0.00           C
ATOM   3868  NE2 GLN A 526       9.748   8.110 -39.740  0.00  0.00           N
ATOM   3869  OE1 GLN A 526       9.256   6.991 -41.591  0.00  0.00           O
ATOM   3870  N   ASP A 527       3.641   6.293 -41.451  0.00  0.00           N
ATOM   3871  CA  ASP A 527       2.517   5.322 -41.647  0.00  0.00           C
ATOM   3872  C   ASP A 527       2.990   3.936 -41.207  0.00  0.00           C
ATOM   3873  O   ASP A 527       2.747   2.964 -41.907  0.00  0.00           O
ATOM   3874  CB  ASP A 527       1.969   5.380 -43.094  0.00  0.00           C
ATOM   3875  CG  ASP A 527       0.600   4.749 -43.282  0.00  0.00           C
ATOM   3876  OD1 ASP A 527       0.352   4.198 -44.314  0.00  0.00           O
ATOM   3877  OD2 ASP A 527      -0.362   4.931 -42.445  0.00  0.00           O
ATOM   3878  N   HIS A 528       3.690   3.757 -40.158  0.00  0.00           N
ATOM   3879  CA  HIS A 528       4.298   2.416 -39.723  0.00  0.00           C
ATOM   3880  C   HIS A 528       3.283   1.388 -39.174  0.00  0.00           C
ATOM   3881  O   HIS A 528       3.557   0.253 -38.873  0.00  0.00           O
ATOM   3882  CB  HIS A 528       5.323   2.728 -38.661  0.00  0.00           C
ATOM   3883  CG  HIS A 528       6.566   3.334 -39.182  0.00  0.00           C
ATOM   3884  CD2 HIS A 528       7.296   2.774 -40.187  0.00  0.00           C
ATOM   3885  ND1 HIS A 528       7.282   4.472 -38.781  0.00  0.00           N
ATOM   3886  CE1 HIS A 528       8.241   4.628 -39.642  0.00  0.00           C
ATOM   3887  NE2 HIS A 528       8.275   3.637 -40.563  0.00  0.00           N
ATOM   3888  N   LEU A 529       2.080   1.877 -38.976  0.00  0.00           N
ATOM   3889  CA  LEU A 529       0.953   1.128 -38.361  0.00  0.00           C
ATOM   3890  C   LEU A 529       0.792  -0.354 -38.833  0.00  0.00           C
ATOM   3891  O   LEU A 529       0.703  -1.173 -37.944  0.00  0.00           O
ATOM   3892  CB  LEU A 529      -0.350   1.970 -38.623  0.00  0.00           C
ATOM   3893  CG  LEU A 529      -0.388   3.379 -37.946  0.00  0.00           C
ATOM   3894  CD1 LEU A 529      -1.706   4.032 -38.345  0.00  0.00           C
ATOM   3895  CD2 LEU A 529      -0.242   3.322 -36.355  0.00  0.00           C
ATOM   3896  N   GLU A 530       0.840  -0.629 -40.111  0.00  0.00           N
ATOM   3897  CA  GLU A 530       0.814  -1.999 -40.643  0.00  0.00           C
ATOM   3898  C   GLU A 530       1.984  -2.852 -40.064  0.00  0.00           C
ATOM   3899  O   GLU A 530       1.794  -3.938 -39.574  0.00  0.00           O
ATOM   3900  CB  GLU A 530       0.874  -1.864 -42.148  0.00  0.00           C
ATOM   3901  CG  GLU A 530      -0.250  -1.003 -42.794  0.00  0.00           C
ATOM   3902  CD  GLU A 530      -1.596  -1.295 -42.162  0.00  0.00           C
ATOM   3903  OE1 GLU A 530      -1.938  -2.469 -41.808  0.00  0.00           O
ATOM   3904  OE2 GLU A 530      -2.390  -0.326 -42.002  0.00  0.00           O
ATOM   3905  N   PHE A 531       3.239  -2.333 -40.220  0.00  0.00           N
ATOM   3906  CA  PHE A 531       4.449  -3.022 -39.750  0.00  0.00           C
ATOM   3907  C   PHE A 531       4.357  -3.351 -38.265  0.00  0.00           C
ATOM   3908  O   PHE A 531       4.493  -4.500 -37.894  0.00  0.00           O
ATOM   3909  CB  PHE A 531       5.702  -2.164 -39.929  0.00  0.00           C
ATOM   3910  CG  PHE A 531       6.931  -2.690 -39.238  0.00  0.00           C
ATOM   3911  CD1 PHE A 531       7.390  -3.931 -39.613  0.00  0.00           C
ATOM   3912  CD2 PHE A 531       7.662  -1.845 -38.329  0.00  0.00           C
ATOM   3913  CE1 PHE A 531       8.590  -4.409 -38.975  0.00  0.00           C
ATOM   3914  CE2 PHE A 531       8.787  -2.348 -37.680  0.00  0.00           C
ATOM   3915  CZ  PHE A 531       9.300  -3.603 -38.060  0.00  0.00           C
ATOM   3916  N   TRP A 532       4.001  -2.303 -37.417  0.00  0.00           N
ATOM   3917  CA  TRP A 532       3.806  -2.515 -35.940  0.00  0.00           C
ATOM   3918  C   TRP A 532       2.589  -3.396 -35.593  0.00  0.00           C
ATOM   3919  O   TRP A 532       2.644  -4.153 -34.582  0.00  0.00           O
ATOM   3920  CB  TRP A 532       3.655  -1.138 -35.215  0.00  0.00           C
ATOM   3921  CG  TRP A 532       4.741  -0.106 -35.264  0.00  0.00           C
ATOM   3922  CD1 TRP A 532       4.536   1.198 -35.519  0.00  0.00           C
ATOM   3923  CD2 TRP A 532       6.191  -0.252 -34.999  0.00  0.00           C
ATOM   3924  CE2 TRP A 532       6.760   1.094 -35.099  0.00  0.00           C
ATOM   3925  CE3 TRP A 532       7.130  -1.246 -34.611  0.00  0.00           C
ATOM   3926  NE1 TRP A 532       5.760   1.929 -35.470  0.00  0.00           N
ATOM   3927  CZ2 TRP A 532       8.067   1.397 -34.828  0.00  0.00           C
ATOM   3928  CZ3 TRP A 532       8.486  -0.966 -34.237  0.00  0.00           C
ATOM   3929  CH2 TRP A 532       8.958   0.366 -34.364  0.00  0.00           C
ATOM   3930  N   GLU A 533       1.516  -3.455 -36.425  0.00  0.00           N
ATOM   3931  CA  GLU A 533       0.427  -4.406 -36.145  0.00  0.00           C
ATOM   3932  C   GLU A 533       0.832  -5.837 -36.535  0.00  0.00           C
ATOM   3933  O   GLU A 533       0.331  -6.817 -35.991  0.00  0.00           O
ATOM   3934  CB  GLU A 533      -0.853  -4.033 -37.004  0.00  0.00           C
ATOM   3935  CG  GLU A 533      -2.170  -4.663 -36.470  0.00  0.00           C
ATOM   3936  CD  GLU A 533      -3.344  -4.393 -37.336  0.00  0.00           C
ATOM   3937  OE1 GLU A 533      -3.950  -5.401 -37.742  0.00  0.00           O
ATOM   3938  OE2 GLU A 533      -3.593  -3.149 -37.624  0.00  0.00           O
ATOM   3939  N   SER A 534       1.649  -5.996 -37.554  0.00  0.00           N
ATOM   3940  CA  SER A 534       2.241  -7.305 -37.962  0.00  0.00           C
ATOM   3941  C   SER A 534       3.197  -7.849 -36.832  0.00  0.00           C
ATOM   3942  O   SER A 534       3.043  -8.996 -36.497  0.00  0.00           O
ATOM   3943  CB  SER A 534       2.891  -7.376 -39.296  0.00  0.00           C
ATOM   3944  OG  SER A 534       2.256  -6.714 -40.367  0.00  0.00           O
ATOM   3945  N   VAL A 535       3.973  -6.972 -36.216  0.00  0.00           N
ATOM   3946  CA  VAL A 535       4.880  -7.478 -35.142  0.00  0.00           C
ATOM   3947  C   VAL A 535       4.183  -7.646 -33.807  0.00  0.00           C
ATOM   3948  O   VAL A 535       4.405  -8.696 -33.104  0.00  0.00           O
ATOM   3949  CB  VAL A 535       6.270  -6.811 -35.003  0.00  0.00           C
ATOM   3950  CG1 VAL A 535       6.881  -6.885 -36.387  0.00  0.00           C
ATOM   3951  CG2 VAL A 535       6.224  -5.309 -34.531  0.00  0.00           C
ATOM   3952  N   PHE A 536       3.182  -6.874 -33.439  0.00  0.00           N
ATOM   3953  CA  PHE A 536       2.486  -7.031 -32.203  0.00  0.00           C
ATOM   3954  C   PHE A 536       1.361  -8.201 -32.194  0.00  0.00           C
ATOM   3955  O   PHE A 536       1.010  -8.745 -31.174  0.00  0.00           O
ATOM   3956  CB  PHE A 536       1.909  -5.708 -31.581  0.00  0.00           C
ATOM   3957  CG  PHE A 536       2.906  -5.053 -30.701  0.00  0.00           C
ATOM   3958  CD1 PHE A 536       2.951  -5.369 -29.319  0.00  0.00           C
ATOM   3959  CD2 PHE A 536       3.941  -4.224 -31.278  0.00  0.00           C
ATOM   3960  CE1 PHE A 536       3.922  -4.763 -28.503  0.00  0.00           C
ATOM   3961  CE2 PHE A 536       4.819  -3.578 -30.411  0.00  0.00           C
ATOM   3962  CZ  PHE A 536       4.756  -3.728 -29.021  0.00  0.00           C
ATOM   3963  N   THR A 537       1.042  -8.630 -33.421  0.00  0.00           N
ATOM   3964  CA  THR A 537       0.321  -9.891 -33.611  0.00  0.00           C
ATOM   3965  C   THR A 537       1.316 -11.071 -33.504  0.00  0.00           C
ATOM   3966  O   THR A 537       1.017 -12.009 -32.862  0.00  0.00           O
ATOM   3967  CB  THR A 537      -0.407  -9.940 -34.926  0.00  0.00           C
ATOM   3968  CG2 THR A 537      -1.358 -11.102 -34.965  0.00  0.00           C
ATOM   3969  OG1 THR A 537      -1.167  -8.780 -35.122  0.00  0.00           O
ATOM   3970  N   GLY A 538       2.538 -10.909 -34.070  0.00  0.00           N
ATOM   3971  CA  GLY A 538       3.552 -11.923 -34.066  0.00  0.00           C
ATOM   3972  C   GLY A 538       4.142 -12.134 -32.700  0.00  0.00           C
ATOM   3973  O   GLY A 538       4.610 -13.295 -32.485  0.00  0.00           O
ATOM   3974  N   LEU A 539       4.145 -11.205 -31.804  0.00  0.00           N
ATOM   3975  CA  LEU A 539       4.490 -11.313 -30.452  0.00  0.00           C
ATOM   3976  C   LEU A 539       3.351 -11.825 -29.582  0.00  0.00           C
ATOM   3977  O   LEU A 539       3.099 -11.283 -28.557  0.00  0.00           O
ATOM   3978  CB  LEU A 539       5.170 -10.079 -29.950  0.00  0.00           C
ATOM   3979  CG  LEU A 539       6.442  -9.722 -30.761  0.00  0.00           C
ATOM   3980  CD1 LEU A 539       6.773  -8.226 -30.683  0.00  0.00           C
ATOM   3981  CD2 LEU A 539       7.589 -10.595 -30.352  0.00  0.00           C
ATOM   3982  N   THR A 540       2.550 -12.823 -29.984  0.00  0.00           N
ATOM   3983  CA  THR A 540       1.586 -13.588 -29.228  0.00  0.00           C
ATOM   3984  C   THR A 540       2.227 -14.768 -28.503  0.00  0.00           C
ATOM   3985  O   THR A 540       3.132 -15.341 -29.056  0.00  0.00           O
ATOM   3986  CB  THR A 540       0.407 -14.103 -30.088  0.00  0.00           C
ATOM   3987  CG2 THR A 540       0.750 -14.893 -31.357  0.00  0.00           C
ATOM   3988  OG1 THR A 540      -0.480 -14.845 -29.311  0.00  0.00           O
ATOM   3989  N   HIS A 541       1.702 -14.955 -27.338  0.00  0.00           N
ATOM   3990  CA  HIS A 541       1.895 -16.140 -26.534  0.00  0.00           C
ATOM   3991  C   HIS A 541       3.044 -15.951 -25.511  0.00  0.00           C
ATOM   3992  O   HIS A 541       4.189 -16.413 -25.634  0.00  0.00           O
ATOM   3993  CB  HIS A 541       1.942 -17.478 -27.350  0.00  0.00           C
ATOM   3994  CG  HIS A 541       2.076 -18.747 -26.457  0.00  0.00           C
ATOM   3995  CD2 HIS A 541       2.941 -19.775 -26.559  0.00  0.00           C
ATOM   3996  ND1 HIS A 541       1.228 -19.001 -25.354  0.00  0.00           N
ATOM   3997  CE1 HIS A 541       1.664 -20.155 -24.816  0.00  0.00           C
ATOM   3998  NE2 HIS A 541       2.696 -20.648 -25.527  0.00  0.00           N
ATOM   3999  N   ILE A 542       2.904 -14.946 -24.662  0.00  0.00           N
ATOM   4000  CA  ILE A 542       3.700 -14.430 -23.558  0.00  0.00           C
ATOM   4001  C   ILE A 542       3.574 -15.182 -22.289  0.00  0.00           C
ATOM   4002  O   ILE A 542       2.538 -15.820 -22.043  0.00  0.00           O
ATOM   4003  CB  ILE A 542       3.512 -12.934 -23.363  0.00  0.00           C
ATOM   4004  CG1 ILE A 542       4.817 -12.241 -22.984  0.00  0.00           C
ATOM   4005  CG2 ILE A 542       2.388 -12.568 -22.365  0.00  0.00           C
ATOM   4006  CD1 ILE A 542       4.593 -10.737 -22.908  0.00  0.00           C
ATOM   4007  N   ASP A 543       4.631 -15.306 -21.509  0.00  0.00           N
ATOM   4008  CA  ASP A 543       4.523 -15.893 -20.149  0.00  0.00           C
ATOM   4009  C   ASP A 543       4.337 -14.842 -19.059  0.00  0.00           C
ATOM   4010  O   ASP A 543       4.916 -13.755 -19.049  0.00  0.00           O
ATOM   4011  CB  ASP A 543       5.816 -16.656 -19.904  0.00  0.00           C
ATOM   4012  CG  ASP A 543       5.566 -17.820 -18.865  0.00  0.00           C
ATOM   4013  OD1 ASP A 543       5.639 -18.999 -19.307  0.00  0.00           O
ATOM   4014  OD2 ASP A 543       5.387 -17.525 -17.646  0.00  0.00           O
ATOM   4015  N   ALA A 544       3.489 -15.148 -18.090  0.00  0.00           N
ATOM   4016  CA  ALA A 544       3.003 -14.165 -17.068  0.00  0.00           C
ATOM   4017  C   ALA A 544       4.147 -13.840 -16.079  0.00  0.00           C
ATOM   4018  O   ALA A 544       4.158 -12.846 -15.310  0.00  0.00           O
ATOM   4019  CB  ALA A 544       1.872 -14.810 -16.217  0.00  0.00           C
ATOM   4020  N   HIS A 545       5.129 -14.719 -15.987  0.00  0.00           N
ATOM   4021  CA  HIS A 545       6.114 -14.680 -14.899  0.00  0.00           C
ATOM   4022  C   HIS A 545       7.043 -13.436 -15.000  0.00  0.00           C
ATOM   4023  O   HIS A 545       7.373 -12.851 -14.014  0.00  0.00           O
ATOM   4024  CB  HIS A 545       6.907 -15.959 -14.840  0.00  0.00           C
ATOM   4025  CG  HIS A 545       7.663 -16.054 -13.546  0.00  0.00           C
ATOM   4026  CD2 HIS A 545       7.290 -16.603 -12.337  0.00  0.00           C
ATOM   4027  ND1 HIS A 545       8.972 -15.582 -13.439  0.00  0.00           N
ATOM   4028  CE1 HIS A 545       9.361 -15.787 -12.185  0.00  0.00           C
ATOM   4029  NE2 HIS A 545       8.412 -16.465 -11.550  0.00  0.00           N
ATOM   4030  N   PHE A 546       7.330 -13.013 -16.222  0.00  0.00           N
ATOM   4031  CA  PHE A 546       8.130 -11.819 -16.605  0.00  0.00           C
ATOM   4032  C   PHE A 546       7.205 -10.602 -16.847  0.00  0.00           C
ATOM   4033  O   PHE A 546       7.646  -9.450 -16.547  0.00  0.00           O
ATOM   4034  CB  PHE A 546       8.827 -12.195 -17.936  0.00  0.00           C
ATOM   4035  CG  PHE A 546       9.629 -13.487 -17.784  0.00  0.00           C
ATOM   4036  CD1 PHE A 546      10.356 -13.807 -16.608  0.00  0.00           C
ATOM   4037  CD2 PHE A 546       9.597 -14.399 -18.831  0.00  0.00           C
ATOM   4038  CE1 PHE A 546      11.131 -14.954 -16.531  0.00  0.00           C
ATOM   4039  CE2 PHE A 546      10.345 -15.569 -18.764  0.00  0.00           C
ATOM   4040  CZ  PHE A 546      11.034 -15.870 -17.603  0.00  0.00           C
ATOM   4041  N   LEU A 547       6.008 -10.778 -17.433  0.00  0.00           N
ATOM   4042  CA  LEU A 547       5.070  -9.753 -17.691  0.00  0.00           C
ATOM   4043  C   LEU A 547       4.499  -8.978 -16.503  0.00  0.00           C
ATOM   4044  O   LEU A 547       4.454  -7.743 -16.418  0.00  0.00           O
ATOM   4045  CB  LEU A 547       3.947 -10.297 -18.572  0.00  0.00           C
ATOM   4046  CG  LEU A 547       2.999  -9.204 -19.113  0.00  0.00           C
ATOM   4047  CD1 LEU A 547       3.835  -8.145 -19.961  0.00  0.00           C
ATOM   4048  CD2 LEU A 547       1.941  -9.800 -20.048  0.00  0.00           C
ATOM   4049  N   SER A 548       4.316  -9.669 -15.354  0.00  0.00           N
ATOM   4050  CA  SER A 548       4.239  -9.169 -13.962  0.00  0.00           C
ATOM   4051  C   SER A 548       5.499  -8.509 -13.431  0.00  0.00           C
ATOM   4052  O   SER A 548       5.456  -7.319 -12.986  0.00  0.00           O
ATOM   4053  CB  SER A 548       3.766 -10.281 -13.034  0.00  0.00           C
ATOM   4054  OG  SER A 548       4.680 -11.412 -12.984  0.00  0.00           O
ATOM   4055  N   GLN A 549       6.660  -9.122 -13.567  0.00  0.00           N
ATOM   4056  CA  GLN A 549       7.914  -8.497 -13.047  0.00  0.00           C
ATOM   4057  C   GLN A 549       8.343  -7.216 -13.749  0.00  0.00           C
ATOM   4058  O   GLN A 549       8.932  -6.366 -13.080  0.00  0.00           O
ATOM   4059  CB  GLN A 549       9.000  -9.557 -13.217  0.00  0.00           C
ATOM   4060  CG  GLN A 549       8.996 -10.626 -12.140  0.00  0.00           C
ATOM   4061  CD  GLN A 549      10.204 -11.533 -12.234  0.00  0.00           C
ATOM   4062  NE2 GLN A 549      10.130 -12.592 -12.985  0.00  0.00           N
ATOM   4063  OE1 GLN A 549      11.177 -11.268 -11.566  0.00  0.00           O
ATOM   4064  N   THR A 550       8.150  -7.009 -15.098  0.00  0.00           N
ATOM   4065  CA  THR A 550       8.481  -5.771 -15.820  0.00  0.00           C
ATOM   4066  C   THR A 550       7.446  -4.691 -15.376  0.00  0.00           C
ATOM   4067  O   THR A 550       7.923  -3.563 -15.146  0.00  0.00           O
ATOM   4068  CB  THR A 550       8.406  -6.018 -17.329  0.00  0.00           C
ATOM   4069  CG2 THR A 550       9.558  -6.846 -17.816  0.00  0.00           C
ATOM   4070  OG1 THR A 550       7.180  -6.491 -17.761  0.00  0.00           O
ATOM   4071  N   LYS A 551       6.182  -4.989 -15.153  0.00  0.00           N
ATOM   4072  CA  LYS A 551       5.157  -4.031 -14.699  0.00  0.00           C
ATOM   4073  C   LYS A 551       5.393  -3.655 -13.185  0.00  0.00           C
ATOM   4074  O   LYS A 551       5.171  -2.496 -12.900  0.00  0.00           O
ATOM   4075  CB  LYS A 551       3.776  -4.695 -14.923  0.00  0.00           C
ATOM   4076  CG  LYS A 551       3.478  -4.731 -16.466  0.00  0.00           C
ATOM   4077  CD  LYS A 551       2.079  -5.336 -16.843  0.00  0.00           C
ATOM   4078  CE  LYS A 551       0.849  -4.659 -16.314  0.00  0.00           C
ATOM   4079  NZ  LYS A 551      -0.185  -5.669 -16.453  0.00  0.00           N
ATOM   4080  N   GLN A 552       5.794  -4.658 -12.369  0.00  0.00           N
ATOM   4081  CA  GLN A 552       6.064  -4.355 -10.951  0.00  0.00           C
ATOM   4082  C   GLN A 552       7.468  -3.659 -10.786  0.00  0.00           C
ATOM   4083  O   GLN A 552       7.579  -2.969  -9.799  0.00  0.00           O
ATOM   4084  CB  GLN A 552       6.164  -5.671 -10.180  0.00  0.00           C
ATOM   4085  CG  GLN A 552       6.187  -5.524  -8.662  0.00  0.00           C
ATOM   4086  CD  GLN A 552       5.071  -4.793  -8.005  0.00  0.00           C
ATOM   4087  NE2 GLN A 552       5.448  -3.851  -7.081  0.00  0.00           N
ATOM   4088  OE1 GLN A 552       3.900  -5.004  -8.294  0.00  0.00           O
ATOM   4089  N   ALA A 553       8.438  -3.736 -11.720  0.00  0.00           N
ATOM   4090  CA  ALA A 553       9.645  -2.843 -11.793  0.00  0.00           C
ATOM   4091  C   ALA A 553       9.260  -1.446 -12.216  0.00  0.00           C
ATOM   4092  O   ALA A 553       9.598  -0.409 -11.633  0.00  0.00           O
ATOM   4093  CB  ALA A 553      10.648  -3.498 -12.726  0.00  0.00           C
ATOM   4094  N   GLY A 554       8.426  -1.377 -13.303  0.00  0.00           N
ATOM   4095  CA  GLY A 554       8.096  -0.144 -13.907  0.00  0.00           C
ATOM   4096  C   GLY A 554       8.659   0.129 -15.297  0.00  0.00           C
ATOM   4097  O   GLY A 554       9.074   1.302 -15.472  0.00  0.00           O
ATOM   4098  N   ASP A 555       8.809  -0.866 -16.146  0.00  0.00           N
ATOM   4099  CA  ASP A 555       9.720  -0.783 -17.285  0.00  0.00           C
ATOM   4100  C   ASP A 555       9.224   0.176 -18.356  0.00  0.00           C
ATOM   4101  O   ASP A 555       8.085   0.676 -18.308  0.00  0.00           O
ATOM   4102  CB  ASP A 555       9.887  -2.248 -17.752  0.00  0.00           C
ATOM   4103  CG  ASP A 555      10.926  -2.321 -18.897  0.00  0.00           C
ATOM   4104  OD1 ASP A 555      12.076  -2.004 -18.571  0.00  0.00           O
ATOM   4105  OD2 ASP A 555      10.591  -2.746 -20.011  0.00  0.00           O
ATOM   4106  N   ASN A 556      10.130   0.445 -19.266  0.00  0.00           N
ATOM   4107  CA  ASN A 556       9.922   1.364 -20.386  0.00  0.00           C
ATOM   4108  C   ASN A 556       9.077   0.811 -21.587  0.00  0.00           C
ATOM   4109  O   ASN A 556       8.400   1.607 -22.303  0.00  0.00           O
ATOM   4110  CB  ASN A 556      11.297   1.880 -20.804  0.00  0.00           C
ATOM   4111  CG  ASN A 556      12.040   2.726 -19.721  0.00  0.00           C
ATOM   4112  ND2 ASN A 556      13.282   2.895 -19.789  0.00  0.00           N
ATOM   4113  OD1 ASN A 556      11.370   3.173 -18.794  0.00  0.00           O
ATOM   4114  N   PHE A 557       9.252  -0.537 -22.014  0.00  0.00           N
ATOM   4115  CA  PHE A 557       8.543  -1.291 -23.032  0.00  0.00           C
ATOM   4116  C   PHE A 557       8.294  -2.681 -22.383  0.00  0.00           C
ATOM   4117  O   PHE A 557       9.056  -3.621 -22.721  0.00  0.00           O
ATOM   4118  CB  PHE A 557       9.409  -1.446 -24.267  0.00  0.00           C
ATOM   4119  CG  PHE A 557       9.644  -0.194 -25.155  0.00  0.00           C
ATOM   4120  CD1 PHE A 557       8.721   0.292 -26.065  0.00  0.00           C
ATOM   4121  CD2 PHE A 557      10.937   0.353 -25.118  0.00  0.00           C
ATOM   4122  CE1 PHE A 557       9.138   1.371 -26.877  0.00  0.00           C
ATOM   4123  CE2 PHE A 557      11.326   1.465 -25.862  0.00  0.00           C
ATOM   4124  CZ  PHE A 557      10.424   1.986 -26.820  0.00  0.00           C
ATOM   4125  N   PRO A 558       7.444  -2.824 -21.328  0.00  0.00           N
ATOM   4126  CA  PRO A 558       7.367  -4.057 -20.550  0.00  0.00           C
ATOM   4127  C   PRO A 558       7.003  -5.273 -21.414  0.00  0.00           C
ATOM   4128  O   PRO A 558       7.543  -6.316 -21.210  0.00  0.00           O
ATOM   4129  CB  PRO A 558       6.298  -3.755 -19.517  0.00  0.00           C
ATOM   4130  CG  PRO A 558       5.599  -2.493 -19.948  0.00  0.00           C
ATOM   4131  CD  PRO A 558       6.655  -1.765 -20.746  0.00  0.00           C
ATOM   4132  N   TYR A 559       6.118  -5.093 -22.421  0.00  0.00           N
ATOM   4133  CA  TYR A 559       5.689  -6.250 -23.276  0.00  0.00           C
ATOM   4134  C   TYR A 559       6.814  -6.804 -24.030  0.00  0.00           C
ATOM   4135  O   TYR A 559       6.986  -8.049 -23.997  0.00  0.00           O
ATOM   4136  CB  TYR A 559       4.469  -5.786 -24.096  0.00  0.00           C
ATOM   4137  CG  TYR A 559       3.796  -6.930 -24.776  0.00  0.00           C
ATOM   4138  CD1 TYR A 559       4.406  -7.535 -25.881  0.00  0.00           C
ATOM   4139  CD2 TYR A 559       2.563  -7.367 -24.222  0.00  0.00           C
ATOM   4140  CE1 TYR A 559       3.687  -8.626 -26.503  0.00  0.00           C
ATOM   4141  CE2 TYR A 559       1.897  -8.422 -24.852  0.00  0.00           C
ATOM   4142  CZ  TYR A 559       2.411  -9.083 -25.983  0.00  0.00           C
ATOM   4143  OH  TYR A 559       1.681  -9.997 -26.707  0.00  0.00           O
ATOM   4144  N   LEU A 560       7.618  -5.998 -24.718  0.00  0.00           N
ATOM   4145  CA  LEU A 560       8.826  -6.328 -25.450  0.00  0.00           C
ATOM   4146  C   LEU A 560       9.842  -6.972 -24.533  0.00  0.00           C
ATOM   4147  O   LEU A 560      10.328  -8.025 -24.908  0.00  0.00           O
ATOM   4148  CB  LEU A 560       9.430  -5.125 -26.108  0.00  0.00           C
ATOM   4149  CG  LEU A 560       8.529  -4.580 -27.257  0.00  0.00           C
ATOM   4150  CD1 LEU A 560       9.262  -3.553 -28.152  0.00  0.00           C
ATOM   4151  CD2 LEU A 560       7.886  -5.608 -28.269  0.00  0.00           C
ATOM   4152  N   VAL A 561      10.156  -6.348 -23.392  0.00  0.00           N
ATOM   4153  CA  VAL A 561      11.215  -6.901 -22.440  0.00  0.00           C
ATOM   4154  C   VAL A 561      10.803  -8.254 -21.937  0.00  0.00           C
ATOM   4155  O   VAL A 561      11.506  -9.203 -21.876  0.00  0.00           O
ATOM   4156  CB  VAL A 561      11.620  -5.933 -21.324  0.00  0.00           C
ATOM   4157  CG1 VAL A 561      12.397  -6.491 -20.167  0.00  0.00           C
ATOM   4158  CG2 VAL A 561      12.567  -4.765 -21.903  0.00  0.00           C
ATOM   4159  N   ALA A 562       9.556  -8.471 -21.618  0.00  0.00           N
ATOM   4160  CA  ALA A 562       8.961  -9.701 -21.046  0.00  0.00           C
ATOM   4161  C   ALA A 562       8.793 -10.739 -22.117  0.00  0.00           C
ATOM   4162  O   ALA A 562       9.041 -11.910 -21.831  0.00  0.00           O
ATOM   4163  CB  ALA A 562       7.633  -9.467 -20.407  0.00  0.00           C
ATOM   4164  N   TYR A 563       8.542 -10.373 -23.402  0.00  0.00           N
ATOM   4165  CA  TYR A 563       8.643 -11.258 -24.545  0.00  0.00           C
ATOM   4166  C   TYR A 563      10.073 -11.705 -24.844  0.00  0.00           C
ATOM   4167  O   TYR A 563      10.353 -12.891 -24.836  0.00  0.00           O
ATOM   4168  CB  TYR A 563       7.900 -10.818 -25.839  0.00  0.00           C
ATOM   4169  CG  TYR A 563       7.354 -12.028 -26.576  0.00  0.00           C
ATOM   4170  CD1 TYR A 563       6.011 -12.428 -26.359  0.00  0.00           C
ATOM   4171  CD2 TYR A 563       8.152 -12.735 -27.507  0.00  0.00           C
ATOM   4172  CE1 TYR A 563       5.486 -13.556 -27.064  0.00  0.00           C
ATOM   4173  CE2 TYR A 563       7.633 -13.866 -28.188  0.00  0.00           C
ATOM   4174  CZ  TYR A 563       6.304 -14.280 -27.942  0.00  0.00           C
ATOM   4175  OH  TYR A 563       5.927 -15.334 -28.625  0.00  0.00           O
ATOM   4176  N   GLN A 564      10.999 -10.770 -24.760  0.00  0.00           N
ATOM   4177  CA  GLN A 564      12.455 -11.143 -24.817  0.00  0.00           C
ATOM   4178  C   GLN A 564      12.793 -12.103 -23.675  0.00  0.00           C
ATOM   4179  O   GLN A 564      13.612 -12.999 -23.863  0.00  0.00           O
ATOM   4180  CB  GLN A 564      13.430 -10.000 -25.068  0.00  0.00           C
ATOM   4181  CG  GLN A 564      14.910 -10.370 -25.047  0.00  0.00           C
ATOM   4182  CD  GLN A 564      15.393 -11.081 -26.309  0.00  0.00           C
ATOM   4183  NE2 GLN A 564      15.478 -12.365 -26.380  0.00  0.00           N
ATOM   4184  OE1 GLN A 564      15.876 -10.375 -27.199  0.00  0.00           O
ATOM   4185  N   ALA A 565      12.158 -11.971 -22.509  0.00  0.00           N
ATOM   4186  CA  ALA A 565      12.345 -12.900 -21.391  0.00  0.00           C
ATOM   4187  C   ALA A 565      11.685 -14.235 -21.608  0.00  0.00           C
ATOM   4188  O   ALA A 565      12.295 -15.278 -21.258  0.00  0.00           O
ATOM   4189  CB  ALA A 565      11.882 -12.246 -20.074  0.00  0.00           C
ATOM   4190  N   THR A 566      10.486 -14.192 -22.298  0.00  0.00           N
ATOM   4191  CA  THR A 566       9.748 -15.363 -22.736  0.00  0.00           C
ATOM   4192  C   THR A 566      10.622 -16.291 -23.525  0.00  0.00           C
ATOM   4193  O   THR A 566      10.859 -17.444 -23.150  0.00  0.00           O
ATOM   4194  CB  THR A 566       8.403 -15.020 -23.396  0.00  0.00           C
ATOM   4195  CG2 THR A 566       7.661 -16.252 -23.901  0.00  0.00           C
ATOM   4196  OG1 THR A 566       7.644 -14.439 -22.360  0.00  0.00           O
ATOM   4197  N   VAL A 567      11.115 -15.886 -24.704  0.00  0.00           N
ATOM   4198  CA  VAL A 567      11.939 -16.662 -25.650  0.00  0.00           C
ATOM   4199  C   VAL A 567      13.296 -17.066 -25.086  0.00  0.00           C
ATOM   4200  O   VAL A 567      13.821 -18.145 -25.401  0.00  0.00           O
ATOM   4201  CB  VAL A 567      12.209 -15.890 -26.967  0.00  0.00           C
ATOM   4202  CG1 VAL A 567      10.867 -15.681 -27.583  0.00  0.00           C
ATOM   4203  CG2 VAL A 567      12.955 -14.598 -26.943  0.00  0.00           C
ATOM   4204  N   CYS A 568      13.872 -16.183 -24.313  0.00  0.00           N
ATOM   4205  CA  CYS A 568      15.170 -16.546 -23.528  0.00  0.00           C
ATOM   4206  C   CYS A 568      14.986 -17.758 -22.598  0.00  0.00           C
ATOM   4207  O   CYS A 568      15.598 -18.848 -22.804  0.00  0.00           O
ATOM   4208  CB  CYS A 568      15.732 -15.264 -22.822  0.00  0.00           C
ATOM   4209  SG  CYS A 568      16.926 -14.513 -23.961  0.00  0.00           S
ATOM   4210  N   ALA A 569      14.115 -17.565 -21.613  0.00  0.00           N
ATOM   4211  CA  ALA A 569      13.778 -18.631 -20.745  0.00  0.00           C
ATOM   4212  C   ALA A 569      13.280 -19.898 -21.560  0.00  0.00           C
ATOM   4213  O   ALA A 569      13.754 -21.017 -21.238  0.00  0.00           O
ATOM   4214  CB  ALA A 569      12.552 -18.319 -19.838  0.00  0.00           C
ATOM   4215  N   ARG A 570      12.490 -19.743 -22.665  0.00  0.00           N
ATOM   4216  CA  ARG A 570      11.904 -20.871 -23.416  0.00  0.00           C
ATOM   4217  C   ARG A 570      12.896 -21.547 -24.387  0.00  0.00           C
ATOM   4218  O   ARG A 570      12.659 -22.749 -24.678  0.00  0.00           O
ATOM   4219  CB  ARG A 570      10.533 -20.489 -23.921  0.00  0.00           C
ATOM   4220  CG  ARG A 570       9.450 -20.243 -22.864  0.00  0.00           C
ATOM   4221  CD  ARG A 570       8.089 -19.872 -23.504  0.00  0.00           C
ATOM   4222  NE  ARG A 570       6.904 -19.848 -22.570  0.00  0.00           N
ATOM   4223  CZ  ARG A 570       5.645 -19.398 -22.803  0.00  0.00           C
ATOM   4224  NH1 ARG A 570       5.343 -18.948 -23.966  0.00  0.00           N
ATOM   4225  NH2 ARG A 570       4.792 -19.408 -21.792  0.00  0.00           N
ATOM   4226  N   ALA A 571      13.971 -20.854 -24.717  0.00  0.00           N
ATOM   4227  CA  ALA A 571      15.049 -21.493 -25.487  0.00  0.00           C
ATOM   4228  C   ALA A 571      16.107 -22.149 -24.567  0.00  0.00           C
ATOM   4229  O   ALA A 571      16.860 -23.054 -24.961  0.00  0.00           O
ATOM   4230  CB  ALA A 571      15.757 -20.362 -26.324  0.00  0.00           C
ATOM   4231  N   GLN A 572      16.257 -21.597 -23.377  0.00  0.00           N
ATOM   4232  CA  GLN A 572      17.328 -21.713 -22.337  0.00  0.00           C
ATOM   4233  C   GLN A 572      18.450 -20.710 -22.541  0.00  0.00           C
ATOM   4234  O   GLN A 572      19.545 -20.959 -22.056  0.00  0.00           O
ATOM   4235  CB  GLN A 572      17.900 -23.146 -22.236  0.00  0.00           C
ATOM   4236  CG  GLN A 572      18.264 -23.501 -20.725  0.00  0.00           C
ATOM   4237  CD  GLN A 572      18.850 -24.918 -20.507  0.00  0.00           C
ATOM   4238  NE2 GLN A 572      19.278 -25.145 -19.248  0.00  0.00           N
ATOM   4239  OE1 GLN A 572      18.887 -25.807 -21.363  0.00  0.00           O
ATOM   4240  N   ALA A 573      18.271 -19.636 -23.263  0.00  0.00           N
ATOM   4241  CA  ALA A 573      19.289 -18.715 -23.680  0.00  0.00           C
ATOM   4242  C   ALA A 573      19.333 -17.402 -22.856  0.00  0.00           C
ATOM   4243  O   ALA A 573      18.335 -16.877 -22.439  0.00  0.00           O
ATOM   4244  CB  ALA A 573      18.987 -18.418 -25.094  0.00  0.00           C
ATOM   4245  N   PRO A 574      20.498 -16.711 -22.680  0.00  0.00           N
ATOM   4246  CA  PRO A 574      20.611 -15.639 -21.644  0.00  0.00           C
ATOM   4247  C   PRO A 574      20.446 -14.270 -22.222  0.00  0.00           C
ATOM   4248  O   PRO A 574      20.394 -14.105 -23.418  0.00  0.00           O
ATOM   4249  CB  PRO A 574      22.078 -15.863 -21.125  0.00  0.00           C
ATOM   4250  CG  PRO A 574      22.890 -16.200 -22.377  0.00  0.00           C
ATOM   4251  CD  PRO A 574      21.897 -17.017 -23.172  0.00  0.00           C
ATOM   4252  N   PRO A 575      20.345 -13.239 -21.320  0.00  0.00           N
ATOM   4253  CA  PRO A 575      20.021 -11.873 -21.697  0.00  0.00           C
ATOM   4254  C   PRO A 575      21.234 -11.248 -22.360  0.00  0.00           C
ATOM   4255  O   PRO A 575      22.330 -11.711 -22.128  0.00  0.00           O
ATOM   4256  CB  PRO A 575      19.549 -11.142 -20.438  0.00  0.00           C
ATOM   4257  CG  PRO A 575      20.205 -11.975 -19.274  0.00  0.00           C
ATOM   4258  CD  PRO A 575      20.224 -13.417 -19.858  0.00  0.00           C
ATOM   4259  N   PRO A 576      21.021 -10.274 -23.241  0.00  0.00           N
ATOM   4260  CA  PRO A 576      21.997  -9.573 -24.134  0.00  0.00           C
ATOM   4261  C   PRO A 576      23.077  -8.891 -23.393  0.00  0.00           C
ATOM   4262  O   PRO A 576      24.210  -8.831 -23.828  0.00  0.00           O
ATOM   4263  CB  PRO A 576      21.149  -8.647 -24.964  0.00  0.00           C
ATOM   4264  CG  PRO A 576      19.958  -8.300 -24.071  0.00  0.00           C
ATOM   4265  CD  PRO A 576      19.772  -9.536 -23.221  0.00  0.00           C
ATOM   4266  N   SER A 577      22.837  -8.365 -22.145  0.00  0.00           N
ATOM   4267  CA  SER A 577      23.821  -7.894 -21.187  0.00  0.00           C
ATOM   4268  C   SER A 577      23.283  -8.226 -19.815  0.00  0.00           C
ATOM   4269  O   SER A 577      22.112  -8.013 -19.554  0.00  0.00           O
ATOM   4270  CB  SER A 577      24.182  -6.387 -21.342  0.00  0.00           C
ATOM   4271  OG  SER A 577      24.533  -6.053 -22.704  0.00  0.00           O
ATOM   4272  N   TRP A 578      24.148  -8.771 -18.869  0.00  0.00           N
ATOM   4273  CA  TRP A 578      23.687  -9.032 -17.525  0.00  0.00           C
ATOM   4274  C   TRP A 578      23.554  -7.738 -16.693  0.00  0.00           C
ATOM   4275  O   TRP A 578      24.322  -7.426 -15.808  0.00  0.00           O
ATOM   4276  CB  TRP A 578      24.511 -10.130 -16.849  0.00  0.00           C
ATOM   4277  CG  TRP A 578      24.437 -11.499 -17.349  0.00  0.00           C
ATOM   4278  CD1 TRP A 578      25.429 -12.096 -18.099  0.00  0.00           C
ATOM   4279  CD2 TRP A 578      23.359 -12.487 -17.291  0.00  0.00           C
ATOM   4280  CE2 TRP A 578      23.779 -13.702 -17.995  0.00  0.00           C
ATOM   4281  CE3 TRP A 578      22.106 -12.477 -16.648  0.00  0.00           C
ATOM   4282  NE1 TRP A 578      25.065 -13.392 -18.411  0.00  0.00           N
ATOM   4283  CZ2 TRP A 578      22.990 -14.864 -17.846  0.00  0.00           C
ATOM   4284  CZ3 TRP A 578      21.360 -13.593 -16.644  0.00  0.00           C
ATOM   4285  CH2 TRP A 578      21.828 -14.771 -17.156  0.00  0.00           C
ATOM   4286  N   ASP A 579      22.545  -6.993 -17.017  0.00  0.00           N
ATOM   4287  CA  ASP A 579      22.194  -5.635 -16.450  0.00  0.00           C
ATOM   4288  C   ASP A 579      20.928  -5.849 -15.587  0.00  0.00           C
ATOM   4289  O   ASP A 579      20.198  -6.757 -15.721  0.00  0.00           O
ATOM   4290  CB  ASP A 579      22.000  -4.680 -17.590  0.00  0.00           C
ATOM   4291  CG  ASP A 579      21.787  -3.244 -17.188  0.00  0.00           C
ATOM   4292  OD1 ASP A 579      20.589  -2.886 -17.001  0.00  0.00           O
ATOM   4293  OD2 ASP A 579      22.717  -2.647 -16.638  0.00  0.00           O
ATOM   4294  N   GLN A 580      20.601  -4.869 -14.818  0.00  0.00           N
ATOM   4295  CA  GLN A 580      19.427  -4.761 -13.984  0.00  0.00           C
ATOM   4296  C   GLN A 580      18.134  -4.571 -14.819  0.00  0.00           C
ATOM   4297  O   GLN A 580      16.978  -4.921 -14.479  0.00  0.00           O
ATOM   4298  CB  GLN A 580      19.493  -3.703 -12.966  0.00  0.00           C
ATOM   4299  CG  GLN A 580      20.519  -3.975 -11.897  0.00  0.00           C
ATOM   4300  CD  GLN A 580      20.271  -3.263 -10.592  0.00  0.00           C
ATOM   4301  NE2 GLN A 580      20.954  -2.183 -10.353  0.00  0.00           N
ATOM   4302  OE1 GLN A 580      19.452  -3.659  -9.739  0.00  0.00           O
ATOM   4303  N   MET A 581      18.238  -4.060 -16.058  0.00  0.00           N
ATOM   4304  CA  MET A 581      17.171  -4.026 -17.059  0.00  0.00           C
ATOM   4305  C   MET A 581      16.503  -5.396 -17.287  0.00  0.00           C
ATOM   4306  O   MET A 581      15.312  -5.507 -17.495  0.00  0.00           O
ATOM   4307  CB  MET A 581      17.717  -3.375 -18.316  0.00  0.00           C
ATOM   4308  CG  MET A 581      16.703  -3.357 -19.460  0.00  0.00           C
ATOM   4309  SD  MET A 581      17.372  -2.550 -20.869  0.00  0.00           S
ATOM   4310  CE  MET A 581      16.108  -3.198 -22.071  0.00  0.00           C
ATOM   4311  N   TRP A 582      17.346  -6.444 -17.152  0.00  0.00           N
ATOM   4312  CA  TRP A 582      16.948  -7.826 -17.443  0.00  0.00           C
ATOM   4313  C   TRP A 582      16.670  -8.722 -16.260  0.00  0.00           C
ATOM   4314  O   TRP A 582      16.668  -9.973 -16.405  0.00  0.00           O
ATOM   4315  CB  TRP A 582      18.156  -8.357 -18.250  0.00  0.00           C
ATOM   4316  CG  TRP A 582      18.302  -7.809 -19.632  0.00  0.00           C
ATOM   4317  CD1 TRP A 582      19.239  -6.988 -20.046  0.00  0.00           C
ATOM   4318  CD2 TRP A 582      17.367  -7.837 -20.808  0.00  0.00           C
ATOM   4319  CE2 TRP A 582      17.815  -6.866 -21.793  0.00  0.00           C
ATOM   4320  CE3 TRP A 582      16.205  -8.572 -21.131  0.00  0.00           C
ATOM   4321  NE1 TRP A 582      18.991  -6.467 -21.272  0.00  0.00           N
ATOM   4322  CZ2 TRP A 582      17.167  -6.671 -22.985  0.00  0.00           C
ATOM   4323  CZ3 TRP A 582      15.457  -8.231 -22.307  0.00  0.00           C
ATOM   4324  CH2 TRP A 582      15.917  -7.226 -23.214  0.00  0.00           C
ATOM   4325  N   LYS A 583      16.436  -8.148 -15.091  0.00  0.00           N
ATOM   4326  CA  LYS A 583      16.471  -8.831 -13.817  0.00  0.00           C
ATOM   4327  C   LYS A 583      15.335  -9.832 -13.639  0.00  0.00           C
ATOM   4328  O   LYS A 583      15.544 -10.834 -13.019  0.00  0.00           O
ATOM   4329  CB  LYS A 583      16.620  -7.791 -12.709  0.00  0.00           C
ATOM   4330  CG  LYS A 583      17.031  -8.338 -11.339  0.00  0.00           C
ATOM   4331  CD  LYS A 583      16.691  -7.249 -10.252  0.00  0.00           C
ATOM   4332  CE  LYS A 583      17.623  -7.459  -9.000  0.00  0.00           C
ATOM   4333  NZ  LYS A 583      17.260  -6.666  -7.823  0.00  0.00           N
ATOM   4334  N   CYS A 584      14.196  -9.717 -14.424  0.00  0.00           N
ATOM   4335  CA  CYS A 584      13.118 -10.727 -14.370  0.00  0.00           C
ATOM   4336  C   CYS A 584      13.518 -12.197 -14.683  0.00  0.00           C
ATOM   4337  O   CYS A 584      12.932 -13.117 -14.092  0.00  0.00           O
ATOM   4338  CB  CYS A 584      11.899 -10.338 -15.230  0.00  0.00           C
ATOM   4339  SG  CYS A 584      12.255 -10.321 -17.036  0.00  0.00           S
ATOM   4340  N   LEU A 585      14.621 -12.431 -15.461  0.00  0.00           N
ATOM   4341  CA  LEU A 585      15.313 -13.699 -15.686  0.00  0.00           C
ATOM   4342  C   LEU A 585      16.282 -14.155 -14.573  0.00  0.00           C
ATOM   4343  O   LEU A 585      16.807 -15.267 -14.662  0.00  0.00           O
ATOM   4344  CB  LEU A 585      16.072 -13.637 -17.016  0.00  0.00           C
ATOM   4345  CG  LEU A 585      15.179 -13.543 -18.298  0.00  0.00           C
ATOM   4346  CD1 LEU A 585      16.040 -13.242 -19.551  0.00  0.00           C
ATOM   4347  CD2 LEU A 585      14.507 -14.875 -18.507  0.00  0.00           C
ATOM   4348  N   ILE A 586      16.535 -13.423 -13.534  0.00  0.00           N
ATOM   4349  CA  ILE A 586      17.816 -13.478 -12.799  0.00  0.00           C
ATOM   4350  C   ILE A 586      17.914 -14.803 -12.059  0.00  0.00           C
ATOM   4351  O   ILE A 586      19.044 -15.344 -11.932  0.00  0.00           O
ATOM   4352  CB  ILE A 586      18.081 -12.233 -11.860  0.00  0.00           C
ATOM   4353  CG1 ILE A 586      19.623 -12.147 -11.476  0.00  0.00           C
ATOM   4354  CG2 ILE A 586      17.282 -12.306 -10.536  0.00  0.00           C
ATOM   4355  CD1 ILE A 586      19.971 -10.970 -10.538  0.00  0.00           C
ATOM   4356  N   ARG A 587      16.793 -15.421 -11.624  0.00  0.00           N
ATOM   4357  CA  ARG A 587      16.779 -16.635 -10.814  0.00  0.00           C
ATOM   4358  C   ARG A 587      17.220 -17.795 -11.705  0.00  0.00           C
ATOM   4359  O   ARG A 587      17.828 -18.750 -11.308  0.00  0.00           O
ATOM   4360  CB  ARG A 587      15.364 -16.774 -10.204  0.00  0.00           C
ATOM   4361  CG  ARG A 587      14.984 -15.592  -9.264  0.00  0.00           C
ATOM   4362  CD  ARG A 587      13.538 -15.711  -8.798  0.00  0.00           C
ATOM   4363  NE  ARG A 587      13.075 -14.440  -8.089  0.00  0.00           N
ATOM   4364  CZ  ARG A 587      12.604 -13.229  -8.482  0.00  0.00           C
ATOM   4365  NH1 ARG A 587      12.664 -13.001  -9.725  0.00  0.00           N
ATOM   4366  NH2 ARG A 587      12.037 -12.336  -7.729  0.00  0.00           N
ATOM   4367  N   LEU A 588      16.916 -17.672 -13.009  0.00  0.00           N
ATOM   4368  CA  LEU A 588      17.213 -18.696 -14.094  0.00  0.00           C
ATOM   4369  C   LEU A 588      18.686 -18.622 -14.497  0.00  0.00           C
ATOM   4370  O   LEU A 588      19.101 -19.573 -15.159  0.00  0.00           O
ATOM   4371  CB  LEU A 588      16.230 -18.598 -15.247  0.00  0.00           C
ATOM   4372  CG  LEU A 588      14.792 -18.928 -14.882  0.00  0.00           C
ATOM   4373  CD1 LEU A 588      13.743 -18.257 -15.751  0.00  0.00           C
ATOM   4374  CD2 LEU A 588      14.715 -20.456 -15.084  0.00  0.00           C
ATOM   4375  N   LYS A 589      19.512 -17.611 -14.116  0.00  0.00           N
ATOM   4376  CA  LYS A 589      20.898 -17.503 -14.497  0.00  0.00           C
ATOM   4377  C   LYS A 589      21.703 -18.843 -14.394  0.00  0.00           C
ATOM   4378  O   LYS A 589      22.399 -19.087 -15.370  0.00  0.00           O
ATOM   4379  CB  LYS A 589      21.492 -16.345 -13.647  0.00  0.00           C
ATOM   4380  CG  LYS A 589      22.972 -16.243 -14.132  0.00  0.00           C
ATOM   4381  CD  LYS A 589      23.761 -15.077 -13.595  0.00  0.00           C
ATOM   4382  CE  LYS A 589      25.039 -14.689 -14.436  0.00  0.00           C
ATOM   4383  NZ  LYS A 589      25.800 -13.601 -13.685  0.00  0.00           N
ATOM   4384  N   PRO A 590      21.608 -19.632 -13.310  0.00  0.00           N
ATOM   4385  CA  PRO A 590      22.416 -20.843 -13.097  0.00  0.00           C
ATOM   4386  C   PRO A 590      21.947 -21.794 -14.201  0.00  0.00           C
ATOM   4387  O   PRO A 590      22.755 -22.559 -14.713  0.00  0.00           O
ATOM   4388  CB  PRO A 590      22.127 -21.395 -11.716  0.00  0.00           C
ATOM   4389  CG  PRO A 590      21.686 -20.085 -11.016  0.00  0.00           C
ATOM   4390  CD  PRO A 590      20.883 -19.389 -12.071  0.00  0.00           C
ATOM   4391  N   THR A 591      20.700 -21.775 -14.539  0.00  0.00           N
ATOM   4392  CA  THR A 591      20.132 -22.579 -15.628  0.00  0.00           C
ATOM   4393  C   THR A 591      20.464 -22.109 -17.059  0.00  0.00           C
ATOM   4394  O   THR A 591      20.370 -22.944 -17.973  0.00  0.00           O
ATOM   4395  CB  THR A 591      18.655 -22.823 -15.332  0.00  0.00           C
ATOM   4396  CG2 THR A 591      17.946 -23.889 -16.270  0.00  0.00           C
ATOM   4397  OG1 THR A 591      18.761 -23.462 -14.100  0.00  0.00           O
ATOM   4398  N   LEU A 592      20.820 -20.788 -17.306  0.00  0.00           N
ATOM   4399  CA  LEU A 592      20.852 -20.106 -18.649  0.00  0.00           C
ATOM   4400  C   LEU A 592      22.275 -20.158 -19.228  0.00  0.00           C
ATOM   4401  O   LEU A 592      23.230 -20.020 -18.470  0.00  0.00           O
ATOM   4402  CB  LEU A 592      20.395 -18.639 -18.486  0.00  0.00           C
ATOM   4403  CG  LEU A 592      18.876 -18.415 -18.276  0.00  0.00           C
ATOM   4404  CD1 LEU A 592      18.645 -16.906 -17.978  0.00  0.00           C
ATOM   4405  CD2 LEU A 592      18.058 -18.720 -19.487  0.00  0.00           C
ATOM   4406  N   HIS A 593      22.495 -20.239 -20.561  0.00  0.00           N
ATOM   4407  CA  HIS A 593      23.843 -20.377 -21.161  0.00  0.00           C
ATOM   4408  C   HIS A 593      23.840 -20.301 -22.704  0.00  0.00           C
ATOM   4409  O   HIS A 593      22.790 -20.488 -23.264  0.00  0.00           O
ATOM   4410  CB  HIS A 593      24.403 -21.833 -20.733  0.00  0.00           C
ATOM   4411  CG  HIS A 593      23.870 -22.984 -21.582  0.00  0.00           C
ATOM   4412  CD2 HIS A 593      22.653 -23.691 -21.485  0.00  0.00           C
ATOM   4413  ND1 HIS A 593      24.531 -23.388 -22.708  0.00  0.00           N
ATOM   4414  CE1 HIS A 593      23.786 -24.320 -23.226  0.00  0.00           C
ATOM   4415  NE2 HIS A 593      22.680 -24.542 -22.528  0.00  0.00           N
ATOM   4416  N   GLY A 594      25.006 -19.990 -23.405  0.00  0.00           N
ATOM   4417  CA  GLY A 594      25.103 -20.015 -24.881  0.00  0.00           C
ATOM   4418  C   GLY A 594      24.777 -18.618 -25.430  0.00  0.00           C
ATOM   4419  O   GLY A 594      24.665 -17.649 -24.661  0.00  0.00           O
ATOM   4420  N   PRO A 595      24.376 -18.505 -26.712  0.00  0.00           N
ATOM   4421  CA  PRO A 595      23.970 -17.295 -27.434  0.00  0.00           C
ATOM   4422  C   PRO A 595      22.410 -17.004 -27.319  0.00  0.00           C
ATOM   4423  O   PRO A 595      21.672 -17.896 -26.965  0.00  0.00           O
ATOM   4424  CB  PRO A 595      24.418 -17.680 -28.799  0.00  0.00           C
ATOM   4425  CG  PRO A 595      24.082 -19.127 -28.990  0.00  0.00           C
ATOM   4426  CD  PRO A 595      24.421 -19.695 -27.662  0.00  0.00           C
ATOM   4427  N   THR A 596      22.034 -15.779 -27.587  0.00  0.00           N
ATOM   4428  CA  THR A 596      20.745 -15.067 -27.255  0.00  0.00           C
ATOM   4429  C   THR A 596      19.877 -14.976 -28.508  0.00  0.00           C
ATOM   4430  O   THR A 596      20.323 -14.629 -29.614  0.00  0.00           O
ATOM   4431  CB  THR A 596      21.011 -13.609 -26.707  0.00  0.00           C
ATOM   4432  CG2 THR A 596      19.716 -12.767 -26.364  0.00  0.00           C
ATOM   4433  OG1 THR A 596      21.829 -13.744 -25.634  0.00  0.00           O
ATOM   4434  N   PRO A 597      18.572 -15.248 -28.378  0.00  0.00           N
ATOM   4435  CA  PRO A 597      17.651 -14.944 -29.465  0.00  0.00           C
ATOM   4436  C   PRO A 597      17.224 -13.477 -29.436  0.00  0.00           C
ATOM   4437  O   PRO A 597      16.105 -13.164 -29.043  0.00  0.00           O
ATOM   4438  CB  PRO A 597      16.505 -15.938 -29.335  0.00  0.00           C
ATOM   4439  CG  PRO A 597      16.421 -16.065 -27.806  0.00  0.00           C
ATOM   4440  CD  PRO A 597      17.938 -16.075 -27.397  0.00  0.00           C
ATOM   4441  N   LEU A 598      18.108 -12.587 -29.938  0.00  0.00           N
ATOM   4442  CA  LEU A 598      17.797 -11.219 -29.872  0.00  0.00           C
ATOM   4443  C   LEU A 598      16.681 -10.903 -30.814  0.00  0.00           C
ATOM   4444  O   LEU A 598      16.792 -11.217 -32.009  0.00  0.00           O
ATOM   4445  CB  LEU A 598      19.070 -10.464 -30.175  0.00  0.00           C
ATOM   4446  CG  LEU A 598      18.930  -8.923 -30.200  0.00  0.00           C
ATOM   4447  CD1 LEU A 598      18.648  -8.281 -28.826  0.00  0.00           C
ATOM   4448  CD2 LEU A 598      20.113  -8.263 -30.957  0.00  0.00           C
ATOM   4449  N   LEU A 599      15.622 -10.231 -30.275  0.00  0.00           N
ATOM   4450  CA  LEU A 599      14.399  -9.904 -31.063  0.00  0.00           C
ATOM   4451  C   LEU A 599      14.466  -8.535 -31.673  0.00  0.00           C
ATOM   4452  O   LEU A 599      13.992  -8.371 -32.772  0.00  0.00           O
ATOM   4453  CB  LEU A 599      13.211 -10.207 -30.175  0.00  0.00           C
ATOM   4454  CG  LEU A 599      13.046 -11.619 -29.584  0.00  0.00           C
ATOM   4455  CD1 LEU A 599      11.795 -11.499 -28.687  0.00  0.00           C
ATOM   4456  CD2 LEU A 599      12.725 -12.645 -30.704  0.00  0.00           C
ATOM   4457  N   TYR A 600      15.127  -7.644 -31.000  0.00  0.00           N
ATOM   4458  CA  TYR A 600      15.174  -6.181 -31.076  0.00  0.00           C
ATOM   4459  C   TYR A 600      16.227  -5.607 -30.113  0.00  0.00           C
ATOM   4460  O   TYR A 600      16.290  -6.002 -28.948  0.00  0.00           O
ATOM   4461  CB  TYR A 600      13.759  -5.550 -31.090  0.00  0.00           C
ATOM   4462  CG  TYR A 600      12.758  -6.265 -30.080  0.00  0.00           C
ATOM   4463  CD1 TYR A 600      12.921  -6.170 -28.674  0.00  0.00           C
ATOM   4464  CD2 TYR A 600      11.686  -7.002 -30.628  0.00  0.00           C
ATOM   4465  CE1 TYR A 600      12.159  -6.989 -27.854  0.00  0.00           C
ATOM   4466  CE2 TYR A 600      10.758  -7.673 -29.766  0.00  0.00           C
ATOM   4467  CZ  TYR A 600      11.019  -7.712 -28.369  0.00  0.00           C
ATOM   4468  OH  TYR A 600      10.196  -8.556 -27.641  0.00  0.00           O
ATOM   4469  N   ARG A 601      16.861  -4.489 -30.531  0.00  0.00           N
ATOM   4470  CA  ARG A 601      17.696  -3.603 -29.677  0.00  0.00           C
ATOM   4471  C   ARG A 601      16.788  -2.473 -29.122  0.00  0.00           C
ATOM   4472  O   ARG A 601      16.335  -1.518 -29.795  0.00  0.00           O
ATOM   4473  CB  ARG A 601      18.999  -3.188 -30.359  0.00  0.00           C
ATOM   4474  CG  ARG A 601      19.860  -4.398 -30.608  0.00  0.00           C
ATOM   4475  CD  ARG A 601      21.105  -4.193 -31.471  0.00  0.00           C
ATOM   4476  NE  ARG A 601      21.944  -3.209 -30.874  0.00  0.00           N
ATOM   4477  CZ  ARG A 601      23.241  -3.039 -31.134  0.00  0.00           C
ATOM   4478  NH1 ARG A 601      23.864  -3.675 -32.065  0.00  0.00           N
ATOM   4479  NH2 ARG A 601      23.845  -2.036 -30.544  0.00  0.00           N
ATOM   4480  N   LEU A 602      16.528  -2.691 -27.810  0.00  0.00           N
ATOM   4481  CA  LEU A 602      16.078  -1.665 -26.911  0.00  0.00           C
ATOM   4482  C   LEU A 602      17.271  -1.341 -25.953  0.00  0.00           C
ATOM   4483  O   LEU A 602      17.530  -0.186 -25.707  0.00  0.00           O
ATOM   4484  CB  LEU A 602      14.862  -2.165 -26.149  0.00  0.00           C
ATOM   4485  CG  LEU A 602      13.836  -2.914 -26.899  0.00  0.00           C
ATOM   4486  CD1 LEU A 602      12.626  -3.327 -25.991  0.00  0.00           C
ATOM   4487  CD2 LEU A 602      13.230  -2.029 -28.024  0.00  0.00           C
ATOM   4488  N   GLY A 603      18.036  -2.363 -25.479  0.00  0.00           N
ATOM   4489  CA  GLY A 603      19.217  -2.300 -24.622  0.00  0.00           C
ATOM   4490  C   GLY A 603      20.528  -2.546 -25.368  0.00  0.00           C
ATOM   4491  O   GLY A 603      20.630  -2.893 -26.567  0.00  0.00           O
ATOM   4492  N   ALA A 604      21.677  -2.482 -24.649  0.00  0.00           N
ATOM   4493  CA  ALA A 604      23.072  -2.844 -24.984  0.00  0.00           C
ATOM   4494  C   ALA A 604      23.261  -4.336 -25.232  0.00  0.00           C
ATOM   4495  O   ALA A 604      22.465  -5.142 -24.716  0.00  0.00           O
ATOM   4496  CB  ALA A 604      23.955  -2.346 -23.853  0.00  0.00           C
ATOM   4497  N   VAL A 605      24.272  -4.806 -25.944  0.00  0.00           N
ATOM   4498  CA  VAL A 605      24.434  -6.315 -26.247  0.00  0.00           C
ATOM   4499  C   VAL A 605      25.938  -6.680 -26.243  0.00  0.00           C
ATOM   4500  O   VAL A 605      26.764  -6.206 -27.044  0.00  0.00           O
ATOM   4501  CB  VAL A 605      23.611  -6.819 -27.459  0.00  0.00           C
ATOM   4502  CG1 VAL A 605      24.033  -6.165 -28.756  0.00  0.00           C
ATOM   4503  CG2 VAL A 605      23.673  -8.373 -27.588  0.00  0.00           C
ATOM   4504  N   GLN A 606      26.342  -7.428 -25.144  0.00  0.00           N
ATOM   4505  CA  GLN A 606      27.674  -7.963 -24.770  0.00  0.00           C
ATOM   4506  C   GLN A 606      27.869  -9.472 -24.904  0.00  0.00           C
ATOM   4507  O   GLN A 606      28.963 -10.051 -24.839  0.00  0.00           O
ATOM   4508  CB  GLN A 606      27.977  -7.421 -23.389  0.00  0.00           C
ATOM   4509  CG  GLN A 606      28.200  -5.860 -23.390  0.00  0.00           C
ATOM   4510  CD  GLN A 606      28.131  -5.194 -22.007  0.00  0.00           C
ATOM   4511  NE2 GLN A 606      27.440  -4.143 -21.904  0.00  0.00           N
ATOM   4512  OE1 GLN A 606      28.722  -5.676 -21.036  0.00  0.00           O
ATOM   4513  N   ASN A 607      26.744 -10.171 -25.036  0.00  0.00           N
ATOM   4514  CA  ASN A 607      26.583 -11.653 -25.272  0.00  0.00           C
ATOM   4515  C   ASN A 607      26.605 -12.033 -26.791  0.00  0.00           C
ATOM   4516  O   ASN A 607      26.628 -11.120 -27.661  0.00  0.00           O
ATOM   4517  CB  ASN A 607      25.373 -12.386 -24.519  0.00  0.00           C
ATOM   4518  CG  ASN A 607      25.510 -13.870 -24.213  0.00  0.00           C
ATOM   4519  ND2 ASN A 607      24.778 -14.768 -24.888  0.00  0.00           N
ATOM   4520  OD1 ASN A 607      26.380 -14.254 -23.488  0.00  0.00           O
ATOM   4521  N   GLU A 608      26.706 -13.286 -27.029  0.00  0.00           N
ATOM   4522  CA  GLU A 608      26.608 -13.889 -28.407  0.00  0.00           C
ATOM   4523  C   GLU A 608      25.161 -14.097 -28.794  0.00  0.00           C
ATOM   4524  O   GLU A 608      24.313 -14.190 -27.884  0.00  0.00           O
ATOM   4525  CB  GLU A 608      27.413 -15.205 -28.398  0.00  0.00           C
ATOM   4526  CG  GLU A 608      27.642 -15.915 -29.761  0.00  0.00           C
ATOM   4527  CD  GLU A 608      28.095 -14.889 -30.773  0.00  0.00           C
ATOM   4528  OE1 GLU A 608      29.234 -14.455 -30.682  0.00  0.00           O
ATOM   4529  OE2 GLU A 608      27.310 -14.411 -31.616  0.00  0.00           O
ATOM   4530  N   VAL A 609      24.971 -14.010 -30.093  0.00  0.00           N
ATOM   4531  CA  VAL A 609      23.681 -13.891 -30.753  0.00  0.00           C
ATOM   4532  C   VAL A 609      23.466 -15.000 -31.789  0.00  0.00           C
ATOM   4533  O   VAL A 609      24.375 -15.392 -32.464  0.00  0.00           O
ATOM   4534  CB  VAL A 609      23.471 -12.572 -31.401  0.00  0.00           C
ATOM   4535  CG1 VAL A 609      23.541 -11.377 -30.414  0.00  0.00           C
ATOM   4536  CG2 VAL A 609      24.299 -12.269 -32.652  0.00  0.00           C
ATOM   4537  N   THR A 610      22.259 -15.642 -31.786  0.00  0.00           N
ATOM   4538  CA  THR A 610      21.895 -16.808 -32.657  0.00  0.00           C
ATOM   4539  C   THR A 610      21.917 -16.493 -34.196  0.00  0.00           C
ATOM   4540  O   THR A 610      21.761 -15.356 -34.610  0.00  0.00           O
ATOM   4541  CB  THR A 610      20.542 -17.461 -32.275  0.00  0.00           C
ATOM   4542  CG2 THR A 610      20.461 -18.027 -30.906  0.00  0.00           C
ATOM   4543  OG1 THR A 610      19.581 -16.510 -32.332  0.00  0.00           O
ATOM   4544  N   LEU A 611      21.887 -17.569 -34.963  0.00  0.00           N
ATOM   4545  CA  LEU A 611      21.788 -17.490 -36.443  0.00  0.00           C
ATOM   4546  C   LEU A 611      20.328 -17.407 -36.842  0.00  0.00           C
ATOM   4547  O   LEU A 611      19.996 -17.025 -37.956  0.00  0.00           O
ATOM   4548  CB  LEU A 611      22.448 -18.743 -37.026  0.00  0.00           C
ATOM   4549  CG  LEU A 611      23.939 -19.052 -36.742  0.00  0.00           C
ATOM   4550  CD1 LEU A 611      24.202 -20.447 -37.371  0.00  0.00           C
ATOM   4551  CD2 LEU A 611      24.754 -17.895 -37.239  0.00  0.00           C
ATOM   4552  N   THR A 612      19.348 -17.742 -35.916  0.00  0.00           N
ATOM   4553  CA  THR A 612      17.899 -17.827 -36.214  0.00  0.00           C
ATOM   4554  C   THR A 612      17.178 -17.773 -34.881  0.00  0.00           C
ATOM   4555  O   THR A 612      17.748 -17.852 -33.765  0.00  0.00           O
ATOM   4556  CB  THR A 612      17.584 -19.090 -37.020  0.00  0.00           C
ATOM   4557  CG2 THR A 612      17.395 -20.410 -36.238  0.00  0.00           C
ATOM   4558  OG1 THR A 612      16.358 -18.807 -37.751  0.00  0.00           O
ATOM   4559  N   HIS A 613      15.886 -17.818 -35.059  0.00  0.00           N
ATOM   4560  CA  HIS A 613      14.727 -17.853 -34.143  0.00  0.00           C
ATOM   4561  C   HIS A 613      13.329 -17.572 -34.838  0.00  0.00           C
ATOM   4562  O   HIS A 613      13.351 -16.857 -35.871  0.00  0.00           O
ATOM   4563  CB  HIS A 613      14.847 -16.932 -32.853  0.00  0.00           C
ATOM   4564  CG  HIS A 613      13.793 -17.128 -31.796  0.00  0.00           C
ATOM   4565  CD2 HIS A 613      13.866 -17.863 -30.680  0.00  0.00           C
ATOM   4566  ND1 HIS A 613      12.472 -16.735 -31.885  0.00  0.00           N
ATOM   4567  CE1 HIS A 613      11.824 -17.085 -30.792  0.00  0.00           C
ATOM   4568  NE2 HIS A 613      12.654 -17.872 -29.990  0.00  0.00           N
ATOM   4569  N   PRO A 614      12.193 -18.188 -34.472  0.00  0.00           N
ATOM   4570  CA  PRO A 614      11.083 -18.020 -35.386  0.00  0.00           C
ATOM   4571  C   PRO A 614      10.517 -16.578 -35.424  0.00  0.00           C
ATOM   4572  O   PRO A 614       9.938 -16.143 -36.441  0.00  0.00           O
ATOM   4573  CB  PRO A 614      10.061 -19.010 -34.991  0.00  0.00           C
ATOM   4574  CG  PRO A 614      10.896 -20.162 -34.447  0.00  0.00           C
ATOM   4575  CD  PRO A 614      12.032 -19.437 -33.728  0.00  0.00           C
ATOM   4576  N   ILE A 615      10.627 -15.835 -34.337  0.00  0.00           N
ATOM   4577  CA  ILE A 615      10.045 -14.482 -34.156  0.00  0.00           C
ATOM   4578  C   ILE A 615      10.919 -13.350 -34.727  0.00  0.00           C
ATOM   4579  O   ILE A 615      10.462 -12.573 -35.505  0.00  0.00           O
ATOM   4580  CB  ILE A 615       9.827 -14.325 -32.610  0.00  0.00           C
ATOM   4581  CG1 ILE A 615       8.881 -15.373 -31.953  0.00  0.00           C
ATOM   4582  CG2 ILE A 615       9.358 -12.931 -32.115  0.00  0.00           C
ATOM   4583  CD1 ILE A 615       7.448 -15.356 -32.560  0.00  0.00           C
ATOM   4584  N   THR A 616      12.282 -13.424 -34.581  0.00  0.00           N
ATOM   4585  CA  THR A 616      13.262 -12.542 -35.198  0.00  0.00           C
ATOM   4586  C   THR A 616      13.028 -12.597 -36.655  0.00  0.00           C
ATOM   4587  O   THR A 616      12.905 -11.539 -37.252  0.00  0.00           O
ATOM   4588  CB  THR A 616      14.757 -13.013 -34.958  0.00  0.00           C
ATOM   4589  CG2 THR A 616      15.673 -11.853 -35.131  0.00  0.00           C
ATOM   4590  OG1 THR A 616      14.788 -13.337 -33.608  0.00  0.00           O
ATOM   4591  N   LYS A 617      13.023 -13.782 -37.297  0.00  0.00           N
ATOM   4592  CA  LYS A 617      12.967 -13.950 -38.718  0.00  0.00           C
ATOM   4593  C   LYS A 617      11.535 -13.706 -39.301  0.00  0.00           C
ATOM   4594  O   LYS A 617      11.508 -13.222 -40.411  0.00  0.00           O
ATOM   4595  CB  LYS A 617      13.244 -15.422 -38.986  0.00  0.00           C
ATOM   4596  CG  LYS A 617      14.606 -16.024 -38.788  0.00  0.00           C
ATOM   4597  CD  LYS A 617      15.584 -15.484 -39.725  0.00  0.00           C
ATOM   4598  CE  LYS A 617      16.985 -16.180 -39.552  0.00  0.00           C
ATOM   4599  NZ  LYS A 617      17.928 -15.710 -40.551  0.00  0.00           N
ATOM   4600  N   TYR A 618      10.528 -13.852 -38.552  0.00  0.00           N
ATOM   4601  CA  TYR A 618       9.276 -13.109 -38.889  0.00  0.00           C
ATOM   4602  C   TYR A 618       9.291 -11.528 -38.826  0.00  0.00           C
ATOM   4603  O   TYR A 618       8.811 -10.786 -39.683  0.00  0.00           O
ATOM   4604  CB  TYR A 618       8.199 -13.790 -38.046  0.00  0.00           C
ATOM   4605  CG  TYR A 618       6.855 -13.114 -38.243  0.00  0.00           C
ATOM   4606  CD1 TYR A 618       6.619 -12.055 -37.338  0.00  0.00           C
ATOM   4607  CD2 TYR A 618       5.894 -13.558 -39.076  0.00  0.00           C
ATOM   4608  CE1 TYR A 618       5.486 -11.265 -37.339  0.00  0.00           C
ATOM   4609  CE2 TYR A 618       4.716 -12.841 -39.151  0.00  0.00           C
ATOM   4610  CZ  TYR A 618       4.465 -11.788 -38.268  0.00  0.00           C
ATOM   4611  OH  TYR A 618       3.299 -11.108 -38.253  0.00  0.00           O
ATOM   4612  N   ILE A 619       9.986 -10.935 -37.823  0.00  0.00           N
ATOM   4613  CA  ILE A 619      10.230  -9.494 -37.769  0.00  0.00           C
ATOM   4614  C   ILE A 619      11.028  -8.992 -38.995  0.00  0.00           C
ATOM   4615  O   ILE A 619      10.652  -8.047 -39.689  0.00  0.00           O
ATOM   4616  CB  ILE A 619      10.664  -9.073 -36.320  0.00  0.00           C
ATOM   4617  CG1 ILE A 619       9.579  -9.324 -35.210  0.00  0.00           C
ATOM   4618  CG2 ILE A 619      11.148  -7.616 -36.377  0.00  0.00           C
ATOM   4619  CD1 ILE A 619      10.008  -9.055 -33.776  0.00  0.00           C
ATOM   4620  N   MET A 620      12.165  -9.686 -39.293  0.00  0.00           N
ATOM   4621  CA  MET A 620      12.857  -9.455 -40.563  0.00  0.00           C
ATOM   4622  C   MET A 620      11.923  -9.685 -41.814  0.00  0.00           C
ATOM   4623  O   MET A 620      11.999  -8.786 -42.689  0.00  0.00           O
ATOM   4624  CB  MET A 620      14.062 -10.405 -40.730  0.00  0.00           C
ATOM   4625  CG  MET A 620      15.116 -10.222 -39.640  0.00  0.00           C
ATOM   4626  SD  MET A 620      16.439 -11.347 -39.809  0.00  0.00           S
ATOM   4627  CE  MET A 620      17.367 -10.484 -41.100  0.00  0.00           C
ATOM   4628  N   ALA A 621      11.072 -10.697 -41.899  0.00  0.00           N
ATOM   4629  CA  ALA A 621      10.033 -10.836 -42.913  0.00  0.00           C
ATOM   4630  C   ALA A 621       9.207  -9.571 -42.922  0.00  0.00           C
ATOM   4631  O   ALA A 621       9.005  -8.997 -44.037  0.00  0.00           O
ATOM   4632  CB  ALA A 621       9.174 -12.121 -42.762  0.00  0.00           C
ATOM   4633  N   CYS A 622       8.727  -9.099 -41.786  0.00  0.00           N
ATOM   4634  CA  CYS A 622       7.863  -7.886 -41.798  0.00  0.00           C
ATOM   4635  C   CYS A 622       8.685  -6.643 -42.289  0.00  0.00           C
ATOM   4636  O   CYS A 622       8.147  -5.815 -42.982  0.00  0.00           O
ATOM   4637  CB  CYS A 622       7.297  -7.628 -40.355  0.00  0.00           C
ATOM   4638  SG  CYS A 622       6.101  -8.919 -39.839  0.00  0.00           S
ATOM   4639  N   MET A 623       9.935  -6.467 -41.798  0.00  0.00           N
ATOM   4640  CA  MET A 623      10.833  -5.388 -42.196  0.00  0.00           C
ATOM   4641  C   MET A 623      11.315  -5.425 -43.655  0.00  0.00           C
ATOM   4642  O   MET A 623      11.885  -4.470 -44.132  0.00  0.00           O
ATOM   4643  CB  MET A 623      12.067  -5.432 -41.303  0.00  0.00           C
ATOM   4644  CG  MET A 623      11.871  -4.992 -39.791  0.00  0.00           C
ATOM   4645  SD  MET A 623      13.247  -4.753 -38.774  0.00  0.00           S
ATOM   4646  CE  MET A 623      13.663  -3.076 -39.413  0.00  0.00           C
ATOM   4647  N   SER A 624      11.282  -6.569 -44.401  0.00  0.00           N
ATOM   4648  CA  SER A 624      11.767  -6.627 -45.820  0.00  0.00           C
ATOM   4649  C   SER A 624      10.632  -6.392 -46.859  0.00  0.00           C
ATOM   4650  O   SER A 624      10.950  -6.237 -48.062  0.00  0.00           O
ATOM   4651  CB  SER A 624      12.490  -7.870 -45.960  0.00  0.00           C
ATOM   4652  OG  SER A 624      11.720  -9.015 -45.618  0.00  0.00           O
ATOM   4653  N   ALA A 625       9.383  -6.217 -46.429  0.00  0.00           N
ATOM   4654  CA  ALA A 625       8.105  -5.986 -47.102  0.00  0.00           C
ATOM   4655  C   ALA A 625       7.840  -4.704 -48.009  0.00  0.00           C
ATOM   4656  O   ALA A 625       7.877  -3.573 -47.505  0.00  0.00           O
ATOM   4657  CB  ALA A 625       6.931  -6.175 -46.108  0.00  0.00           C
ATOM   4658  OXT ALA A 625       7.637  -4.950 -49.267  0.00  0.00           O
ATOM   4659  N   GLY A 626      20.676  28.605 -37.469  0.00  0.00           N
ATOM   4660  CA  GLY A 626      21.120  29.145 -38.757  0.00  0.00           C
ATOM   4661  C   GLY A 626      19.974  29.032 -39.804  0.00  0.00           C
ATOM   4662  O   GLY A 626      18.819  29.131 -39.469  0.00  0.00           O
ATOM   4663  N   SER A 627      20.374  29.023 -41.086  0.00  0.00           N
ATOM   4664  CA  SER A 627      19.615  28.942 -42.302  0.00  0.00           C
ATOM   4665  C   SER A 627      19.354  27.583 -42.838  0.00  0.00           C
ATOM   4666  O   SER A 627      20.183  26.692 -42.702  0.00  0.00           O
ATOM   4667  CB  SER A 627      20.289  29.669 -43.500  0.00  0.00           C
ATOM   4668  OG  SER A 627      20.581  31.005 -43.100  0.00  0.00           O
ATOM   4669  N   VAL A 628      18.233  27.416 -43.581  0.00  0.00           N
ATOM   4670  CA  VAL A 628      17.827  26.308 -44.405  0.00  0.00           C
ATOM   4671  C   VAL A 628      18.217  26.591 -45.891  0.00  0.00           C
ATOM   4672  O   VAL A 628      18.413  27.737 -46.324  0.00  0.00           O
ATOM   4673  CB  VAL A 628      16.321  25.927 -44.286  0.00  0.00           C
ATOM   4674  CG1 VAL A 628      16.049  25.631 -42.822  0.00  0.00           C
ATOM   4675  CG2 VAL A 628      15.417  27.016 -44.837  0.00  0.00           C
ATOM   4676  N   VAL A 629      18.477  25.531 -46.629  0.00  0.00           N
ATOM   4677  CA  VAL A 629      19.330  25.563 -47.873  0.00  0.00           C
ATOM   4678  C   VAL A 629      18.593  24.973 -49.004  0.00  0.00           C
ATOM   4679  O   VAL A 629      17.861  24.015 -48.897  0.00  0.00           O
ATOM   4680  CB  VAL A 629      20.647  24.855 -47.511  0.00  0.00           C
ATOM   4681  CG1 VAL A 629      21.646  24.829 -48.616  0.00  0.00           C
ATOM   4682  CG2 VAL A 629      21.346  25.354 -46.240  0.00  0.00           C
ATOM   4683  N   ILE A 630      18.728  25.557 -50.206  0.00  0.00           N
ATOM   4684  CA  ILE A 630      18.159  25.077 -51.464  0.00  0.00           C
ATOM   4685  C   ILE A 630      19.173  23.956 -51.942  0.00  0.00           C
ATOM   4686  O   ILE A 630      20.329  24.224 -52.278  0.00  0.00           O
ATOM   4687  CB  ILE A 630      17.928  26.232 -52.504  0.00  0.00           C
ATOM   4688  CG1 ILE A 630      16.702  27.040 -52.092  0.00  0.00           C
ATOM   4689  CG2 ILE A 630      17.644  25.520 -53.857  0.00  0.00           C
ATOM   4690  CD1 ILE A 630      16.594  28.311 -52.871  0.00  0.00           C
ATOM   4691  N   VAL A 631      18.616  22.750 -51.994  0.00  0.00           N
ATOM   4692  CA  VAL A 631      19.190  21.504 -52.469  0.00  0.00           C
ATOM   4693  C   VAL A 631      18.866  21.174 -53.913  0.00  0.00           C
ATOM   4694  O   VAL A 631      19.553  20.353 -54.521  0.00  0.00           O
ATOM   4695  CB  VAL A 631      18.727  20.315 -51.579  0.00  0.00           C
ATOM   4696  CG1 VAL A 631      19.439  20.424 -50.244  0.00  0.00           C
ATOM   4697  CG2 VAL A 631      17.270  20.149 -51.465  0.00  0.00           C
ATOM   4698  N   GLY A 632      17.781  21.794 -54.483  0.00  0.00           N
ATOM   4699  CA  GLY A 632      17.343  21.506 -55.880  0.00  0.00           C
ATOM   4700  C   GLY A 632      16.187  22.343 -56.472  0.00  0.00           C
ATOM   4701  O   GLY A 632      15.778  23.210 -55.739  0.00  0.00           O
ATOM   4702  N   ARG A 633      15.808  22.127 -57.728  0.00  0.00           N
ATOM   4703  CA  ARG A 633      14.844  22.911 -58.528  0.00  0.00           C
ATOM   4704  C   ARG A 633      13.922  21.975 -59.354  0.00  0.00           C
ATOM   4705  O   ARG A 633      14.398  21.116 -60.117  0.00  0.00           O
ATOM   4706  CB  ARG A 633      15.517  23.943 -59.383  0.00  0.00           C
ATOM   4707  CG  ARG A 633      16.559  23.455 -60.415  0.00  0.00           C
ATOM   4708  CD  ARG A 633      17.184  24.501 -61.329  0.00  0.00           C
ATOM   4709  NE  ARG A 633      18.125  25.302 -60.531  0.00  0.00           N
ATOM   4710  CZ  ARG A 633      19.278  25.814 -60.827  0.00  0.00           C
ATOM   4711  NH1 ARG A 633      19.812  25.724 -62.009  0.00  0.00           N
ATOM   4712  NH2 ARG A 633      19.883  26.666 -59.950  0.00  0.00           N
ATOM   4713  N   ILE A 634      12.636  22.179 -59.170  0.00  0.00           N
ATOM   4714  CA  ILE A 634      11.571  21.349 -59.783  0.00  0.00           C
ATOM   4715  C   ILE A 634      11.314  21.881 -61.242  0.00  0.00           C
ATOM   4716  O   ILE A 634      11.406  23.036 -61.529  0.00  0.00           O
ATOM   4717  CB  ILE A 634      10.251  21.260 -58.963  0.00  0.00           C
ATOM   4718  CG1 ILE A 634      10.346  20.921 -57.443  0.00  0.00           C
ATOM   4719  CG2 ILE A 634       9.219  20.254 -59.662  0.00  0.00           C
ATOM   4720  CD1 ILE A 634      10.626  19.472 -57.136  0.00  0.00           C
ATOM   4721  N   ILE A 635      11.204  21.004 -62.221  0.00  0.00           N
ATOM   4722  CA  ILE A 635      10.980  21.237 -63.661  0.00  0.00           C
ATOM   4723  C   ILE A 635       9.563  20.994 -64.127  0.00  0.00           C
ATOM   4724  O   ILE A 635       9.270  20.149 -64.933  0.00  0.00           O
ATOM   4725  CB  ILE A 635      11.992  20.462 -64.575  0.00  0.00           C
ATOM   4726  CG1 ILE A 635      13.457  20.308 -64.100  0.00  0.00           C
ATOM   4727  CG2 ILE A 635      12.000  20.879 -66.064  0.00  0.00           C
ATOM   4728  CD1 ILE A 635      14.161  21.595 -63.933  0.00  0.00           C
ATOM   4729  N   LEU A 636       8.740  21.716 -63.454  0.00  0.00           N
ATOM   4730  CA  LEU A 636       7.288  21.751 -63.704  0.00  0.00           C
ATOM   4731  C   LEU A 636       6.880  22.626 -64.932  0.00  0.00           C
ATOM   4732  O   LEU A 636       5.928  22.238 -65.587  0.00  0.00           O
ATOM   4733  CB  LEU A 636       6.542  22.215 -62.435  0.00  0.00           C
ATOM   4734  CG  LEU A 636       6.621  23.716 -61.879  0.00  0.00           C
ATOM   4735  CD1 LEU A 636       5.210  24.387 -61.734  0.00  0.00           C
ATOM   4736  CD2 LEU A 636       7.388  23.684 -60.550  0.00  0.00           C
ATOM   4737  N   SER A 637       7.546  23.702 -65.309  0.00  0.00           N
ATOM   4738  CA  SER A 637       7.110  24.500 -66.453  0.00  0.00           C
ATOM   4739  C   SER A 637       7.757  23.916 -67.718  0.00  0.00           C
ATOM   4740  O   SER A 637       7.707  24.529 -68.788  0.00  0.00           O
ATOM   4741  CB  SER A 637       7.506  25.977 -66.161  0.00  0.00           C
ATOM   4742  OG  SER A 637       6.687  26.455 -65.160  0.00  0.00           O
ATOM   4743  N   GLY A 638       8.614  22.898 -67.652  0.00  0.00           N
ATOM   4744  CA  GLY A 638       9.457  22.253 -68.647  0.00  0.00           C
ATOM   4745  C   GLY A 638      10.529  23.230 -69.178  0.00  0.00           C
ATOM   4746  O   GLY A 638      11.497  23.502 -68.492  0.00  0.00           O
ATOM   4747  N   SER A 639      10.405  23.600 -70.435  0.00  0.00           N
ATOM   4748  CA  SER A 639      11.368  24.567 -71.116  0.00  0.00           C
ATOM   4749  C   SER A 639      10.647  25.903 -71.317  0.00  0.00           C
ATOM   4750  O   SER A 639      11.363  26.690 -71.976  0.00  0.00           O
ATOM   4751  CB  SER A 639      11.940  23.969 -72.372  0.00  0.00           C
ATOM   4752  OG  SER A 639      11.003  23.762 -73.384  0.00  0.00           O
ATOM   4753  N   GLY A 640       9.390  26.099 -70.853  0.00  0.00           N
ATOM   4754  CA  GLY A 640       8.662  27.308 -71.058  0.00  0.00           C
ATOM   4755  C   GLY A 640       7.562  27.045 -72.111  0.00  0.00           C
ATOM   4756  O   GLY A 640       7.480  25.931 -72.599  0.00  0.00           O
ATOM   4757  N   SER A 641       6.750  28.032 -72.468  0.00  0.00           N
ATOM   4758  CA  SER A 641       5.839  27.990 -73.655  0.00  0.00           C
ATOM   4759  C   SER A 641       5.723  29.218 -74.574  0.00  0.00           C
ATOM   4760  O   SER A 641       6.252  30.322 -74.249  0.00  0.00           O
ATOM   4761  CB  SER A 641       4.405  27.558 -73.213  0.00  0.00           C
ATOM   4762  OG  SER A 641       4.506  26.215 -72.896  0.00  0.00           O
ATOM   4763  OXT SER A 641       5.181  28.971 -75.654  0.00  0.00           O
END
