# Supplementary material for: Computational Study on the Inhibitor Binding Mode and Allosteric Regulation Mechanism in Hepatitis C Virus NS3/4A Protein
Source: PLoS One. 2014 Feb 25;9(2):e87077. doi: 10.1371/journal.pone.0087077 (PMC3934852; doi:10.1371/journal.pone.0087077)
Supplement: PDB S5 — The coordinates of the inhibitor-bound protein representative conformation of generated clusters for the simulation system. (PDB) [file pone.0087077.s007.pdb]

ATOM      1  N   ILE A   3      13.513  16.962 -70.493  0.00  0.00           N
ATOM      2  CA  ILE A   3      13.629  17.677 -69.221  0.00  0.00           C
ATOM      3  C   ILE A   3      14.996  17.514 -68.605  0.00  0.00           C
ATOM      4  O   ILE A   3      15.413  16.352 -68.299  0.00  0.00           O
ATOM      5  CB  ILE A   3      12.504  17.351 -68.261  0.00  0.00           C
ATOM      6  CG1 ILE A   3      12.645  18.024 -66.865  0.00  0.00           C
ATOM      7  CG2 ILE A   3      12.369  15.829 -67.952  0.00  0.00           C
ATOM      8  CD1 ILE A   3      12.672  19.595 -66.945  0.00  0.00           C
ATOM      9  N   THR A   4      15.672  18.654 -68.325  0.00  0.00           N
ATOM     10  CA  THR A   4      17.063  18.751 -67.744  0.00  0.00           C
ATOM     11  C   THR A   4      17.121  19.928 -66.815  0.00  0.00           C
ATOM     12  O   THR A   4      16.342  20.878 -67.009  0.00  0.00           O
ATOM     13  CB  THR A   4      18.044  18.837 -68.929  0.00  0.00           C
ATOM     14  CG2 THR A   4      19.471  18.652 -68.528  0.00  0.00           C
ATOM     15  OG1 THR A   4      17.715  17.848 -69.874  0.00  0.00           O
ATOM     16  N   ALA A   5      17.959  19.900 -65.768  0.00  0.00           N
ATOM     17  CA  ALA A   5      18.187  21.058 -64.843  0.00  0.00           C
ATOM     18  C   ALA A   5      19.699  21.272 -64.587  0.00  0.00           C
ATOM     19  O   ALA A   5      20.611  20.473 -64.869  0.00  0.00           O
ATOM     20  CB  ALA A   5      17.383  20.743 -63.632  0.00  0.00           C
ATOM     21  N   TYR A   6      19.955  22.468 -64.101  0.00  0.00           N
ATOM     22  CA  TYR A   6      21.227  22.916 -63.516  0.00  0.00           C
ATOM     23  C   TYR A   6      21.135  23.975 -62.432  0.00  0.00           C
ATOM     24  O   TYR A   6      20.125  24.640 -62.273  0.00  0.00           O
ATOM     25  CB  TYR A   6      22.190  23.217 -64.626  0.00  0.00           C
ATOM     26  CG  TYR A   6      21.813  24.520 -65.394  0.00  0.00           C
ATOM     27  CD1 TYR A   6      21.306  24.445 -66.661  0.00  0.00           C
ATOM     28  CD2 TYR A   6      22.031  25.772 -64.756  0.00  0.00           C
ATOM     29  CE1 TYR A   6      20.908  25.570 -67.409  0.00  0.00           C
ATOM     30  CE2 TYR A   6      21.748  26.997 -65.559  0.00  0.00           C
ATOM     31  CZ  TYR A   6      21.231  26.838 -66.913  0.00  0.00           C
ATOM     32  OH  TYR A   6      20.894  28.008 -67.489  0.00  0.00           O
ATOM     33  N   SER A   7      22.194  24.085 -61.603  0.00  0.00           N
ATOM     34  CA  SER A   7      22.274  24.842 -60.332  0.00  0.00           C
ATOM     35  C   SER A   7      22.919  26.228 -60.406  0.00  0.00           C
ATOM     36  O   SER A   7      23.360  26.713 -61.457  0.00  0.00           O
ATOM     37  CB  SER A   7      23.023  24.024 -59.307  0.00  0.00           C
ATOM     38  OG  SER A   7      22.559  24.460 -58.005  0.00  0.00           O
ATOM     39  N   GLN A   8      22.971  26.918 -59.253  0.00  0.00           N
ATOM     40  CA  GLN A   8      23.638  28.201 -59.070  0.00  0.00           C
ATOM     41  C   GLN A   8      23.406  28.602 -57.550  0.00  0.00           C
ATOM     42  O   GLN A   8      22.318  28.482 -57.034  0.00  0.00           O
ATOM     43  CB  GLN A   8      23.285  29.266 -60.118  0.00  0.00           C
ATOM     44  CG  GLN A   8      23.381  30.749 -59.542  0.00  0.00           C
ATOM     45  CD  GLN A   8      23.050  31.806 -60.613  0.00  0.00           C
ATOM     46  NE2 GLN A   8      24.080  32.570 -60.990  0.00  0.00           N
ATOM     47  OE1 GLN A   8      22.135  31.764 -61.313  0.00  0.00           O
ATOM     48  N   GLN A   9      24.470  29.081 -56.835  0.00  0.00           N
ATOM     49  CA  GLN A   9      24.409  29.550 -55.475  0.00  0.00           C
ATOM     50  C   GLN A   9      24.757  31.039 -55.443  0.00  0.00           C
ATOM     51  O   GLN A   9      25.712  31.440 -56.064  0.00  0.00           O
ATOM     52  CB  GLN A   9      25.447  28.647 -54.675  0.00  0.00           C
ATOM     53  CG  GLN A   9      25.613  29.229 -53.281  0.00  0.00           C
ATOM     54  CD  GLN A   9      26.384  28.279 -52.305  0.00  0.00           C
ATOM     55  NE2 GLN A   9      27.576  28.634 -51.816  0.00  0.00           N
ATOM     56  OE1 GLN A   9      25.907  27.192 -52.066  0.00  0.00           O
ATOM     57  N   THR A  10      23.913  31.873 -54.828  0.00  0.00           N
ATOM     58  CA  THR A  10      23.978  33.379 -54.794  0.00  0.00           C
ATOM     59  C   THR A  10      24.441  33.980 -53.423  0.00  0.00           C
ATOM     60  O   THR A  10      24.880  35.163 -53.421  0.00  0.00           O
ATOM     61  CB  THR A  10      22.663  34.065 -55.114  0.00  0.00           C
ATOM     62  CG2 THR A  10      22.247  33.694 -56.476  0.00  0.00           C
ATOM     63  OG1 THR A  10      21.607  33.546 -54.262  0.00  0.00           O
ATOM     64  N   ARG A  11      24.480  33.167 -52.341  0.00  0.00           N
ATOM     65  CA  ARG A  11      25.240  33.556 -51.141  0.00  0.00           C
ATOM     66  C   ARG A  11      25.695  32.277 -50.401  0.00  0.00           C
ATOM     67  O   ARG A  11      25.111  31.289 -50.652  0.00  0.00           O
ATOM     68  CB  ARG A  11      24.493  34.493 -50.100  0.00  0.00           C
ATOM     69  CG  ARG A  11      23.140  33.940 -49.779  0.00  0.00           C
ATOM     70  CD  ARG A  11      22.520  34.663 -48.593  0.00  0.00           C
ATOM     71  NE  ARG A  11      22.304  36.119 -48.807  0.00  0.00           N
ATOM     72  CZ  ARG A  11      21.198  36.811 -49.073  0.00  0.00           C
ATOM     73  NH1 ARG A  11      20.028  36.361 -49.455  0.00  0.00           N
ATOM     74  NH2 ARG A  11      21.129  38.060 -48.646  0.00  0.00           N
ATOM     75  N   GLY A  12      26.768  32.307 -49.556  0.00  0.00           N
ATOM     76  CA  GLY A  12      27.363  31.136 -48.846  0.00  0.00           C
ATOM     77  C   GLY A  12      26.555  30.673 -47.638  0.00  0.00           C
ATOM     78  O   GLY A  12      25.457  31.205 -47.391  0.00  0.00           O
ATOM     79  N   LEU A  13      27.193  29.871 -46.778  0.00  0.00           N
ATOM     80  CA  LEU A  13      26.704  29.409 -45.513  0.00  0.00           C
ATOM     81  C   LEU A  13      26.628  30.579 -44.476  0.00  0.00           C
ATOM     82  O   LEU A  13      25.531  30.922 -43.980  0.00  0.00           O
ATOM     83  CB  LEU A  13      27.599  28.158 -45.073  0.00  0.00           C
ATOM     84  CG  LEU A  13      27.321  27.681 -43.615  0.00  0.00           C
ATOM     85  CD1 LEU A  13      27.593  26.195 -43.451  0.00  0.00           C
ATOM     86  CD2 LEU A  13      28.338  28.363 -42.606  0.00  0.00           C
ATOM     87  N   LEU A  14      27.745  31.242 -44.197  0.00  0.00           N
ATOM     88  CA  LEU A  14      27.833  32.406 -43.362  0.00  0.00           C
ATOM     89  C   LEU A  14      26.913  33.595 -43.895  0.00  0.00           C
ATOM     90  O   LEU A  14      26.221  34.174 -43.074  0.00  0.00           O
ATOM     91  CB  LEU A  14      29.323  32.853 -43.370  0.00  0.00           C
ATOM     92  CG  LEU A  14      30.346  31.820 -42.763  0.00  0.00           C
ATOM     93  CD1 LEU A  14      31.676  32.444 -43.124  0.00  0.00           C
ATOM     94  CD2 LEU A  14      30.249  31.482 -41.188  0.00  0.00           C
ATOM     95  N   GLY A  15      26.951  33.986 -45.150  0.00  0.00           N
ATOM     96  CA  GLY A  15      26.033  34.854 -45.815  0.00  0.00           C
ATOM     97  C   GLY A  15      24.551  34.644 -45.484  0.00  0.00           C
ATOM     98  O   GLY A  15      23.760  35.515 -45.463  0.00  0.00           O
ATOM     99  N   CYS A  16      24.207  33.367 -45.140  0.00  0.00           N
ATOM    100  CA  CYS A  16      22.822  32.924 -44.846  0.00  0.00           C
ATOM    101  C   CYS A  16      22.533  33.185 -43.395  0.00  0.00           C
ATOM    102  O   CYS A  16      21.491  33.670 -43.054  0.00  0.00           O
ATOM    103  CB  CYS A  16      22.548  31.488 -45.330  0.00  0.00           C
ATOM    104  SG  CYS A  16      20.821  30.920 -45.021  0.00  0.00           S
ATOM    105  N   ILE A  17      23.489  32.822 -42.519  0.00  0.00           N
ATOM    106  CA  ILE A  17      23.475  33.007 -41.104  0.00  0.00           C
ATOM    107  C   ILE A  17      23.186  34.402 -40.843  0.00  0.00           C
ATOM    108  O   ILE A  17      22.246  34.678 -40.073  0.00  0.00           O
ATOM    109  CB  ILE A  17      24.768  32.465 -40.349  0.00  0.00           C
ATOM    110  CG1 ILE A  17      24.667  30.960 -40.552  0.00  0.00           C
ATOM    111  CG2 ILE A  17      24.785  32.872 -38.821  0.00  0.00           C
ATOM    112  CD1 ILE A  17      26.012  30.245 -40.555  0.00  0.00           C
ATOM    113  N   ILE A  18      24.067  35.354 -41.245  0.00  0.00           N
ATOM    114  CA  ILE A  18      23.759  36.833 -41.012  0.00  0.00           C
ATOM    115  C   ILE A  18      22.351  37.271 -41.597  0.00  0.00           C
ATOM    116  O   ILE A  18      21.846  38.265 -41.031  0.00  0.00           O
ATOM    117  CB  ILE A  18      24.922  37.644 -41.554  0.00  0.00           C
ATOM    118  CG1 ILE A  18      24.928  39.055 -40.840  0.00  0.00           C
ATOM    119  CG2 ILE A  18      24.989  37.699 -43.069  0.00  0.00           C
ATOM    120  CD1 ILE A  18      25.235  39.034 -39.288  0.00  0.00           C
ATOM    121  N   THR A  19      21.838  36.674 -42.641  0.00  0.00           N
ATOM    122  CA  THR A  19      20.561  37.177 -43.186  0.00  0.00           C
ATOM    123  C   THR A  19      19.383  36.776 -42.354  0.00  0.00           C
ATOM    124  O   THR A  19      18.488  37.535 -42.018  0.00  0.00           O
ATOM    125  CB  THR A  19      20.442  36.782 -44.659  0.00  0.00           C
ATOM    126  CG2 THR A  19      19.255  37.367 -45.496  0.00  0.00           C
ATOM    127  OG1 THR A  19      21.580  37.261 -45.407  0.00  0.00           O
ATOM    128  N   SER A  20      19.404  35.528 -41.995  0.00  0.00           N
ATOM    129  CA  SER A  20      18.253  34.946 -41.205  0.00  0.00           C
ATOM    130  C   SER A  20      18.153  35.430 -39.777  0.00  0.00           C
ATOM    131  O   SER A  20      17.166  35.288 -39.088  0.00  0.00           O
ATOM    132  CB  SER A  20      18.189  33.364 -41.330  0.00  0.00           C
ATOM    133  OG  SER A  20      19.160  32.702 -40.565  0.00  0.00           O
ATOM    134  N   LEU A  21      19.270  35.981 -39.295  0.00  0.00           N
ATOM    135  CA  LEU A  21      19.312  36.502 -37.890  0.00  0.00           C
ATOM    136  C   LEU A  21      18.848  37.957 -37.875  0.00  0.00           C
ATOM    137  O   LEU A  21      18.155  38.334 -36.987  0.00  0.00           O
ATOM    138  CB  LEU A  21      20.764  36.412 -37.367  0.00  0.00           C
ATOM    139  CG  LEU A  21      21.063  36.763 -35.898  0.00  0.00           C
ATOM    140  CD1 LEU A  21      20.210  36.011 -34.897  0.00  0.00           C
ATOM    141  CD2 LEU A  21      22.539  36.549 -35.601  0.00  0.00           C
ATOM    142  N   THR A  22      19.033  38.782 -38.954  0.00  0.00           N
ATOM    143  CA  THR A  22      18.504  40.202 -39.112  0.00  0.00           C
ATOM    144  C   THR A  22      17.073  40.227 -39.743  0.00  0.00           C
ATOM    145  O   THR A  22      16.140  40.834 -39.204  0.00  0.00           O
ATOM    146  CB  THR A  22      19.515  40.989 -40.023  0.00  0.00           C
ATOM    147  CG2 THR A  22      20.750  41.334 -39.248  0.00  0.00           C
ATOM    148  OG1 THR A  22      19.998  40.378 -41.235  0.00  0.00           O
ATOM    149  N   GLY A  23      16.892  39.452 -40.795  0.00  0.00           N
ATOM    150  CA  GLY A  23      15.619  39.207 -41.506  0.00  0.00           C
ATOM    151  C   GLY A  23      15.335  40.078 -42.710  0.00  0.00           C
ATOM    152  O   GLY A  23      14.232  40.058 -43.266  0.00  0.00           O
ATOM    153  N   ARG A  24      16.329  40.826 -43.149  0.00  0.00           N
ATOM    154  CA  ARG A  24      16.374  41.751 -44.339  0.00  0.00           C
ATOM    155  C   ARG A  24      17.416  41.328 -45.444  0.00  0.00           C
ATOM    156  O   ARG A  24      18.602  41.101 -45.123  0.00  0.00           O
ATOM    157  CB  ARG A  24      16.503  43.209 -43.864  0.00  0.00           C
ATOM    158  CG  ARG A  24      16.445  44.290 -44.928  0.00  0.00           C
ATOM    159  CD  ARG A  24      16.430  45.556 -44.227  0.00  0.00           C
ATOM    160  NE  ARG A  24      16.042  46.569 -45.203  0.00  0.00           N
ATOM    161  CZ  ARG A  24      15.239  47.525 -45.001  0.00  0.00           C
ATOM    162  NH1 ARG A  24      14.581  47.782 -43.897  0.00  0.00           N
ATOM    163  NH2 ARG A  24      15.093  48.446 -45.912  0.00  0.00           N
ATOM    164  N   ASP A  25      17.003  41.449 -46.672  0.00  0.00           N
ATOM    165  CA  ASP A  25      17.605  40.738 -47.779  0.00  0.00           C
ATOM    166  C   ASP A  25      17.527  41.519 -49.124  0.00  0.00           C
ATOM    167  O   ASP A  25      16.404  41.708 -49.642  0.00  0.00           O
ATOM    168  CB  ASP A  25      16.972  39.324 -47.907  0.00  0.00           C
ATOM    169  CG  ASP A  25      17.626  38.352 -48.883  0.00  0.00           C
ATOM    170  OD1 ASP A  25      17.208  37.194 -48.978  0.00  0.00           O
ATOM    171  OD2 ASP A  25      18.633  38.643 -49.615  0.00  0.00           O
ATOM    172  N   LYS A  26      18.658  42.040 -49.621  0.00  0.00           N
ATOM    173  CA  LYS A  26      18.778  42.934 -50.758  0.00  0.00           C
ATOM    174  C   LYS A  26      19.144  42.215 -52.042  0.00  0.00           C
ATOM    175  O   LYS A  26      19.015  42.790 -53.130  0.00  0.00           O
ATOM    176  CB  LYS A  26      19.814  43.920 -50.501  0.00  0.00           C
ATOM    177  CG  LYS A  26      19.478  44.689 -49.255  0.00  0.00           C
ATOM    178  CD  LYS A  26      20.454  45.806 -48.881  0.00  0.00           C
ATOM    179  CE  LYS A  26      21.344  45.317 -47.797  0.00  0.00           C
ATOM    180  NZ  LYS A  26      22.485  46.282 -47.559  0.00  0.00           N
ATOM    181  N   ASN A  27      19.559  40.977 -51.868  0.00  0.00           N
ATOM    182  CA  ASN A  27      20.024  40.054 -52.912  0.00  0.00           C
ATOM    183  C   ASN A  27      18.871  39.750 -53.902  0.00  0.00           C
ATOM    184  O   ASN A  27      17.712  39.648 -53.530  0.00  0.00           O
ATOM    185  CB  ASN A  27      20.630  38.820 -52.285  0.00  0.00           C
ATOM    186  CG  ASN A  27      21.427  38.178 -53.339  0.00  0.00           C
ATOM    187  ND2 ASN A  27      21.106  36.949 -53.678  0.00  0.00           N
ATOM    188  OD1 ASN A  27      22.404  38.769 -53.790  0.00  0.00           O
ATOM    189  N   GLN A  28      19.163  39.749 -55.235  0.00  0.00           N
ATOM    190  CA  GLN A  28      18.142  39.476 -56.241  0.00  0.00           C
ATOM    191  C   GLN A  28      17.819  37.988 -56.481  0.00  0.00           C
ATOM    192  O   GLN A  28      18.587  37.041 -56.259  0.00  0.00           O
ATOM    193  CB  GLN A  28      18.383  40.219 -57.549  0.00  0.00           C
ATOM    194  CG  GLN A  28      19.483  39.558 -58.425  0.00  0.00           C
ATOM    195  CD  GLN A  28      20.079  40.467 -59.394  0.00  0.00           C
ATOM    196  NE2 GLN A  28      20.953  41.293 -58.971  0.00  0.00           N
ATOM    197  OE1 GLN A  28      19.692  40.581 -60.546  0.00  0.00           O
ATOM    198  N   VAL A  29      16.647  37.834 -57.057  0.00  0.00           N
ATOM    199  CA  VAL A  29      16.058  36.506 -57.208  0.00  0.00           C
ATOM    200  C   VAL A  29      15.825  36.175 -58.726  0.00  0.00           C
ATOM    201  O   VAL A  29      15.456  37.081 -59.488  0.00  0.00           O
ATOM    202  CB  VAL A  29      14.729  36.306 -56.410  0.00  0.00           C
ATOM    203  CG1 VAL A  29      13.943  34.956 -56.631  0.00  0.00           C
ATOM    204  CG2 VAL A  29      15.131  36.179 -54.888  0.00  0.00           C
ATOM    205  N   GLU A  30      15.923  34.886 -59.029  0.00  0.00           N
ATOM    206  CA  GLU A  30      15.584  34.433 -60.411  0.00  0.00           C
ATOM    207  C   GLU A  30      15.131  33.018 -60.357  0.00  0.00           C
ATOM    208  O   GLU A  30      15.652  32.168 -59.617  0.00  0.00           O
ATOM    209  CB  GLU A  30      16.735  34.695 -61.426  0.00  0.00           C
ATOM    210  CG  GLU A  30      16.576  34.203 -62.797  0.00  0.00           C
ATOM    211  CD  GLU A  30      17.787  34.553 -63.671  0.00  0.00           C
ATOM    212  OE1 GLU A  30      18.958  34.263 -63.344  0.00  0.00           O
ATOM    213  OE2 GLU A  30      17.600  35.116 -64.779  0.00  0.00           O
ATOM    214  N   GLY A  31      14.217  32.599 -61.179  0.00  0.00           N
ATOM    215  CA  GLY A  31      13.739  31.239 -61.438  0.00  0.00           C
ATOM    216  C   GLY A  31      12.378  30.908 -60.732  0.00  0.00           C
ATOM    217  O   GLY A  31      11.873  31.736 -59.953  0.00  0.00           O
ATOM    218  N   GLU A  32      11.853  29.688 -60.955  0.00  0.00           N
ATOM    219  CA  GLU A  32      10.685  29.143 -60.124  0.00  0.00           C
ATOM    220  C   GLU A  32      10.956  28.050 -59.045  0.00  0.00           C
ATOM    221  O   GLU A  32      10.089  27.819 -58.203  0.00  0.00           O
ATOM    222  CB  GLU A  32       9.593  28.607 -61.092  0.00  0.00           C
ATOM    223  CG  GLU A  32      10.069  27.437 -62.024  0.00  0.00           C
ATOM    224  CD  GLU A  32      10.601  28.118 -63.287  0.00  0.00           C
ATOM    225  OE1 GLU A  32       9.816  28.444 -64.188  0.00  0.00           O
ATOM    226  OE2 GLU A  32      11.844  28.331 -63.449  0.00  0.00           O
ATOM    227  N   VAL A  33      12.150  27.405 -59.025  0.00  0.00           N
ATOM    228  CA  VAL A  33      12.634  26.585 -57.949  0.00  0.00           C
ATOM    229  C   VAL A  33      13.803  27.309 -57.271  0.00  0.00           C
ATOM    230  O   VAL A  33      14.857  27.619 -57.848  0.00  0.00           O
ATOM    231  CB  VAL A  33      13.120  25.179 -58.411  0.00  0.00           C
ATOM    232  CG1 VAL A  33      13.467  24.296 -57.186  0.00  0.00           C
ATOM    233  CG2 VAL A  33      11.927  24.511 -59.310  0.00  0.00           C
ATOM    234  N   GLN A  34      13.577  27.525 -56.002  0.00  0.00           N
ATOM    235  CA  GLN A  34      14.514  28.304 -55.154  0.00  0.00           C
ATOM    236  C   GLN A  34      15.121  27.427 -54.046  0.00  0.00           C
ATOM    237  O   GLN A  34      14.418  26.643 -53.380  0.00  0.00           O
ATOM    238  CB  GLN A  34      13.781  29.426 -54.529  0.00  0.00           C
ATOM    239  CG  GLN A  34      13.119  30.493 -55.507  0.00  0.00           C
ATOM    240  CD  GLN A  34      14.113  31.111 -56.444  0.00  0.00           C
ATOM    241  NE2 GLN A  34      13.600  31.524 -57.649  0.00  0.00           N
ATOM    242  OE1 GLN A  34      15.256  31.303 -56.012  0.00  0.00           O
ATOM    243  N   VAL A  35      16.457  27.519 -53.824  0.00  0.00           N
ATOM    244  CA  VAL A  35      17.258  26.726 -52.855  0.00  0.00           C
ATOM    245  C   VAL A  35      17.213  27.501 -51.498  0.00  0.00           C
ATOM    246  O   VAL A  35      18.002  28.444 -51.290  0.00  0.00           O
ATOM    247  CB  VAL A  35      18.696  26.295 -53.231  0.00  0.00           C
ATOM    248  CG1 VAL A  35      19.318  25.314 -52.205  0.00  0.00           C
ATOM    249  CG2 VAL A  35      18.501  25.729 -54.626  0.00  0.00           C
ATOM    250  N   VAL A  36      16.340  27.134 -50.595  0.00  0.00           N
ATOM    251  CA  VAL A  36      16.075  27.767 -49.296  0.00  0.00           C
ATOM    252  C   VAL A  36      16.805  27.113 -48.134  0.00  0.00           C
ATOM    253  O   VAL A  36      17.399  26.000 -48.193  0.00  0.00           O
ATOM    254  CB  VAL A  36      14.574  28.033 -49.032  0.00  0.00           C
ATOM    255  CG1 VAL A  36      14.024  28.906 -50.110  0.00  0.00           C
ATOM    256  CG2 VAL A  36      13.788  26.701 -49.009  0.00  0.00           C
ATOM    257  N   SER A  37      16.892  27.879 -47.010  0.00  0.00           N
ATOM    258  CA  SER A  37      17.603  27.448 -45.786  0.00  0.00           C
ATOM    259  C   SER A  37      17.178  28.184 -44.491  0.00  0.00           C
ATOM    260  O   SER A  37      16.890  29.350 -44.550  0.00  0.00           O
ATOM    261  CB  SER A  37      19.115  27.554 -45.866  0.00  0.00           C
ATOM    262  OG  SER A  37      19.728  26.658 -44.984  0.00  0.00           O
ATOM    263  N   THR A  38      17.239  27.550 -43.299  0.00  0.00           N
ATOM    264  CA  THR A  38      17.132  28.227 -41.959  0.00  0.00           C
ATOM    265  C   THR A  38      18.434  28.865 -41.569  0.00  0.00           C
ATOM    266  O   THR A  38      18.486  30.059 -41.185  0.00  0.00           O
ATOM    267  CB  THR A  38      16.704  27.252 -40.858  0.00  0.00           C
ATOM    268  CG2 THR A  38      15.848  27.963 -39.776  0.00  0.00           C
ATOM    269  OG1 THR A  38      15.795  26.290 -41.386  0.00  0.00           O
ATOM    270  N   ALA A  39      19.526  28.174 -41.938  0.00  0.00           N
ATOM    271  CA  ALA A  39      20.890  28.607 -41.908  0.00  0.00           C
ATOM    272  C   ALA A  39      21.879  27.690 -42.599  0.00  0.00           C
ATOM    273  O   ALA A  39      22.809  28.293 -43.210  0.00  0.00           O
ATOM    274  CB  ALA A  39      21.381  28.986 -40.508  0.00  0.00           C
ATOM    275  N   THR A  40      21.833  26.336 -42.524  0.00  0.00           N
ATOM    276  CA  THR A  40      23.001  25.490 -42.964  0.00  0.00           C
ATOM    277  C   THR A  40      22.628  24.147 -43.551  0.00  0.00           C
ATOM    278  O   THR A  40      23.422  23.405 -44.068  0.00  0.00           O
ATOM    279  CB  THR A  40      23.840  25.139 -41.741  0.00  0.00           C
ATOM    280  CG2 THR A  40      24.447  26.333 -41.016  0.00  0.00           C
ATOM    281  OG1 THR A  40      22.955  24.622 -40.750  0.00  0.00           O
ATOM    282  N   GLN A  41      21.369  23.814 -43.697  0.00  0.00           N
ATOM    283  CA  GLN A  41      20.767  22.648 -44.276  0.00  0.00           C
ATOM    284  C   GLN A  41      19.761  23.034 -45.408  0.00  0.00           C
ATOM    285  O   GLN A  41      18.559  23.314 -45.193  0.00  0.00           O
ATOM    286  CB  GLN A  41      20.062  21.713 -43.216  0.00  0.00           C
ATOM    287  CG  GLN A  41      20.988  21.160 -42.124  0.00  0.00           C
ATOM    288  CD  GLN A  41      20.336  20.159 -41.207  0.00  0.00           C
ATOM    289  NE2 GLN A  41      19.049  20.302 -40.786  0.00  0.00           N
ATOM    290  OE1 GLN A  41      20.933  19.169 -40.847  0.00  0.00           O
ATOM    291  N   SER A  42      20.261  22.906 -46.661  0.00  0.00           N
ATOM    292  CA  SER A  42      19.451  23.258 -47.780  0.00  0.00           C
ATOM    293  C   SER A  42      18.304  22.356 -48.175  0.00  0.00           C
ATOM    294  O   SER A  42      18.358  21.144 -48.215  0.00  0.00           O
ATOM    295  CB  SER A  42      20.444  23.390 -48.987  0.00  0.00           C
ATOM    296  OG  SER A  42      21.591  24.135 -48.870  0.00  0.00           O
ATOM    297  N   PHE A  43      17.162  22.991 -48.506  0.00  0.00           N
ATOM    298  CA  PHE A  43      16.014  22.413 -49.162  0.00  0.00           C
ATOM    299  C   PHE A  43      15.344  23.224 -50.247  0.00  0.00           C
ATOM    300  O   PHE A  43      15.944  24.271 -50.511  0.00  0.00           O
ATOM    301  CB  PHE A  43      15.079  21.842 -48.075  0.00  0.00           C
ATOM    302  CG  PHE A  43      14.365  22.912 -47.211  0.00  0.00           C
ATOM    303  CD1 PHE A  43      15.023  23.588 -46.259  0.00  0.00           C
ATOM    304  CD2 PHE A  43      12.967  23.234 -47.372  0.00  0.00           C
ATOM    305  CE1 PHE A  43      14.380  24.649 -45.534  0.00  0.00           C
ATOM    306  CE2 PHE A  43      12.362  24.263 -46.709  0.00  0.00           C
ATOM    307  CZ  PHE A  43      13.074  25.034 -45.797  0.00  0.00           C
ATOM    308  N   LEU A  44      14.132  23.010 -50.808  0.00  0.00           N
ATOM    309  CA  LEU A  44      13.673  23.852 -51.911  0.00  0.00           C
ATOM    310  C   LEU A  44      12.314  24.497 -51.583  0.00  0.00           C
ATOM    311  O   LEU A  44      11.584  24.167 -50.664  0.00  0.00           O
ATOM    312  CB  LEU A  44      13.517  22.964 -53.144  0.00  0.00           C
ATOM    313  CG  LEU A  44      14.892  22.362 -53.519  0.00  0.00           C
ATOM    314  CD1 LEU A  44      14.637  21.376 -54.643  0.00  0.00           C
ATOM    315  CD2 LEU A  44      15.925  23.410 -53.977  0.00  0.00           C
ATOM    316  N   ALA A  45      11.945  25.416 -52.417  0.00  0.00           N
ATOM    317  CA  ALA A  45      10.655  26.026 -52.520  0.00  0.00           C
ATOM    318  C   ALA A  45      10.301  26.330 -53.986  0.00  0.00           C
ATOM    319  O   ALA A  45      11.121  26.919 -54.730  0.00  0.00           O
ATOM    320  CB  ALA A  45      10.547  27.249 -51.594  0.00  0.00           C
ATOM    321  N   THR A  46       9.140  25.902 -54.338  0.00  0.00           N
ATOM    322  CA  THR A  46       8.669  26.043 -55.779  0.00  0.00           C
ATOM    323  C   THR A  46       7.641  27.131 -55.845  0.00  0.00           C
ATOM    324  O   THR A  46       6.665  27.106 -55.044  0.00  0.00           O
ATOM    325  CB  THR A  46       8.085  24.648 -56.181  0.00  0.00           C
ATOM    326  CG2 THR A  46       7.978  24.544 -57.652  0.00  0.00           C
ATOM    327  OG1 THR A  46       8.868  23.594 -55.798  0.00  0.00           O
ATOM    328  N   CYS A  47       7.796  27.957 -56.878  0.00  0.00           N
ATOM    329  CA  CYS A  47       6.961  29.137 -57.026  0.00  0.00           C
ATOM    330  C   CYS A  47       5.655  28.863 -57.833  0.00  0.00           C
ATOM    331  O   CYS A  47       5.621  29.387 -58.955  0.00  0.00           O
ATOM    332  CB  CYS A  47       7.919  30.246 -57.586  0.00  0.00           C
ATOM    333  SG  CYS A  47       9.315  30.537 -56.479  0.00  0.00           S
ATOM    334  N   VAL A  48       4.739  27.999 -57.392  0.00  0.00           N
ATOM    335  CA  VAL A  48       3.529  27.650 -58.097  0.00  0.00           C
ATOM    336  C   VAL A  48       2.477  28.727 -57.859  0.00  0.00           C
ATOM    337  O   VAL A  48       2.161  29.012 -56.688  0.00  0.00           O
ATOM    338  CB  VAL A  48       2.959  26.265 -57.797  0.00  0.00           C
ATOM    339  CG1 VAL A  48       1.840  25.885 -58.730  0.00  0.00           C
ATOM    340  CG2 VAL A  48       4.084  25.218 -57.840  0.00  0.00           C
ATOM    341  N   ASN A  49       1.932  29.266 -58.945  0.00  0.00           N
ATOM    342  CA  ASN A  49       0.734  30.070 -58.846  0.00  0.00           C
ATOM    343  C   ASN A  49       0.971  31.360 -58.044  0.00  0.00           C
ATOM    344  O   ASN A  49       0.033  31.923 -57.494  0.00  0.00           O
ATOM    345  CB  ASN A  49      -0.439  29.191 -58.544  0.00  0.00           C
ATOM    346  CG  ASN A  49      -1.824  29.792 -58.552  0.00  0.00           C
ATOM    347  ND2 ASN A  49      -2.717  29.393 -57.726  0.00  0.00           N
ATOM    348  OD1 ASN A  49      -2.080  30.601 -59.392  0.00  0.00           O
ATOM    349  N   GLY A  50       2.204  31.863 -57.964  0.00  0.00           N
ATOM    350  CA  GLY A  50       2.515  33.149 -57.294  0.00  0.00           C
ATOM    351  C   GLY A  50       2.789  32.967 -55.794  0.00  0.00           C
ATOM    352  O   GLY A  50       2.862  34.020 -55.131  0.00  0.00           O
ATOM    353  N   VAL A  51       2.978  31.733 -55.349  0.00  0.00           N
ATOM    354  CA  VAL A  51       3.300  31.353 -53.989  0.00  0.00           C
ATOM    355  C   VAL A  51       4.577  30.452 -54.008  0.00  0.00           C
ATOM    356  O   VAL A  51       4.604  29.456 -54.707  0.00  0.00           O
ATOM    357  CB  VAL A  51       2.073  30.529 -53.438  0.00  0.00           C
ATOM    358  CG1 VAL A  51       2.360  29.990 -52.081  0.00  0.00           C
ATOM    359  CG2 VAL A  51       0.848  31.420 -53.380  0.00  0.00           C
ATOM    360  N   CYS A  52       5.492  30.793 -53.155  0.00  0.00           N
ATOM    361  CA  CYS A  52       6.638  29.913 -52.728  0.00  0.00           C
ATOM    362  C   CYS A  52       6.053  28.879 -51.777  0.00  0.00           C
ATOM    363  O   CYS A  52       6.032  29.089 -50.546  0.00  0.00           O
ATOM    364  CB  CYS A  52       7.820  30.494 -51.944  0.00  0.00           C
ATOM    365  SG  CYS A  52       8.943  31.407 -53.100  0.00  0.00           S
ATOM    366  N   TRP A  53       5.678  27.708 -52.320  0.00  0.00           N
ATOM    367  CA  TRP A  53       5.173  26.522 -51.607  0.00  0.00           C
ATOM    368  C   TRP A  53       6.396  25.664 -51.209  0.00  0.00           C
ATOM    369  O   TRP A  53       7.336  25.446 -51.942  0.00  0.00           O
ATOM    370  CB  TRP A  53       4.199  25.744 -52.490  0.00  0.00           C
ATOM    371  CG  TRP A  53       2.855  26.376 -52.808  0.00  0.00           C
ATOM    372  CD1 TRP A  53       2.534  26.880 -54.007  0.00  0.00           C
ATOM    373  CD2 TRP A  53       1.676  26.635 -51.990  0.00  0.00           C
ATOM    374  CE2 TRP A  53       0.608  27.132 -52.827  0.00  0.00           C
ATOM    375  CE3 TRP A  53       1.298  26.339 -50.637  0.00  0.00           C
ATOM    376  NE1 TRP A  53       1.225  27.178 -54.072  0.00  0.00           N
ATOM    377  CZ2 TRP A  53      -0.683  27.296 -52.344  0.00  0.00           C
ATOM    378  CZ3 TRP A  53       0.041  26.712 -50.100  0.00  0.00           C
ATOM    379  CH2 TRP A  53      -0.923  27.143 -50.967  0.00  0.00           C
ATOM    380  N   THR A  54       6.245  25.067 -50.013  0.00  0.00           N
ATOM    381  CA  THR A  54       7.291  24.337 -49.344  0.00  0.00           C
ATOM    382  C   THR A  54       6.767  23.468 -48.184  0.00  0.00           C
ATOM    383  O   THR A  54       5.553  23.486 -47.859  0.00  0.00           O
ATOM    384  CB  THR A  54       8.535  25.159 -49.078  0.00  0.00           C
ATOM    385  CG2 THR A  54       8.501  26.188 -47.957  0.00  0.00           C
ATOM    386  OG1 THR A  54       9.675  24.397 -48.772  0.00  0.00           O
ATOM    387  N   VAL A  55       7.680  22.647 -47.713  0.00  0.00           N
ATOM    388  CA  VAL A  55       7.506  21.626 -46.681  0.00  0.00           C
ATOM    389  C   VAL A  55       7.511  22.158 -45.237  0.00  0.00           C
ATOM    390  O   VAL A  55       8.482  22.819 -44.792  0.00  0.00           O
ATOM    391  CB  VAL A  55       8.459  20.424 -46.854  0.00  0.00           C
ATOM    392  CG1 VAL A  55       7.910  19.680 -48.134  0.00  0.00           C
ATOM    393  CG2 VAL A  55       9.941  20.711 -46.891  0.00  0.00           C
ATOM    394  N   TYR A  56       6.512  21.758 -44.472  0.00  0.00           N
ATOM    395  CA  TYR A  56       6.388  22.160 -43.099  0.00  0.00           C
ATOM    396  C   TYR A  56       7.432  21.557 -42.193  0.00  0.00           C
ATOM    397  O   TYR A  56       8.160  22.202 -41.414  0.00  0.00           O
ATOM    398  CB  TYR A  56       4.969  21.799 -42.533  0.00  0.00           C
ATOM    399  CG  TYR A  56       4.877  22.081 -41.013  0.00  0.00           C
ATOM    400  CD1 TYR A  56       4.488  23.318 -40.539  0.00  0.00           C
ATOM    401  CD2 TYR A  56       5.215  21.077 -40.100  0.00  0.00           C
ATOM    402  CE1 TYR A  56       4.428  23.529 -39.110  0.00  0.00           C
ATOM    403  CE2 TYR A  56       5.079  21.267 -38.716  0.00  0.00           C
ATOM    404  CZ  TYR A  56       4.740  22.545 -38.223  0.00  0.00           C
ATOM    405  OH  TYR A  56       4.576  22.697 -36.910  0.00  0.00           O
ATOM    406  N   HIS A  57       7.763  20.299 -42.357  0.00  0.00           N
ATOM    407  CA  HIS A  57       8.911  19.655 -41.591  0.00  0.00           C
ATOM    408  C   HIS A  57      10.291  20.359 -41.902  0.00  0.00           C
ATOM    409  O   HIS A  57      11.263  20.321 -41.122  0.00  0.00           O
ATOM    410  CB  HIS A  57       8.963  18.149 -41.864  0.00  0.00           C
ATOM    411  CG  HIS A  57       9.601  17.365 -40.719  0.00  0.00           C
ATOM    412  CD2 HIS A  57       9.328  16.139 -40.264  0.00  0.00           C
ATOM    413  ND1 HIS A  57      10.670  17.898 -39.982  0.00  0.00           N
ATOM    414  CE1 HIS A  57      11.071  16.894 -39.138  0.00  0.00           C
ATOM    415  NE2 HIS A  57      10.218  15.806 -39.245  0.00  0.00           N
ATOM    416  N   GLY A  58      10.355  21.072 -43.057  0.00  0.00           N
ATOM    417  CA  GLY A  58      11.569  21.859 -43.451  0.00  0.00           C
ATOM    418  C   GLY A  58      11.454  23.330 -42.875  0.00  0.00           C
ATOM    419  O   GLY A  58      12.401  23.813 -42.181  0.00  0.00           O
ATOM    420  N   ALA A  59      10.459  24.089 -43.324  0.00  0.00           N
ATOM    421  CA  ALA A  59      10.390  25.508 -43.085  0.00  0.00           C
ATOM    422  C   ALA A  59       9.839  25.810 -41.715  0.00  0.00           C
ATOM    423  O   ALA A  59      10.259  26.751 -41.089  0.00  0.00           O
ATOM    424  CB  ALA A  59       9.480  26.097 -44.130  0.00  0.00           C
ATOM    425  N   GLY A  60       8.812  25.100 -41.220  0.00  0.00           N
ATOM    426  CA  GLY A  60       7.998  25.342 -40.110  0.00  0.00           C
ATOM    427  C   GLY A  60       7.043  26.529 -40.201  0.00  0.00           C
ATOM    428  O   GLY A  60       6.192  26.589 -41.035  0.00  0.00           O
ATOM    429  N   SER A  61       7.119  27.417 -39.249  0.00  0.00           N
ATOM    430  CA  SER A  61       6.345  28.686 -39.202  0.00  0.00           C
ATOM    431  C   SER A  61       7.144  29.885 -39.681  0.00  0.00           C
ATOM    432  O   SER A  61       6.654  31.029 -39.613  0.00  0.00           O
ATOM    433  CB  SER A  61       5.743  29.076 -37.823  0.00  0.00           C
ATOM    434  OG  SER A  61       4.863  27.990 -37.530  0.00  0.00           O
ATOM    435  N   LYS A  62       8.389  29.667 -40.062  0.00  0.00           N
ATOM    436  CA  LYS A  62       9.393  30.763 -40.026  0.00  0.00           C
ATOM    437  C   LYS A  62       9.065  31.759 -41.163  0.00  0.00           C
ATOM    438  O   LYS A  62       8.545  31.392 -42.234  0.00  0.00           O
ATOM    439  CB  LYS A  62      10.827  30.207 -40.209  0.00  0.00           C
ATOM    440  CG  LYS A  62      11.337  29.254 -39.085  0.00  0.00           C
ATOM    441  CD  LYS A  62      12.043  29.888 -37.892  0.00  0.00           C
ATOM    442  CE  LYS A  62      12.663  28.775 -37.027  0.00  0.00           C
ATOM    443  NZ  LYS A  62      11.634  28.029 -36.223  0.00  0.00           N
ATOM    444  N   THR A  63       9.257  32.992 -40.838  0.00  0.00           N
ATOM    445  CA  THR A  63       9.313  34.174 -41.777  0.00  0.00           C
ATOM    446  C   THR A  63      10.250  33.881 -42.975  0.00  0.00           C
ATOM    447  O   THR A  63      11.253  33.151 -42.770  0.00  0.00           O
ATOM    448  CB  THR A  63       9.759  35.455 -41.059  0.00  0.00           C
ATOM    449  CG2 THR A  63       8.687  36.048 -40.229  0.00  0.00           C
ATOM    450  OG1 THR A  63      10.795  35.228 -40.121  0.00  0.00           O
ATOM    451  N   LEU A  64       9.968  34.484 -44.136  0.00  0.00           N
ATOM    452  CA  LEU A  64      10.948  34.539 -45.244  0.00  0.00           C
ATOM    453  C   LEU A  64      11.686  35.907 -45.258  0.00  0.00           C
ATOM    454  O   LEU A  64      10.964  36.874 -45.387  0.00  0.00           O
ATOM    455  CB  LEU A  64      10.096  34.442 -46.551  0.00  0.00           C
ATOM    456  CG  LEU A  64      10.846  34.653 -47.894  0.00  0.00           C
ATOM    457  CD1 LEU A  64      12.114  33.767 -48.016  0.00  0.00           C
ATOM    458  CD2 LEU A  64      10.143  34.291 -49.230  0.00  0.00           C
ATOM    459  N   ALA A  65      13.081  36.027 -45.132  0.00  0.00           N
ATOM    460  CA  ALA A  65      13.719  37.329 -45.314  0.00  0.00           C
ATOM    461  C   ALA A  65      13.510  37.976 -46.699  0.00  0.00           C
ATOM    462  O   ALA A  65      13.457  37.227 -47.626  0.00  0.00           O
ATOM    463  CB  ALA A  65      15.216  37.003 -45.135  0.00  0.00           C
ATOM    464  N   GLY A  66      13.348  39.280 -46.772  0.00  0.00           N
ATOM    465  CA  GLY A  66      13.096  40.033 -47.927  0.00  0.00           C
ATOM    466  C   GLY A  66      13.692  41.460 -47.893  0.00  0.00           C
ATOM    467  O   GLY A  66      14.326  41.824 -46.907  0.00  0.00           O
ATOM    468  N   PRO A  67      13.343  42.327 -48.845  0.00  0.00           N
ATOM    469  CA  PRO A  67      13.984  43.646 -48.989  0.00  0.00           C
ATOM    470  C   PRO A  67      13.403  44.785 -48.055  0.00  0.00           C
ATOM    471  O   PRO A  67      14.176  45.500 -47.421  0.00  0.00           O
ATOM    472  CB  PRO A  67      13.734  44.090 -50.454  0.00  0.00           C
ATOM    473  CG  PRO A  67      12.383  43.393 -50.825  0.00  0.00           C
ATOM    474  CD  PRO A  67      12.505  42.079 -50.041  0.00  0.00           C
ATOM    475  N   LYS A  68      12.127  44.840 -47.833  0.00  0.00           N
ATOM    476  CA  LYS A  68      11.533  45.655 -46.750  0.00  0.00           C
ATOM    477  C   LYS A  68      11.560  44.931 -45.417  0.00  0.00           C
ATOM    478  O   LYS A  68      11.065  45.388 -44.400  0.00  0.00           O
ATOM    479  CB  LYS A  68      10.101  46.024 -47.198  0.00  0.00           C
ATOM    480  CG  LYS A  68      10.064  47.124 -48.358  0.00  0.00           C
ATOM    481  CD  LYS A  68       8.635  47.696 -48.745  0.00  0.00           C
ATOM    482  CE  LYS A  68       8.800  48.842 -49.762  0.00  0.00           C
ATOM    483  NZ  LYS A  68       7.449  49.350 -50.211  0.00  0.00           N
ATOM    484  N   GLY A  69      12.332  43.822 -45.386  0.00  0.00           N
ATOM    485  CA  GLY A  69      12.522  42.919 -44.286  0.00  0.00           C
ATOM    486  C   GLY A  69      11.758  41.619 -44.366  0.00  0.00           C
ATOM    487  O   GLY A  69      11.501  41.175 -45.474  0.00  0.00           O
ATOM    488  N   PRO A  70      11.332  41.041 -43.200  0.00  0.00           N
ATOM    489  CA  PRO A  70      10.646  39.784 -43.217  0.00  0.00           C
ATOM    490  C   PRO A  70       9.243  39.791 -43.711  0.00  0.00           C
ATOM    491  O   PRO A  70       8.543  40.786 -43.529  0.00  0.00           O
ATOM    492  CB  PRO A  70      10.796  39.152 -41.814  0.00  0.00           C
ATOM    493  CG  PRO A  70      10.989  40.315 -40.842  0.00  0.00           C
ATOM    494  CD  PRO A  70      11.437  41.462 -41.781  0.00  0.00           C
ATOM    495  N   ILE A  71       8.726  38.702 -44.268  0.00  0.00           N
ATOM    496  CA  ILE A  71       7.262  38.461 -44.430  0.00  0.00           C
ATOM    497  C   ILE A  71       6.821  37.174 -43.682  0.00  0.00           C
ATOM    498  O   ILE A  71       7.668  36.257 -43.599  0.00  0.00           O
ATOM    499  CB  ILE A  71       6.735  38.570 -45.913  0.00  0.00           C
ATOM    500  CG1 ILE A  71       6.904  37.308 -46.808  0.00  0.00           C
ATOM    501  CG2 ILE A  71       7.263  39.873 -46.568  0.00  0.00           C
ATOM    502  CD1 ILE A  71       6.492  37.661 -48.271  0.00  0.00           C
ATOM    503  N   THR A  72       5.578  37.093 -43.103  0.00  0.00           N
ATOM    504  CA  THR A  72       4.958  35.836 -42.641  0.00  0.00           C
ATOM    505  C   THR A  72       4.444  35.021 -43.745  0.00  0.00           C
ATOM    506  O   THR A  72       4.250  35.475 -44.913  0.00  0.00           O
ATOM    507  CB  THR A  72       3.855  36.140 -41.670  0.00  0.00           C
ATOM    508  CG2 THR A  72       4.267  36.801 -40.343  0.00  0.00           C
ATOM    509  OG1 THR A  72       2.936  37.018 -42.222  0.00  0.00           O
ATOM    510  N   GLN A  73       4.207  33.789 -43.392  0.00  0.00           N
ATOM    511  CA  GLN A  73       3.523  32.844 -44.270  0.00  0.00           C
ATOM    512  C   GLN A  73       2.066  33.166 -44.518  0.00  0.00           C
ATOM    513  O   GLN A  73       1.338  33.605 -43.600  0.00  0.00           O
ATOM    514  CB  GLN A  73       3.587  31.506 -43.586  0.00  0.00           C
ATOM    515  CG  GLN A  73       5.023  30.891 -43.553  0.00  0.00           C
ATOM    516  CD  GLN A  73       5.167  29.578 -42.792  0.00  0.00           C
ATOM    517  NE2 GLN A  73       6.346  28.986 -42.860  0.00  0.00           N
ATOM    518  OE1 GLN A  73       4.275  29.089 -42.067  0.00  0.00           O
ATOM    519  N   MET A  74       1.600  32.814 -45.755  0.00  0.00           N
ATOM    520  CA  MET A  74       0.189  33.029 -46.242  0.00  0.00           C
ATOM    521  C   MET A  74      -0.782  31.923 -45.868  0.00  0.00           C
ATOM    522  O   MET A  74      -1.934  32.232 -45.460  0.00  0.00           O
ATOM    523  CB  MET A  74       0.176  33.014 -47.772  0.00  0.00           C
ATOM    524  CG  MET A  74       0.963  34.140 -48.283  0.00  0.00           C
ATOM    525  SD  MET A  74       0.480  34.422 -50.050  0.00  0.00           S
ATOM    526  CE  MET A  74      -1.137  35.248 -49.779  0.00  0.00           C
ATOM    527  N   TYR A  75      -0.301  30.686 -45.870  0.00  0.00           N
ATOM    528  CA  TYR A  75      -1.017  29.421 -45.769  0.00  0.00           C
ATOM    529  C   TYR A  75      -0.232  28.353 -44.938  0.00  0.00           C
ATOM    530  O   TYR A  75       1.005  28.404 -44.861  0.00  0.00           O
ATOM    531  CB  TYR A  75      -1.137  28.761 -47.194  0.00  0.00           C
ATOM    532  CG  TYR A  75      -1.916  29.613 -48.214  0.00  0.00           C
ATOM    533  CD1 TYR A  75      -3.262  30.004 -47.874  0.00  0.00           C
ATOM    534  CD2 TYR A  75      -1.241  30.218 -49.307  0.00  0.00           C
ATOM    535  CE1 TYR A  75      -3.932  30.833 -48.749  0.00  0.00           C
ATOM    536  CE2 TYR A  75      -1.952  31.148 -50.095  0.00  0.00           C
ATOM    537  CZ  TYR A  75      -3.308  31.348 -49.890  0.00  0.00           C
ATOM    538  OH  TYR A  75      -4.005  32.273 -50.662  0.00  0.00           O
ATOM    539  N   THR A  76      -0.955  27.368 -44.340  0.00  0.00           N
ATOM    540  CA  THR A  76      -0.199  26.389 -43.485  0.00  0.00           C
ATOM    541  C   THR A  76      -1.197  25.279 -43.183  0.00  0.00           C
ATOM    542  O   THR A  76      -2.308  25.481 -42.614  0.00  0.00           O
ATOM    543  CB  THR A  76       0.153  27.004 -42.037  0.00  0.00           C
ATOM    544  CG2 THR A  76       0.446  25.987 -40.895  0.00  0.00           C
ATOM    545  OG1 THR A  76       1.338  27.796 -42.265  0.00  0.00           O
ATOM    546  N   ASN A  77      -0.752  24.086 -43.518  0.00  0.00           N
ATOM    547  CA  ASN A  77      -1.443  22.809 -43.197  0.00  0.00           C
ATOM    548  C   ASN A  77      -0.443  21.699 -42.784  0.00  0.00           C
ATOM    549  O   ASN A  77       0.207  21.026 -43.640  0.00  0.00           O
ATOM    550  CB  ASN A  77      -2.347  22.419 -44.435  0.00  0.00           C
ATOM    551  CG  ASN A  77      -3.211  21.140 -44.128  0.00  0.00           C
ATOM    552  ND2 ASN A  77      -3.994  20.625 -45.014  0.00  0.00           N
ATOM    553  OD1 ASN A  77      -3.025  20.528 -43.049  0.00  0.00           O
ATOM    554  N   VAL A  78      -0.304  21.475 -41.490  0.00  0.00           N
ATOM    555  CA  VAL A  78       0.523  20.516 -40.794  0.00  0.00           C
ATOM    556  C   VAL A  78       0.121  19.104 -41.088  0.00  0.00           C
ATOM    557  O   VAL A  78       0.930  18.242 -41.302  0.00  0.00           O
ATOM    558  CB  VAL A  78       0.449  20.696 -39.226  0.00  0.00           C
ATOM    559  CG1 VAL A  78       1.223  19.711 -38.340  0.00  0.00           C
ATOM    560  CG2 VAL A  78       1.040  22.078 -38.854  0.00  0.00           C
ATOM    561  N   ASP A  79      -1.170  18.794 -41.222  0.00  0.00           N
ATOM    562  CA  ASP A  79      -1.666  17.403 -41.628  0.00  0.00           C
ATOM    563  C   ASP A  79      -1.206  17.010 -43.038  0.00  0.00           C
ATOM    564  O   ASP A  79      -0.802  15.858 -43.191  0.00  0.00           O
ATOM    565  CB  ASP A  79      -3.181  17.276 -41.589  0.00  0.00           C
ATOM    566  CG  ASP A  79      -3.663  15.887 -41.863  0.00  0.00           C
ATOM    567  OD1 ASP A  79      -4.592  15.665 -42.677  0.00  0.00           O
ATOM    568  OD2 ASP A  79      -3.051  14.970 -41.314  0.00  0.00           O
ATOM    569  N   GLN A  80      -1.186  17.980 -43.957  0.00  0.00           N
ATOM    570  CA  GLN A  80      -0.592  17.907 -45.293  0.00  0.00           C
ATOM    571  C   GLN A  80       0.927  18.016 -45.318  0.00  0.00           C
ATOM    572  O   GLN A  80       1.422  17.806 -46.369  0.00  0.00           O
ATOM    573  CB  GLN A  80      -1.317  18.945 -46.140  0.00  0.00           C
ATOM    574  CG  GLN A  80      -1.085  18.708 -47.705  0.00  0.00           C
ATOM    575  CD  GLN A  80      -1.250  17.257 -48.243  0.00  0.00           C
ATOM    576  NE2 GLN A  80      -0.231  16.415 -48.064  0.00  0.00           N
ATOM    577  OE1 GLN A  80      -2.277  16.862 -48.792  0.00  0.00           O
ATOM    578  N   ASP A  81       1.626  18.570 -44.300  0.00  0.00           N
ATOM    579  CA  ASP A  81       3.072  18.980 -44.446  0.00  0.00           C
ATOM    580  C   ASP A  81       3.301  20.106 -45.388  0.00  0.00           C
ATOM    581  O   ASP A  81       4.288  20.182 -46.173  0.00  0.00           O
ATOM    582  CB  ASP A  81       4.011  17.783 -44.822  0.00  0.00           C
ATOM    583  CG  ASP A  81       5.477  18.048 -44.700  0.00  0.00           C
ATOM    584  OD1 ASP A  81       5.863  18.990 -43.963  0.00  0.00           O
ATOM    585  OD2 ASP A  81       6.269  17.385 -45.447  0.00  0.00           O
ATOM    586  N   LEU A  82       2.397  21.075 -45.493  0.00  0.00           N
ATOM    587  CA  LEU A  82       2.390  22.138 -46.550  0.00  0.00           C
ATOM    588  C   LEU A  82       2.373  23.525 -45.861  0.00  0.00           C
ATOM    589  O   LEU A  82       1.477  23.869 -45.089  0.00  0.00           O
ATOM    590  CB  LEU A  82       1.152  21.831 -47.451  0.00  0.00           C
ATOM    591  CG  LEU A  82       1.186  22.936 -48.584  0.00  0.00           C
ATOM    592  CD1 LEU A  82       2.505  22.690 -49.529  0.00  0.00           C
ATOM    593  CD2 LEU A  82      -0.031  23.094 -49.517  0.00  0.00           C
ATOM    594  N   VAL A  83       3.307  24.374 -46.276  0.00  0.00           N
ATOM    595  CA  VAL A  83       3.206  25.833 -46.094  0.00  0.00           C
ATOM    596  C   VAL A  83       3.430  26.722 -47.265  0.00  0.00           C
ATOM    597  O   VAL A  83       3.908  26.246 -48.254  0.00  0.00           O
ATOM    598  CB  VAL A  83       4.126  26.282 -44.954  0.00  0.00           C
ATOM    599  CG1 VAL A  83       3.796  25.487 -43.645  0.00  0.00           C
ATOM    600  CG2 VAL A  83       5.629  26.105 -45.186  0.00  0.00           C
ATOM    601  N   GLY A  84       3.234  28.055 -47.118  0.00  0.00           N
ATOM    602  CA  GLY A  84       4.041  28.912 -48.092  0.00  0.00           C
ATOM    603  C   GLY A  84       4.108  30.375 -47.759  0.00  0.00           C
ATOM    604  O   GLY A  84       3.328  30.883 -46.946  0.00  0.00           O
ATOM    605  N   TRP A  85       4.963  31.196 -48.390  0.00  0.00           N
ATOM    606  CA  TRP A  85       4.870  32.657 -48.521  0.00  0.00           C
ATOM    607  C   TRP A  85       4.593  33.100 -49.986  0.00  0.00           C
ATOM    608  O   TRP A  85       4.814  32.349 -50.949  0.00  0.00           O
ATOM    609  CB  TRP A  85       6.182  33.319 -48.032  0.00  0.00           C
ATOM    610  CG  TRP A  85       6.891  32.642 -46.892  0.00  0.00           C
ATOM    611  CD1 TRP A  85       7.034  33.196 -45.615  0.00  0.00           C
ATOM    612  CD2 TRP A  85       7.788  31.520 -47.014  0.00  0.00           C
ATOM    613  CE2 TRP A  85       8.155  31.238 -45.642  0.00  0.00           C
ATOM    614  CE3 TRP A  85       8.161  30.620 -48.040  0.00  0.00           C
ATOM    615  NE1 TRP A  85       7.749  32.256 -44.833  0.00  0.00           N
ATOM    616  CZ2 TRP A  85       8.957  30.111 -45.386  0.00  0.00           C
ATOM    617  CZ3 TRP A  85       8.927  29.480 -47.749  0.00  0.00           C
ATOM    618  CH2 TRP A  85       9.277  29.198 -46.410  0.00  0.00           C
ATOM    619  N   GLN A  86       4.261  34.412 -50.156  0.00  0.00           N
ATOM    620  CA  GLN A  86       4.189  35.026 -51.444  0.00  0.00           C
ATOM    621  C   GLN A  86       5.524  34.971 -52.227  0.00  0.00           C
ATOM    622  O   GLN A  86       6.556  35.376 -51.706  0.00  0.00           O
ATOM    623  CB  GLN A  86       3.670  36.453 -51.299  0.00  0.00           C
ATOM    624  CG  GLN A  86       3.127  36.959 -52.689  0.00  0.00           C
ATOM    625  CD  GLN A  86       3.137  38.481 -52.838  0.00  0.00           C
ATOM    626  NE2 GLN A  86       2.928  39.296 -51.861  0.00  0.00           N
ATOM    627  OE1 GLN A  86       3.367  39.081 -53.896  0.00  0.00           O
ATOM    628  N   ALA A  87       5.556  34.365 -53.459  0.00  0.00           N
ATOM    629  CA  ALA A  87       6.768  34.418 -54.311  0.00  0.00           C
ATOM    630  C   ALA A  87       7.415  35.863 -54.529  0.00  0.00           C
ATOM    631  O   ALA A  87       6.637  36.812 -54.724  0.00  0.00           O
ATOM    632  CB  ALA A  87       6.454  33.745 -55.608  0.00  0.00           C
ATOM    633  N   PRO A  88       8.739  36.027 -54.561  0.00  0.00           N
ATOM    634  CA  PRO A  88       9.395  37.262 -55.003  0.00  0.00           C
ATOM    635  C   PRO A  88       9.120  37.655 -56.451  0.00  0.00           C
ATOM    636  O   PRO A  88       8.496  36.881 -57.210  0.00  0.00           O
ATOM    637  CB  PRO A  88      10.877  37.003 -54.785  0.00  0.00           C
ATOM    638  CG  PRO A  88      10.893  35.897 -53.773  0.00  0.00           C
ATOM    639  CD  PRO A  88       9.697  35.091 -54.127  0.00  0.00           C
ATOM    640  N   PRO A  89       9.426  38.910 -56.878  0.00  0.00           N
ATOM    641  CA  PRO A  89       9.001  39.461 -58.178  0.00  0.00           C
ATOM    642  C   PRO A  89      10.001  39.049 -59.271  0.00  0.00           C
ATOM    643  O   PRO A  89       9.662  38.895 -60.432  0.00  0.00           O
ATOM    644  CB  PRO A  89       8.960  40.974 -58.020  0.00  0.00           C
ATOM    645  CG  PRO A  89       9.913  41.174 -56.875  0.00  0.00           C
ATOM    646  CD  PRO A  89       9.776  40.028 -55.938  0.00  0.00           C
ATOM    647  N   GLY A  90      11.293  38.775 -58.922  0.00  0.00           N
ATOM    648  CA  GLY A  90      12.180  38.073 -59.839  0.00  0.00           C
ATOM    649  C   GLY A  90      11.915  36.561 -60.045  0.00  0.00           C
ATOM    650  O   GLY A  90      12.624  36.035 -60.855  0.00  0.00           O
ATOM    651  N   ALA A  91      10.886  35.966 -59.418  0.00  0.00           N
ATOM    652  CA  ALA A  91      10.589  34.536 -59.599  0.00  0.00           C
ATOM    653  C   ALA A  91       9.490  34.319 -60.622  0.00  0.00           C
ATOM    654  O   ALA A  91       8.684  35.181 -60.777  0.00  0.00           O
ATOM    655  CB  ALA A  91      10.064  34.011 -58.235  0.00  0.00           C
ATOM    656  N   ARG A  92       9.451  33.205 -61.376  0.00  0.00           N
ATOM    657  CA  ARG A  92       8.464  32.823 -62.364  0.00  0.00           C
ATOM    658  C   ARG A  92       7.366  31.971 -61.655  0.00  0.00           C
ATOM    659  O   ARG A  92       7.679  31.272 -60.736  0.00  0.00           O
ATOM    660  CB  ARG A  92       9.265  32.044 -63.539  0.00  0.00           C
ATOM    661  CG  ARG A  92       8.082  31.640 -64.452  0.00  0.00           C
ATOM    662  CD  ARG A  92       8.723  31.457 -65.898  0.00  0.00           C
ATOM    663  NE  ARG A  92       9.810  30.435 -65.857  0.00  0.00           N
ATOM    664  CZ  ARG A  92      10.952  30.373 -66.465  0.00  0.00           C
ATOM    665  NH1 ARG A  92      11.237  31.106 -67.533  0.00  0.00           N
ATOM    666  NH2 ARG A  92      11.969  29.710 -65.870  0.00  0.00           N
ATOM    667  N   SER A  93       6.104  32.163 -62.078  0.00  0.00           N
ATOM    668  CA  SER A  93       4.926  31.276 -61.617  0.00  0.00           C
ATOM    669  C   SER A  93       4.872  30.055 -62.499  0.00  0.00           C
ATOM    670  O   SER A  93       4.761  30.157 -63.761  0.00  0.00           O
ATOM    671  CB  SER A  93       3.577  32.073 -61.735  0.00  0.00           C
ATOM    672  OG  SER A  93       2.409  31.299 -61.315  0.00  0.00           O
ATOM    673  N   LEU A  94       4.957  28.863 -61.894  0.00  0.00           N
ATOM    674  CA  LEU A  94       4.459  27.639 -62.491  0.00  0.00           C
ATOM    675  C   LEU A  94       2.981  27.491 -62.452  0.00  0.00           C
ATOM    676  O   LEU A  94       2.319  27.987 -61.546  0.00  0.00           O
ATOM    677  CB  LEU A  94       5.121  26.378 -61.810  0.00  0.00           C
ATOM    678  CG  LEU A  94       6.231  25.758 -62.658  0.00  0.00           C
ATOM    679  CD1 LEU A  94       7.138  24.755 -62.031  0.00  0.00           C
ATOM    680  CD2 LEU A  94       5.714  25.132 -63.991  0.00  0.00           C
ATOM    681  N   THR A  95       2.399  26.700 -63.327  0.00  0.00           N
ATOM    682  CA  THR A  95       1.019  26.256 -63.211  0.00  0.00           C
ATOM    683  C   THR A  95       0.837  24.774 -63.352  0.00  0.00           C
ATOM    684  O   THR A  95       1.716  24.114 -63.925  0.00  0.00           O
ATOM    685  CB  THR A  95       0.154  26.998 -64.201  0.00  0.00           C
ATOM    686  CG2 THR A  95      -0.082  28.446 -63.802  0.00  0.00           C
ATOM    687  OG1 THR A  95       0.847  26.956 -65.443  0.00  0.00           O
ATOM    688  N   PRO A  96      -0.308  24.196 -62.792  0.00  0.00           N
ATOM    689  CA  PRO A  96      -0.711  22.732 -62.927  0.00  0.00           C
ATOM    690  C   PRO A  96      -0.750  22.174 -64.376  0.00  0.00           C
ATOM    691  O   PRO A  96      -1.003  22.842 -65.410  0.00  0.00           O
ATOM    692  CB  PRO A  96      -2.092  22.543 -62.249  0.00  0.00           C
ATOM    693  CG  PRO A  96      -2.589  23.970 -61.951  0.00  0.00           C
ATOM    694  CD  PRO A  96      -1.271  24.732 -61.883  0.00  0.00           C
ATOM    695  N   CYS A  97      -0.688  20.880 -64.457  0.00  0.00           N
ATOM    696  CA  CYS A  97      -0.906  20.076 -65.683  0.00  0.00           C
ATOM    697  C   CYS A  97      -2.354  19.589 -65.843  0.00  0.00           C
ATOM    698  O   CYS A  97      -3.053  19.270 -64.872  0.00  0.00           O
ATOM    699  CB  CYS A  97       0.176  18.971 -65.739  0.00  0.00           C
ATOM    700  SG  CYS A  97      -0.014  18.076 -67.299  0.00  0.00           S
ATOM    701  N   THR A  98      -2.708  19.350 -67.109  0.00  0.00           N
ATOM    702  CA  THR A  98      -4.054  18.803 -67.578  0.00  0.00           C
ATOM    703  C   THR A  98      -3.884  17.877 -68.799  0.00  0.00           C
ATOM    704  O   THR A  98      -4.924  17.469 -69.369  0.00  0.00           O
ATOM    705  CB  THR A  98      -5.070  20.060 -67.812  0.00  0.00           C
ATOM    706  CG2 THR A  98      -5.337  20.870 -66.540  0.00  0.00           C
ATOM    707  OG1 THR A  98      -4.653  20.932 -68.839  0.00  0.00           O
ATOM    708  N   CYS A  99      -2.690  17.449 -69.098  0.00  0.00           N
ATOM    709  CA  CYS A  99      -2.320  16.362 -70.026  0.00  0.00           C
ATOM    710  C   CYS A  99      -3.238  15.115 -70.113  0.00  0.00           C
ATOM    711  O   CYS A  99      -3.447  14.621 -71.239  0.00  0.00           O
ATOM    712  CB  CYS A  99      -0.818  16.006 -69.747  0.00  0.00           C
ATOM    713  SG  CYS A  99      -0.670  15.015 -68.186  0.00  0.00           S
ATOM    714  N   GLY A 100      -3.875  14.717 -69.059  0.00  0.00           N
ATOM    715  CA  GLY A 100      -4.806  13.622 -68.960  0.00  0.00           C
ATOM    716  C   GLY A 100      -4.088  12.357 -68.420  0.00  0.00           C
ATOM    717  O   GLY A 100      -4.691  11.329 -68.462  0.00  0.00           O
ATOM    718  N   SER A 101      -2.842  12.435 -68.028  0.00  0.00           N
ATOM    719  CA  SER A 101      -1.936  11.324 -67.898  0.00  0.00           C
ATOM    720  C   SER A 101      -1.091  11.271 -66.621  0.00  0.00           C
ATOM    721  O   SER A 101      -0.603  12.313 -66.198  0.00  0.00           O
ATOM    722  CB  SER A 101      -1.127  11.176 -69.232  0.00  0.00           C
ATOM    723  OG  SER A 101      -0.295  12.255 -69.393  0.00  0.00           O
ATOM    724  N   SER A 102      -0.749  10.134 -66.052  0.00  0.00           N
ATOM    725  CA  SER A 102      -0.221   9.877 -64.728  0.00  0.00           C
ATOM    726  C   SER A 102       1.308   9.679 -64.687  0.00  0.00           C
ATOM    727  O   SER A 102       1.852   9.401 -63.597  0.00  0.00           O
ATOM    728  CB  SER A 102      -0.818   8.574 -64.214  0.00  0.00           C
ATOM    729  OG  SER A 102      -2.118   8.712 -63.775  0.00  0.00           O
ATOM    730  N   ASP A 103       2.082   9.935 -65.751  0.00  0.00           N
ATOM    731  CA  ASP A 103       3.533   9.958 -65.647  0.00  0.00           C
ATOM    732  C   ASP A 103       4.052  11.282 -65.110  0.00  0.00           C
ATOM    733  O   ASP A 103       3.425  12.303 -65.352  0.00  0.00           O
ATOM    734  CB  ASP A 103       4.193   9.463 -66.904  0.00  0.00           C
ATOM    735  CG  ASP A 103       4.068   7.974 -67.172  0.00  0.00           C
ATOM    736  OD1 ASP A 103       3.104   7.510 -67.832  0.00  0.00           O
ATOM    737  OD2 ASP A 103       4.915   7.270 -66.642  0.00  0.00           O
ATOM    738  N   LEU A 104       5.194  11.285 -64.422  0.00  0.00           N
ATOM    739  CA  LEU A 104       5.831  12.451 -63.774  0.00  0.00           C
ATOM    740  C   LEU A 104       7.263  12.397 -63.394  0.00  0.00           C
ATOM    741  O   LEU A 104       7.729  11.292 -63.163  0.00  0.00           O
ATOM    742  CB  LEU A 104       5.020  12.845 -62.570  0.00  0.00           C
ATOM    743  CG  LEU A 104       5.084  12.042 -61.273  0.00  0.00           C
ATOM    744  CD1 LEU A 104       4.268  12.833 -60.159  0.00  0.00           C
ATOM    745  CD2 LEU A 104       4.392  10.673 -61.284  0.00  0.00           C
ATOM    746  N   TYR A 105       8.015  13.523 -63.349  0.00  0.00           N
ATOM    747  CA  TYR A 105       9.441  13.536 -62.928  0.00  0.00           C
ATOM    748  C   TYR A 105       9.661  14.362 -61.651  0.00  0.00           C
ATOM    749  O   TYR A 105       9.256  15.493 -61.447  0.00  0.00           O
ATOM    750  CB  TYR A 105      10.306  14.164 -64.044  0.00  0.00           C
ATOM    751  CG  TYR A 105      10.499  13.380 -65.326  0.00  0.00           C
ATOM    752  CD1 TYR A 105      11.650  12.605 -65.486  0.00  0.00           C
ATOM    753  CD2 TYR A 105       9.584  13.339 -66.362  0.00  0.00           C
ATOM    754  CE1 TYR A 105      11.965  11.967 -66.685  0.00  0.00           C
ATOM    755  CE2 TYR A 105       9.802  12.759 -67.632  0.00  0.00           C
ATOM    756  CZ  TYR A 105      11.012  12.087 -67.736  0.00  0.00           C
ATOM    757  OH  TYR A 105      11.287  11.383 -68.887  0.00  0.00           O
ATOM    758  N   LEU A 106      10.346  13.704 -60.747  0.00  0.00           N
ATOM    759  CA  LEU A 106      10.859  14.336 -59.546  0.00  0.00           C
ATOM    760  C   LEU A 106      12.260  14.917 -59.751  0.00  0.00           C
ATOM    761  O   LEU A 106      13.128  14.094 -60.175  0.00  0.00           O
ATOM    762  CB  LEU A 106      10.946  13.303 -58.406  0.00  0.00           C
ATOM    763  CG  LEU A 106      11.785  13.685 -57.188  0.00  0.00           C
ATOM    764  CD1 LEU A 106      11.204  14.845 -56.355  0.00  0.00           C
ATOM    765  CD2 LEU A 106      11.898  12.391 -56.228  0.00  0.00           C
ATOM    766  N   VAL A 107      12.372  16.185 -59.488  0.00  0.00           N
ATOM    767  CA  VAL A 107      13.613  16.943 -59.602  0.00  0.00           C
ATOM    768  C   VAL A 107      14.295  17.098 -58.211  0.00  0.00           C
ATOM    769  O   VAL A 107      13.579  17.150 -57.200  0.00  0.00           O
ATOM    770  CB  VAL A 107      13.268  18.288 -60.225  0.00  0.00           C
ATOM    771  CG1 VAL A 107      14.509  19.200 -60.325  0.00  0.00           C
ATOM    772  CG2 VAL A 107      12.539  18.157 -61.613  0.00  0.00           C
ATOM    773  N   THR A 108      15.661  17.171 -58.177  0.00  0.00           N
ATOM    774  CA  THR A 108      16.404  17.184 -56.971  0.00  0.00           C
ATOM    775  C   THR A 108      17.083  18.509 -56.593  0.00  0.00           C
ATOM    776  O   THR A 108      17.321  19.303 -57.464  0.00  0.00           O
ATOM    777  CB  THR A 108      17.512  16.079 -57.014  0.00  0.00           C
ATOM    778  CG2 THR A 108      16.989  14.708 -57.012  0.00  0.00           C
ATOM    779  OG1 THR A 108      18.294  16.244 -58.084  0.00  0.00           O
ATOM    780  N   ARG A 109      17.654  18.645 -55.417  0.00  0.00           N
ATOM    781  CA  ARG A 109      18.593  19.655 -54.989  0.00  0.00           C
ATOM    782  C   ARG A 109      19.996  19.540 -55.627  0.00  0.00           C
ATOM    783  O   ARG A 109      20.775  20.527 -55.548  0.00  0.00           O
ATOM    784  CB  ARG A 109      18.687  19.654 -53.435  0.00  0.00           C
ATOM    785  CG  ARG A 109      18.978  21.039 -52.818  0.00  0.00           C
ATOM    786  CD  ARG A 109      19.332  20.827 -51.375  0.00  0.00           C
ATOM    787  NE  ARG A 109      20.709  20.332 -51.305  0.00  0.00           N
ATOM    788  CZ  ARG A 109      21.374  19.928 -50.197  0.00  0.00           C
ATOM    789  NH1 ARG A 109      20.835  19.866 -49.006  0.00  0.00           N
ATOM    790  NH2 ARG A 109      22.647  19.694 -50.241  0.00  0.00           N
ATOM    791  N   HIS A 110      20.242  18.395 -56.293  0.00  0.00           N
ATOM    792  CA  HIS A 110      21.401  18.221 -57.143  0.00  0.00           C
ATOM    793  C   HIS A 110      21.161  18.575 -58.602  0.00  0.00           C
ATOM    794  O   HIS A 110      22.117  18.667 -59.307  0.00  0.00           O
ATOM    795  CB  HIS A 110      21.748  16.749 -57.077  0.00  0.00           C
ATOM    796  CG  HIS A 110      21.903  16.213 -55.672  0.00  0.00           C
ATOM    797  CD2 HIS A 110      21.118  15.243 -55.160  0.00  0.00           C
ATOM    798  ND1 HIS A 110      22.799  16.736 -54.705  0.00  0.00           N
ATOM    799  CE1 HIS A 110      22.561  15.954 -53.649  0.00  0.00           C
ATOM    800  NE2 HIS A 110      21.516  15.052 -53.889  0.00  0.00           N
ATOM    801  N   ALA A 111      19.906  18.930 -58.924  0.00  0.00           N
ATOM    802  CA  ALA A 111      19.429  19.264 -60.251  0.00  0.00           C
ATOM    803  C   ALA A 111      19.489  18.044 -61.222  0.00  0.00           C
ATOM    804  O   ALA A 111      19.421  18.207 -62.448  0.00  0.00           O
ATOM    805  CB  ALA A 111      20.107  20.540 -60.813  0.00  0.00           C
ATOM    806  N   ASP A 112      19.568  16.887 -60.693  0.00  0.00           N
ATOM    807  CA  ASP A 112      19.189  15.595 -61.357  0.00  0.00           C
ATOM    808  C   ASP A 112      17.707  15.376 -61.364  0.00  0.00           C
ATOM    809  O   ASP A 112      17.076  15.504 -60.316  0.00  0.00           O
ATOM    810  CB  ASP A 112      19.917  14.505 -60.631  0.00  0.00           C
ATOM    811  CG  ASP A 112      19.859  13.102 -61.293  0.00  0.00           C
ATOM    812  OD1 ASP A 112      19.510  12.996 -62.468  0.00  0.00           O
ATOM    813  OD2 ASP A 112      20.221  12.193 -60.501  0.00  0.00           O
ATOM    814  N   VAL A 113      17.133  14.958 -62.561  0.00  0.00           N
ATOM    815  CA  VAL A 113      15.634  14.756 -62.767  0.00  0.00           C
ATOM    816  C   VAL A 113      15.483  13.222 -62.820  0.00  0.00           C
ATOM    817  O   VAL A 113      16.286  12.556 -63.466  0.00  0.00           O
ATOM    818  CB  VAL A 113      15.232  15.377 -64.111  0.00  0.00           C
ATOM    819  CG1 VAL A 113      13.661  15.234 -64.330  0.00  0.00           C
ATOM    820  CG2 VAL A 113      15.566  16.821 -64.182  0.00  0.00           C
ATOM    821  N   ILE A 114      14.398  12.670 -62.286  0.00  0.00           N
ATOM    822  CA  ILE A 114      14.091  11.235 -62.138  0.00  0.00           C
ATOM    823  C   ILE A 114      12.637  10.907 -62.459  0.00  0.00           C
ATOM    824  O   ILE A 114      11.824  11.638 -61.946  0.00  0.00           O
ATOM    825  CB  ILE A 114      14.453  10.946 -60.599  0.00  0.00           C
ATOM    826  CG1 ILE A 114      15.976  11.229 -60.389  0.00  0.00           C
ATOM    827  CG2 ILE A 114      14.072   9.481 -60.234  0.00  0.00           C
ATOM    828  CD1 ILE A 114      16.497  10.910 -58.998  0.00  0.00           C
ATOM    829  N   PRO A 115      12.352   9.817 -63.099  0.00  0.00           N
ATOM    830  CA  PRO A 115      11.047   9.416 -63.603  0.00  0.00           C
ATOM    831  C   PRO A 115      10.301   8.619 -62.556  0.00  0.00           C
ATOM    832  O   PRO A 115      10.769   7.648 -61.943  0.00  0.00           O
ATOM    833  CB  PRO A 115      11.298   8.649 -64.926  0.00  0.00           C
ATOM    834  CG  PRO A 115      12.651   8.001 -64.591  0.00  0.00           C
ATOM    835  CD  PRO A 115      13.360   9.144 -63.905  0.00  0.00           C
ATOM    836  N   VAL A 116       9.057   9.036 -62.373  0.00  0.00           N
ATOM    837  CA  VAL A 116       8.098   8.452 -61.468  0.00  0.00           C
ATOM    838  C   VAL A 116       6.791   8.076 -62.269  0.00  0.00           C
ATOM    839  O   VAL A 116       6.643   8.436 -63.440  0.00  0.00           O
ATOM    840  CB  VAL A 116       7.862   9.536 -60.302  0.00  0.00           C
ATOM    841  CG1 VAL A 116       7.174   8.836 -59.091  0.00  0.00           C
ATOM    842  CG2 VAL A 116       9.164  10.205 -59.850  0.00  0.00           C
ATOM    843  N   ARG A 117       5.862   7.323 -61.614  0.00  0.00           N
ATOM    844  CA  ARG A 117       4.523   7.176 -62.057  0.00  0.00           C
ATOM    845  C   ARG A 117       3.645   7.132 -60.779  0.00  0.00           C
ATOM    846  O   ARG A 117       4.022   6.443 -59.785  0.00  0.00           O
ATOM    847  CB  ARG A 117       4.353   5.982 -63.000  0.00  0.00           C
ATOM    848  CG  ARG A 117       2.959   5.670 -63.474  0.00  0.00           C
ATOM    849  CD  ARG A 117       2.768   4.960 -64.803  0.00  0.00           C
ATOM    850  NE  ARG A 117       1.337   4.815 -65.150  0.00  0.00           N
ATOM    851  CZ  ARG A 117       0.675   5.165 -66.205  0.00  0.00           C
ATOM    852  NH1 ARG A 117       1.114   5.896 -67.160  0.00  0.00           N
ATOM    853  NH2 ARG A 117      -0.638   5.027 -66.254  0.00  0.00           N
ATOM    854  N   ARG A 118       2.486   7.873 -60.834  0.00  0.00           N
ATOM    855  CA  ARG A 118       1.418   7.898 -59.823  0.00  0.00           C
ATOM    856  C   ARG A 118       0.580   6.582 -59.688  0.00  0.00           C
ATOM    857  O   ARG A 118       0.044   6.103 -60.702  0.00  0.00           O
ATOM    858  CB  ARG A 118       0.502   9.061 -60.217  0.00  0.00           C
ATOM    859  CG  ARG A 118      -0.263   9.521 -58.975  0.00  0.00           C
ATOM    860  CD  ARG A 118      -1.057  10.793 -59.242  0.00  0.00           C
ATOM    861  NE  ARG A 118      -1.541  11.502 -57.997  0.00  0.00           N
ATOM    862  CZ  ARG A 118      -2.162  12.678 -58.104  0.00  0.00           C
ATOM    863  NH1 ARG A 118      -2.610  13.179 -59.254  0.00  0.00           N
ATOM    864  NH2 ARG A 118      -2.340  13.535 -57.125  0.00  0.00           N
ATOM    865  N   ARG A 119       0.561   6.085 -58.447  0.00  0.00           N
ATOM    866  CA  ARG A 119      -0.335   5.072 -57.897  0.00  0.00           C
ATOM    867  C   ARG A 119      -1.266   5.515 -56.716  0.00  0.00           C
ATOM    868  O   ARG A 119      -2.324   4.864 -56.620  0.00  0.00           O
ATOM    869  CB  ARG A 119       0.489   3.857 -57.340  0.00  0.00           C
ATOM    870  CG  ARG A 119       1.827   3.498 -58.015  0.00  0.00           C
ATOM    871  CD  ARG A 119       1.610   2.972 -59.505  0.00  0.00           C
ATOM    872  NE  ARG A 119       2.860   2.717 -60.167  0.00  0.00           N
ATOM    873  CZ  ARG A 119       3.014   2.486 -61.468  0.00  0.00           C
ATOM    874  NH1 ARG A 119       2.057   2.321 -62.337  0.00  0.00           N
ATOM    875  NH2 ARG A 119       4.150   2.147 -61.971  0.00  0.00           N
ATOM    876  N   GLY A 120      -0.921   6.510 -55.918  0.00  0.00           N
ATOM    877  CA  GLY A 120      -1.774   7.138 -54.889  0.00  0.00           C
ATOM    878  C   GLY A 120      -1.942   8.654 -55.058  0.00  0.00           C
ATOM    879  O   GLY A 120      -1.190   9.310 -55.741  0.00  0.00           O
ATOM    880  N   ASP A 121      -2.877   9.289 -54.339  0.00  0.00           N
ATOM    881  CA  ASP A 121      -2.957  10.729 -54.225  0.00  0.00           C
ATOM    882  C   ASP A 121      -1.670  11.446 -53.814  0.00  0.00           C
ATOM    883  O   ASP A 121      -1.342  12.368 -54.526  0.00  0.00           O
ATOM    884  CB  ASP A 121      -4.155  11.083 -53.318  0.00  0.00           C
ATOM    885  CG  ASP A 121      -4.560  12.542 -53.339  0.00  0.00           C
ATOM    886  OD1 ASP A 121      -4.148  13.271 -52.417  0.00  0.00           O
ATOM    887  OD2 ASP A 121      -5.250  13.006 -54.266  0.00  0.00           O
ATOM    888  N   SER A 122      -0.890  10.893 -52.938  0.00  0.00           N
ATOM    889  CA  SER A 122       0.474  11.381 -52.706  0.00  0.00           C
ATOM    890  C   SER A 122       1.516  10.448 -53.122  0.00  0.00           C
ATOM    891  O   SER A 122       2.611  10.945 -53.103  0.00  0.00           O
ATOM    892  CB  SER A 122       0.701  11.784 -51.195  0.00  0.00           C
ATOM    893  OG  SER A 122       0.429  10.749 -50.256  0.00  0.00           O
ATOM    894  N   ARG A 123       1.314   9.178 -53.471  0.00  0.00           N
ATOM    895  CA  ARG A 123       2.406   8.173 -53.676  0.00  0.00           C
ATOM    896  C   ARG A 123       2.684   7.879 -55.199  0.00  0.00           C
ATOM    897  O   ARG A 123       1.769   7.612 -56.056  0.00  0.00           O
ATOM    898  CB  ARG A 123       1.967   6.818 -53.128  0.00  0.00           C
ATOM    899  CG  ARG A 123       1.881   6.857 -51.555  0.00  0.00           C
ATOM    900  CD  ARG A 123       3.323   7.200 -50.977  0.00  0.00           C
ATOM    901  NE  ARG A 123       3.318   7.198 -49.520  0.00  0.00           N
ATOM    902  CZ  ARG A 123       3.328   6.213 -48.633  0.00  0.00           C
ATOM    903  NH1 ARG A 123       3.268   4.922 -48.864  0.00  0.00           N
ATOM    904  NH2 ARG A 123       3.484   6.627 -47.384  0.00  0.00           N
ATOM    905  N   GLY A 124       3.946   7.723 -55.613  0.00  0.00           N
ATOM    906  CA  GLY A 124       4.393   7.225 -56.919  0.00  0.00           C
ATOM    907  C   GLY A 124       5.658   6.351 -56.679  0.00  0.00           C
ATOM    908  O   GLY A 124       6.454   6.542 -55.733  0.00  0.00           O
ATOM    909  N   SER A 125       5.714   5.391 -57.629  0.00  0.00           N
ATOM    910  CA  SER A 125       6.693   4.336 -57.743  0.00  0.00           C
ATOM    911  C   SER A 125       7.791   4.825 -58.705  0.00  0.00           C
ATOM    912  O   SER A 125       7.536   5.422 -59.806  0.00  0.00           O
ATOM    913  CB  SER A 125       6.032   3.000 -58.186  0.00  0.00           C
ATOM    914  OG  SER A 125       5.460   3.055 -59.457  0.00  0.00           O
ATOM    915  N   LEU A 126       9.043   4.738 -58.277  0.00  0.00           N
ATOM    916  CA  LEU A 126      10.150   5.074 -59.179  0.00  0.00           C
ATOM    917  C   LEU A 126      10.299   4.022 -60.296  0.00  0.00           C
ATOM    918  O   LEU A 126      10.117   2.809 -60.110  0.00  0.00           O
ATOM    919  CB  LEU A 126      11.438   5.153 -58.347  0.00  0.00           C
ATOM    920  CG  LEU A 126      11.492   6.276 -57.273  0.00  0.00           C
ATOM    921  CD1 LEU A 126      12.615   5.961 -56.268  0.00  0.00           C
ATOM    922  CD2 LEU A 126      11.691   7.642 -57.858  0.00  0.00           C
ATOM    923  N   LEU A 127      10.681   4.499 -61.526  0.00  0.00           N
ATOM    924  CA  LEU A 127      10.992   3.664 -62.710  0.00  0.00           C
ATOM    925  C   LEU A 127      12.181   2.666 -62.471  0.00  0.00           C
ATOM    926  O   LEU A 127      12.208   1.555 -63.054  0.00  0.00           O
ATOM    927  CB  LEU A 127      11.384   4.613 -63.858  0.00  0.00           C
ATOM    928  CG  LEU A 127      11.374   3.997 -65.328  0.00  0.00           C
ATOM    929  CD1 LEU A 127      10.018   3.409 -65.756  0.00  0.00           C
ATOM    930  CD2 LEU A 127      11.917   5.088 -66.365  0.00  0.00           C
ATOM    931  N   SER A 128      12.997   3.022 -61.468  0.00  0.00           N
ATOM    932  CA  SER A 128      14.155   2.304 -61.042  0.00  0.00           C
ATOM    933  C   SER A 128      14.728   2.908 -59.700  0.00  0.00           C
ATOM    934  O   SER A 128      14.835   4.135 -59.647  0.00  0.00           O
ATOM    935  CB  SER A 128      15.292   2.347 -62.099  0.00  0.00           C
ATOM    936  OG  SER A 128      16.424   1.538 -61.661  0.00  0.00           O
ATOM    937  N   PRO A 129      15.000   2.048 -58.678  0.00  0.00           N
ATOM    938  CA  PRO A 129      15.138   2.464 -57.318  0.00  0.00           C
ATOM    939  C   PRO A 129      16.230   3.624 -57.089  0.00  0.00           C
ATOM    940  O   PRO A 129      17.094   3.844 -57.918  0.00  0.00           O
ATOM    941  CB  PRO A 129      15.521   1.246 -56.534  0.00  0.00           C
ATOM    942  CG  PRO A 129      14.890   0.109 -57.308  0.00  0.00           C
ATOM    943  CD  PRO A 129      15.074   0.614 -58.754  0.00  0.00           C
ATOM    944  N   ARG A 130      16.177   4.360 -55.964  0.00  0.00           N
ATOM    945  CA  ARG A 130      17.179   5.346 -55.543  0.00  0.00           C
ATOM    946  C   ARG A 130      17.560   5.300 -54.092  0.00  0.00           C
ATOM    947  O   ARG A 130      16.703   4.932 -53.272  0.00  0.00           O
ATOM    948  CB  ARG A 130      16.534   6.741 -55.939  0.00  0.00           C
ATOM    949  CG  ARG A 130      16.481   7.040 -57.454  0.00  0.00           C
ATOM    950  CD  ARG A 130      17.862   6.909 -58.169  0.00  0.00           C
ATOM    951  NE  ARG A 130      17.851   7.377 -59.566  0.00  0.00           N
ATOM    952  CZ  ARG A 130      17.508   6.734 -60.652  0.00  0.00           C
ATOM    953  NH1 ARG A 130      17.134   5.524 -60.764  0.00  0.00           N
ATOM    954  NH2 ARG A 130      17.579   7.436 -61.740  0.00  0.00           N
ATOM    955  N   PRO A 131      18.783   5.779 -53.632  0.00  0.00           N
ATOM    956  CA  PRO A 131      19.132   5.915 -52.230  0.00  0.00           C
ATOM    957  C   PRO A 131      18.358   7.083 -51.610  0.00  0.00           C
ATOM    958  O   PRO A 131      18.342   8.185 -52.181  0.00  0.00           O
ATOM    959  CB  PRO A 131      20.628   6.129 -52.169  0.00  0.00           C
ATOM    960  CG  PRO A 131      21.044   6.821 -53.426  0.00  0.00           C
ATOM    961  CD  PRO A 131      19.913   6.319 -54.421  0.00  0.00           C
ATOM    962  N   VAL A 132      18.000   6.925 -50.324  0.00  0.00           N
ATOM    963  CA  VAL A 132      17.209   7.983 -49.608  0.00  0.00           C
ATOM    964  C   VAL A 132      18.202   9.045 -49.205  0.00  0.00           C
ATOM    965  O   VAL A 132      17.853  10.154 -49.011  0.00  0.00           O
ATOM    966  CB  VAL A 132      16.571   7.452 -48.276  0.00  0.00           C
ATOM    967  CG1 VAL A 132      16.072   8.486 -47.278  0.00  0.00           C
ATOM    968  CG2 VAL A 132      15.390   6.588 -48.592  0.00  0.00           C
ATOM    969  N   SER A 133      19.482   8.778 -49.122  0.00  0.00           N
ATOM    970  CA  SER A 133      20.634   9.677 -48.781  0.00  0.00           C
ATOM    971  C   SER A 133      20.903  10.591 -49.939  0.00  0.00           C
ATOM    972  O   SER A 133      21.623  11.567 -49.761  0.00  0.00           O
ATOM    973  CB  SER A 133      21.850   8.760 -48.415  0.00  0.00           C
ATOM    974  OG  SER A 133      22.033   7.639 -49.319  0.00  0.00           O
ATOM    975  N   TYR A 134      20.457  10.362 -51.173  0.00  0.00           N
ATOM    976  CA  TYR A 134      20.505  11.384 -52.311  0.00  0.00           C
ATOM    977  C   TYR A 134      19.205  12.139 -52.528  0.00  0.00           C
ATOM    978  O   TYR A 134      19.148  13.247 -53.132  0.00  0.00           O
ATOM    979  CB  TYR A 134      20.906  10.592 -53.566  0.00  0.00           C
ATOM    980  CG  TYR A 134      21.172  11.349 -54.859  0.00  0.00           C
ATOM    981  CD1 TYR A 134      22.407  11.985 -55.013  0.00  0.00           C
ATOM    982  CD2 TYR A 134      20.272  11.277 -55.960  0.00  0.00           C
ATOM    983  CE1 TYR A 134      22.744  12.488 -56.256  0.00  0.00           C
ATOM    984  CE2 TYR A 134      20.673  11.830 -57.188  0.00  0.00           C
ATOM    985  CZ  TYR A 134      21.880  12.521 -57.342  0.00  0.00           C
ATOM    986  OH  TYR A 134      22.244  13.096 -58.572  0.00  0.00           O
ATOM    987  N   LEU A 135      18.077  11.618 -51.976  0.00  0.00           N
ATOM    988  CA  LEU A 135      16.831  12.324 -51.848  0.00  0.00           C
ATOM    989  C   LEU A 135      16.743  13.341 -50.711  0.00  0.00           C
ATOM    990  O   LEU A 135      16.052  14.320 -50.843  0.00  0.00           O
ATOM    991  CB  LEU A 135      15.687  11.347 -51.705  0.00  0.00           C
ATOM    992  CG  LEU A 135      15.436  10.190 -52.742  0.00  0.00           C
ATOM    993  CD1 LEU A 135      14.404   9.177 -52.350  0.00  0.00           C
ATOM    994  CD2 LEU A 135      14.860  10.736 -54.052  0.00  0.00           C
ATOM    995  N   LYS A 136      17.442  13.117 -49.598  0.00  0.00           N
ATOM    996  CA  LYS A 136      17.493  14.172 -48.546  0.00  0.00           C
ATOM    997  C   LYS A 136      17.778  15.592 -49.024  0.00  0.00           C
ATOM    998  O   LYS A 136      18.778  15.711 -49.726  0.00  0.00           O
ATOM    999  CB  LYS A 136      18.496  13.778 -47.402  0.00  0.00           C
ATOM   1000  CG  LYS A 136      17.930  12.608 -46.629  0.00  0.00           C
ATOM   1001  CD  LYS A 136      18.893  12.007 -45.622  0.00  0.00           C
ATOM   1002  CE  LYS A 136      19.414  13.040 -44.614  0.00  0.00           C
ATOM   1003  NZ  LYS A 136      18.303  13.424 -43.656  0.00  0.00           N
ATOM   1004  N   GLY A 137      16.986  16.600 -48.643  0.00  0.00           N
ATOM   1005  CA  GLY A 137      17.081  18.044 -49.101  0.00  0.00           C
ATOM   1006  C   GLY A 137      16.367  18.447 -50.402  0.00  0.00           C
ATOM   1007  O   GLY A 137      16.223  19.610 -50.606  0.00  0.00           O
ATOM   1008  N   SER A 138      15.759  17.507 -51.067  0.00  0.00           N
ATOM   1009  CA  SER A 138      15.023  17.778 -52.296  0.00  0.00           C
ATOM   1010  C   SER A 138      13.553  18.126 -52.040  0.00  0.00           C
ATOM   1011  O   SER A 138      12.854  18.491 -53.004  0.00  0.00           O
ATOM   1012  CB  SER A 138      15.163  16.595 -53.253  0.00  0.00           C
ATOM   1013  OG  SER A 138      16.453  16.614 -53.969  0.00  0.00           O
ATOM   1014  N   SER A 139      13.103  17.935 -50.796  0.00  0.00           N
ATOM   1015  CA  SER A 139      11.785  18.325 -50.364  0.00  0.00           C
ATOM   1016  C   SER A 139      11.560  19.865 -50.616  0.00  0.00           C
ATOM   1017  O   SER A 139      12.425  20.753 -50.493  0.00  0.00           O
ATOM   1018  CB  SER A 139      11.464  18.022 -48.885  0.00  0.00           C
ATOM   1019  OG  SER A 139      11.688  16.730 -48.499  0.00  0.00           O
ATOM   1020  N   GLY A 140      10.305  20.084 -51.082  0.00  0.00           N
ATOM   1021  CA  GLY A 140       9.662  21.311 -51.437  0.00  0.00           C
ATOM   1022  C   GLY A 140      10.075  21.672 -52.875  0.00  0.00           C
ATOM   1023  O   GLY A 140       9.720  22.769 -53.336  0.00  0.00           O
ATOM   1024  N   GLY A 141      10.631  20.653 -53.570  0.00  0.00           N
ATOM   1025  CA  GLY A 141      10.973  20.825 -54.967  0.00  0.00           C
ATOM   1026  C   GLY A 141       9.907  20.176 -55.849  0.00  0.00           C
ATOM   1027  O   GLY A 141       9.081  19.305 -55.380  0.00  0.00           O
ATOM   1028  N   PRO A 142       9.843  20.554 -57.176  0.00  0.00           N
ATOM   1029  CA  PRO A 142       8.685  20.148 -57.925  0.00  0.00           C
ATOM   1030  C   PRO A 142       8.625  18.670 -58.316  0.00  0.00           C
ATOM   1031  O   PRO A 142       9.635  17.941 -58.447  0.00  0.00           O
ATOM   1032  CB  PRO A 142       8.730  21.005 -59.117  0.00  0.00           C
ATOM   1033  CG  PRO A 142      10.139  21.449 -59.276  0.00  0.00           C
ATOM   1034  CD  PRO A 142      10.744  21.400 -57.886  0.00  0.00           C
ATOM   1035  N   LEU A 143       7.411  18.249 -58.728  0.00  0.00           N
ATOM   1036  CA  LEU A 143       7.075  17.148 -59.567  0.00  0.00           C
ATOM   1037  C   LEU A 143       6.569  17.845 -60.876  0.00  0.00           C
ATOM   1038  O   LEU A 143       5.681  18.717 -60.891  0.00  0.00           O
ATOM   1039  CB  LEU A 143       5.863  16.340 -58.988  0.00  0.00           C
ATOM   1040  CG  LEU A 143       6.174  15.460 -57.762  0.00  0.00           C
ATOM   1041  CD1 LEU A 143       7.115  14.332 -58.063  0.00  0.00           C
ATOM   1042  CD2 LEU A 143       6.611  16.113 -56.519  0.00  0.00           C
ATOM   1043  N   LEU A 144       7.178  17.533 -62.002  0.00  0.00           N
ATOM   1044  CA  LEU A 144       6.702  18.049 -63.287  0.00  0.00           C
ATOM   1045  C   LEU A 144       6.144  16.837 -64.190  0.00  0.00           C
ATOM   1046  O   LEU A 144       6.846  15.770 -64.358  0.00  0.00           O
ATOM   1047  CB  LEU A 144       7.806  18.687 -64.014  0.00  0.00           C
ATOM   1048  CG  LEU A 144       8.395  19.880 -63.247  0.00  0.00           C
ATOM   1049  CD1 LEU A 144       9.520  20.577 -64.010  0.00  0.00           C
ATOM   1050  CD2 LEU A 144       7.516  21.107 -62.899  0.00  0.00           C
ATOM   1051  N   CYS A 145       4.973  17.079 -64.751  0.00  0.00           N
ATOM   1052  CA  CYS A 145       4.535  16.241 -65.866  0.00  0.00           C
ATOM   1053  C   CYS A 145       5.452  16.265 -67.109  0.00  0.00           C
ATOM   1054  O   CYS A 145       6.076  17.317 -67.360  0.00  0.00           O
ATOM   1055  CB  CYS A 145       3.136  16.811 -66.172  0.00  0.00           C
ATOM   1056  SG  CYS A 145       2.390  15.988 -67.579  0.00  0.00           S
ATOM   1057  N   PRO A 146       5.403  15.321 -68.056  0.00  0.00           N
ATOM   1058  CA  PRO A 146       5.866  15.460 -69.424  0.00  0.00           C
ATOM   1059  C   PRO A 146       5.307  16.542 -70.347  0.00  0.00           C
ATOM   1060  O   PRO A 146       5.769  16.755 -71.434  0.00  0.00           O
ATOM   1061  CB  PRO A 146       5.841  14.000 -70.009  0.00  0.00           C
ATOM   1062  CG  PRO A 146       5.781  13.089 -68.784  0.00  0.00           C
ATOM   1063  CD  PRO A 146       5.001  13.935 -67.799  0.00  0.00           C
ATOM   1064  N   SER A 147       4.245  17.360 -69.879  0.00  0.00           N
ATOM   1065  CA  SER A 147       3.972  18.737 -70.345  0.00  0.00           C
ATOM   1066  C   SER A 147       4.906  19.814 -69.797  0.00  0.00           C
ATOM   1067  O   SER A 147       5.004  20.904 -70.472  0.00  0.00           O
ATOM   1068  CB  SER A 147       2.486  19.143 -70.109  0.00  0.00           C
ATOM   1069  OG  SER A 147       2.354  19.398 -68.713  0.00  0.00           O
ATOM   1070  N   GLY A 148       5.709  19.611 -68.712  0.00  0.00           N
ATOM   1071  CA  GLY A 148       6.661  20.565 -68.119  0.00  0.00           C
ATOM   1072  C   GLY A 148       5.914  21.508 -67.140  0.00  0.00           C
ATOM   1073  O   GLY A 148       6.540  22.337 -66.468  0.00  0.00           O
ATOM   1074  N   HIS A 149       4.587  21.255 -66.896  0.00  0.00           N
ATOM   1075  CA  HIS A 149       3.809  21.943 -65.942  0.00  0.00           C
ATOM   1076  C   HIS A 149       3.781  21.129 -64.609  0.00  0.00           C
ATOM   1077  O   HIS A 149       4.132  19.914 -64.562  0.00  0.00           O
ATOM   1078  CB  HIS A 149       2.398  22.006 -66.496  0.00  0.00           C
ATOM   1079  CG  HIS A 149       2.102  23.055 -67.542  0.00  0.00           C
ATOM   1080  CD2 HIS A 149       1.295  24.169 -67.425  0.00  0.00           C
ATOM   1081  ND1 HIS A 149       2.437  22.936 -68.894  0.00  0.00           N
ATOM   1082  CE1 HIS A 149       1.769  23.945 -69.549  0.00  0.00           C
ATOM   1083  NE2 HIS A 149       1.193  24.802 -68.662  0.00  0.00           N
ATOM   1084  N   ALA A 150       3.316  21.679 -63.526  0.00  0.00           N
ATOM   1085  CA  ALA A 150       3.555  21.038 -62.249  0.00  0.00           C
ATOM   1086  C   ALA A 150       2.473  19.972 -61.900  0.00  0.00           C
ATOM   1087  O   ALA A 150       1.326  20.063 -62.282  0.00  0.00           O
ATOM   1088  CB  ALA A 150       3.710  22.052 -61.202  0.00  0.00           C
ATOM   1089  N   VAL A 151       2.941  18.966 -61.162  0.00  0.00           N
ATOM   1090  CA  VAL A 151       2.145  17.941 -60.474  0.00  0.00           C
ATOM   1091  C   VAL A 151       2.403  18.056 -58.906  0.00  0.00           C
ATOM   1092  O   VAL A 151       2.386  17.108 -58.108  0.00  0.00           O
ATOM   1093  CB  VAL A 151       2.535  16.594 -61.128  0.00  0.00           C
ATOM   1094  CG1 VAL A 151       1.670  15.418 -60.629  0.00  0.00           C
ATOM   1095  CG2 VAL A 151       2.374  16.615 -62.665  0.00  0.00           C
ATOM   1096  N   GLY A 152       2.665  19.338 -58.435  0.00  0.00           N
ATOM   1097  CA  GLY A 152       2.849  19.687 -57.044  0.00  0.00           C
ATOM   1098  C   GLY A 152       4.239  19.428 -56.513  0.00  0.00           C
ATOM   1099  O   GLY A 152       5.169  19.374 -57.326  0.00  0.00           O
ATOM   1100  N   ILE A 153       4.508  19.293 -55.152  0.00  0.00           N
ATOM   1101  CA  ILE A 153       5.880  19.191 -54.552  0.00  0.00           C
ATOM   1102  C   ILE A 153       6.186  17.912 -53.759  0.00  0.00           C
ATOM   1103  O   ILE A 153       5.300  17.288 -53.145  0.00  0.00           O
ATOM   1104  CB  ILE A 153       6.244  20.391 -53.642  0.00  0.00           C
ATOM   1105  CG1 ILE A 153       5.403  20.389 -52.306  0.00  0.00           C
ATOM   1106  CG2 ILE A 153       6.151  21.673 -54.485  0.00  0.00           C
ATOM   1107  CD1 ILE A 153       5.590  21.674 -51.466  0.00  0.00           C
ATOM   1108  N   PHE A 154       7.415  17.410 -53.852  0.00  0.00           N
ATOM   1109  CA  PHE A 154       7.912  16.255 -53.060  0.00  0.00           C
ATOM   1110  C   PHE A 154       8.231  16.435 -51.585  0.00  0.00           C
ATOM   1111  O   PHE A 154       8.524  17.544 -51.208  0.00  0.00           O
ATOM   1112  CB  PHE A 154       9.019  15.555 -53.954  0.00  0.00           C
ATOM   1113  CG  PHE A 154       9.910  14.650 -53.213  0.00  0.00           C
ATOM   1114  CD1 PHE A 154       9.508  13.329 -52.894  0.00  0.00           C
ATOM   1115  CD2 PHE A 154      11.157  15.148 -52.864  0.00  0.00           C
ATOM   1116  CE1 PHE A 154      10.348  12.548 -52.114  0.00  0.00           C
ATOM   1117  CE2 PHE A 154      12.022  14.343 -52.111  0.00  0.00           C
ATOM   1118  CZ  PHE A 154      11.577  13.062 -51.719  0.00  0.00           C
ATOM   1119  N   ARG A 155       8.078  15.417 -50.753  0.00  0.00           N
ATOM   1120  CA  ARG A 155       8.220  15.581 -49.310  0.00  0.00           C
ATOM   1121  C   ARG A 155       8.906  14.515 -48.460  0.00  0.00           C
ATOM   1122  O   ARG A 155       9.277  14.788 -47.288  0.00  0.00           O
ATOM   1123  CB  ARG A 155       6.901  15.974 -48.717  0.00  0.00           C
ATOM   1124  CG  ARG A 155       5.844  14.811 -48.647  0.00  0.00           C
ATOM   1125  CD  ARG A 155       4.732  15.026 -47.614  0.00  0.00           C
ATOM   1126  NE  ARG A 155       5.258  14.726 -46.272  0.00  0.00           N
ATOM   1127  CZ  ARG A 155       5.378  13.536 -45.692  0.00  0.00           C
ATOM   1128  NH1 ARG A 155       4.982  12.441 -46.278  0.00  0.00           N
ATOM   1129  NH2 ARG A 155       5.976  13.309 -44.553  0.00  0.00           N
ATOM   1130  N   ALA A 156       9.011  13.244 -48.911  0.00  0.00           N
ATOM   1131  CA  ALA A 156       9.263  12.065 -48.122  0.00  0.00           C
ATOM   1132  C   ALA A 156       9.422  10.837 -49.027  0.00  0.00           C
ATOM   1133  O   ALA A 156       8.619  10.651 -49.960  0.00  0.00           O
ATOM   1134  CB  ALA A 156       8.152  11.828 -47.083  0.00  0.00           C
ATOM   1135  N   ALA A 157      10.448  10.007 -48.674  0.00  0.00           N
ATOM   1136  CA  ALA A 157      10.679   8.716 -49.333  0.00  0.00           C
ATOM   1137  C   ALA A 157      10.050   7.574 -48.568  0.00  0.00           C
ATOM   1138  O   ALA A 157       9.945   7.581 -47.330  0.00  0.00           O
ATOM   1139  CB  ALA A 157      12.172   8.604 -49.614  0.00  0.00           C
ATOM   1140  N   VAL A 158       9.785   6.462 -49.233  0.00  0.00           N
ATOM   1141  CA  VAL A 158       8.962   5.296 -48.720  0.00  0.00           C
ATOM   1142  C   VAL A 158       9.609   4.020 -49.123  0.00  0.00           C
ATOM   1143  O   VAL A 158       9.662   3.818 -50.314  0.00  0.00           O
ATOM   1144  CB  VAL A 158       7.513   5.312 -49.115  0.00  0.00           C
ATOM   1145  CG1 VAL A 158       6.627   4.294 -48.364  0.00  0.00           C
ATOM   1146  CG2 VAL A 158       6.981   6.751 -49.169  0.00  0.00           C
ATOM   1147  N   CYS A 159      10.264   3.326 -48.175  0.00  0.00           N
ATOM   1148  CA  CYS A 159      11.446   2.534 -48.566  0.00  0.00           C
ATOM   1149  C   CYS A 159      11.759   1.306 -47.779  0.00  0.00           C
ATOM   1150  O   CYS A 159      11.150   0.982 -46.775  0.00  0.00           O
ATOM   1151  CB  CYS A 159      12.769   3.426 -48.535  0.00  0.00           C
ATOM   1152  SG  CYS A 159      13.397   3.727 -46.894  0.00  0.00           S
ATOM   1153  N   THR A 160      12.824   0.665 -48.280  0.00  0.00           N
ATOM   1154  CA  THR A 160      13.489  -0.463 -47.489  0.00  0.00           C
ATOM   1155  C   THR A 160      15.016  -0.176 -47.371  0.00  0.00           C
ATOM   1156  O   THR A 160      15.665   0.011 -48.381  0.00  0.00           O
ATOM   1157  CB  THR A 160      13.184  -1.960 -48.030  0.00  0.00           C
ATOM   1158  CG2 THR A 160      14.113  -3.008 -47.432  0.00  0.00           C
ATOM   1159  OG1 THR A 160      11.859  -2.128 -47.846  0.00  0.00           O
ATOM   1160  N   ARG A 161      15.593  -0.395 -46.203  0.00  0.00           N
ATOM   1161  CA  ARG A 161      17.033  -0.220 -45.759  0.00  0.00           C
ATOM   1162  C   ARG A 161      17.682   1.079 -46.325  0.00  0.00           C
ATOM   1163  O   ARG A 161      18.790   1.112 -46.794  0.00  0.00           O
ATOM   1164  CB  ARG A 161      17.709  -1.535 -46.066  0.00  0.00           C
ATOM   1165  CG  ARG A 161      18.547  -2.099 -44.984  0.00  0.00           C
ATOM   1166  CD  ARG A 161      18.982  -3.500 -45.314  0.00  0.00           C
ATOM   1167  NE  ARG A 161      19.484  -4.195 -44.114  0.00  0.00           N
ATOM   1168  CZ  ARG A 161      20.443  -5.149 -43.983  0.00  0.00           C
ATOM   1169  NH1 ARG A 161      20.883  -5.738 -45.068  0.00  0.00           N
ATOM   1170  NH2 ARG A 161      20.896  -5.477 -42.824  0.00  0.00           N
ATOM   1171  N   GLY A 162      16.878   2.185 -46.413  0.00  0.00           N
ATOM   1172  CA  GLY A 162      17.185   3.427 -47.078  0.00  0.00           C
ATOM   1173  C   GLY A 162      17.484   3.466 -48.568  0.00  0.00           C
ATOM   1174  O   GLY A 162      18.100   4.475 -49.065  0.00  0.00           O
ATOM   1175  N   VAL A 163      16.957   2.453 -49.306  0.00  0.00           N
ATOM   1176  CA  VAL A 163      16.781   2.515 -50.838  0.00  0.00           C
ATOM   1177  C   VAL A 163      15.319   2.417 -51.164  0.00  0.00           C
ATOM   1178  O   VAL A 163      14.672   1.412 -50.859  0.00  0.00           O
ATOM   1179  CB  VAL A 163      17.575   1.512 -51.543  0.00  0.00           C
ATOM   1180  CG1 VAL A 163      17.287   1.629 -53.035  0.00  0.00           C
ATOM   1181  CG2 VAL A 163      19.082   1.748 -51.368  0.00  0.00           C
ATOM   1182  N   ALA A 164      14.874   3.488 -51.742  0.00  0.00           N
ATOM   1183  CA  ALA A 164      13.393   3.565 -52.048  0.00  0.00           C
ATOM   1184  C   ALA A 164      13.057   3.092 -53.455  0.00  0.00           C
ATOM   1185  O   ALA A 164      13.701   3.462 -54.441  0.00  0.00           O
ATOM   1186  CB  ALA A 164      12.920   4.932 -51.754  0.00  0.00           C
ATOM   1187  N   LYS A 165      12.006   2.320 -53.580  0.00  0.00           N
ATOM   1188  CA  LYS A 165      11.102   2.110 -54.741  0.00  0.00           C
ATOM   1189  C   LYS A 165      10.094   3.260 -54.858  0.00  0.00           C
ATOM   1190  O   LYS A 165       9.502   3.278 -55.926  0.00  0.00           O
ATOM   1191  CB  LYS A 165      10.303   0.829 -54.405  0.00  0.00           C
ATOM   1192  CG  LYS A 165      11.116  -0.505 -54.584  0.00  0.00           C
ATOM   1193  CD  LYS A 165      10.306  -1.716 -54.326  0.00  0.00           C
ATOM   1194  CE  LYS A 165      10.862  -3.102 -54.513  0.00  0.00           C
ATOM   1195  NZ  LYS A 165       9.932  -4.122 -53.958  0.00  0.00           N
ATOM   1196  N   ALA A 166       9.652   3.991 -53.836  0.00  0.00           N
ATOM   1197  CA  ALA A 166       8.458   4.877 -53.754  0.00  0.00           C
ATOM   1198  C   ALA A 166       8.704   6.241 -53.016  0.00  0.00           C
ATOM   1199  O   ALA A 166       9.429   6.315 -51.999  0.00  0.00           O
ATOM   1200  CB  ALA A 166       7.365   4.114 -53.020  0.00  0.00           C
ATOM   1201  N   VAL A 167       8.096   7.316 -53.535  0.00  0.00           N
ATOM   1202  CA  VAL A 167       8.209   8.695 -53.200  0.00  0.00           C
ATOM   1203  C   VAL A 167       6.764   9.315 -53.080  0.00  0.00           C
ATOM   1204  O   VAL A 167       5.790   8.807 -53.678  0.00  0.00           O
ATOM   1205  CB  VAL A 167       9.068   9.498 -54.139  0.00  0.00           C
ATOM   1206  CG1 VAL A 167      10.556   9.191 -53.723  0.00  0.00           C
ATOM   1207  CG2 VAL A 167       8.881   9.069 -55.605  0.00  0.00           C
ATOM   1208  N   ASP A 168       6.674  10.229 -52.132  0.00  0.00           N
ATOM   1209  CA  ASP A 168       5.467  10.793 -51.541  0.00  0.00           C
ATOM   1210  C   ASP A 168       5.493  12.329 -51.746  0.00  0.00           C
ATOM   1211  O   ASP A 168       6.496  13.034 -51.581  0.00  0.00           O
ATOM   1212  CB  ASP A 168       5.371  10.474 -50.061  0.00  0.00           C
ATOM   1213  CG  ASP A 168       3.996  10.811 -49.399  0.00  0.00           C
ATOM   1214  OD1 ASP A 168       3.066  10.012 -49.534  0.00  0.00           O
ATOM   1215  OD2 ASP A 168       3.823  11.921 -48.860  0.00  0.00           O
ATOM   1216  N   PHE A 169       4.345  12.933 -52.075  0.00  0.00           N
ATOM   1217  CA  PHE A 169       4.293  14.343 -52.560  0.00  0.00           C
ATOM   1218  C   PHE A 169       2.945  15.020 -52.336  0.00  0.00           C
ATOM   1219  O   PHE A 169       1.988  14.338 -51.873  0.00  0.00           O
ATOM   1220  CB  PHE A 169       4.604  14.317 -54.069  0.00  0.00           C
ATOM   1221  CG  PHE A 169       3.777  13.443 -54.982  0.00  0.00           C
ATOM   1222  CD1 PHE A 169       4.127  12.141 -55.387  0.00  0.00           C
ATOM   1223  CD2 PHE A 169       2.614  13.960 -55.542  0.00  0.00           C
ATOM   1224  CE1 PHE A 169       3.269  11.316 -56.206  0.00  0.00           C
ATOM   1225  CE2 PHE A 169       1.702  13.152 -56.285  0.00  0.00           C
ATOM   1226  CZ  PHE A 169       2.062  11.831 -56.622  0.00  0.00           C
ATOM   1227  N   VAL A 170       2.837  16.344 -52.528  0.00  0.00           N
ATOM   1228  CA  VAL A 170       1.611  17.090 -52.180  0.00  0.00           C
ATOM   1229  C   VAL A 170       1.002  17.673 -53.509  0.00  0.00           C
ATOM   1230  O   VAL A 170       1.679  18.450 -54.226  0.00  0.00           O
ATOM   1231  CB  VAL A 170       1.889  18.285 -51.204  0.00  0.00           C
ATOM   1232  CG1 VAL A 170       0.589  19.069 -50.806  0.00  0.00           C
ATOM   1233  CG2 VAL A 170       2.626  17.908 -49.938  0.00  0.00           C
ATOM   1234  N   PRO A 171      -0.197  17.225 -53.821  0.00  0.00           N
ATOM   1235  CA  PRO A 171      -0.781  17.547 -55.077  0.00  0.00           C
ATOM   1236  C   PRO A 171      -1.346  18.998 -55.087  0.00  0.00           C
ATOM   1237  O   PRO A 171      -1.734  19.504 -54.055  0.00  0.00           O
ATOM   1238  CB  PRO A 171      -1.868  16.519 -55.283  0.00  0.00           C
ATOM   1239  CG  PRO A 171      -2.362  16.204 -53.831  0.00  0.00           C
ATOM   1240  CD  PRO A 171      -1.057  16.358 -53.099  0.00  0.00           C
ATOM   1241  N   VAL A 172      -1.559  19.539 -56.294  0.00  0.00           N
ATOM   1242  CA  VAL A 172      -1.936  20.926 -56.450  0.00  0.00           C
ATOM   1243  C   VAL A 172      -3.390  21.271 -55.950  0.00  0.00           C
ATOM   1244  O   VAL A 172      -3.590  22.371 -55.427  0.00  0.00           O
ATOM   1245  CB  VAL A 172      -1.632  21.409 -57.898  0.00  0.00           C
ATOM   1246  CG1 VAL A 172      -1.845  22.870 -58.152  0.00  0.00           C
ATOM   1247  CG2 VAL A 172      -0.190  21.156 -58.313  0.00  0.00           C
ATOM   1248  N   GLU A 173      -4.304  20.282 -56.117  0.00  0.00           N
ATOM   1249  CA  GLU A 173      -5.659  20.199 -55.504  0.00  0.00           C
ATOM   1250  C   GLU A 173      -5.560  20.296 -53.917  0.00  0.00           C
ATOM   1251  O   GLU A 173      -6.444  20.842 -53.335  0.00  0.00           O
ATOM   1252  CB  GLU A 173      -6.467  19.017 -55.899  0.00  0.00           C
ATOM   1253  CG  GLU A 173      -6.378  18.412 -57.313  0.00  0.00           C
ATOM   1254  CD  GLU A 173      -5.079  17.698 -57.468  0.00  0.00           C
ATOM   1255  OE1 GLU A 173      -4.102  18.260 -57.933  0.00  0.00           O
ATOM   1256  OE2 GLU A 173      -5.027  16.517 -57.164  0.00  0.00           O
ATOM   1257  N   SER A 174      -4.519  19.855 -53.280  0.00  0.00           N
ATOM   1258  CA  SER A 174      -4.334  20.026 -51.869  0.00  0.00           C
ATOM   1259  C   SER A 174      -3.609  21.314 -51.473  0.00  0.00           C
ATOM   1260  O   SER A 174      -3.895  21.896 -50.463  0.00  0.00           O
ATOM   1261  CB  SER A 174      -3.571  18.822 -51.324  0.00  0.00           C
ATOM   1262  OG  SER A 174      -3.704  18.726 -49.898  0.00  0.00           O
ATOM   1263  N   MET A 175      -2.775  21.851 -52.361  0.00  0.00           N
ATOM   1264  CA  MET A 175      -2.508  23.259 -52.289  0.00  0.00           C
ATOM   1265  C   MET A 175      -3.740  24.149 -52.366  0.00  0.00           C
ATOM   1266  O   MET A 175      -3.868  24.955 -51.462  0.00  0.00           O
ATOM   1267  CB  MET A 175      -1.396  23.680 -53.224  0.00  0.00           C
ATOM   1268  CG  MET A 175      -0.070  22.970 -53.053  0.00  0.00           C
ATOM   1269  SD  MET A 175       1.036  23.386 -54.482  0.00  0.00           S
ATOM   1270  CE  MET A 175       2.633  22.884 -53.929  0.00  0.00           C
ATOM   1271  N   GLU A 176      -4.642  23.975 -53.332  0.00  0.00           N
ATOM   1272  CA  GLU A 176      -5.945  24.704 -53.448  0.00  0.00           C
ATOM   1273  C   GLU A 176      -6.878  24.490 -52.264  0.00  0.00           C
ATOM   1274  O   GLU A 176      -7.621  25.407 -51.917  0.00  0.00           O
ATOM   1275  CB  GLU A 176      -6.562  24.249 -54.771  0.00  0.00           C
ATOM   1276  CG  GLU A 176      -7.863  24.973 -55.094  0.00  0.00           C
ATOM   1277  CD  GLU A 176      -8.461  24.243 -56.251  0.00  0.00           C
ATOM   1278  OE1 GLU A 176      -9.463  23.588 -55.956  0.00  0.00           O
ATOM   1279  OE2 GLU A 176      -7.917  24.284 -57.389  0.00  0.00           O
ATOM   1280  N   THR A 177      -6.929  23.319 -51.685  0.00  0.00           N
ATOM   1281  CA  THR A 177      -7.625  23.120 -50.441  0.00  0.00           C
ATOM   1282  C   THR A 177      -6.880  23.847 -49.324  0.00  0.00           C
ATOM   1283  O   THR A 177      -7.625  24.668 -48.734  0.00  0.00           O
ATOM   1284  CB  THR A 177      -7.871  21.697 -50.046  0.00  0.00           C
ATOM   1285  CG2 THR A 177      -8.821  21.449 -48.799  0.00  0.00           C
ATOM   1286  OG1 THR A 177      -8.429  21.022 -51.118  0.00  0.00           O
ATOM   1287  N   THR A 178      -5.576  23.676 -49.172  0.00  0.00           N
ATOM   1288  CA  THR A 178      -4.777  24.543 -48.183  0.00  0.00           C
ATOM   1289  C   THR A 178      -4.968  26.095 -48.352  0.00  0.00           C
ATOM   1290  O   THR A 178      -4.868  26.808 -47.416  0.00  0.00           O
ATOM   1291  CB  THR A 178      -3.346  24.116 -48.225  0.00  0.00           C
ATOM   1292  CG2 THR A 178      -2.598  24.776 -47.102  0.00  0.00           C
ATOM   1293  OG1 THR A 178      -3.229  22.814 -47.777  0.00  0.00           O
ATOM   1294  N   MET A 179      -5.178  26.526 -49.589  0.00  0.00           N
ATOM   1295  CA  MET A 179      -5.518  27.900 -49.945  0.00  0.00           C
ATOM   1296  C   MET A 179      -6.837  28.364 -49.278  0.00  0.00           C
ATOM   1297  O   MET A 179      -6.953  29.417 -48.647  0.00  0.00           O
ATOM   1298  CB  MET A 179      -5.663  28.093 -51.491  0.00  0.00           C
ATOM   1299  CG  MET A 179      -4.275  28.390 -52.062  0.00  0.00           C
ATOM   1300  SD  MET A 179      -3.974  29.496 -53.518  0.00  0.00           S
ATOM   1301  CE  MET A 179      -4.744  28.390 -54.671  0.00  0.00           C
ATOM   1302  N   ARG A 180      -7.944  27.531 -49.354  0.00  0.00           N
ATOM   1303  CA  ARG A 180      -9.236  27.778 -48.811  0.00  0.00           C
ATOM   1304  C   ARG A 180      -9.121  27.638 -47.274  0.00  0.00           C
ATOM   1305  O   ARG A 180      -9.919  28.330 -46.598  0.00  0.00           O
ATOM   1306  CB  ARG A 180     -10.234  26.859 -49.484  0.00  0.00           C
ATOM   1307  CG  ARG A 180     -10.626  27.245 -50.900  0.00  0.00           C
ATOM   1308  CD  ARG A 180     -11.859  26.531 -51.438  0.00  0.00           C
ATOM   1309  NE  ARG A 180     -11.800  25.038 -51.264  0.00  0.00           N
ATOM   1310  CZ  ARG A 180     -11.196  24.203 -52.106  0.00  0.00           C
ATOM   1311  NH1 ARG A 180     -10.624  24.661 -53.249  0.00  0.00           N
ATOM   1312  NH2 ARG A 180     -10.843  23.002 -51.735  0.00  0.00           N
ATOM   1313  N   SER A 181      -8.340  26.612 -46.741  0.00  0.00           N
ATOM   1314  CA  SER A 181      -8.399  26.265 -45.274  0.00  0.00           C
ATOM   1315  C   SER A 181      -7.692  27.293 -44.343  0.00  0.00           C
ATOM   1316  O   SER A 181      -6.612  27.761 -44.684  0.00  0.00           O
ATOM   1317  CB  SER A 181      -7.653  24.973 -44.927  0.00  0.00           C
ATOM   1318  OG  SER A 181      -8.245  23.893 -45.681  0.00  0.00           O
ATOM   1319  N   PRO A 182      -8.234  27.586 -43.167  0.00  0.00           N
ATOM   1320  CA  PRO A 182      -7.740  28.535 -42.277  0.00  0.00           C
ATOM   1321  C   PRO A 182      -6.343  28.096 -41.676  0.00  0.00           C
ATOM   1322  O   PRO A 182      -6.097  26.880 -41.704  0.00  0.00           O
ATOM   1323  CB  PRO A 182      -8.729  28.577 -41.178  0.00  0.00           C
ATOM   1324  CG  PRO A 182     -10.051  28.159 -41.759  0.00  0.00           C
ATOM   1325  CD  PRO A 182      -9.596  27.212 -42.838  0.00  0.00           C
ATOM   1326  N   VAL A 183      -5.541  29.035 -41.223  0.00  0.00           N
ATOM   1327  CA  VAL A 183      -4.052  28.984 -41.084  0.00  0.00           C
ATOM   1328  C   VAL A 183      -3.575  28.515 -39.622  0.00  0.00           C
ATOM   1329  O   VAL A 183      -2.383  28.055 -39.342  0.00  0.00           O
ATOM   1330  CB  VAL A 183      -3.302  30.256 -41.570  0.00  0.00           C
ATOM   1331  CG1 VAL A 183      -1.795  30.184 -41.798  0.00  0.00           C
ATOM   1332  CG2 VAL A 183      -4.028  30.697 -42.953  0.00  0.00           C
ATOM   1333  N   PHE A 184      -4.561  28.614 -38.728  0.00  0.00           N
ATOM   1334  CA  PHE A 184      -4.372  28.490 -37.339  0.00  0.00           C
ATOM   1335  C   PHE A 184      -5.686  28.193 -36.652  0.00  0.00           C
ATOM   1336  O   PHE A 184      -6.794  28.404 -37.168  0.00  0.00           O
ATOM   1337  CB  PHE A 184      -3.653  29.783 -36.781  0.00  0.00           C
ATOM   1338  CG  PHE A 184      -4.387  31.087 -37.083  0.00  0.00           C
ATOM   1339  CD1 PHE A 184      -5.458  31.559 -36.295  0.00  0.00           C
ATOM   1340  CD2 PHE A 184      -3.952  31.982 -38.066  0.00  0.00           C
ATOM   1341  CE1 PHE A 184      -6.013  32.847 -36.396  0.00  0.00           C
ATOM   1342  CE2 PHE A 184      -4.541  33.302 -38.177  0.00  0.00           C
ATOM   1343  CZ  PHE A 184      -5.573  33.749 -37.391  0.00  0.00           C
ATOM   1344  N   THR A 185      -5.536  27.723 -35.418  0.00  0.00           N
ATOM   1345  CA  THR A 185      -6.616  27.517 -34.390  0.00  0.00           C
ATOM   1346  C   THR A 185      -6.208  28.199 -33.022  0.00  0.00           C
ATOM   1347  O   THR A 185      -5.227  27.820 -32.363  0.00  0.00           O
ATOM   1348  CB  THR A 185      -6.820  25.988 -34.353  0.00  0.00           C
ATOM   1349  CG2 THR A 185      -7.916  25.463 -33.480  0.00  0.00           C
ATOM   1350  OG1 THR A 185      -7.086  25.480 -35.666  0.00  0.00           O
ATOM   1351  N   ASP A 186      -7.014  29.167 -32.724  0.00  0.00           N
ATOM   1352  CA  ASP A 186      -6.859  30.132 -31.638  0.00  0.00           C
ATOM   1353  C   ASP A 186      -8.184  30.788 -31.347  0.00  0.00           C
ATOM   1354  O   ASP A 186      -8.686  31.550 -32.135  0.00  0.00           O
ATOM   1355  CB  ASP A 186      -5.821  31.182 -32.031  0.00  0.00           C
ATOM   1356  CG  ASP A 186      -5.777  32.403 -31.083  0.00  0.00           C
ATOM   1357  OD1 ASP A 186      -5.440  32.268 -29.891  0.00  0.00           O
ATOM   1358  OD2 ASP A 186      -6.250  33.439 -31.515  0.00  0.00           O
ATOM   1359  N   ASN A 187      -8.797  30.516 -30.208  0.00  0.00           N
ATOM   1360  CA  ASN A 187     -10.087  31.041 -29.821  0.00  0.00           C
ATOM   1361  C   ASN A 187     -10.154  31.229 -28.315  0.00  0.00           C
ATOM   1362  O   ASN A 187     -10.021  30.309 -27.510  0.00  0.00           O
ATOM   1363  CB  ASN A 187     -11.182  30.111 -30.335  0.00  0.00           C
ATOM   1364  CG  ASN A 187     -11.232  28.761 -29.657  0.00  0.00           C
ATOM   1365  ND2 ASN A 187     -12.337  28.430 -28.957  0.00  0.00           N
ATOM   1366  OD1 ASN A 187     -10.290  27.951 -29.651  0.00  0.00           O
ATOM   1367  N   SER A 188     -10.641  32.379 -27.912  0.00  0.00           N
ATOM   1368  CA  SER A 188     -10.995  32.644 -26.482  0.00  0.00           C
ATOM   1369  C   SER A 188     -12.535  32.315 -26.229  0.00  0.00           C
ATOM   1370  O   SER A 188     -12.763  31.856 -25.121  0.00  0.00           O
ATOM   1371  CB  SER A 188     -10.931  34.164 -26.201  0.00  0.00           C
ATOM   1372  OG  SER A 188     -11.783  35.069 -26.967  0.00  0.00           O
ATOM   1373  N   SER A 189     -13.566  32.417 -27.110  0.00  0.00           N
ATOM   1374  CA  SER A 189     -14.905  32.082 -26.880  0.00  0.00           C
ATOM   1375  C   SER A 189     -15.035  30.559 -26.872  0.00  0.00           C
ATOM   1376  O   SER A 189     -14.796  29.908 -27.906  0.00  0.00           O
ATOM   1377  CB  SER A 189     -15.971  32.699 -27.755  0.00  0.00           C
ATOM   1378  OG  SER A 189     -15.899  34.164 -27.551  0.00  0.00           O
ATOM   1379  N   PRO A 190     -15.589  29.983 -25.795  0.00  0.00           N
ATOM   1380  CA  PRO A 190     -15.927  28.538 -25.739  0.00  0.00           C
ATOM   1381  C   PRO A 190     -17.092  28.170 -26.622  0.00  0.00           C
ATOM   1382  O   PRO A 190     -18.150  28.870 -26.649  0.00  0.00           O
ATOM   1383  CB  PRO A 190     -16.091  28.311 -24.154  0.00  0.00           C
ATOM   1384  CG  PRO A 190     -16.561  29.609 -23.647  0.00  0.00           C
ATOM   1385  CD  PRO A 190     -15.969  30.656 -24.543  0.00  0.00           C
ATOM   1386  N   PRO A 191     -16.964  26.973 -27.315  0.00  0.00           N
ATOM   1387  CA  PRO A 191     -18.057  26.425 -28.194  0.00  0.00           C
ATOM   1388  C   PRO A 191     -19.309  26.054 -27.467  0.00  0.00           C
ATOM   1389  O   PRO A 191     -19.447  26.040 -26.248  0.00  0.00           O
ATOM   1390  CB  PRO A 191     -17.352  25.165 -28.901  0.00  0.00           C
ATOM   1391  CG  PRO A 191     -16.369  24.709 -27.820  0.00  0.00           C
ATOM   1392  CD  PRO A 191     -15.935  25.970 -27.193  0.00  0.00           C
ATOM   1393  N   ALA A 192     -20.336  25.866 -28.316  0.00  0.00           N
ATOM   1394  CA  ALA A 192     -21.747  25.636 -27.943  0.00  0.00           C
ATOM   1395  C   ALA A 192     -22.109  24.143 -28.171  0.00  0.00           C
ATOM   1396  O   ALA A 192     -21.459  23.438 -28.927  0.00  0.00           O
ATOM   1397  CB  ALA A 192     -22.601  26.554 -28.837  0.00  0.00           C
ATOM   1398  N   VAL A 193     -23.196  23.764 -27.500  0.00  0.00           N
ATOM   1399  CA  VAL A 193     -23.532  22.427 -27.245  0.00  0.00           C
ATOM   1400  C   VAL A 193     -24.615  21.881 -28.286  0.00  0.00           C
ATOM   1401  O   VAL A 193     -25.708  22.417 -28.397  0.00  0.00           O
ATOM   1402  CB  VAL A 193     -24.057  22.302 -25.798  0.00  0.00           C
ATOM   1403  CG1 VAL A 193     -24.073  20.796 -25.364  0.00  0.00           C
ATOM   1404  CG2 VAL A 193     -23.191  23.095 -24.788  0.00  0.00           C
ATOM   1405  N   PRO A 194     -24.334  20.762 -28.968  0.00  0.00           N
ATOM   1406  CA  PRO A 194     -25.290  20.229 -29.949  0.00  0.00           C
ATOM   1407  C   PRO A 194     -26.427  19.509 -29.276  0.00  0.00           C
ATOM   1408  O   PRO A 194     -26.462  19.133 -28.068  0.00  0.00           O
ATOM   1409  CB  PRO A 194     -24.497  19.305 -30.863  0.00  0.00           C
ATOM   1410  CG  PRO A 194     -23.118  19.819 -30.733  0.00  0.00           C
ATOM   1411  CD  PRO A 194     -22.999  20.187 -29.231  0.00  0.00           C
ATOM   1412  N   GLN A 195     -27.392  19.223 -30.138  0.00  0.00           N
ATOM   1413  CA  GLN A 195     -28.454  18.268 -29.887  0.00  0.00           C
ATOM   1414  C   GLN A 195     -27.929  16.799 -29.979  0.00  0.00           C
ATOM   1415  O   GLN A 195     -28.468  15.980 -29.214  0.00  0.00           O
ATOM   1416  CB  GLN A 195     -29.531  18.552 -30.924  0.00  0.00           C
ATOM   1417  CG  GLN A 195     -30.292  19.936 -30.703  0.00  0.00           C
ATOM   1418  CD  GLN A 195     -30.870  20.102 -29.300  0.00  0.00           C
ATOM   1419  NE2 GLN A 195     -32.078  19.585 -29.147  0.00  0.00           N
ATOM   1420  OE1 GLN A 195     -30.264  20.601 -28.391  0.00  0.00           O
ATOM   1421  N   SER A 196     -26.996  16.542 -30.874  0.00  0.00           N
ATOM   1422  CA  SER A 196     -26.536  15.277 -31.407  0.00  0.00           C
ATOM   1423  C   SER A 196     -25.018  15.065 -31.121  0.00  0.00           C
ATOM   1424  O   SER A 196     -24.717  14.419 -30.097  0.00  0.00           O
ATOM   1425  CB  SER A 196     -26.852  15.249 -32.890  0.00  0.00           C
ATOM   1426  OG  SER A 196     -28.232  14.993 -33.096  0.00  0.00           O
ATOM   1427  N   PHE A 197     -24.071  15.491 -31.957  0.00  0.00           N
ATOM   1428  CA  PHE A 197     -22.617  15.226 -31.758  0.00  0.00           C
ATOM   1429  C   PHE A 197     -21.741  16.311 -32.456  0.00  0.00           C
ATOM   1430  O   PHE A 197     -22.120  16.730 -33.527  0.00  0.00           O
ATOM   1431  CB  PHE A 197     -22.293  13.794 -32.267  0.00  0.00           C
ATOM   1432  CG  PHE A 197     -20.878  13.303 -32.082  0.00  0.00           C
ATOM   1433  CD1 PHE A 197     -20.202  13.448 -30.849  0.00  0.00           C
ATOM   1434  CD2 PHE A 197     -20.130  12.841 -33.176  0.00  0.00           C
ATOM   1435  CE1 PHE A 197     -18.819  13.261 -30.748  0.00  0.00           C
ATOM   1436  CE2 PHE A 197     -18.791  12.614 -33.125  0.00  0.00           C
ATOM   1437  CZ  PHE A 197     -18.090  12.931 -31.933  0.00  0.00           C
ATOM   1438  N   GLN A 198     -20.525  16.635 -31.918  0.00  0.00           N
ATOM   1439  CA  GLN A 198     -19.501  17.599 -32.356  0.00  0.00           C
ATOM   1440  C   GLN A 198     -18.308  17.734 -31.431  0.00  0.00           C
ATOM   1441  O   GLN A 198     -18.318  17.639 -30.186  0.00  0.00           O
ATOM   1442  CB  GLN A 198     -20.200  18.959 -32.443  0.00  0.00           C
ATOM   1443  CG  GLN A 198     -19.379  19.961 -33.243  0.00  0.00           C
ATOM   1444  CD  GLN A 198     -20.089  21.315 -33.323  0.00  0.00           C
ATOM   1445  NE2 GLN A 198     -19.447  22.265 -33.963  0.00  0.00           N
ATOM   1446  OE1 GLN A 198     -21.255  21.496 -33.042  0.00  0.00           O
ATOM   1447  N   VAL A 199     -17.188  17.808 -32.123  0.00  0.00           N
ATOM   1448  CA  VAL A 199     -15.836  18.016 -31.566  0.00  0.00           C
ATOM   1449  C   VAL A 199     -15.538  19.452 -31.829  0.00  0.00           C
ATOM   1450  O   VAL A 199     -15.888  20.015 -32.868  0.00  0.00           O
ATOM   1451  CB  VAL A 199     -14.865  17.178 -32.359  0.00  0.00           C
ATOM   1452  CG1 VAL A 199     -13.386  17.422 -31.972  0.00  0.00           C
ATOM   1453  CG2 VAL A 199     -15.091  15.686 -32.221  0.00  0.00           C
ATOM   1454  N   ALA A 200     -14.728  20.153 -30.994  0.00  0.00           N
ATOM   1455  CA  ALA A 200     -14.341  21.548 -31.178  0.00  0.00           C
ATOM   1456  C   ALA A 200     -13.231  21.928 -30.176  0.00  0.00           C
ATOM   1457  O   ALA A 200     -12.640  21.064 -29.527  0.00  0.00           O
ATOM   1458  CB  ALA A 200     -15.623  22.342 -30.709  0.00  0.00           C
ATOM   1459  N   HIS A 201     -12.881  23.243 -30.230  0.00  0.00           N
ATOM   1460  CA  HIS A 201     -11.605  23.688 -29.737  0.00  0.00           C
ATOM   1461  C   HIS A 201     -11.646  24.807 -28.686  0.00  0.00           C
ATOM   1462  O   HIS A 201     -12.660  25.473 -28.469  0.00  0.00           O
ATOM   1463  CB  HIS A 201     -10.850  24.209 -30.987  0.00  0.00           C
ATOM   1464  CG  HIS A 201     -10.299  23.079 -31.940  0.00  0.00           C
ATOM   1465  CD2 HIS A 201      -9.326  22.248 -31.547  0.00  0.00           C
ATOM   1466  ND1 HIS A 201     -10.845  22.670 -33.170  0.00  0.00           N
ATOM   1467  CE1 HIS A 201     -10.205  21.522 -33.468  0.00  0.00           C
ATOM   1468  NE2 HIS A 201      -9.151  21.307 -32.553  0.00  0.00           N
ATOM   1469  N   LEU A 202     -10.543  24.934 -27.989  0.00  0.00           N
ATOM   1470  CA  LEU A 202     -10.373  25.868 -26.851  0.00  0.00           C
ATOM   1471  C   LEU A 202      -8.886  26.215 -26.678  0.00  0.00           C
ATOM   1472  O   LEU A 202      -8.137  25.926 -25.689  0.00  0.00           O
ATOM   1473  CB  LEU A 202     -11.167  25.273 -25.606  0.00  0.00           C
ATOM   1474  CG  LEU A 202     -11.432  26.306 -24.561  0.00  0.00           C
ATOM   1475  CD1 LEU A 202     -12.560  27.311 -24.928  0.00  0.00           C
ATOM   1476  CD2 LEU A 202     -11.748  25.588 -23.240  0.00  0.00           C
ATOM   1477  N   HIS A 203      -8.309  26.847 -27.710  0.00  0.00           N
ATOM   1478  CA  HIS A 203      -6.905  27.072 -27.893  0.00  0.00           C
ATOM   1479  C   HIS A 203      -6.416  28.491 -27.436  0.00  0.00           C
ATOM   1480  O   HIS A 203      -5.192  28.697 -27.426  0.00  0.00           O
ATOM   1481  CB  HIS A 203      -6.659  26.673 -29.353  0.00  0.00           C
ATOM   1482  CG  HIS A 203      -6.350  25.205 -29.695  0.00  0.00           C
ATOM   1483  CD2 HIS A 203      -5.668  24.707 -30.785  0.00  0.00           C
ATOM   1484  ND1 HIS A 203      -6.564  24.068 -28.810  0.00  0.00           N
ATOM   1485  CE1 HIS A 203      -6.150  22.999 -29.399  0.00  0.00           C
ATOM   1486  NE2 HIS A 203      -5.526  23.333 -30.593  0.00  0.00           N
ATOM   1487  N   ALA A 204      -7.160  29.443 -26.805  0.00  0.00           N
ATOM   1488  CA  ALA A 204      -6.671  30.778 -26.345  0.00  0.00           C
ATOM   1489  C   ALA A 204      -5.483  30.720 -25.303  0.00  0.00           C
ATOM   1490  O   ALA A 204      -5.406  29.679 -24.624  0.00  0.00           O
ATOM   1491  CB  ALA A 204      -7.814  31.680 -25.818  0.00  0.00           C
ATOM   1492  N   PRO A 205      -4.624  31.762 -25.114  0.00  0.00           N
ATOM   1493  CA  PRO A 205      -3.556  31.702 -24.089  0.00  0.00           C
ATOM   1494  C   PRO A 205      -3.981  31.687 -22.619  0.00  0.00           C
ATOM   1495  O   PRO A 205      -5.148  31.864 -22.343  0.00  0.00           O
ATOM   1496  CB  PRO A 205      -2.707  32.903 -24.417  0.00  0.00           C
ATOM   1497  CG  PRO A 205      -2.928  33.093 -25.924  0.00  0.00           C
ATOM   1498  CD  PRO A 205      -4.440  32.837 -26.044  0.00  0.00           C
ATOM   1499  N   THR A 206      -2.998  31.577 -21.742  0.00  0.00           N
ATOM   1500  CA  THR A 206      -3.037  31.609 -20.232  0.00  0.00           C
ATOM   1501  C   THR A 206      -4.057  32.573 -19.779  0.00  0.00           C
ATOM   1502  O   THR A 206      -3.968  33.713 -20.050  0.00  0.00           O
ATOM   1503  CB  THR A 206      -1.674  31.941 -19.590  0.00  0.00           C
ATOM   1504  CG2 THR A 206      -1.845  31.980 -18.032  0.00  0.00           C
ATOM   1505  OG1 THR A 206      -0.760  30.979 -19.963  0.00  0.00           O
ATOM   1506  N   GLY A 207      -5.119  32.045 -19.081  0.00  0.00           N
ATOM   1507  CA  GLY A 207      -6.231  32.897 -18.511  0.00  0.00           C
ATOM   1508  C   GLY A 207      -7.563  32.542 -19.153  0.00  0.00           C
ATOM   1509  O   GLY A 207      -8.545  33.175 -18.898  0.00  0.00           O
ATOM   1510  N   SER A 208      -7.641  31.358 -19.810  0.00  0.00           N
ATOM   1511  CA  SER A 208      -8.847  31.024 -20.535  0.00  0.00           C
ATOM   1512  C   SER A 208     -10.012  30.420 -19.593  0.00  0.00           C
ATOM   1513  O   SER A 208     -11.200  30.440 -19.890  0.00  0.00           O
ATOM   1514  CB  SER A 208      -8.553  30.084 -21.749  0.00  0.00           C
ATOM   1515  OG  SER A 208      -7.712  29.019 -21.418  0.00  0.00           O
ATOM   1516  N   GLY A 209      -9.642  29.840 -18.472  0.00  0.00           N
ATOM   1517  CA  GLY A 209     -10.551  29.152 -17.531  0.00  0.00           C
ATOM   1518  C   GLY A 209     -10.953  27.753 -17.931  0.00  0.00           C
ATOM   1519  O   GLY A 209     -11.984  27.328 -17.358  0.00  0.00           O
ATOM   1520  N   LYS A 210     -10.279  27.069 -18.809  0.00  0.00           N
ATOM   1521  CA  LYS A 210     -10.661  25.851 -19.506  0.00  0.00           C
ATOM   1522  C   LYS A 210     -11.119  24.702 -18.552  0.00  0.00           C
ATOM   1523  O   LYS A 210     -12.037  23.961 -18.827  0.00  0.00           O
ATOM   1524  CB  LYS A 210      -9.439  25.437 -20.450  0.00  0.00           C
ATOM   1525  CG  LYS A 210      -7.974  25.341 -19.777  0.00  0.00           C
ATOM   1526  CD  LYS A 210      -6.886  25.028 -20.751  0.00  0.00           C
ATOM   1527  CE  LYS A 210      -5.410  25.128 -20.340  0.00  0.00           C
ATOM   1528  NZ  LYS A 210      -5.011  24.253 -19.202  0.00  0.00           N
ATOM   1529  N   SER A 211     -10.417  24.596 -17.408  0.00  0.00           N
ATOM   1530  CA  SER A 211     -10.607  23.552 -16.376  0.00  0.00           C
ATOM   1531  C   SER A 211     -11.707  23.922 -15.306  0.00  0.00           C
ATOM   1532  O   SER A 211     -12.187  23.036 -14.666  0.00  0.00           O
ATOM   1533  CB  SER A 211      -9.313  23.194 -15.591  0.00  0.00           C
ATOM   1534  OG  SER A 211      -8.279  22.749 -16.477  0.00  0.00           O
ATOM   1535  N   THR A 212     -12.087  25.206 -15.116  0.00  0.00           N
ATOM   1536  CA  THR A 212     -12.989  25.743 -14.080  0.00  0.00           C
ATOM   1537  C   THR A 212     -14.028  26.607 -14.685  0.00  0.00           C
ATOM   1538  O   THR A 212     -15.163  26.160 -14.784  0.00  0.00           O
ATOM   1539  CB  THR A 212     -12.091  26.567 -13.069  0.00  0.00           C
ATOM   1540  CG2 THR A 212     -11.303  25.637 -12.218  0.00  0.00           C
ATOM   1541  OG1 THR A 212     -11.207  27.322 -13.782  0.00  0.00           O
ATOM   1542  N   LYS A 213     -13.685  27.747 -15.212  0.00  0.00           N
ATOM   1543  CA  LYS A 213     -14.747  28.645 -15.691  0.00  0.00           C
ATOM   1544  C   LYS A 213     -15.663  28.221 -16.838  0.00  0.00           C
ATOM   1545  O   LYS A 213     -16.805  28.622 -16.952  0.00  0.00           O
ATOM   1546  CB  LYS A 213     -14.124  30.033 -15.973  0.00  0.00           C
ATOM   1547  CG  LYS A 213     -15.136  31.187 -16.022  0.00  0.00           C
ATOM   1548  CD  LYS A 213     -14.536  32.666 -16.127  0.00  0.00           C
ATOM   1549  CE  LYS A 213     -15.650  33.644 -15.632  0.00  0.00           C
ATOM   1550  NZ  LYS A 213     -15.057  34.999 -15.489  0.00  0.00           N
ATOM   1551  N   VAL A 214     -15.102  27.418 -17.725  0.00  0.00           N
ATOM   1552  CA  VAL A 214     -15.854  26.728 -18.807  0.00  0.00           C
ATOM   1553  C   VAL A 214     -16.794  25.616 -18.271  0.00  0.00           C
ATOM   1554  O   VAL A 214     -17.917  25.713 -18.750  0.00  0.00           O
ATOM   1555  CB  VAL A 214     -15.059  26.075 -19.950  0.00  0.00           C
ATOM   1556  CG1 VAL A 214     -15.867  25.287 -21.055  0.00  0.00           C
ATOM   1557  CG2 VAL A 214     -14.359  27.213 -20.733  0.00  0.00           C
ATOM   1558  N   PRO A 215     -16.308  24.617 -17.510  0.00  0.00           N
ATOM   1559  CA  PRO A 215     -17.163  23.687 -16.671  0.00  0.00           C
ATOM   1560  C   PRO A 215     -18.225  24.360 -15.875  0.00  0.00           C
ATOM   1561  O   PRO A 215     -19.347  23.880 -15.913  0.00  0.00           O
ATOM   1562  CB  PRO A 215     -16.331  22.698 -15.934  0.00  0.00           C
ATOM   1563  CG  PRO A 215     -14.939  23.198 -16.165  0.00  0.00           C
ATOM   1564  CD  PRO A 215     -14.910  24.272 -17.309  0.00  0.00           C
ATOM   1565  N   ALA A 216     -17.860  25.487 -15.195  0.00  0.00           N
ATOM   1566  CA  ALA A 216     -18.696  26.205 -14.242  0.00  0.00           C
ATOM   1567  C   ALA A 216     -19.799  26.885 -15.034  0.00  0.00           C
ATOM   1568  O   ALA A 216     -20.927  27.020 -14.501  0.00  0.00           O
ATOM   1569  CB  ALA A 216     -17.814  27.163 -13.392  0.00  0.00           C
ATOM   1570  N   ALA A 217     -19.634  27.327 -16.260  0.00  0.00           N
ATOM   1571  CA  ALA A 217     -20.703  27.820 -17.214  0.00  0.00           C
ATOM   1572  C   ALA A 217     -21.755  26.801 -17.641  0.00  0.00           C
ATOM   1573  O   ALA A 217     -22.944  27.006 -17.419  0.00  0.00           O
ATOM   1574  CB  ALA A 217     -20.033  28.376 -18.463  0.00  0.00           C
ATOM   1575  N   TYR A 218     -21.222  25.687 -18.206  0.00  0.00           N
ATOM   1576  CA  TYR A 218     -22.035  24.538 -18.622  0.00  0.00           C
ATOM   1577  C   TYR A 218     -22.830  23.852 -17.533  0.00  0.00           C
ATOM   1578  O   TYR A 218     -24.077  23.848 -17.661  0.00  0.00           O
ATOM   1579  CB  TYR A 218     -21.040  23.475 -19.191  0.00  0.00           C
ATOM   1580  CG  TYR A 218     -20.412  23.761 -20.565  0.00  0.00           C
ATOM   1581  CD1 TYR A 218     -21.043  24.454 -21.598  0.00  0.00           C
ATOM   1582  CD2 TYR A 218     -19.112  23.294 -20.738  0.00  0.00           C
ATOM   1583  CE1 TYR A 218     -20.428  24.733 -22.833  0.00  0.00           C
ATOM   1584  CE2 TYR A 218     -18.400  23.613 -21.900  0.00  0.00           C
ATOM   1585  CZ  TYR A 218     -19.067  24.274 -22.977  0.00  0.00           C
ATOM   1586  OH  TYR A 218     -18.391  24.599 -24.142  0.00  0.00           O
ATOM   1587  N   ALA A 219     -22.183  23.601 -16.362  0.00  0.00           N
ATOM   1588  CA  ALA A 219     -22.852  23.325 -15.050  0.00  0.00           C
ATOM   1589  C   ALA A 219     -24.041  24.271 -14.717  0.00  0.00           C
ATOM   1590  O   ALA A 219     -25.124  23.781 -14.270  0.00  0.00           O
ATOM   1591  CB  ALA A 219     -21.625  23.327 -14.070  0.00  0.00           C
ATOM   1592  N   ALA A 220     -23.818  25.612 -14.893  0.00  0.00           N
ATOM   1593  CA  ALA A 220     -24.853  26.650 -14.546  0.00  0.00           C
ATOM   1594  C   ALA A 220     -26.001  26.730 -15.603  0.00  0.00           C
ATOM   1595  O   ALA A 220     -27.046  27.370 -15.348  0.00  0.00           O
ATOM   1596  CB  ALA A 220     -24.228  28.064 -14.508  0.00  0.00           C
ATOM   1597  N   GLN A 221     -25.817  26.222 -16.852  0.00  0.00           N
ATOM   1598  CA  GLN A 221     -26.743  25.892 -17.895  0.00  0.00           C
ATOM   1599  C   GLN A 221     -27.612  24.620 -17.712  0.00  0.00           C
ATOM   1600  O   GLN A 221     -28.621  24.406 -18.354  0.00  0.00           O
ATOM   1601  CB  GLN A 221     -26.163  25.990 -19.364  0.00  0.00           C
ATOM   1602  CG  GLN A 221     -25.530  27.413 -19.674  0.00  0.00           C
ATOM   1603  CD  GLN A 221     -25.050  27.654 -21.137  0.00  0.00           C
ATOM   1604  NE2 GLN A 221     -24.647  28.925 -21.360  0.00  0.00           N
ATOM   1605  OE1 GLN A 221     -25.265  26.910 -22.085  0.00  0.00           O
ATOM   1606  N   GLY A 222     -27.100  23.688 -16.877  0.00  0.00           N
ATOM   1607  CA  GLY A 222     -27.698  22.354 -16.581  0.00  0.00           C
ATOM   1608  C   GLY A 222     -27.101  21.113 -17.236  0.00  0.00           C
ATOM   1609  O   GLY A 222     -27.388  20.009 -16.918  0.00  0.00           O
ATOM   1610  N   TYR A 223     -26.176  21.369 -18.196  0.00  0.00           N
ATOM   1611  CA  TYR A 223     -25.371  20.301 -18.851  0.00  0.00           C
ATOM   1612  C   TYR A 223     -24.239  19.715 -17.923  0.00  0.00           C
ATOM   1613  O   TYR A 223     -23.651  20.470 -17.127  0.00  0.00           O
ATOM   1614  CB  TYR A 223     -24.705  20.856 -20.140  0.00  0.00           C
ATOM   1615  CG  TYR A 223     -25.584  21.447 -21.207  0.00  0.00           C
ATOM   1616  CD1 TYR A 223     -26.503  20.628 -21.933  0.00  0.00           C
ATOM   1617  CD2 TYR A 223     -25.659  22.839 -21.483  0.00  0.00           C
ATOM   1618  CE1 TYR A 223     -27.321  21.076 -22.996  0.00  0.00           C
ATOM   1619  CE2 TYR A 223     -26.547  23.357 -22.490  0.00  0.00           C
ATOM   1620  CZ  TYR A 223     -27.360  22.474 -23.297  0.00  0.00           C
ATOM   1621  OH  TYR A 223     -28.429  22.962 -24.082  0.00  0.00           O
ATOM   1622  N   LYS A 224     -24.050  18.417 -17.987  0.00  0.00           N
ATOM   1623  CA  LYS A 224     -23.073  17.742 -17.138  0.00  0.00           C
ATOM   1624  C   LYS A 224     -21.702  17.585 -17.856  0.00  0.00           C
ATOM   1625  O   LYS A 224     -21.700  17.177 -19.009  0.00  0.00           O
ATOM   1626  CB  LYS A 224     -23.661  16.464 -16.544  0.00  0.00           C
ATOM   1627  CG  LYS A 224     -24.803  16.765 -15.524  0.00  0.00           C
ATOM   1628  CD  LYS A 224     -24.851  15.775 -14.384  0.00  0.00           C
ATOM   1629  CE  LYS A 224     -25.208  14.342 -14.794  0.00  0.00           C
ATOM   1630  NZ  LYS A 224     -25.873  13.621 -13.687  0.00  0.00           N
ATOM   1631  N   VAL A 225     -20.610  17.760 -17.108  0.00  0.00           N
ATOM   1632  CA  VAL A 225     -19.253  17.946 -17.650  0.00  0.00           C
ATOM   1633  C   VAL A 225     -18.256  16.906 -17.021  0.00  0.00           C
ATOM   1634  O   VAL A 225     -18.137  16.876 -15.776  0.00  0.00           O
ATOM   1635  CB  VAL A 225     -18.673  19.419 -17.492  0.00  0.00           C
ATOM   1636  CG1 VAL A 225     -17.464  19.648 -18.434  0.00  0.00           C
ATOM   1637  CG2 VAL A 225     -19.784  20.337 -17.991  0.00  0.00           C
ATOM   1638  N   LEU A 226     -17.645  16.087 -17.847  0.00  0.00           N
ATOM   1639  CA  LEU A 226     -16.344  15.466 -17.534  0.00  0.00           C
ATOM   1640  C   LEU A 226     -15.144  16.253 -17.915  0.00  0.00           C
ATOM   1641  O   LEU A 226     -15.039  16.610 -19.085  0.00  0.00           O
ATOM   1642  CB  LEU A 226     -16.231  14.068 -18.186  0.00  0.00           C
ATOM   1643  CG  LEU A 226     -14.953  13.235 -18.131  0.00  0.00           C
ATOM   1644  CD1 LEU A 226     -14.571  12.938 -16.677  0.00  0.00           C
ATOM   1645  CD2 LEU A 226     -14.975  11.959 -18.884  0.00  0.00           C
ATOM   1646  N   VAL A 227     -14.241  16.585 -16.973  0.00  0.00           N
ATOM   1647  CA  VAL A 227     -12.904  17.206 -17.286  0.00  0.00           C
ATOM   1648  C   VAL A 227     -11.868  16.040 -17.231  0.00  0.00           C
ATOM   1649  O   VAL A 227     -11.753  15.385 -16.201  0.00  0.00           O
ATOM   1650  CB  VAL A 227     -12.564  18.358 -16.358  0.00  0.00           C
ATOM   1651  CG1 VAL A 227     -11.239  19.036 -16.645  0.00  0.00           C
ATOM   1652  CG2 VAL A 227     -13.765  19.378 -16.326  0.00  0.00           C
ATOM   1653  N   LEU A 228     -11.003  15.960 -18.234  0.00  0.00           N
ATOM   1654  CA  LEU A 228      -9.773  15.222 -18.203  0.00  0.00           C
ATOM   1655  C   LEU A 228      -8.532  16.165 -17.999  0.00  0.00           C
ATOM   1656  O   LEU A 228      -8.607  17.337 -18.230  0.00  0.00           O
ATOM   1657  CB  LEU A 228      -9.706  14.389 -19.477  0.00  0.00           C
ATOM   1658  CG  LEU A 228     -10.884  13.316 -19.541  0.00  0.00           C
ATOM   1659  CD1 LEU A 228     -10.857  12.725 -20.897  0.00  0.00           C
ATOM   1660  CD2 LEU A 228     -10.714  12.096 -18.592  0.00  0.00           C
ATOM   1661  N   ASN A 229      -7.402  15.675 -17.539  0.00  0.00           N
ATOM   1662  CA  ASN A 229      -6.169  16.399 -17.421  0.00  0.00           C
ATOM   1663  C   ASN A 229      -5.041  15.300 -17.282  0.00  0.00           C
ATOM   1664  O   ASN A 229      -5.350  14.287 -16.730  0.00  0.00           O
ATOM   1665  CB  ASN A 229      -6.305  17.310 -16.175  0.00  0.00           C
ATOM   1666  CG  ASN A 229      -5.098  18.243 -16.003  0.00  0.00           C
ATOM   1667  ND2 ASN A 229      -5.301  19.448 -16.302  0.00  0.00           N
ATOM   1668  OD1 ASN A 229      -4.010  17.807 -15.497  0.00  0.00           O
ATOM   1669  N   PRO A 230      -3.818  15.495 -17.711  0.00  0.00           N
ATOM   1670  CA  PRO A 230      -2.628  14.673 -17.402  0.00  0.00           C
ATOM   1671  C   PRO A 230      -2.351  14.468 -15.880  0.00  0.00           C
ATOM   1672  O   PRO A 230      -1.889  13.417 -15.441  0.00  0.00           O
ATOM   1673  CB  PRO A 230      -1.435  15.351 -18.153  0.00  0.00           C
ATOM   1674  CG  PRO A 230      -2.117  16.033 -19.307  0.00  0.00           C
ATOM   1675  CD  PRO A 230      -3.359  16.561 -18.585  0.00  0.00           C
ATOM   1676  N   SER A 231      -2.755  15.410 -15.049  0.00  0.00           N
ATOM   1677  CA  SER A 231      -2.202  15.534 -13.682  0.00  0.00           C
ATOM   1678  C   SER A 231      -3.277  15.320 -12.600  0.00  0.00           C
ATOM   1679  O   SER A 231      -4.471  15.611 -12.688  0.00  0.00           O
ATOM   1680  CB  SER A 231      -1.472  16.863 -13.587  0.00  0.00           C
ATOM   1681  OG  SER A 231      -1.093  17.116 -12.227  0.00  0.00           O
ATOM   1682  N   VAL A 232      -2.842  14.654 -11.551  0.00  0.00           N
ATOM   1683  CA  VAL A 232      -3.458  14.461 -10.240  0.00  0.00           C
ATOM   1684  C   VAL A 232      -3.175  15.651  -9.316  0.00  0.00           C
ATOM   1685  O   VAL A 232      -4.063  16.009  -8.510  0.00  0.00           O
ATOM   1686  CB  VAL A 232      -2.984  13.159  -9.454  0.00  0.00           C
ATOM   1687  CG1 VAL A 232      -3.628  12.983  -8.094  0.00  0.00           C
ATOM   1688  CG2 VAL A 232      -3.268  11.953 -10.308  0.00  0.00           C
ATOM   1689  N   ALA A 233      -1.961  16.223  -9.377  0.00  0.00           N
ATOM   1690  CA  ALA A 233      -1.675  17.385  -8.521  0.00  0.00           C
ATOM   1691  C   ALA A 233      -2.558  18.500  -9.139  0.00  0.00           C
ATOM   1692  O   ALA A 233      -3.103  19.242  -8.322  0.00  0.00           O
ATOM   1693  CB  ALA A 233      -0.235  17.851  -8.732  0.00  0.00           C
ATOM   1694  N   ALA A 234      -2.787  18.608 -10.461  0.00  0.00           N
ATOM   1695  CA  ALA A 234      -3.765  19.499 -11.068  0.00  0.00           C
ATOM   1696  C   ALA A 234      -5.160  19.186 -10.535  0.00  0.00           C
ATOM   1697  O   ALA A 234      -5.721  20.067  -9.825  0.00  0.00           O
ATOM   1698  CB  ALA A 234      -3.611  19.466 -12.610  0.00  0.00           C
ATOM   1699  N   THR A 235      -5.650  17.976 -10.823  0.00  0.00           N
ATOM   1700  CA  THR A 235      -7.051  17.487 -10.551  0.00  0.00           C
ATOM   1701  C   THR A 235      -7.564  17.573  -9.101  0.00  0.00           C
ATOM   1702  O   THR A 235      -8.671  17.954  -8.813  0.00  0.00           O
ATOM   1703  CB  THR A 235      -7.120  15.980 -10.979  0.00  0.00           C
ATOM   1704  CG2 THR A 235      -8.350  15.223 -10.623  0.00  0.00           C
ATOM   1705  OG1 THR A 235      -7.152  15.946 -12.419  0.00  0.00           O
ATOM   1706  N   LEU A 236      -6.698  17.349  -8.105  0.00  0.00           N
ATOM   1707  CA  LEU A 236      -6.956  17.554  -6.683  0.00  0.00           C
ATOM   1708  C   LEU A 236      -7.072  19.029  -6.333  0.00  0.00           C
ATOM   1709  O   LEU A 236      -7.793  19.332  -5.355  0.00  0.00           O
ATOM   1710  CB  LEU A 236      -6.024  16.712  -5.820  0.00  0.00           C
ATOM   1711  CG  LEU A 236      -6.040  15.199  -6.052  0.00  0.00           C
ATOM   1712  CD1 LEU A 236      -5.045  14.542  -5.128  0.00  0.00           C
ATOM   1713  CD2 LEU A 236      -7.398  14.512  -5.779  0.00  0.00           C
ATOM   1714  N   GLY A 237      -6.386  20.009  -6.965  0.00  0.00           N
ATOM   1715  CA  GLY A 237      -6.466  21.448  -6.662  0.00  0.00           C
ATOM   1716  C   GLY A 237      -7.686  22.070  -7.359  0.00  0.00           C
ATOM   1717  O   GLY A 237      -8.325  22.936  -6.840  0.00  0.00           O
ATOM   1718  N   PHE A 238      -8.046  21.595  -8.545  0.00  0.00           N
ATOM   1719  CA  PHE A 238      -9.356  21.898  -9.176  0.00  0.00           C
ATOM   1720  C   PHE A 238     -10.478  21.440  -8.260  0.00  0.00           C
ATOM   1721  O   PHE A 238     -11.410  22.245  -8.157  0.00  0.00           O
ATOM   1722  CB  PHE A 238      -9.368  21.134 -10.505  0.00  0.00           C
ATOM   1723  CG  PHE A 238      -8.505  21.756 -11.662  0.00  0.00           C
ATOM   1724  CD1 PHE A 238      -8.013  23.103 -11.691  0.00  0.00           C
ATOM   1725  CD2 PHE A 238      -8.031  20.901 -12.701  0.00  0.00           C
ATOM   1726  CE1 PHE A 238      -7.116  23.568 -12.692  0.00  0.00           C
ATOM   1727  CE2 PHE A 238      -7.177  21.400 -13.697  0.00  0.00           C
ATOM   1728  CZ  PHE A 238      -6.793  22.723 -13.728  0.00  0.00           C
ATOM   1729  N   GLY A 239     -10.372  20.298  -7.602  0.00  0.00           N
ATOM   1730  CA  GLY A 239     -11.300  19.897  -6.522  0.00  0.00           C
ATOM   1731  C   GLY A 239     -11.539  21.038  -5.491  0.00  0.00           C
ATOM   1732  O   GLY A 239     -12.663  21.428  -5.346  0.00  0.00           O
ATOM   1733  N   ALA A 240     -10.439  21.545  -4.941  0.00  0.00           N
ATOM   1734  CA  ALA A 240     -10.342  22.541  -3.882  0.00  0.00           C
ATOM   1735  C   ALA A 240     -10.819  23.941  -4.403  0.00  0.00           C
ATOM   1736  O   ALA A 240     -11.502  24.739  -3.773  0.00  0.00           O
ATOM   1737  CB  ALA A 240      -8.869  22.606  -3.420  0.00  0.00           C
ATOM   1738  N   TYR A 241     -10.466  24.276  -5.679  0.00  0.00           N
ATOM   1739  CA  TYR A 241     -11.069  25.439  -6.429  0.00  0.00           C
ATOM   1740  C   TYR A 241     -12.598  25.304  -6.497  0.00  0.00           C
ATOM   1741  O   TYR A 241     -13.271  26.068  -5.817  0.00  0.00           O
ATOM   1742  CB  TYR A 241     -10.473  25.641  -7.763  0.00  0.00           C
ATOM   1743  CG  TYR A 241     -10.705  27.023  -8.249  0.00  0.00           C
ATOM   1744  CD1 TYR A 241     -11.858  27.250  -8.991  0.00  0.00           C
ATOM   1745  CD2 TYR A 241      -9.844  28.048  -7.875  0.00  0.00           C
ATOM   1746  CE1 TYR A 241     -12.222  28.540  -9.470  0.00  0.00           C
ATOM   1747  CE2 TYR A 241     -10.149  29.342  -8.352  0.00  0.00           C
ATOM   1748  CZ  TYR A 241     -11.384  29.637  -9.057  0.00  0.00           C
ATOM   1749  OH  TYR A 241     -11.606  30.890  -9.472  0.00  0.00           O
ATOM   1750  N   MET A 242     -13.023  24.356  -7.257  0.00  0.00           N
ATOM   1751  CA  MET A 242     -14.417  24.172  -7.517  0.00  0.00           C
ATOM   1752  C   MET A 242     -15.263  23.879  -6.221  0.00  0.00           C
ATOM   1753  O   MET A 242     -16.352  24.473  -6.089  0.00  0.00           O
ATOM   1754  CB  MET A 242     -14.603  22.965  -8.383  0.00  0.00           C
ATOM   1755  CG  MET A 242     -14.030  23.214  -9.758  0.00  0.00           C
ATOM   1756  SD  MET A 242     -14.425  24.798 -10.626  0.00  0.00           S
ATOM   1757  CE  MET A 242     -15.846  24.269 -11.620  0.00  0.00           C
ATOM   1758  N   SER A 243     -14.710  23.333  -5.131  0.00  0.00           N
ATOM   1759  CA  SER A 243     -15.537  23.245  -3.882  0.00  0.00           C
ATOM   1760  C   SER A 243     -15.664  24.586  -3.118  0.00  0.00           C
ATOM   1761  O   SER A 243     -16.515  24.673  -2.228  0.00  0.00           O
ATOM   1762  CB  SER A 243     -14.918  22.163  -2.879  0.00  0.00           C
ATOM   1763  OG  SER A 243     -15.724  21.767  -1.890  0.00  0.00           O
ATOM   1764  N   LYS A 244     -14.899  25.613  -3.438  0.00  0.00           N
ATOM   1765  CA  LYS A 244     -14.960  26.998  -2.937  0.00  0.00           C
ATOM   1766  C   LYS A 244     -15.142  28.096  -3.974  0.00  0.00           C
ATOM   1767  O   LYS A 244     -15.018  29.255  -3.604  0.00  0.00           O
ATOM   1768  CB  LYS A 244     -13.706  27.125  -2.136  0.00  0.00           C
ATOM   1769  CG  LYS A 244     -13.792  26.298  -0.765  0.00  0.00           C
ATOM   1770  CD  LYS A 244     -12.428  26.310  -0.101  0.00  0.00           C
ATOM   1771  CE  LYS A 244     -12.427  25.635   1.316  0.00  0.00           C
ATOM   1772  NZ  LYS A 244     -11.778  26.448   2.344  0.00  0.00           N
ATOM   1773  N   ALA A 245     -15.563  27.774  -5.146  0.00  0.00           N
ATOM   1774  CA  ALA A 245     -15.745  28.679  -6.324  0.00  0.00           C
ATOM   1775  C   ALA A 245     -16.905  28.332  -7.272  0.00  0.00           C
ATOM   1776  O   ALA A 245     -16.951  28.807  -8.423  0.00  0.00           O
ATOM   1777  CB  ALA A 245     -14.449  28.775  -7.113  0.00  0.00           C
ATOM   1778  N   HIS A 246     -17.785  27.441  -6.792  0.00  0.00           N
ATOM   1779  CA  HIS A 246     -18.866  26.892  -7.561  0.00  0.00           C
ATOM   1780  C   HIS A 246     -20.193  26.590  -6.906  0.00  0.00           C
ATOM   1781  O   HIS A 246     -21.252  26.458  -7.562  0.00  0.00           O
ATOM   1782  CB  HIS A 246     -18.380  25.708  -8.380  0.00  0.00           C
ATOM   1783  CG  HIS A 246     -19.310  25.277  -9.476  0.00  0.00           C
ATOM   1784  CD2 HIS A 246     -19.956  26.106 -10.346  0.00  0.00           C
ATOM   1785  ND1 HIS A 246     -19.821  23.937  -9.550  0.00  0.00           N
ATOM   1786  CE1 HIS A 246     -20.727  24.053 -10.480  0.00  0.00           C
ATOM   1787  NE2 HIS A 246     -20.852  25.312 -10.908  0.00  0.00           N
ATOM   1788  N   GLY A 247     -20.231  26.641  -5.568  0.00  0.00           N
ATOM   1789  CA  GLY A 247     -21.543  26.417  -4.850  0.00  0.00           C
ATOM   1790  C   GLY A 247     -21.991  24.980  -4.656  0.00  0.00           C
ATOM   1791  O   GLY A 247     -23.189  24.891  -4.400  0.00  0.00           O
ATOM   1792  N   ILE A 248     -21.018  24.058  -4.734  0.00  0.00           N
ATOM   1793  CA  ILE A 248     -21.120  22.560  -4.702  0.00  0.00           C
ATOM   1794  C   ILE A 248     -19.771  21.816  -4.842  0.00  0.00           C
ATOM   1795  O   ILE A 248     -18.908  22.298  -5.600  0.00  0.00           O
ATOM   1796  CB  ILE A 248     -22.220  21.988  -5.664  0.00  0.00           C
ATOM   1797  CG1 ILE A 248     -22.163  20.468  -5.765  0.00  0.00           C
ATOM   1798  CG2 ILE A 248     -21.884  22.406  -7.120  0.00  0.00           C
ATOM   1799  CD1 ILE A 248     -22.469  19.536  -4.606  0.00  0.00           C
ATOM   1800  N   ASP A 249     -19.513  20.787  -4.078  0.00  0.00           N
ATOM   1801  CA  ASP A 249     -18.269  20.005  -3.965  0.00  0.00           C
ATOM   1802  C   ASP A 249     -18.162  18.941  -5.070  0.00  0.00           C
ATOM   1803  O   ASP A 249     -19.079  18.122  -5.227  0.00  0.00           O
ATOM   1804  CB  ASP A 249     -18.259  19.406  -2.636  0.00  0.00           C
ATOM   1805  CG  ASP A 249     -16.899  18.635  -2.451  0.00  0.00           C
ATOM   1806  OD1 ASP A 249     -16.917  17.385  -2.221  0.00  0.00           O
ATOM   1807  OD2 ASP A 249     -15.791  19.237  -2.469  0.00  0.00           O
ATOM   1808  N   PRO A 250     -17.180  18.928  -6.028  0.00  0.00           N
ATOM   1809  CA  PRO A 250     -17.345  18.080  -7.238  0.00  0.00           C
ATOM   1810  C   PRO A 250     -17.030  16.574  -6.993  0.00  0.00           C
ATOM   1811  O   PRO A 250     -16.380  16.218  -5.992  0.00  0.00           O
ATOM   1812  CB  PRO A 250     -16.268  18.544  -8.232  0.00  0.00           C
ATOM   1813  CG  PRO A 250     -15.170  19.193  -7.256  0.00  0.00           C
ATOM   1814  CD  PRO A 250     -15.990  19.751  -6.062  0.00  0.00           C
ATOM   1815  N   ASN A 251     -17.316  15.722  -8.019  0.00  0.00           N
ATOM   1816  CA  ASN A 251     -16.906  14.305  -8.205  0.00  0.00           C
ATOM   1817  C   ASN A 251     -15.499  14.259  -8.672  0.00  0.00           C
ATOM   1818  O   ASN A 251     -15.155  14.981  -9.565  0.00  0.00           O
ATOM   1819  CB  ASN A 251     -17.783  13.652  -9.282  0.00  0.00           C
ATOM   1820  CG  ASN A 251     -19.243  13.926  -9.324  0.00  0.00           C
ATOM   1821  ND2 ASN A 251     -19.655  14.795 -10.236  0.00  0.00           N
ATOM   1822  OD1 ASN A 251     -20.016  13.475  -8.475  0.00  0.00           O
ATOM   1823  N   ILE A 252     -14.666  13.366  -8.132  0.00  0.00           N
ATOM   1824  CA  ILE A 252     -13.262  13.253  -8.361  0.00  0.00           C
ATOM   1825  C   ILE A 252     -12.804  11.789  -8.546  0.00  0.00           C
ATOM   1826  O   ILE A 252     -12.919  11.031  -7.555  0.00  0.00           O
ATOM   1827  CB  ILE A 252     -12.383  13.917  -7.322  0.00  0.00           C
ATOM   1828  CG1 ILE A 252     -12.780  15.306  -6.894  0.00  0.00           C
ATOM   1829  CG2 ILE A 252     -10.885  13.897  -7.552  0.00  0.00           C
ATOM   1830  CD1 ILE A 252     -12.510  16.447  -7.817  0.00  0.00           C
ATOM   1831  N   ARG A 253     -12.067  11.493  -9.578  0.00  0.00           N
ATOM   1832  CA  ARG A 253     -11.657  10.096  -9.858  0.00  0.00           C
ATOM   1833  C   ARG A 253     -10.142  10.225 -10.238  0.00  0.00           C
ATOM   1834  O   ARG A 253      -9.707  10.567 -11.364  0.00  0.00           O
ATOM   1835  CB  ARG A 253     -12.546   9.560 -10.950  0.00  0.00           C
ATOM   1836  CG  ARG A 253     -14.037   9.827 -10.727  0.00  0.00           C
ATOM   1837  CD  ARG A 253     -14.847   8.872 -11.599  0.00  0.00           C
ATOM   1838  NE  ARG A 253     -14.845   7.507 -11.121  0.00  0.00           N
ATOM   1839  CZ  ARG A 253     -15.634   6.961 -10.245  0.00  0.00           C
ATOM   1840  NH1 ARG A 253     -16.433   7.664  -9.467  0.00  0.00           N
ATOM   1841  NH2 ARG A 253     -15.578   5.642 -10.057  0.00  0.00           N
ATOM   1842  N   THR A 254      -9.308   9.911  -9.229  0.00  0.00           N
ATOM   1843  CA  THR A 254      -7.877   9.797  -9.247  0.00  0.00           C
ATOM   1844  C   THR A 254      -7.631   8.398  -8.747  0.00  0.00           C
ATOM   1845  O   THR A 254      -8.462   7.894  -7.948  0.00  0.00           O
ATOM   1846  CB  THR A 254      -7.187  10.956  -8.441  0.00  0.00           C
ATOM   1847  CG2 THR A 254      -7.310  12.331  -8.931  0.00  0.00           C
ATOM   1848  OG1 THR A 254      -7.564  10.878  -7.145  0.00  0.00           O
ATOM   1849  N   GLY A 255      -6.485   7.778  -9.093  0.00  0.00           N
ATOM   1850  CA  GLY A 255      -6.030   6.538  -8.444  0.00  0.00           C
ATOM   1851  C   GLY A 255      -5.840   6.723  -6.944  0.00  0.00           C
ATOM   1852  O   GLY A 255      -6.194   5.828  -6.215  0.00  0.00           O
ATOM   1853  N   VAL A 256      -5.501   7.916  -6.570  0.00  0.00           N
ATOM   1854  CA  VAL A 256      -5.432   8.389  -5.129  0.00  0.00           C
ATOM   1855  C   VAL A 256      -6.769   8.363  -4.364  0.00  0.00           C
ATOM   1856  O   VAL A 256      -6.836   7.913  -3.295  0.00  0.00           O
ATOM   1857  CB  VAL A 256      -4.731   9.823  -5.081  0.00  0.00           C
ATOM   1858  CG1 VAL A 256      -4.996  10.642  -3.775  0.00  0.00           C
ATOM   1859  CG2 VAL A 256      -3.230   9.772  -5.417  0.00  0.00           C
ATOM   1860  N   ARG A 257      -7.826   8.920  -4.973  0.00  0.00           N
ATOM   1861  CA  ARG A 257      -9.078   9.304  -4.374  0.00  0.00           C
ATOM   1862  C   ARG A 257     -10.110   9.269  -5.450  0.00  0.00           C
ATOM   1863  O   ARG A 257     -10.036  10.055  -6.428  0.00  0.00           O
ATOM   1864  CB  ARG A 257      -8.829  10.692  -3.751  0.00  0.00           C
ATOM   1865  CG  ARG A 257     -10.085  10.979  -2.839  0.00  0.00           C
ATOM   1866  CD  ARG A 257      -9.961  12.326  -2.159  0.00  0.00           C
ATOM   1867  NE  ARG A 257      -8.846  12.409  -1.119  0.00  0.00           N
ATOM   1868  CZ  ARG A 257      -7.920  13.311  -1.117  0.00  0.00           C
ATOM   1869  NH1 ARG A 257      -7.827  14.215  -2.073  0.00  0.00           N
ATOM   1870  NH2 ARG A 257      -7.042  13.225  -0.155  0.00  0.00           N
ATOM   1871  N   THR A 258     -11.086   8.374  -5.312  0.00  0.00           N
ATOM   1872  CA  THR A 258     -12.281   8.116  -6.202  0.00  0.00           C
ATOM   1873  C   THR A 258     -13.616   8.315  -5.398  0.00  0.00           C
ATOM   1874  O   THR A 258     -13.876   7.659  -4.395  0.00  0.00           O
ATOM   1875  CB  THR A 258     -12.128   6.703  -6.790  0.00  0.00           C
ATOM   1876  CG2 THR A 258     -13.313   6.281  -7.634  0.00  0.00           C
ATOM   1877  OG1 THR A 258     -11.141   6.827  -7.811  0.00  0.00           O
ATOM   1878  N   ILE A 259     -14.365   9.255  -5.873  0.00  0.00           N
ATOM   1879  CA  ILE A 259     -15.705   9.645  -5.308  0.00  0.00           C
ATOM   1880  C   ILE A 259     -16.625  10.246  -6.372  0.00  0.00           C
ATOM   1881  O   ILE A 259     -16.220  11.158  -7.043  0.00  0.00           O
ATOM   1882  CB  ILE A 259     -15.530  10.689  -4.138  0.00  0.00           C
ATOM   1883  CG1 ILE A 259     -16.863  11.166  -3.545  0.00  0.00           C
ATOM   1884  CG2 ILE A 259     -14.771  11.936  -4.493  0.00  0.00           C
ATOM   1885  CD1 ILE A 259     -16.701  12.103  -2.307  0.00  0.00           C
ATOM   1886  N   THR A 260     -17.887   9.801  -6.495  0.00  0.00           N
ATOM   1887  CA  THR A 260     -19.105  10.559  -7.039  0.00  0.00           C
ATOM   1888  C   THR A 260     -19.781  11.226  -5.866  0.00  0.00           C
ATOM   1889  O   THR A 260     -20.223  10.580  -4.922  0.00  0.00           O
ATOM   1890  CB  THR A 260     -20.080   9.698  -7.822  0.00  0.00           C
ATOM   1891  CG2 THR A 260     -21.207  10.506  -8.574  0.00  0.00           C
ATOM   1892  OG1 THR A 260     -19.250   9.010  -8.729  0.00  0.00           O
ATOM   1893  N   THR A 261     -19.942  12.558  -5.898  0.00  0.00           N
ATOM   1894  CA  THR A 261     -20.769  13.280  -4.888  0.00  0.00           C
ATOM   1895  C   THR A 261     -22.185  13.576  -5.428  0.00  0.00           C
ATOM   1896  O   THR A 261     -23.093  13.808  -4.605  0.00  0.00           O
ATOM   1897  CB  THR A 261     -20.175  14.616  -4.587  0.00  0.00           C
ATOM   1898  CG2 THR A 261     -18.886  14.323  -3.874  0.00  0.00           C
ATOM   1899  OG1 THR A 261     -19.915  15.386  -5.702  0.00  0.00           O
ATOM   1900  N   GLY A 262     -22.320  13.606  -6.744  0.00  0.00           N
ATOM   1901  CA  GLY A 262     -23.576  13.883  -7.491  0.00  0.00           C
ATOM   1902  C   GLY A 262     -23.654  15.337  -8.107  0.00  0.00           C
ATOM   1903  O   GLY A 262     -24.683  15.797  -8.558  0.00  0.00           O
ATOM   1904  N   ALA A 263     -22.499  15.995  -8.105  0.00  0.00           N
ATOM   1905  CA  ALA A 263     -22.390  17.277  -8.709  0.00  0.00           C
ATOM   1906  C   ALA A 263     -22.409  17.205 -10.199  0.00  0.00           C
ATOM   1907  O   ALA A 263     -22.148  16.143 -10.809  0.00  0.00           O
ATOM   1908  CB  ALA A 263     -21.168  17.824  -8.072  0.00  0.00           C
ATOM   1909  N   PRO A 264     -22.658  18.328 -10.931  0.00  0.00           N
ATOM   1910  CA  PRO A 264     -22.770  18.364 -12.360  0.00  0.00           C
ATOM   1911  C   PRO A 264     -21.438  18.287 -13.039  0.00  0.00           C
ATOM   1912  O   PRO A 264     -21.469  17.908 -14.223  0.00  0.00           O
ATOM   1913  CB  PRO A 264     -23.453  19.723 -12.701  0.00  0.00           C
ATOM   1914  CG  PRO A 264     -23.257  20.602 -11.475  0.00  0.00           C
ATOM   1915  CD  PRO A 264     -23.300  19.494 -10.363  0.00  0.00           C
ATOM   1916  N   VAL A 265     -20.346  18.669 -12.328  0.00  0.00           N
ATOM   1917  CA  VAL A 265     -18.973  18.544 -12.886  0.00  0.00           C
ATOM   1918  C   VAL A 265     -18.165  17.348 -12.225  0.00  0.00           C
ATOM   1919  O   VAL A 265     -18.209  17.160 -11.020  0.00  0.00           O
ATOM   1920  CB  VAL A 265     -18.168  19.852 -12.759  0.00  0.00           C
ATOM   1921  CG1 VAL A 265     -16.962  19.668 -13.734  0.00  0.00           C
ATOM   1922  CG2 VAL A 265     -18.847  21.074 -13.302  0.00  0.00           C
ATOM   1923  N   THR A 266     -17.452  16.550 -13.053  0.00  0.00           N
ATOM   1924  CA  THR A 266     -16.577  15.427 -12.691  0.00  0.00           C
ATOM   1925  C   THR A 266     -15.195  15.767 -13.197  0.00  0.00           C
ATOM   1926  O   THR A 266     -15.095  16.189 -14.317  0.00  0.00           O
ATOM   1927  CB  THR A 266     -17.138  14.174 -13.459  0.00  0.00           C
ATOM   1928  CG2 THR A 266     -16.458  12.947 -12.905  0.00  0.00           C
ATOM   1929  OG1 THR A 266     -18.526  14.079 -13.295  0.00  0.00           O
ATOM   1930  N   TYR A 267     -14.163  15.457 -12.356  0.00  0.00           N
ATOM   1931  CA  TYR A 267     -12.780  15.479 -12.822  0.00  0.00           C
ATOM   1932  C   TYR A 267     -12.175  14.099 -12.733  0.00  0.00           C
ATOM   1933  O   TYR A 267     -12.314  13.447 -11.737  0.00  0.00           O
ATOM   1934  CB  TYR A 267     -12.178  16.355 -11.723  0.00  0.00           C
ATOM   1935  CG  TYR A 267     -12.494  17.787 -11.910  0.00  0.00           C
ATOM   1936  CD1 TYR A 267     -11.692  18.703 -12.665  0.00  0.00           C
ATOM   1937  CD2 TYR A 267     -13.696  18.268 -11.347  0.00  0.00           C
ATOM   1938  CE1 TYR A 267     -12.188  20.013 -12.963  0.00  0.00           C
ATOM   1939  CE2 TYR A 267     -14.170  19.552 -11.631  0.00  0.00           C
ATOM   1940  CZ  TYR A 267     -13.461  20.424 -12.488  0.00  0.00           C
ATOM   1941  OH  TYR A 267     -13.887  21.656 -12.786  0.00  0.00           O
ATOM   1942  N   SER A 268     -11.334  13.768 -13.707  0.00  0.00           N
ATOM   1943  CA  SER A 268     -10.524  12.584 -13.838  0.00  0.00           C
ATOM   1944  C   SER A 268      -9.122  12.746 -14.531  0.00  0.00           C
ATOM   1945  O   SER A 268      -8.834  13.877 -15.004  0.00  0.00           O
ATOM   1946  CB  SER A 268     -11.415  11.392 -14.438  0.00  0.00           C
ATOM   1947  OG  SER A 268     -10.954  10.033 -14.270  0.00  0.00           O
ATOM   1948  N   THR A 269      -8.282  11.699 -14.584  0.00  0.00           N
ATOM   1949  CA  THR A 269      -6.997  11.765 -15.346  0.00  0.00           C
ATOM   1950  C   THR A 269      -7.023  10.733 -16.419  0.00  0.00           C
ATOM   1951  O   THR A 269      -7.648   9.672 -16.245  0.00  0.00           O
ATOM   1952  CB  THR A 269      -5.756  11.615 -14.518  0.00  0.00           C
ATOM   1953  CG2 THR A 269      -5.452  12.713 -13.517  0.00  0.00           C
ATOM   1954  OG1 THR A 269      -5.700  10.389 -13.814  0.00  0.00           O
ATOM   1955  N   TYR A 270      -6.294  10.906 -17.555  0.00  0.00           N
ATOM   1956  CA  TYR A 270      -6.360  10.102 -18.741  0.00  0.00           C
ATOM   1957  C   TYR A 270      -6.009   8.645 -18.603  0.00  0.00           C
ATOM   1958  O   TYR A 270      -6.660   7.800 -19.221  0.00  0.00           O
ATOM   1959  CB  TYR A 270      -5.553  10.662 -19.907  0.00  0.00           C
ATOM   1960  CG  TYR A 270      -5.940  12.034 -20.414  0.00  0.00           C
ATOM   1961  CD1 TYR A 270      -6.956  12.190 -21.378  0.00  0.00           C
ATOM   1962  CD2 TYR A 270      -5.184  13.169 -20.091  0.00  0.00           C
ATOM   1963  CE1 TYR A 270      -7.385  13.420 -21.874  0.00  0.00           C
ATOM   1964  CE2 TYR A 270      -5.488  14.396 -20.696  0.00  0.00           C
ATOM   1965  CZ  TYR A 270      -6.577  14.529 -21.636  0.00  0.00           C
ATOM   1966  OH  TYR A 270      -6.782  15.702 -22.206  0.00  0.00           O
ATOM   1967  N   GLY A 271      -5.285   8.322 -17.527  0.00  0.00           N
ATOM   1968  CA  GLY A 271      -4.900   6.943 -17.101  0.00  0.00           C
ATOM   1969  C   GLY A 271      -5.837   6.269 -16.182  0.00  0.00           C
ATOM   1970  O   GLY A 271      -6.206   5.053 -16.448  0.00  0.00           O
ATOM   1971  N   LYS A 272      -6.504   7.048 -15.258  0.00  0.00           N
ATOM   1972  CA  LYS A 272      -7.707   6.650 -14.535  0.00  0.00           C
ATOM   1973  C   LYS A 272      -8.953   6.474 -15.371  0.00  0.00           C
ATOM   1974  O   LYS A 272      -9.669   5.470 -15.158  0.00  0.00           O
ATOM   1975  CB  LYS A 272      -7.880   7.677 -13.342  0.00  0.00           C
ATOM   1976  CG  LYS A 272      -8.954   7.264 -12.330  0.00  0.00           C
ATOM   1977  CD  LYS A 272      -8.475   6.031 -11.500  0.00  0.00           C
ATOM   1978  CE  LYS A 272      -9.599   5.645 -10.470  0.00  0.00           C
ATOM   1979  NZ  LYS A 272      -9.478   4.167 -10.167  0.00  0.00           N
ATOM   1980  N   PHE A 273      -9.261   7.377 -16.317  0.00  0.00           N
ATOM   1981  CA  PHE A 273     -10.293   7.156 -17.382  0.00  0.00           C
ATOM   1982  C   PHE A 273      -9.971   5.949 -18.297  0.00  0.00           C
ATOM   1983  O   PHE A 273     -10.883   5.151 -18.508  0.00  0.00           O
ATOM   1984  CB  PHE A 273     -10.294   8.494 -18.167  0.00  0.00           C
ATOM   1985  CG  PHE A 273     -11.028   8.509 -19.495  0.00  0.00           C
ATOM   1986  CD1 PHE A 273     -12.411   8.531 -19.486  0.00  0.00           C
ATOM   1987  CD2 PHE A 273     -10.274   8.187 -20.646  0.00  0.00           C
ATOM   1988  CE1 PHE A 273     -13.073   8.468 -20.729  0.00  0.00           C
ATOM   1989  CE2 PHE A 273     -10.919   8.126 -21.879  0.00  0.00           C
ATOM   1990  CZ  PHE A 273     -12.343   8.277 -21.920  0.00  0.00           C
ATOM   1991  N   LEU A 274      -8.740   5.728 -18.812  0.00  0.00           N
ATOM   1992  CA  LEU A 274      -8.451   4.439 -19.503  0.00  0.00           C
ATOM   1993  C   LEU A 274      -8.466   3.194 -18.643  0.00  0.00           C
ATOM   1994  O   LEU A 274      -8.876   2.121 -19.139  0.00  0.00           O
ATOM   1995  CB  LEU A 274      -7.092   4.666 -20.204  0.00  0.00           C
ATOM   1996  CG  LEU A 274      -6.968   5.579 -21.471  0.00  0.00           C
ATOM   1997  CD1 LEU A 274      -5.608   5.461 -22.135  0.00  0.00           C
ATOM   1998  CD2 LEU A 274      -8.088   5.316 -22.533  0.00  0.00           C
ATOM   1999  N   ALA A 275      -8.118   3.230 -17.376  0.00  0.00           N
ATOM   2000  CA  ALA A 275      -8.262   2.165 -16.405  0.00  0.00           C
ATOM   2001  C   ALA A 275      -9.736   1.859 -16.042  0.00  0.00           C
ATOM   2002  O   ALA A 275      -9.985   0.700 -15.707  0.00  0.00           O
ATOM   2003  CB  ALA A 275      -7.297   2.585 -15.252  0.00  0.00           C
ATOM   2004  N   ASP A 276     -10.658   2.787 -16.336  0.00  0.00           N
ATOM   2005  CA  ASP A 276     -12.094   2.532 -16.361  0.00  0.00           C
ATOM   2006  C   ASP A 276     -12.667   2.194 -17.766  0.00  0.00           C
ATOM   2007  O   ASP A 276     -13.869   2.132 -17.974  0.00  0.00           O
ATOM   2008  CB  ASP A 276     -12.764   3.745 -15.665  0.00  0.00           C
ATOM   2009  CG  ASP A 276     -14.148   3.374 -15.054  0.00  0.00           C
ATOM   2010  OD1 ASP A 276     -14.618   2.219 -15.141  0.00  0.00           O
ATOM   2011  OD2 ASP A 276     -14.722   4.262 -14.482  0.00  0.00           O
ATOM   2012  N   GLY A 277     -11.754   1.990 -18.743  0.00  0.00           N
ATOM   2013  CA  GLY A 277     -12.124   1.351 -20.022  0.00  0.00           C
ATOM   2014  C   GLY A 277     -12.575   2.358 -21.108  0.00  0.00           C
ATOM   2015  O   GLY A 277     -12.957   1.891 -22.178  0.00  0.00           O
ATOM   2016  N   GLY A 278     -12.489   3.709 -20.869  0.00  0.00           N
ATOM   2017  CA  GLY A 278     -13.003   4.756 -21.786  0.00  0.00           C
ATOM   2018  C   GLY A 278     -14.279   5.360 -21.224  0.00  0.00           C
ATOM   2019  O   GLY A 278     -14.462   5.557 -20.034  0.00  0.00           O
ATOM   2020  N   CYS A 279     -15.202   5.738 -22.151  0.00  0.00           N
ATOM   2021  CA  CYS A 279     -16.439   6.407 -21.816  0.00  0.00           C
ATOM   2022  C   CYS A 279     -17.606   5.575 -21.318  0.00  0.00           C
ATOM   2023  O   CYS A 279     -17.635   4.382 -21.568  0.00  0.00           O
ATOM   2024  CB  CYS A 279     -16.683   7.243 -23.159  0.00  0.00           C
ATOM   2025  SG  CYS A 279     -15.738   8.777 -23.058  0.00  0.00           S
ATOM   2026  N   SER A 280     -18.626   6.118 -20.730  0.00  0.00           N
ATOM   2027  CA  SER A 280     -19.958   5.505 -20.556  0.00  0.00           C
ATOM   2028  C   SER A 280     -21.053   6.627 -20.469  0.00  0.00           C
ATOM   2029  O   SER A 280     -20.710   7.744 -20.580  0.00  0.00           O
ATOM   2030  CB  SER A 280     -19.768   4.775 -19.236  0.00  0.00           C
ATOM   2031  OG  SER A 280     -20.951   4.181 -18.778  0.00  0.00           O
ATOM   2032  N   GLY A 281     -22.370   6.291 -20.380  0.00  0.00           N
ATOM   2033  CA  GLY A 281     -23.461   7.024 -20.971  0.00  0.00           C
ATOM   2034  C   GLY A 281     -24.265   7.470 -19.760  0.00  0.00           C
ATOM   2035  O   GLY A 281     -24.314   6.870 -18.686  0.00  0.00           O
ATOM   2036  N   GLY A 282     -24.969   8.604 -19.908  0.00  0.00           N
ATOM   2037  CA  GLY A 282     -25.943   9.080 -18.804  0.00  0.00           C
ATOM   2038  C   GLY A 282     -25.285   9.704 -17.523  0.00  0.00           C
ATOM   2039  O   GLY A 282     -25.841   9.503 -16.427  0.00  0.00           O
ATOM   2040  N   ALA A 283     -24.101  10.307 -17.679  0.00  0.00           N
ATOM   2041  CA  ALA A 283     -23.338  10.930 -16.612  0.00  0.00           C
ATOM   2042  C   ALA A 283     -22.717  12.273 -17.021  0.00  0.00           C
ATOM   2043  O   ALA A 283     -22.555  13.173 -16.151  0.00  0.00           O
ATOM   2044  CB  ALA A 283     -22.320   9.845 -16.206  0.00  0.00           C
ATOM   2045  N   TYR A 284     -22.445  12.464 -18.302  0.00  0.00           N
ATOM   2046  CA  TYR A 284     -21.890  13.718 -18.894  0.00  0.00           C
ATOM   2047  C   TYR A 284     -22.328  13.949 -20.313  0.00  0.00           C
ATOM   2048  O   TYR A 284     -22.255  13.065 -21.126  0.00  0.00           O
ATOM   2049  CB  TYR A 284     -20.402  13.765 -18.729  0.00  0.00           C
ATOM   2050  CG  TYR A 284     -19.623  12.499 -18.995  0.00  0.00           C
ATOM   2051  CD1 TYR A 284     -19.445  11.552 -18.003  0.00  0.00           C
ATOM   2052  CD2 TYR A 284     -19.280  12.216 -20.378  0.00  0.00           C
ATOM   2053  CE1 TYR A 284     -18.866  10.293 -18.303  0.00  0.00           C
ATOM   2054  CE2 TYR A 284     -18.687  10.985 -20.643  0.00  0.00           C
ATOM   2055  CZ  TYR A 284     -18.339  10.040 -19.570  0.00  0.00           C
ATOM   2056  OH  TYR A 284     -17.802   8.876 -19.985  0.00  0.00           O
ATOM   2057  N   ASP A 285     -22.666  15.201 -20.541  0.00  0.00           N
ATOM   2058  CA  ASP A 285     -23.067  15.727 -21.863  0.00  0.00           C
ATOM   2059  C   ASP A 285     -21.774  16.334 -22.519  0.00  0.00           C
ATOM   2060  O   ASP A 285     -21.849  16.507 -23.771  0.00  0.00           O
ATOM   2061  CB  ASP A 285     -24.103  16.847 -21.874  0.00  0.00           C
ATOM   2062  CG  ASP A 285     -25.405  16.478 -21.174  0.00  0.00           C
ATOM   2063  OD1 ASP A 285     -25.607  16.920 -20.013  0.00  0.00           O
ATOM   2064  OD2 ASP A 285     -26.189  15.696 -21.763  0.00  0.00           O
ATOM   2065  N   ILE A 286     -20.669  16.658 -21.827  0.00  0.00           N
ATOM   2066  CA  ILE A 286     -19.539  17.430 -22.347  0.00  0.00           C
ATOM   2067  C   ILE A 286     -18.277  16.822 -21.847  0.00  0.00           C
ATOM   2068  O   ILE A 286     -18.206  16.300 -20.750  0.00  0.00           O
ATOM   2069  CB  ILE A 286     -19.716  18.940 -21.973  0.00  0.00           C
ATOM   2070  CG1 ILE A 286     -21.149  19.413 -22.324  0.00  0.00           C
ATOM   2071  CG2 ILE A 286     -18.512  19.699 -22.547  0.00  0.00           C
ATOM   2072  CD1 ILE A 286     -21.470  20.943 -22.223  0.00  0.00           C
ATOM   2073  N   ILE A 287     -17.197  16.880 -22.651  0.00  0.00           N
ATOM   2074  CA  ILE A 287     -15.953  16.304 -22.235  0.00  0.00           C
ATOM   2075  C   ILE A 287     -14.870  17.329 -22.545  0.00  0.00           C
ATOM   2076  O   ILE A 287     -14.786  17.823 -23.647  0.00  0.00           O
ATOM   2077  CB  ILE A 287     -15.677  14.978 -22.860  0.00  0.00           C
ATOM   2078  CG1 ILE A 287     -16.870  14.021 -22.697  0.00  0.00           C
ATOM   2079  CG2 ILE A 287     -14.299  14.422 -22.303  0.00  0.00           C
ATOM   2080  CD1 ILE A 287     -16.783  12.705 -23.437  0.00  0.00           C
ATOM   2081  N   ILE A 288     -13.875  17.564 -21.613  0.00  0.00           N
ATOM   2082  CA  ILE A 288     -12.748  18.411 -21.687  0.00  0.00           C
ATOM   2083  C   ILE A 288     -11.362  17.737 -21.659  0.00  0.00           C
ATOM   2084  O   ILE A 288     -10.727  17.503 -20.612  0.00  0.00           O
ATOM   2085  CB  ILE A 288     -12.825  19.594 -20.629  0.00  0.00           C
ATOM   2086  CG1 ILE A 288     -14.116  20.437 -20.933  0.00  0.00           C
ATOM   2087  CG2 ILE A 288     -11.687  20.588 -20.806  0.00  0.00           C
ATOM   2088  CD1 ILE A 288     -14.462  21.492 -19.856  0.00  0.00           C
ATOM   2089  N   CYS A 289     -10.874  17.424 -22.853  0.00  0.00           N
ATOM   2090  CA  CYS A 289      -9.523  16.821 -23.215  0.00  0.00           C
ATOM   2091  C   CYS A 289      -8.403  17.862 -23.175  0.00  0.00           C
ATOM   2092  O   CYS A 289      -7.888  18.315 -24.231  0.00  0.00           O
ATOM   2093  CB  CYS A 289      -9.543  15.987 -24.540  0.00  0.00           C
ATOM   2094  SG  CYS A 289     -10.396  14.356 -24.438  0.00  0.00           S
ATOM   2095  N   ASP A 290      -8.013  18.374 -21.968  0.00  0.00           N
ATOM   2096  CA  ASP A 290      -7.027  19.436 -21.750  0.00  0.00           C
ATOM   2097  C   ASP A 290      -5.486  19.033 -21.847  0.00  0.00           C
ATOM   2098  O   ASP A 290      -5.229  17.818 -21.760  0.00  0.00           O
ATOM   2099  CB  ASP A 290      -7.338  20.020 -20.344  0.00  0.00           C
ATOM   2100  CG  ASP A 290      -6.556  21.303 -20.027  0.00  0.00           C
ATOM   2101  OD1 ASP A 290      -5.940  21.988 -20.922  0.00  0.00           O
ATOM   2102  OD2 ASP A 290      -6.550  21.588 -18.822  0.00  0.00           O
ATOM   2103  N   GLU A 291      -4.660  20.006 -22.168  0.00  0.00           N
ATOM   2104  CA  GLU A 291      -3.224  19.901 -22.427  0.00  0.00           C
ATOM   2105  C   GLU A 291      -2.961  19.015 -23.668  0.00  0.00           C
ATOM   2106  O   GLU A 291      -1.930  18.354 -23.862  0.00  0.00           O
ATOM   2107  CB  GLU A 291      -2.542  19.338 -21.176  0.00  0.00           C
ATOM   2108  CG  GLU A 291      -2.980  19.895 -19.840  0.00  0.00           C
ATOM   2109  CD  GLU A 291      -2.503  21.323 -19.607  0.00  0.00           C
ATOM   2110  OE1 GLU A 291      -3.071  21.976 -18.630  0.00  0.00           O
ATOM   2111  OE2 GLU A 291      -1.620  21.803 -20.325  0.00  0.00           O
ATOM   2112  N   CYS A 292      -3.930  19.004 -24.579  0.00  0.00           N
ATOM   2113  CA  CYS A 292      -3.950  18.187 -25.773  0.00  0.00           C
ATOM   2114  C   CYS A 292      -2.692  18.182 -26.662  0.00  0.00           C
ATOM   2115  O   CYS A 292      -2.395  17.116 -27.213  0.00  0.00           O
ATOM   2116  CB  CYS A 292      -5.165  18.435 -26.668  0.00  0.00           C
ATOM   2117  SG  CYS A 292      -4.913  20.019 -27.476  0.00  0.00           S
ATOM   2118  N   HIS A 293      -1.839  19.204 -26.665  0.00  0.00           N
ATOM   2119  CA  HIS A 293      -0.516  19.249 -27.260  0.00  0.00           C
ATOM   2120  C   HIS A 293       0.410  18.113 -26.706  0.00  0.00           C
ATOM   2121  O   HIS A 293       1.436  17.769 -27.330  0.00  0.00           O
ATOM   2122  CB  HIS A 293       0.075  20.648 -26.953  0.00  0.00           C
ATOM   2123  CG  HIS A 293       0.285  20.884 -25.495  0.00  0.00           C
ATOM   2124  CD2 HIS A 293       1.471  20.962 -24.846  0.00  0.00           C
ATOM   2125  ND1 HIS A 293      -0.698  21.226 -24.541  0.00  0.00           N
ATOM   2126  CE1 HIS A 293      -0.106  21.174 -23.322  0.00  0.00           C
ATOM   2127  NE2 HIS A 293       1.190  21.063 -23.529  0.00  0.00           N
ATOM   2128  N   SER A 294       0.136  17.624 -25.476  0.00  0.00           N
ATOM   2129  CA  SER A 294       0.973  16.723 -24.768  0.00  0.00           C
ATOM   2130  C   SER A 294       1.014  15.321 -25.389  0.00  0.00           C
ATOM   2131  O   SER A 294       0.099  14.534 -25.220  0.00  0.00           O
ATOM   2132  CB  SER A 294       0.425  16.687 -23.281  0.00  0.00           C
ATOM   2133  OG  SER A 294       0.333  18.020 -22.819  0.00  0.00           O
ATOM   2134  N   THR A 295       2.205  14.968 -25.871  0.00  0.00           N
ATOM   2135  CA  THR A 295       2.427  13.718 -26.590  0.00  0.00           C
ATOM   2136  C   THR A 295       3.063  12.612 -25.686  0.00  0.00           C
ATOM   2137  O   THR A 295       4.175  12.746 -25.156  0.00  0.00           O
ATOM   2138  CB  THR A 295       3.189  13.956 -27.894  0.00  0.00           C
ATOM   2139  CG2 THR A 295       2.485  14.862 -28.918  0.00  0.00           C
ATOM   2140  OG1 THR A 295       4.369  14.565 -27.533  0.00  0.00           O
ATOM   2141  N   ASP A 296       2.362  11.451 -25.563  0.00  0.00           N
ATOM   2142  CA  ASP A 296       2.461  10.451 -24.501  0.00  0.00           C
ATOM   2143  C   ASP A 296       1.488   9.270 -24.728  0.00  0.00           C
ATOM   2144  O   ASP A 296       0.368   9.490 -24.923  0.00  0.00           O
ATOM   2145  CB  ASP A 296       2.389  11.082 -23.063  0.00  0.00           C
ATOM   2146  CG  ASP A 296       2.001   9.981 -22.008  0.00  0.00           C
ATOM   2147  OD1 ASP A 296       2.808   9.159 -21.632  0.00  0.00           O
ATOM   2148  OD2 ASP A 296       0.783   9.904 -21.668  0.00  0.00           O
ATOM   2149  N   SER A 297       1.926   8.019 -24.644  0.00  0.00           N
ATOM   2150  CA  SER A 297       1.208   6.796 -24.778  0.00  0.00           C
ATOM   2151  C   SER A 297      -0.152   6.584 -24.031  0.00  0.00           C
ATOM   2152  O   SER A 297      -0.991   6.012 -24.617  0.00  0.00           O
ATOM   2153  CB  SER A 297       2.152   5.593 -24.427  0.00  0.00           C
ATOM   2154  OG  SER A 297       2.573   5.480 -23.073  0.00  0.00           O
ATOM   2155  N   THR A 298      -0.309   7.268 -22.899  0.00  0.00           N
ATOM   2156  CA  THR A 298      -1.543   7.287 -22.144  0.00  0.00           C
ATOM   2157  C   THR A 298      -2.403   8.397 -22.669  0.00  0.00           C
ATOM   2158  O   THR A 298      -3.607   8.155 -22.909  0.00  0.00           O
ATOM   2159  CB  THR A 298      -1.287   7.240 -20.642  0.00  0.00           C
ATOM   2160  CG2 THR A 298      -2.521   7.396 -19.771  0.00  0.00           C
ATOM   2161  OG1 THR A 298      -0.884   5.944 -20.284  0.00  0.00           O
ATOM   2162  N   THR A 299      -1.829   9.644 -22.876  0.00  0.00           N
ATOM   2163  CA  THR A 299      -2.467  10.902 -23.242  0.00  0.00           C
ATOM   2164  C   THR A 299      -3.038  10.841 -24.620  0.00  0.00           C
ATOM   2165  O   THR A 299      -4.206  10.940 -24.751  0.00  0.00           O
ATOM   2166  CB  THR A 299      -1.526  12.062 -23.066  0.00  0.00           C
ATOM   2167  CG2 THR A 299      -2.413  13.339 -23.068  0.00  0.00           C
ATOM   2168  OG1 THR A 299      -0.838  11.976 -21.800  0.00  0.00           O
ATOM   2169  N   ILE A 300      -2.207  10.717 -25.625  0.00  0.00           N
ATOM   2170  CA  ILE A 300      -2.670  10.441 -26.979  0.00  0.00           C
ATOM   2171  C   ILE A 300      -3.861   9.466 -27.011  0.00  0.00           C
ATOM   2172  O   ILE A 300      -4.886   9.740 -27.625  0.00  0.00           O
ATOM   2173  CB  ILE A 300      -1.446  10.010 -27.829  0.00  0.00           C
ATOM   2174  CG1 ILE A 300      -0.482  11.179 -28.116  0.00  0.00           C
ATOM   2175  CG2 ILE A 300      -1.830   9.373 -29.185  0.00  0.00           C
ATOM   2176  CD1 ILE A 300       0.941  10.690 -28.590  0.00  0.00           C
ATOM   2177  N   LEU A 301      -3.744   8.303 -26.350  0.00  0.00           N
ATOM   2178  CA  LEU A 301      -4.709   7.194 -26.326  0.00  0.00           C
ATOM   2179  C   LEU A 301      -5.959   7.607 -25.534  0.00  0.00           C
ATOM   2180  O   LEU A 301      -7.014   7.061 -25.872  0.00  0.00           O
ATOM   2181  CB  LEU A 301      -3.968   5.890 -25.791  0.00  0.00           C
ATOM   2182  CG  LEU A 301      -4.863   4.615 -25.942  0.00  0.00           C
ATOM   2183  CD1 LEU A 301      -5.211   4.266 -27.436  0.00  0.00           C
ATOM   2184  CD2 LEU A 301      -4.227   3.372 -25.322  0.00  0.00           C
ATOM   2185  N   GLY A 302      -5.907   8.496 -24.541  0.00  0.00           N
ATOM   2186  CA  GLY A 302      -7.048   8.934 -23.690  0.00  0.00           C
ATOM   2187  C   GLY A 302      -7.968   9.755 -24.585  0.00  0.00           C
ATOM   2188  O   GLY A 302      -9.101   9.413 -24.821  0.00  0.00           O
ATOM   2189  N   ILE A 303      -7.359  10.813 -25.123  0.00  0.00           N
ATOM   2190  CA  ILE A 303      -7.961  11.697 -26.158  0.00  0.00           C
ATOM   2191  C   ILE A 303      -8.609  10.943 -27.357  0.00  0.00           C
ATOM   2192  O   ILE A 303      -9.831  11.029 -27.537  0.00  0.00           O
ATOM   2193  CB  ILE A 303      -6.936  12.809 -26.578  0.00  0.00           C
ATOM   2194  CG1 ILE A 303      -6.413  13.781 -25.467  0.00  0.00           C
ATOM   2195  CG2 ILE A 303      -7.662  13.550 -27.803  0.00  0.00           C
ATOM   2196  CD1 ILE A 303      -5.408  14.850 -25.974  0.00  0.00           C
ATOM   2197  N   GLY A 304      -7.780  10.113 -27.939  0.00  0.00           N
ATOM   2198  CA  GLY A 304      -8.206   9.221 -28.981  0.00  0.00           C
ATOM   2199  C   GLY A 304      -9.372   8.292 -28.714  0.00  0.00           C
ATOM   2200  O   GLY A 304     -10.223   8.132 -29.635  0.00  0.00           O
ATOM   2201  N   THR A 305      -9.432   7.776 -27.472  0.00  0.00           N
ATOM   2202  CA  THR A 305     -10.575   6.993 -26.911  0.00  0.00           C
ATOM   2203  C   THR A 305     -11.901   7.794 -26.787  0.00  0.00           C
ATOM   2204  O   THR A 305     -12.999   7.392 -27.291  0.00  0.00           O
ATOM   2205  CB  THR A 305     -10.329   6.200 -25.671  0.00  0.00           C
ATOM   2206  CG2 THR A 305     -11.506   5.359 -25.170  0.00  0.00           C
ATOM   2207  OG1 THR A 305      -9.242   5.450 -25.856  0.00  0.00           O
ATOM   2208  N   VAL A 306     -11.805   8.937 -26.220  0.00  0.00           N
ATOM   2209  CA  VAL A 306     -12.933   9.924 -26.213  0.00  0.00           C
ATOM   2210  C   VAL A 306     -13.550  10.113 -27.606  0.00  0.00           C
ATOM   2211  O   VAL A 306     -14.681   9.728 -27.820  0.00  0.00           O
ATOM   2212  CB  VAL A 306     -12.565  11.319 -25.520  0.00  0.00           C
ATOM   2213  CG1 VAL A 306     -13.690  12.269 -25.721  0.00  0.00           C
ATOM   2214  CG2 VAL A 306     -12.228  11.171 -24.031  0.00  0.00           C
ATOM   2215  N   LEU A 307     -12.647  10.482 -28.525  0.00  0.00           N
ATOM   2216  CA  LEU A 307     -12.972  10.725 -29.927  0.00  0.00           C
ATOM   2217  C   LEU A 307     -13.571   9.535 -30.690  0.00  0.00           C
ATOM   2218  O   LEU A 307     -14.321   9.783 -31.597  0.00  0.00           O
ATOM   2219  CB  LEU A 307     -11.679  11.303 -30.583  0.00  0.00           C
ATOM   2220  CG  LEU A 307     -11.333  12.799 -30.346  0.00  0.00           C
ATOM   2221  CD1 LEU A 307      -9.912  12.988 -30.858  0.00  0.00           C
ATOM   2222  CD2 LEU A 307     -12.370  13.687 -31.106  0.00  0.00           C
ATOM   2223  N   ASP A 308     -13.264   8.298 -30.266  0.00  0.00           N
ATOM   2224  CA  ASP A 308     -13.911   6.987 -30.754  0.00  0.00           C
ATOM   2225  C   ASP A 308     -15.295   6.859 -30.103  0.00  0.00           C
ATOM   2226  O   ASP A 308     -16.278   6.757 -30.753  0.00  0.00           O
ATOM   2227  CB  ASP A 308     -12.977   5.741 -30.579  0.00  0.00           C
ATOM   2228  CG  ASP A 308     -13.629   4.499 -31.205  0.00  0.00           C
ATOM   2229  OD1 ASP A 308     -14.180   4.666 -32.315  0.00  0.00           O
ATOM   2230  OD2 ASP A 308     -13.888   3.435 -30.521  0.00  0.00           O
ATOM   2231  N   GLN A 309     -15.324   6.934 -28.789  0.00  0.00           N
ATOM   2232  CA  GLN A 309     -16.528   6.450 -28.041  0.00  0.00           C
ATOM   2233  C   GLN A 309     -17.629   7.478 -27.765  0.00  0.00           C
ATOM   2234  O   GLN A 309     -18.707   7.015 -27.428  0.00  0.00           O
ATOM   2235  CB  GLN A 309     -15.925   5.850 -26.794  0.00  0.00           C
ATOM   2236  CG  GLN A 309     -14.937   4.693 -26.904  0.00  0.00           C
ATOM   2237  CD  GLN A 309     -14.623   4.000 -25.555  0.00  0.00           C
ATOM   2238  NE2 GLN A 309     -13.783   3.026 -25.615  0.00  0.00           N
ATOM   2239  OE1 GLN A 309     -15.085   4.338 -24.464  0.00  0.00           O
ATOM   2240  N   ALA A 310     -17.286   8.719 -27.719  0.00  0.00           N
ATOM   2241  CA  ALA A 310     -18.194   9.835 -27.429  0.00  0.00           C
ATOM   2242  C   ALA A 310     -19.608   9.657 -28.080  0.00  0.00           C
ATOM   2243  O   ALA A 310     -20.587   9.828 -27.356  0.00  0.00           O
ATOM   2244  CB  ALA A 310     -17.565  11.185 -27.850  0.00  0.00           C
ATOM   2245  N   GLU A 311     -19.759   9.332 -29.372  0.00  0.00           N
ATOM   2246  CA  GLU A 311     -20.989   9.209 -30.152  0.00  0.00           C
ATOM   2247  C   GLU A 311     -21.849   8.020 -29.785  0.00  0.00           C
ATOM   2248  O   GLU A 311     -23.054   7.946 -30.065  0.00  0.00           O
ATOM   2249  CB  GLU A 311     -20.653   9.128 -31.627  0.00  0.00           C
ATOM   2250  CG  GLU A 311     -21.860   9.443 -32.477  0.00  0.00           C
ATOM   2251  CD  GLU A 311     -21.498   9.628 -33.958  0.00  0.00           C
ATOM   2252  OE1 GLU A 311     -22.428   9.914 -34.780  0.00  0.00           O
ATOM   2253  OE2 GLU A 311     -20.379   9.294 -34.316  0.00  0.00           O
ATOM   2254  N   THR A 312     -21.221   6.999 -29.221  0.00  0.00           N
ATOM   2255  CA  THR A 312     -21.897   5.929 -28.462  0.00  0.00           C
ATOM   2256  C   THR A 312     -22.286   6.501 -27.079  0.00  0.00           C
ATOM   2257  O   THR A 312     -23.457   6.307 -26.686  0.00  0.00           O
ATOM   2258  CB  THR A 312     -21.053   4.685 -28.456  0.00  0.00           C
ATOM   2259  CG2 THR A 312     -21.702   3.441 -27.790  0.00  0.00           C
ATOM   2260  OG1 THR A 312     -20.673   4.261 -29.711  0.00  0.00           O
ATOM   2261  N   ALA A 313     -21.369   7.183 -26.382  0.00  0.00           N
ATOM   2262  CA  ALA A 313     -21.569   7.642 -24.969  0.00  0.00           C
ATOM   2263  C   ALA A 313     -22.474   8.799 -24.764  0.00  0.00           C
ATOM   2264  O   ALA A 313     -22.951   9.108 -23.684  0.00  0.00           O
ATOM   2265  CB  ALA A 313     -20.257   7.824 -24.261  0.00  0.00           C
ATOM   2266  N   GLY A 314     -22.883   9.382 -25.870  0.00  0.00           N
ATOM   2267  CA  GLY A 314     -23.895  10.448 -25.980  0.00  0.00           C
ATOM   2268  C   GLY A 314     -23.370  11.815 -25.596  0.00  0.00           C
ATOM   2269  O   GLY A 314     -24.083  12.723 -25.241  0.00  0.00           O
ATOM   2270  N   ALA A 315     -22.047  12.019 -25.542  0.00  0.00           N
ATOM   2271  CA  ALA A 315     -21.337  13.296 -25.297  0.00  0.00           C
ATOM   2272  C   ALA A 315     -21.521  14.244 -26.490  0.00  0.00           C
ATOM   2273  O   ALA A 315     -20.815  14.301 -27.480  0.00  0.00           O
ATOM   2274  CB  ALA A 315     -19.961  13.061 -24.805  0.00  0.00           C
ATOM   2275  N   ARG A 316     -22.585  15.061 -26.277  0.00  0.00           N
ATOM   2276  CA  ARG A 316     -23.099  16.095 -27.254  0.00  0.00           C
ATOM   2277  C   ARG A 316     -21.915  16.855 -27.831  0.00  0.00           C
ATOM   2278  O   ARG A 316     -21.794  17.078 -29.013  0.00  0.00           O
ATOM   2279  CB  ARG A 316     -24.008  17.095 -26.594  0.00  0.00           C
ATOM   2280  CG  ARG A 316     -25.345  16.630 -25.979  0.00  0.00           C
ATOM   2281  CD  ARG A 316     -26.302  16.061 -27.071  0.00  0.00           C
ATOM   2282  NE  ARG A 316     -25.998  14.667 -27.454  0.00  0.00           N
ATOM   2283  CZ  ARG A 316     -26.538  13.559 -26.883  0.00  0.00           C
ATOM   2284  NH1 ARG A 316     -27.436  13.682 -25.917  0.00  0.00           N
ATOM   2285  NH2 ARG A 316     -26.282  12.341 -27.358  0.00  0.00           N
ATOM   2286  N   LEU A 317     -20.951  17.237 -26.860  0.00  0.00           N
ATOM   2287  CA  LEU A 317     -19.802  18.069 -27.252  0.00  0.00           C
ATOM   2288  C   LEU A 317     -18.516  17.398 -26.787  0.00  0.00           C
ATOM   2289  O   LEU A 317     -18.450  17.170 -25.596  0.00  0.00           O
ATOM   2290  CB  LEU A 317     -20.009  19.495 -26.707  0.00  0.00           C
ATOM   2291  CG  LEU A 317     -18.811  20.466 -26.763  0.00  0.00           C
ATOM   2292  CD1 LEU A 317     -18.691  21.148 -28.152  0.00  0.00           C
ATOM   2293  CD2 LEU A 317     -19.059  21.564 -25.675  0.00  0.00           C
ATOM   2294  N   VAL A 318     -17.490  17.302 -27.584  0.00  0.00           N
ATOM   2295  CA  VAL A 318     -16.150  16.986 -27.222  0.00  0.00           C
ATOM   2296  C   VAL A 318     -15.229  18.174 -27.453  0.00  0.00           C
ATOM   2297  O   VAL A 318     -15.287  18.891 -28.458  0.00  0.00           O
ATOM   2298  CB  VAL A 318     -15.464  15.864 -28.023  0.00  0.00           C
ATOM   2299  CG1 VAL A 318     -14.078  15.376 -27.545  0.00  0.00           C
ATOM   2300  CG2 VAL A 318     -16.350  14.596 -28.153  0.00  0.00           C
ATOM   2301  N   VAL A 319     -14.459  18.506 -26.415  0.00  0.00           N
ATOM   2302  CA  VAL A 319     -13.573  19.724 -26.281  0.00  0.00           C
ATOM   2303  C   VAL A 319     -12.088  19.375 -26.100  0.00  0.00           C
ATOM   2304  O   VAL A 319     -11.723  18.820 -25.049  0.00  0.00           O
ATOM   2305  CB  VAL A 319     -14.185  20.617 -25.091  0.00  0.00           C
ATOM   2306  CG1 VAL A 319     -13.433  21.965 -25.217  0.00  0.00           C
ATOM   2307  CG2 VAL A 319     -15.731  20.781 -25.088  0.00  0.00           C
ATOM   2308  N   LEU A 320     -11.311  19.810 -27.082  0.00  0.00           N
ATOM   2309  CA  LEU A 320      -9.872  19.720 -27.110  0.00  0.00           C
ATOM   2310  C   LEU A 320      -9.352  21.098 -26.681  0.00  0.00           C
ATOM   2311  O   LEU A 320      -9.817  22.118 -27.213  0.00  0.00           O
ATOM   2312  CB  LEU A 320      -9.450  19.355 -28.541  0.00  0.00           C
ATOM   2313  CG  LEU A 320     -10.307  18.347 -29.320  0.00  0.00           C
ATOM   2314  CD1 LEU A 320      -9.731  18.116 -30.721  0.00  0.00           C
ATOM   2315  CD2 LEU A 320     -10.320  17.021 -28.547  0.00  0.00           C
ATOM   2316  N   ALA A 321      -8.410  21.044 -25.720  0.00  0.00           N
ATOM   2317  CA  ALA A 321      -7.920  22.284 -25.140  0.00  0.00           C
ATOM   2318  C   ALA A 321      -6.479  22.236 -24.704  0.00  0.00           C
ATOM   2319  O   ALA A 321      -5.898  21.157 -24.372  0.00  0.00           O
ATOM   2320  CB  ALA A 321      -8.928  22.608 -23.972  0.00  0.00           C
ATOM   2321  N   THR A 322      -5.902  23.450 -24.577  0.00  0.00           N
ATOM   2322  CA  THR A 322      -4.562  23.823 -24.045  0.00  0.00           C
ATOM   2323  C   THR A 322      -4.399  25.288 -23.968  0.00  0.00           C
ATOM   2324  O   THR A 322      -4.943  25.986 -24.744  0.00  0.00           O
ATOM   2325  CB  THR A 322      -3.403  23.103 -24.667  0.00  0.00           C
ATOM   2326  CG2 THR A 322      -3.451  23.266 -26.182  0.00  0.00           C
ATOM   2327  OG1 THR A 322      -2.210  23.642 -24.198  0.00  0.00           O
ATOM   2328  N   ALA A 323      -3.597  25.861 -22.995  0.00  0.00           N
ATOM   2329  CA  ALA A 323      -3.082  27.235 -23.028  0.00  0.00           C
ATOM   2330  C   ALA A 323      -1.951  27.408 -24.118  0.00  0.00           C
ATOM   2331  O   ALA A 323      -1.566  28.596 -24.445  0.00  0.00           O
ATOM   2332  CB  ALA A 323      -2.576  27.669 -21.633  0.00  0.00           C
ATOM   2333  N   THR A 324      -1.442  26.311 -24.830  0.00  0.00           N
ATOM   2334  CA  THR A 324      -0.274  26.286 -25.795  0.00  0.00           C
ATOM   2335  C   THR A 324      -0.370  25.200 -26.908  0.00  0.00           C
ATOM   2336  O   THR A 324       0.172  24.143 -26.719  0.00  0.00           O
ATOM   2337  CB  THR A 324       0.974  26.133 -24.887  0.00  0.00           C
ATOM   2338  CG2 THR A 324       0.947  24.861 -23.995  0.00  0.00           C
ATOM   2339  OG1 THR A 324       2.121  26.105 -25.759  0.00  0.00           O
ATOM   2340  N   PRO A 325      -1.167  25.356 -27.987  0.00  0.00           N
ATOM   2341  CA  PRO A 325      -1.485  24.272 -28.958  0.00  0.00           C
ATOM   2342  C   PRO A 325      -0.352  24.044 -30.005  0.00  0.00           C
ATOM   2343  O   PRO A 325       0.390  24.984 -30.297  0.00  0.00           O
ATOM   2344  CB  PRO A 325      -2.777  24.673 -29.673  0.00  0.00           C
ATOM   2345  CG  PRO A 325      -2.786  26.206 -29.593  0.00  0.00           C
ATOM   2346  CD  PRO A 325      -2.075  26.471 -28.285  0.00  0.00           C
ATOM   2347  N   PRO A 326      -0.216  22.893 -30.711  0.00  0.00           N
ATOM   2348  CA  PRO A 326       0.811  22.672 -31.761  0.00  0.00           C
ATOM   2349  C   PRO A 326       0.445  23.307 -33.048  0.00  0.00           C
ATOM   2350  O   PRO A 326      -0.604  23.900 -33.161  0.00  0.00           O
ATOM   2351  CB  PRO A 326       0.769  21.138 -31.962  0.00  0.00           C
ATOM   2352  CG  PRO A 326      -0.599  20.694 -31.592  0.00  0.00           C
ATOM   2353  CD  PRO A 326      -1.034  21.618 -30.593  0.00  0.00           C
ATOM   2354  N   GLY A 327       1.311  23.105 -34.084  0.00  0.00           N
ATOM   2355  CA  GLY A 327       1.150  23.573 -35.447  0.00  0.00           C
ATOM   2356  C   GLY A 327       1.932  24.849 -35.633  0.00  0.00           C
ATOM   2357  O   GLY A 327       3.194  24.944 -35.965  0.00  0.00           O
ATOM   2358  N   SER A 328       1.183  25.951 -35.552  0.00  0.00           N
ATOM   2359  CA  SER A 328       1.707  27.344 -35.701  0.00  0.00           C
ATOM   2360  C   SER A 328       2.455  27.776 -34.432  0.00  0.00           C
ATOM   2361  O   SER A 328       2.011  27.466 -33.287  0.00  0.00           O
ATOM   2362  CB  SER A 328       0.567  28.278 -36.087  0.00  0.00           C
ATOM   2363  OG  SER A 328       0.329  28.152 -37.524  0.00  0.00           O
ATOM   2364  N   VAL A 329       3.690  28.305 -34.595  0.00  0.00           N
ATOM   2365  CA  VAL A 329       4.556  28.734 -33.479  0.00  0.00           C
ATOM   2366  C   VAL A 329       3.825  29.431 -32.360  0.00  0.00           C
ATOM   2367  O   VAL A 329       2.846  30.188 -32.574  0.00  0.00           O
ATOM   2368  CB  VAL A 329       5.631  29.598 -34.051  0.00  0.00           C
ATOM   2369  CG1 VAL A 329       5.009  30.835 -34.619  0.00  0.00           C
ATOM   2370  CG2 VAL A 329       6.783  29.952 -33.111  0.00  0.00           C
ATOM   2371  N   THR A 330       4.295  29.164 -31.131  0.00  0.00           N
ATOM   2372  CA  THR A 330       3.489  29.634 -30.050  0.00  0.00           C
ATOM   2373  C   THR A 330       3.335  31.164 -29.951  0.00  0.00           C
ATOM   2374  O   THR A 330       4.150  31.981 -30.259  0.00  0.00           O
ATOM   2375  CB  THR A 330       3.889  28.885 -28.751  0.00  0.00           C
ATOM   2376  CG2 THR A 330       3.574  27.358 -28.784  0.00  0.00           C
ATOM   2377  OG1 THR A 330       5.288  28.887 -28.601  0.00  0.00           O
ATOM   2378  N   VAL A 331       2.219  31.491 -29.389  0.00  0.00           N
ATOM   2379  CA  VAL A 331       1.819  32.872 -29.020  0.00  0.00           C
ATOM   2380  C   VAL A 331       2.414  33.120 -27.598  0.00  0.00           C
ATOM   2381  O   VAL A 331       2.260  32.325 -26.680  0.00  0.00           O
ATOM   2382  CB  VAL A 331       0.314  33.130 -28.949  0.00  0.00           C
ATOM   2383  CG1 VAL A 331      -0.079  34.518 -28.545  0.00  0.00           C
ATOM   2384  CG2 VAL A 331      -0.439  32.852 -30.209  0.00  0.00           C
ATOM   2385  N   PRO A 332       3.150  34.230 -27.379  0.00  0.00           N
ATOM   2386  CA  PRO A 332       3.914  34.597 -26.139  0.00  0.00           C
ATOM   2387  C   PRO A 332       2.932  35.248 -25.198  0.00  0.00           C
ATOM   2388  O   PRO A 332       1.704  35.141 -25.280  0.00  0.00           O
ATOM   2389  CB  PRO A 332       4.994  35.525 -26.577  0.00  0.00           C
ATOM   2390  CG  PRO A 332       4.313  36.346 -27.665  0.00  0.00           C
ATOM   2391  CD  PRO A 332       3.375  35.374 -28.358  0.00  0.00           C
ATOM   2392  N   HIS A 333       3.466  35.868 -24.092  0.00  0.00           N
ATOM   2393  CA  HIS A 333       2.620  36.339 -22.997  0.00  0.00           C
ATOM   2394  C   HIS A 333       3.218  37.636 -22.321  0.00  0.00           C
ATOM   2395  O   HIS A 333       4.409  37.716 -21.948  0.00  0.00           O
ATOM   2396  CB  HIS A 333       2.538  35.266 -21.908  0.00  0.00           C
ATOM   2397  CG  HIS A 333       1.634  35.554 -20.764  0.00  0.00           C
ATOM   2398  CD2 HIS A 333       0.334  35.098 -20.598  0.00  0.00           C
ATOM   2399  ND1 HIS A 333       1.939  36.392 -19.674  0.00  0.00           N
ATOM   2400  CE1 HIS A 333       0.858  36.403 -18.882  0.00  0.00           C
ATOM   2401  NE2 HIS A 333      -0.152  35.665 -19.394  0.00  0.00           N
ATOM   2402  N   PRO A 334       2.364  38.679 -22.125  0.00  0.00           N
ATOM   2403  CA  PRO A 334       2.858  40.024 -21.755  0.00  0.00           C
ATOM   2404  C   PRO A 334       3.531  40.171 -20.382  0.00  0.00           C
ATOM   2405  O   PRO A 334       4.380  41.018 -20.252  0.00  0.00           O
ATOM   2406  CB  PRO A 334       1.681  40.982 -21.894  0.00  0.00           C
ATOM   2407  CG  PRO A 334       0.500  40.015 -21.746  0.00  0.00           C
ATOM   2408  CD  PRO A 334       0.900  38.630 -22.326  0.00  0.00           C
ATOM   2409  N   ASN A 335       3.103  39.355 -19.390  0.00  0.00           N
ATOM   2410  CA  ASN A 335       3.579  39.450 -17.954  0.00  0.00           C
ATOM   2411  C   ASN A 335       4.883  38.630 -17.708  0.00  0.00           C
ATOM   2412  O   ASN A 335       5.164  38.213 -16.605  0.00  0.00           O
ATOM   2413  CB  ASN A 335       2.543  39.013 -17.051  0.00  0.00           C
ATOM   2414  CG  ASN A 335       2.653  39.718 -15.667  0.00  0.00           C
ATOM   2415  ND2 ASN A 335       2.584  38.907 -14.575  0.00  0.00           N
ATOM   2416  OD1 ASN A 335       2.936  40.891 -15.520  0.00  0.00           O
ATOM   2417  N   ILE A 336       5.621  38.397 -18.792  0.00  0.00           N
ATOM   2418  CA  ILE A 336       6.802  37.523 -18.790  0.00  0.00           C
ATOM   2419  C   ILE A 336       7.904  38.444 -19.434  0.00  0.00           C
ATOM   2420  O   ILE A 336       7.866  38.709 -20.670  0.00  0.00           O
ATOM   2421  CB  ILE A 336       6.627  36.204 -19.634  0.00  0.00           C
ATOM   2422  CG1 ILE A 336       5.416  35.288 -19.182  0.00  0.00           C
ATOM   2423  CG2 ILE A 336       7.958  35.444 -19.534  0.00  0.00           C
ATOM   2424  CD1 ILE A 336       5.320  33.910 -19.867  0.00  0.00           C
ATOM   2425  N   GLU A 337       8.859  38.873 -18.674  0.00  0.00           N
ATOM   2426  CA  GLU A 337      10.216  39.297 -19.063  0.00  0.00           C
ATOM   2427  C   GLU A 337      11.014  38.152 -19.655  0.00  0.00           C
ATOM   2428  O   GLU A 337      11.189  37.022 -19.134  0.00  0.00           O
ATOM   2429  CB  GLU A 337      10.915  39.995 -17.840  0.00  0.00           C
ATOM   2430  CG  GLU A 337      12.054  40.926 -18.243  0.00  0.00           C
ATOM   2431  CD  GLU A 337      11.529  42.002 -19.231  0.00  0.00           C
ATOM   2432  OE1 GLU A 337      12.047  42.148 -20.380  0.00  0.00           O
ATOM   2433  OE2 GLU A 337      10.428  42.505 -19.019  0.00  0.00           O
ATOM   2434  N   GLU A 338      11.448  38.360 -20.894  0.00  0.00           N
ATOM   2435  CA  GLU A 338      12.179  37.353 -21.694  0.00  0.00           C
ATOM   2436  C   GLU A 338      13.645  37.907 -21.872  0.00  0.00           C
ATOM   2437  O   GLU A 338      13.961  38.886 -22.534  0.00  0.00           O
ATOM   2438  CB  GLU A 338      11.542  37.275 -23.057  0.00  0.00           C
ATOM   2439  CG  GLU A 338      10.285  36.466 -22.929  0.00  0.00           C
ATOM   2440  CD  GLU A 338       9.721  35.975 -24.241  0.00  0.00           C
ATOM   2441  OE1 GLU A 338       8.843  36.618 -24.877  0.00  0.00           O
ATOM   2442  OE2 GLU A 338      10.161  34.847 -24.608  0.00  0.00           O
ATOM   2443  N   VAL A 339      14.519  37.087 -21.284  0.00  0.00           N
ATOM   2444  CA  VAL A 339      15.946  37.541 -21.277  0.00  0.00           C
ATOM   2445  C   VAL A 339      16.916  36.442 -21.671  0.00  0.00           C
ATOM   2446  O   VAL A 339      16.693  35.301 -21.228  0.00  0.00           O
ATOM   2447  CB  VAL A 339      16.326  38.266 -19.962  0.00  0.00           C
ATOM   2448  CG1 VAL A 339      15.557  39.571 -19.738  0.00  0.00           C
ATOM   2449  CG2 VAL A 339      16.244  37.376 -18.686  0.00  0.00           C
ATOM   2450  N   ALA A 340      18.073  36.774 -22.258  0.00  0.00           N
ATOM   2451  CA  ALA A 340      19.308  35.902 -22.366  0.00  0.00           C
ATOM   2452  C   ALA A 340      19.850  35.607 -20.974  0.00  0.00           C
ATOM   2453  O   ALA A 340      19.668  36.427 -20.081  0.00  0.00           O
ATOM   2454  CB  ALA A 340      20.296  36.598 -23.322  0.00  0.00           C
ATOM   2455  N   LEU A 341      20.654  34.561 -20.965  0.00  0.00           N
ATOM   2456  CA  LEU A 341      21.609  34.181 -19.911  0.00  0.00           C
ATOM   2457  C   LEU A 341      23.118  34.315 -20.345  0.00  0.00           C
ATOM   2458  O   LEU A 341      23.345  34.120 -21.554  0.00  0.00           O
ATOM   2459  CB  LEU A 341      21.235  32.738 -19.403  0.00  0.00           C
ATOM   2460  CG  LEU A 341      21.796  32.424 -17.951  0.00  0.00           C
ATOM   2461  CD1 LEU A 341      21.150  33.047 -16.787  0.00  0.00           C
ATOM   2462  CD2 LEU A 341      21.925  30.906 -17.788  0.00  0.00           C
ATOM   2463  N   SER A 342      24.051  34.866 -19.521  0.00  0.00           N
ATOM   2464  CA  SER A 342      25.281  35.521 -20.107  0.00  0.00           C
ATOM   2465  C   SER A 342      26.518  34.618 -19.695  0.00  0.00           C
ATOM   2466  O   SER A 342      26.244  33.525 -19.182  0.00  0.00           O
ATOM   2467  CB  SER A 342      25.415  36.962 -19.596  0.00  0.00           C
ATOM   2468  OG  SER A 342      24.325  37.806 -19.873  0.00  0.00           O
ATOM   2469  N   ASN A 343      27.733  34.925 -20.075  0.00  0.00           N
ATOM   2470  CA  ASN A 343      28.953  34.155 -19.589  0.00  0.00           C
ATOM   2471  C   ASN A 343      29.405  34.622 -18.185  0.00  0.00           C
ATOM   2472  O   ASN A 343      29.797  33.746 -17.377  0.00  0.00           O
ATOM   2473  CB  ASN A 343      30.094  34.091 -20.532  0.00  0.00           C
ATOM   2474  CG  ASN A 343      31.350  33.339 -20.109  0.00  0.00           C
ATOM   2475  ND2 ASN A 343      32.510  33.946 -19.822  0.00  0.00           N
ATOM   2476  OD1 ASN A 343      31.294  32.127 -20.107  0.00  0.00           O
ATOM   2477  N   THR A 344      29.184  35.917 -17.839  0.00  0.00           N
ATOM   2478  CA  THR A 344      29.420  36.458 -16.533  0.00  0.00           C
ATOM   2479  C   THR A 344      28.502  35.770 -15.480  0.00  0.00           C
ATOM   2480  O   THR A 344      27.284  35.695 -15.689  0.00  0.00           O
ATOM   2481  CB  THR A 344      29.337  38.002 -16.476  0.00  0.00           C
ATOM   2482  CG2 THR A 344      29.636  38.669 -15.118  0.00  0.00           C
ATOM   2483  OG1 THR A 344      30.213  38.494 -17.458  0.00  0.00           O
ATOM   2484  N   GLY A 345      29.021  35.282 -14.361  0.00  0.00           N
ATOM   2485  CA  GLY A 345      28.427  34.633 -13.183  0.00  0.00           C
ATOM   2486  C   GLY A 345      29.241  33.518 -12.505  0.00  0.00           C
ATOM   2487  O   GLY A 345      30.264  33.025 -13.000  0.00  0.00           O
ATOM   2488  N   GLU A 346      28.794  33.065 -11.381  0.00  0.00           N
ATOM   2489  CA  GLU A 346      29.712  32.151 -10.547  0.00  0.00           C
ATOM   2490  C   GLU A 346      29.539  30.658 -11.031  0.00  0.00           C
ATOM   2491  O   GLU A 346      30.485  29.916 -11.070  0.00  0.00           O
ATOM   2492  CB  GLU A 346      29.432  32.211  -8.911  0.00  0.00           C
ATOM   2493  CG  GLU A 346      29.432  33.605  -8.370  0.00  0.00           C
ATOM   2494  CD  GLU A 346      30.795  34.214  -8.159  0.00  0.00           C
ATOM   2495  OE1 GLU A 346      31.275  34.106  -7.007  0.00  0.00           O
ATOM   2496  OE2 GLU A 346      31.296  34.780  -9.161  0.00  0.00           O
ATOM   2497  N   ILE A 347      28.256  30.255 -11.022  0.00  0.00           N
ATOM   2498  CA  ILE A 347      27.805  28.860 -11.161  0.00  0.00           C
ATOM   2499  C   ILE A 347      27.682  28.607 -12.699  0.00  0.00           C
ATOM   2500  O   ILE A 347      26.879  29.282 -13.301  0.00  0.00           O
ATOM   2501  CB  ILE A 347      26.466  28.717 -10.540  0.00  0.00           C
ATOM   2502  CG1 ILE A 347      26.300  29.347  -9.132  0.00  0.00           C
ATOM   2503  CG2 ILE A 347      26.273  27.240 -10.419  0.00  0.00           C
ATOM   2504  CD1 ILE A 347      27.137  28.812  -8.037  0.00  0.00           C
ATOM   2505  N   PRO A 348      28.449  27.631 -13.289  0.00  0.00           N
ATOM   2506  CA  PRO A 348      28.371  27.380 -14.713  0.00  0.00           C
ATOM   2507  C   PRO A 348      27.056  26.622 -14.963  0.00  0.00           C
ATOM   2508  O   PRO A 348      26.794  25.669 -14.218  0.00  0.00           O
ATOM   2509  CB  PRO A 348      29.609  26.435 -14.946  0.00  0.00           C
ATOM   2510  CG  PRO A 348      30.057  25.866 -13.662  0.00  0.00           C
ATOM   2511  CD  PRO A 348      29.623  26.972 -12.769  0.00  0.00           C
ATOM   2512  N   PHE A 349      26.355  26.911 -16.101  0.00  0.00           N
ATOM   2513  CA  PHE A 349      25.102  26.256 -16.469  0.00  0.00           C
ATOM   2514  C   PHE A 349      25.061  26.303 -17.985  0.00  0.00           C
ATOM   2515  O   PHE A 349      25.016  27.390 -18.509  0.00  0.00           O
ATOM   2516  CB  PHE A 349      23.965  26.977 -15.753  0.00  0.00           C
ATOM   2517  CG  PHE A 349      22.568  26.500 -16.218  0.00  0.00           C
ATOM   2518  CD1 PHE A 349      21.963  25.548 -15.491  0.00  0.00           C
ATOM   2519  CD2 PHE A 349      21.984  27.043 -17.335  0.00  0.00           C
ATOM   2520  CE1 PHE A 349      20.691  25.042 -15.917  0.00  0.00           C
ATOM   2521  CE2 PHE A 349      20.610  26.668 -17.656  0.00  0.00           C
ATOM   2522  CZ  PHE A 349      19.970  25.646 -16.984  0.00  0.00           C
ATOM   2523  N   TYR A 350      25.076  25.144 -18.671  0.00  0.00           N
ATOM   2524  CA  TYR A 350      25.011  24.867 -20.091  0.00  0.00           C
ATOM   2525  C   TYR A 350      25.801  25.849 -20.972  0.00  0.00           C
ATOM   2526  O   TYR A 350      25.156  26.686 -21.628  0.00  0.00           O
ATOM   2527  CB  TYR A 350      23.532  24.714 -20.585  0.00  0.00           C
ATOM   2528  CG  TYR A 350      22.929  23.486 -20.052  0.00  0.00           C
ATOM   2529  CD1 TYR A 350      22.236  23.490 -18.805  0.00  0.00           C
ATOM   2530  CD2 TYR A 350      22.915  22.253 -20.778  0.00  0.00           C
ATOM   2531  CE1 TYR A 350      21.744  22.246 -18.277  0.00  0.00           C
ATOM   2532  CE2 TYR A 350      22.276  21.116 -20.355  0.00  0.00           C
ATOM   2533  CZ  TYR A 350      21.681  21.116 -19.090  0.00  0.00           C
ATOM   2534  OH  TYR A 350      21.051  20.009 -18.584  0.00  0.00           O
ATOM   2535  N   GLY A 351      27.106  25.845 -20.915  0.00  0.00           N
ATOM   2536  CA  GLY A 351      27.951  26.827 -21.637  0.00  0.00           C
ATOM   2537  C   GLY A 351      27.975  28.265 -21.029  0.00  0.00           C
ATOM   2538  O   GLY A 351      28.939  28.957 -21.383  0.00  0.00           O
ATOM   2539  N   LYS A 352      26.902  28.742 -20.373  0.00  0.00           N
ATOM   2540  CA  LYS A 352      26.744  30.106 -19.780  0.00  0.00           C
ATOM   2541  C   LYS A 352      26.886  30.085 -18.275  0.00  0.00           C
ATOM   2542  O   LYS A 352      27.521  29.078 -17.781  0.00  0.00           O
ATOM   2543  CB  LYS A 352      25.244  30.499 -20.183  0.00  0.00           C
ATOM   2544  CG  LYS A 352      24.892  30.358 -21.664  0.00  0.00           C
ATOM   2545  CD  LYS A 352      25.496  31.381 -22.595  0.00  0.00           C
ATOM   2546  CE  LYS A 352      25.106  31.151 -24.003  0.00  0.00           C
ATOM   2547  NZ  LYS A 352      25.667  32.132 -24.876  0.00  0.00           N
ATOM   2548  N   ALA A 353      26.281  31.035 -17.454  0.00  0.00           N
ATOM   2549  CA  ALA A 353      26.627  31.131 -16.010  0.00  0.00           C
ATOM   2550  C   ALA A 353      25.582  31.940 -15.231  0.00  0.00           C
ATOM   2551  O   ALA A 353      24.900  32.818 -15.713  0.00  0.00           O
ATOM   2552  CB  ALA A 353      28.064  31.625 -15.689  0.00  0.00           C
ATOM   2553  N   ILE A 354      25.449  31.530 -13.963  0.00  0.00           N
ATOM   2554  CA  ILE A 354      24.496  32.102 -13.001  0.00  0.00           C
ATOM   2555  C   ILE A 354      25.217  32.983 -11.981  0.00  0.00           C
ATOM   2556  O   ILE A 354      26.004  32.498 -11.169  0.00  0.00           O
ATOM   2557  CB  ILE A 354      23.703  31.022 -12.137  0.00  0.00           C
ATOM   2558  CG1 ILE A 354      23.324  29.844 -13.058  0.00  0.00           C
ATOM   2559  CG2 ILE A 354      22.516  31.602 -11.359  0.00  0.00           C
ATOM   2560  CD1 ILE A 354      22.538  28.579 -12.479  0.00  0.00           C
ATOM   2561  N   PRO A 355      25.061  34.338 -12.041  0.00  0.00           N
ATOM   2562  CA  PRO A 355      25.275  35.181 -10.866  0.00  0.00           C
ATOM   2563  C   PRO A 355      24.164  34.943  -9.868  0.00  0.00           C
ATOM   2564  O   PRO A 355      22.997  34.765 -10.324  0.00  0.00           O
ATOM   2565  CB  PRO A 355      25.414  36.591 -11.317  0.00  0.00           C
ATOM   2566  CG  PRO A 355      24.948  36.645 -12.760  0.00  0.00           C
ATOM   2567  CD  PRO A 355      24.775  35.171 -13.155  0.00  0.00           C
ATOM   2568  N   ILE A 356      24.501  35.060  -8.553  0.00  0.00           N
ATOM   2569  CA  ILE A 356      23.650  34.432  -7.477  0.00  0.00           C
ATOM   2570  C   ILE A 356      22.382  35.298  -7.240  0.00  0.00           C
ATOM   2571  O   ILE A 356      21.320  34.762  -7.005  0.00  0.00           O
ATOM   2572  CB  ILE A 356      24.498  34.317  -6.166  0.00  0.00           C
ATOM   2573  CG1 ILE A 356      25.621  33.298  -6.237  0.00  0.00           C
ATOM   2574  CG2 ILE A 356      23.575  34.010  -4.944  0.00  0.00           C
ATOM   2575  CD1 ILE A 356      25.190  31.869  -6.623  0.00  0.00           C
ATOM   2576  N   GLU A 357      22.438  36.617  -7.632  0.00  0.00           N
ATOM   2577  CA  GLU A 357      21.418  37.646  -7.726  0.00  0.00           C
ATOM   2578  C   GLU A 357      20.174  37.194  -8.448  0.00  0.00           C
ATOM   2579  O   GLU A 357      19.137  37.804  -8.234  0.00  0.00           O
ATOM   2580  CB  GLU A 357      22.052  38.825  -8.517  0.00  0.00           C
ATOM   2581  CG  GLU A 357      23.208  39.484  -7.649  0.00  0.00           C
ATOM   2582  CD  GLU A 357      22.984  40.175  -6.349  0.00  0.00           C
ATOM   2583  OE1 GLU A 357      22.306  41.211  -6.246  0.00  0.00           O
ATOM   2584  OE2 GLU A 357      23.507  39.677  -5.333  0.00  0.00           O
ATOM   2585  N   ALA A 358      20.267  36.188  -9.339  0.00  0.00           N
ATOM   2586  CA  ALA A 358      19.058  35.553 -10.059  0.00  0.00           C
ATOM   2587  C   ALA A 358      18.389  34.411  -9.304  0.00  0.00           C
ATOM   2588  O   ALA A 358      17.504  33.836  -9.882  0.00  0.00           O
ATOM   2589  CB  ALA A 358      19.559  35.159 -11.501  0.00  0.00           C
ATOM   2590  N   ILE A 359      18.971  33.936  -8.204  0.00  0.00           N
ATOM   2591  CA  ILE A 359      18.527  32.763  -7.481  0.00  0.00           C
ATOM   2592  C   ILE A 359      18.559  32.845  -5.957  0.00  0.00           C
ATOM   2593  O   ILE A 359      17.916  32.025  -5.260  0.00  0.00           O
ATOM   2594  CB  ILE A 359      19.142  31.408  -7.920  0.00  0.00           C
ATOM   2595  CG1 ILE A 359      20.690  31.350  -7.596  0.00  0.00           C
ATOM   2596  CG2 ILE A 359      18.787  30.883  -9.267  0.00  0.00           C
ATOM   2597  CD1 ILE A 359      21.318  29.906  -7.706  0.00  0.00           C
ATOM   2598  N   ARG A 360      19.169  33.902  -5.334  0.00  0.00           N
ATOM   2599  CA  ARG A 360      19.049  34.159  -3.903  0.00  0.00           C
ATOM   2600  C   ARG A 360      17.713  34.801  -3.505  0.00  0.00           C
ATOM   2601  O   ARG A 360      17.058  35.469  -4.226  0.00  0.00           O
ATOM   2602  CB  ARG A 360      20.208  34.950  -3.350  0.00  0.00           C
ATOM   2603  CG  ARG A 360      20.287  36.411  -3.870  0.00  0.00           C
ATOM   2604  CD  ARG A 360      21.440  37.189  -3.161  0.00  0.00           C
ATOM   2605  NE  ARG A 360      21.530  38.596  -3.739  0.00  0.00           N
ATOM   2606  CZ  ARG A 360      20.939  39.715  -3.229  0.00  0.00           C
ATOM   2607  NH1 ARG A 360      19.956  39.655  -2.374  0.00  0.00           N
ATOM   2608  NH2 ARG A 360      21.362  40.917  -3.616  0.00  0.00           N
ATOM   2609  N   GLY A 361      17.371  34.658  -2.239  0.00  0.00           N
ATOM   2610  CA  GLY A 361      16.272  35.410  -1.664  0.00  0.00           C
ATOM   2611  C   GLY A 361      14.824  35.222  -2.165  0.00  0.00           C
ATOM   2612  O   GLY A 361      14.018  36.083  -1.937  0.00  0.00           O
ATOM   2613  N   GLY A 362      14.535  34.189  -2.904  0.00  0.00           N
ATOM   2614  CA  GLY A 362      13.182  33.954  -3.527  0.00  0.00           C
ATOM   2615  C   GLY A 362      12.873  32.552  -3.860  0.00  0.00           C
ATOM   2616  O   GLY A 362      13.601  31.643  -3.462  0.00  0.00           O
ATOM   2617  N   ARG A 363      11.886  32.461  -4.706  0.00  0.00           N
ATOM   2618  CA  ARG A 363      11.402  31.167  -5.228  0.00  0.00           C
ATOM   2619  C   ARG A 363      11.659  31.059  -6.706  0.00  0.00           C
ATOM   2620  O   ARG A 363      11.111  31.836  -7.496  0.00  0.00           O
ATOM   2621  CB  ARG A 363       9.939  30.858  -4.887  0.00  0.00           C
ATOM   2622  CG  ARG A 363       9.815  30.675  -3.374  0.00  0.00           C
ATOM   2623  CD  ARG A 363       8.283  30.441  -2.899  0.00  0.00           C
ATOM   2624  NE  ARG A 363       7.858  29.104  -3.489  0.00  0.00           N
ATOM   2625  CZ  ARG A 363       7.925  27.977  -2.844  0.00  0.00           C
ATOM   2626  NH1 ARG A 363       8.487  27.845  -1.655  0.00  0.00           N
ATOM   2627  NH2 ARG A 363       7.432  26.825  -3.320  0.00  0.00           N
ATOM   2628  N   HIS A 364      12.458  30.110  -7.247  0.00  0.00           N
ATOM   2629  CA  HIS A 364      13.011  30.031  -8.611  0.00  0.00           C
ATOM   2630  C   HIS A 364      13.051  28.609  -9.122  0.00  0.00           C
ATOM   2631  O   HIS A 364      13.209  27.654  -8.393  0.00  0.00           O
ATOM   2632  CB  HIS A 364      14.497  30.601  -8.483  0.00  0.00           C
ATOM   2633  CG  HIS A 364      14.439  31.975  -7.831  0.00  0.00           C
ATOM   2634  CD2 HIS A 364      13.699  33.079  -8.261  0.00  0.00           C
ATOM   2635  ND1 HIS A 364      15.100  32.346  -6.665  0.00  0.00           N
ATOM   2636  CE1 HIS A 364      14.836  33.633  -6.484  0.00  0.00           C
ATOM   2637  NE2 HIS A 364      13.988  34.086  -7.368  0.00  0.00           N
ATOM   2638  N   LEU A 365      12.959  28.393 -10.478  0.00  0.00           N
ATOM   2639  CA  LEU A 365      12.812  27.096 -11.203  0.00  0.00           C
ATOM   2640  C   LEU A 365      13.894  27.007 -12.269  0.00  0.00           C
ATOM   2641  O   LEU A 365      14.237  27.987 -12.955  0.00  0.00           O
ATOM   2642  CB  LEU A 365      11.410  26.898 -11.675  0.00  0.00           C
ATOM   2643  CG  LEU A 365      11.162  25.808 -12.753  0.00  0.00           C
ATOM   2644  CD1 LEU A 365      11.369  24.426 -12.150  0.00  0.00           C
ATOM   2645  CD2 LEU A 365       9.697  25.707 -13.199  0.00  0.00           C
ATOM   2646  N   ILE A 366      14.507  25.808 -12.479  0.00  0.00           N
ATOM   2647  CA  ILE A 366      15.495  25.638 -13.491  0.00  0.00           C
ATOM   2648  C   ILE A 366      15.320  24.245 -14.121  0.00  0.00           C
ATOM   2649  O   ILE A 366      15.361  23.210 -13.494  0.00  0.00           O
ATOM   2650  CB  ILE A 366      16.935  25.650 -12.862  0.00  0.00           C
ATOM   2651  CG1 ILE A 366      17.180  26.921 -12.026  0.00  0.00           C
ATOM   2652  CG2 ILE A 366      18.118  25.297 -13.843  0.00  0.00           C
ATOM   2653  CD1 ILE A 366      18.595  27.041 -11.372  0.00  0.00           C
ATOM   2654  N   PHE A 367      15.201  24.186 -15.475  0.00  0.00           N
ATOM   2655  CA  PHE A 367      14.954  22.985 -16.249  0.00  0.00           C
ATOM   2656  C   PHE A 367      16.294  22.382 -16.713  0.00  0.00           C
ATOM   2657  O   PHE A 367      16.946  22.984 -17.538  0.00  0.00           O
ATOM   2658  CB  PHE A 367      13.967  23.283 -17.414  0.00  0.00           C
ATOM   2659  CG  PHE A 367      12.544  23.362 -17.032  0.00  0.00           C
ATOM   2660  CD1 PHE A 367      11.820  22.156 -17.204  0.00  0.00           C
ATOM   2661  CD2 PHE A 367      11.904  24.601 -16.774  0.00  0.00           C
ATOM   2662  CE1 PHE A 367      10.486  22.247 -16.829  0.00  0.00           C
ATOM   2663  CE2 PHE A 367      10.506  24.636 -16.552  0.00  0.00           C
ATOM   2664  CZ  PHE A 367       9.793  23.421 -16.468  0.00  0.00           C
ATOM   2665  N   CYS A 368      16.584  21.167 -16.331  0.00  0.00           N
ATOM   2666  CA  CYS A 368      17.602  20.302 -16.837  0.00  0.00           C
ATOM   2667  C   CYS A 368      17.215  19.244 -17.880  0.00  0.00           C
ATOM   2668  O   CYS A 368      15.994  18.928 -18.004  0.00  0.00           O
ATOM   2669  CB  CYS A 368      18.279  19.592 -15.660  0.00  0.00           C
ATOM   2670  SG  CYS A 368      19.469  20.713 -14.885  0.00  0.00           S
ATOM   2671  N   HIS A 369      18.147  18.724 -18.631  0.00  0.00           N
ATOM   2672  CA  HIS A 369      17.847  17.545 -19.581  0.00  0.00           C
ATOM   2673  C   HIS A 369      17.652  16.141 -18.882  0.00  0.00           C
ATOM   2674  O   HIS A 369      17.032  15.313 -19.553  0.00  0.00           O
ATOM   2675  CB  HIS A 369      18.870  17.550 -20.751  0.00  0.00           C
ATOM   2676  CG  HIS A 369      20.228  17.038 -20.454  0.00  0.00           C
ATOM   2677  CD2 HIS A 369      20.508  15.713 -20.212  0.00  0.00           C
ATOM   2678  ND1 HIS A 369      21.411  17.787 -20.449  0.00  0.00           N
ATOM   2679  CE1 HIS A 369      22.334  16.806 -20.133  0.00  0.00           C
ATOM   2680  NE2 HIS A 369      21.833  15.597 -19.928  0.00  0.00           N
ATOM   2681  N   SER A 370      18.238  15.866 -17.706  0.00  0.00           N
ATOM   2682  CA  SER A 370      18.118  14.556 -17.057  0.00  0.00           C
ATOM   2683  C   SER A 370      17.826  14.735 -15.551  0.00  0.00           C
ATOM   2684  O   SER A 370      18.266  15.736 -14.951  0.00  0.00           O
ATOM   2685  CB  SER A 370      19.384  13.803 -17.337  0.00  0.00           C
ATOM   2686  OG  SER A 370      20.529  14.464 -16.719  0.00  0.00           O
ATOM   2687  N   LYS A 371      17.561  13.564 -14.923  0.00  0.00           N
ATOM   2688  CA  LYS A 371      17.483  13.447 -13.406  0.00  0.00           C
ATOM   2689  C   LYS A 371      18.888  13.506 -12.721  0.00  0.00           C
ATOM   2690  O   LYS A 371      19.048  14.016 -11.675  0.00  0.00           O
ATOM   2691  CB  LYS A 371      16.818  12.103 -13.087  0.00  0.00           C
ATOM   2692  CG  LYS A 371      17.597  10.909 -13.635  0.00  0.00           C
ATOM   2693  CD  LYS A 371      16.879   9.638 -12.996  0.00  0.00           C
ATOM   2694  CE  LYS A 371      17.858   8.443 -12.914  0.00  0.00           C
ATOM   2695  NZ  LYS A 371      18.603   8.346 -11.611  0.00  0.00           N
ATOM   2696  N   LYS A 372      19.943  12.980 -13.395  0.00  0.00           N
ATOM   2697  CA  LYS A 372      21.295  13.074 -12.802  0.00  0.00           C
ATOM   2698  C   LYS A 372      21.854  14.478 -12.754  0.00  0.00           C
ATOM   2699  O   LYS A 372      22.440  15.038 -11.856  0.00  0.00           O
ATOM   2700  CB  LYS A 372      22.358  12.052 -13.413  0.00  0.00           C
ATOM   2701  CG  LYS A 372      23.609  12.002 -12.470  0.00  0.00           C
ATOM   2702  CD  LYS A 372      24.514  10.754 -12.749  0.00  0.00           C
ATOM   2703  CE  LYS A 372      25.084  11.029 -14.143  0.00  0.00           C
ATOM   2704  NZ  LYS A 372      26.184  10.130 -14.527  0.00  0.00           N
ATOM   2705  N   LYS A 373      21.509  15.228 -13.846  0.00  0.00           N
ATOM   2706  CA  LYS A 373      21.831  16.600 -14.040  0.00  0.00           C
ATOM   2707  C   LYS A 373      21.049  17.487 -13.041  0.00  0.00           C
ATOM   2708  O   LYS A 373      21.525  18.468 -12.426  0.00  0.00           O
ATOM   2709  CB  LYS A 373      21.679  17.021 -15.515  0.00  0.00           C
ATOM   2710  CG  LYS A 373      22.383  18.320 -15.881  0.00  0.00           C
ATOM   2711  CD  LYS A 373      23.874  18.395 -15.465  0.00  0.00           C
ATOM   2712  CE  LYS A 373      24.672  17.252 -16.069  0.00  0.00           C
ATOM   2713  NZ  LYS A 373      26.096  17.372 -15.609  0.00  0.00           N
ATOM   2714  N   CYS A 374      19.761  17.137 -12.929  0.00  0.00           N
ATOM   2715  CA  CYS A 374      18.929  17.773 -11.905  0.00  0.00           C
ATOM   2716  C   CYS A 374      19.440  17.698 -10.497  0.00  0.00           C
ATOM   2717  O   CYS A 374      19.574  18.631  -9.842  0.00  0.00           O
ATOM   2718  CB  CYS A 374      17.515  17.192 -11.963  0.00  0.00           C
ATOM   2719  SG  CYS A 374      16.384  18.347 -11.118  0.00  0.00           S
ATOM   2720  N   ASP A 375      19.663  16.385 -10.079  0.00  0.00           N
ATOM   2721  CA  ASP A 375      20.190  15.978  -8.768  0.00  0.00           C
ATOM   2722  C   ASP A 375      21.510  16.819  -8.514  0.00  0.00           C
ATOM   2723  O   ASP A 375      21.604  17.564  -7.530  0.00  0.00           O
ATOM   2724  CB  ASP A 375      20.405  14.458  -8.777  0.00  0.00           C
ATOM   2725  CG  ASP A 375      20.596  14.026  -7.306  0.00  0.00           C
ATOM   2726  OD1 ASP A 375      21.310  13.018  -7.271  0.00  0.00           O
ATOM   2727  OD2 ASP A 375      20.052  14.577  -6.338  0.00  0.00           O
ATOM   2728  N   GLU A 376      22.431  16.826  -9.525  0.00  0.00           N
ATOM   2729  CA  GLU A 376      23.779  17.394  -9.555  0.00  0.00           C
ATOM   2730  C   GLU A 376      23.823  18.899  -9.163  0.00  0.00           C
ATOM   2731  O   GLU A 376      24.618  19.332  -8.283  0.00  0.00           O
ATOM   2732  CB  GLU A 376      24.441  17.221 -10.951  0.00  0.00           C
ATOM   2733  CG  GLU A 376      25.405  16.041 -11.119  0.00  0.00           C
ATOM   2734  CD  GLU A 376      26.161  16.151 -12.459  0.00  0.00           C
ATOM   2735  OE1 GLU A 376      26.436  15.101 -13.135  0.00  0.00           O
ATOM   2736  OE2 GLU A 376      26.577  17.223 -12.916  0.00  0.00           O
ATOM   2737  N   LEU A 377      22.972  19.699  -9.823  0.00  0.00           N
ATOM   2738  CA  LEU A 377      22.982  21.139  -9.711  0.00  0.00           C
ATOM   2739  C   LEU A 377      22.389  21.632  -8.401  0.00  0.00           C
ATOM   2740  O   LEU A 377      22.881  22.555  -7.791  0.00  0.00           O
ATOM   2741  CB  LEU A 377      22.363  21.940 -10.962  0.00  0.00           C
ATOM   2742  CG  LEU A 377      22.438  23.427 -10.764  0.00  0.00           C
ATOM   2743  CD1 LEU A 377      23.875  24.038 -10.687  0.00  0.00           C
ATOM   2744  CD2 LEU A 377      21.794  24.126 -11.937  0.00  0.00           C
ATOM   2745  N   ALA A 378      21.329  20.965  -7.899  0.00  0.00           N
ATOM   2746  CA  ALA A 378      20.797  21.281  -6.585  0.00  0.00           C
ATOM   2747  C   ALA A 378      21.793  21.037  -5.481  0.00  0.00           C
ATOM   2748  O   ALA A 378      21.900  21.850  -4.538  0.00  0.00           O
ATOM   2749  CB  ALA A 378      19.521  20.423  -6.358  0.00  0.00           C
ATOM   2750  N   ALA A 379      22.550  19.930  -5.659  0.00  0.00           N
ATOM   2751  CA  ALA A 379      23.610  19.692  -4.741  0.00  0.00           C
ATOM   2752  C   ALA A 379      24.849  20.630  -4.836  0.00  0.00           C
ATOM   2753  O   ALA A 379      25.460  20.958  -3.821  0.00  0.00           O
ATOM   2754  CB  ALA A 379      23.971  18.217  -4.745  0.00  0.00           C
ATOM   2755  N   LYS A 380      25.301  21.035  -6.029  0.00  0.00           N
ATOM   2756  CA  LYS A 380      26.174  22.214  -6.109  0.00  0.00           C
ATOM   2757  C   LYS A 380      25.647  23.595  -5.607  0.00  0.00           C
ATOM   2758  O   LYS A 380      26.480  24.388  -5.092  0.00  0.00           O
ATOM   2759  CB  LYS A 380      26.453  22.231  -7.585  0.00  0.00           C
ATOM   2760  CG  LYS A 380      27.408  23.352  -8.114  0.00  0.00           C
ATOM   2761  CD  LYS A 380      27.621  23.132  -9.645  0.00  0.00           C
ATOM   2762  CE  LYS A 380      28.119  21.708  -9.806  0.00  0.00           C
ATOM   2763  NZ  LYS A 380      28.225  21.416 -11.309  0.00  0.00           N
ATOM   2764  N   LEU A 381      24.331  23.955  -5.675  0.00  0.00           N
ATOM   2765  CA  LEU A 381      23.724  25.137  -5.059  0.00  0.00           C
ATOM   2766  C   LEU A 381      23.622  24.990  -3.522  0.00  0.00           C
ATOM   2767  O   LEU A 381      23.742  25.947  -2.753  0.00  0.00           O
ATOM   2768  CB  LEU A 381      22.398  25.407  -5.803  0.00  0.00           C
ATOM   2769  CG  LEU A 381      22.302  25.897  -7.249  0.00  0.00           C
ATOM   2770  CD1 LEU A 381      20.811  26.297  -7.652  0.00  0.00           C
ATOM   2771  CD2 LEU A 381      23.411  26.929  -7.538  0.00  0.00           C
ATOM   2772  N   SER A 382      23.535  23.793  -3.038  0.00  0.00           N
ATOM   2773  CA  SER A 382      23.762  23.552  -1.609  0.00  0.00           C
ATOM   2774  C   SER A 382      25.216  23.809  -1.201  0.00  0.00           C
ATOM   2775  O   SER A 382      25.401  24.640  -0.289  0.00  0.00           O
ATOM   2776  CB  SER A 382      23.443  22.119  -1.230  0.00  0.00           C
ATOM   2777  OG  SER A 382      22.101  21.807  -1.568  0.00  0.00           O
ATOM   2778  N   GLY A 383      26.221  23.422  -1.983  0.00  0.00           N
ATOM   2779  CA  GLY A 383      27.687  23.760  -1.790  0.00  0.00           C
ATOM   2780  C   GLY A 383      27.963  25.280  -1.810  0.00  0.00           C
ATOM   2781  O   GLY A 383      28.961  25.738  -1.297  0.00  0.00           O
ATOM   2782  N   LEU A 384      27.059  26.064  -2.300  0.00  0.00           N
ATOM   2783  CA  LEU A 384      27.156  27.566  -2.123  0.00  0.00           C
ATOM   2784  C   LEU A 384      26.264  28.227  -1.080  0.00  0.00           C
ATOM   2785  O   LEU A 384      26.486  29.392  -0.718  0.00  0.00           O
ATOM   2786  CB  LEU A 384      26.671  28.141  -3.466  0.00  0.00           C
ATOM   2787  CG  LEU A 384      27.103  29.558  -3.948  0.00  0.00           C
ATOM   2788  CD1 LEU A 384      26.360  30.755  -3.326  0.00  0.00           C
ATOM   2789  CD2 LEU A 384      28.658  29.734  -4.032  0.00  0.00           C
ATOM   2790  N   GLY A 385      25.402  27.543  -0.334  0.00  0.00           N
ATOM   2791  CA  GLY A 385      24.574  28.034   0.811  0.00  0.00           C
ATOM   2792  C   GLY A 385      23.197  28.358   0.430  0.00  0.00           C
ATOM   2793  O   GLY A 385      22.566  28.912   1.319  0.00  0.00           O
ATOM   2794  N   ILE A 386      22.671  28.032  -0.712  0.00  0.00           N
ATOM   2795  CA  ILE A 386      21.348  28.372  -1.153  0.00  0.00           C
ATOM   2796  C   ILE A 386      20.329  27.309  -0.897  0.00  0.00           C
ATOM   2797  O   ILE A 386      20.622  26.128  -1.074  0.00  0.00           O
ATOM   2798  CB  ILE A 386      21.360  28.809  -2.689  0.00  0.00           C
ATOM   2799  CG1 ILE A 386      22.455  29.806  -3.088  0.00  0.00           C
ATOM   2800  CG2 ILE A 386      19.951  29.430  -3.096  0.00  0.00           C
ATOM   2801  CD1 ILE A 386      22.508  31.262  -2.482  0.00  0.00           C
ATOM   2802  N   ASN A 387      19.173  27.630  -0.345  0.00  0.00           N
ATOM   2803  CA  ASN A 387      18.113  26.591  -0.186  0.00  0.00           C
ATOM   2804  C   ASN A 387      17.710  25.913  -1.499  0.00  0.00           C
ATOM   2805  O   ASN A 387      17.203  26.623  -2.382  0.00  0.00           O
ATOM   2806  CB  ASN A 387      16.811  27.228   0.470  0.00  0.00           C
ATOM   2807  CG  ASN A 387      15.744  26.129   0.882  0.00  0.00           C
ATOM   2808  ND2 ASN A 387      14.493  26.503   1.116  0.00  0.00           N
ATOM   2809  OD1 ASN A 387      16.066  24.935   0.987  0.00  0.00           O
ATOM   2810  N   ALA A 388      17.850  24.601  -1.630  0.00  0.00           N
ATOM   2811  CA  ALA A 388      17.896  23.903  -2.960  0.00  0.00           C
ATOM   2812  C   ALA A 388      17.420  22.459  -2.887  0.00  0.00           C
ATOM   2813  O   ALA A 388      17.607  21.784  -1.876  0.00  0.00           O
ATOM   2814  CB  ALA A 388      19.287  24.133  -3.467  0.00  0.00           C
ATOM   2815  N   VAL A 389      16.815  22.001  -3.973  0.00  0.00           N
ATOM   2816  CA  VAL A 389      16.060  20.762  -4.154  0.00  0.00           C
ATOM   2817  C   VAL A 389      15.870  20.324  -5.604  0.00  0.00           C
ATOM   2818  O   VAL A 389      15.884  21.236  -6.483  0.00  0.00           O
ATOM   2819  CB  VAL A 389      14.572  20.745  -3.454  0.00  0.00           C
ATOM   2820  CG1 VAL A 389      14.681  20.962  -1.922  0.00  0.00           C
ATOM   2821  CG2 VAL A 389      13.550  21.835  -3.918  0.00  0.00           C
ATOM   2822  N   ALA A 390      15.813  19.037  -5.925  0.00  0.00           N
ATOM   2823  CA  ALA A 390      15.730  18.583  -7.323  0.00  0.00           C
ATOM   2824  C   ALA A 390      14.411  17.745  -7.517  0.00  0.00           C
ATOM   2825  O   ALA A 390      14.075  16.928  -6.666  0.00  0.00           O
ATOM   2826  CB  ALA A 390      16.935  17.613  -7.527  0.00  0.00           C
ATOM   2827  N   TYR A 391      13.743  17.858  -8.712  0.00  0.00           N
ATOM   2828  CA  TYR A 391      12.508  17.138  -9.108  0.00  0.00           C
ATOM   2829  C   TYR A 391      12.650  16.448 -10.404  0.00  0.00           C
ATOM   2830  O   TYR A 391      13.056  17.025 -11.357  0.00  0.00           O
ATOM   2831  CB  TYR A 391      11.348  18.150  -9.143  0.00  0.00           C
ATOM   2832  CG  TYR A 391       9.998  17.548  -8.910  0.00  0.00           C
ATOM   2833  CD1 TYR A 391       9.625  16.944  -7.726  0.00  0.00           C
ATOM   2834  CD2 TYR A 391       9.147  17.465 -10.015  0.00  0.00           C
ATOM   2835  CE1 TYR A 391       8.413  16.257  -7.585  0.00  0.00           C
ATOM   2836  CE2 TYR A 391       7.927  16.745  -9.924  0.00  0.00           C
ATOM   2837  CZ  TYR A 391       7.599  16.186  -8.739  0.00  0.00           C
ATOM   2838  OH  TYR A 391       6.450  15.449  -8.669  0.00  0.00           O
ATOM   2839  N   TYR A 392      12.152  15.160 -10.421  0.00  0.00           N
ATOM   2840  CA  TYR A 392      12.178  14.201 -11.541  0.00  0.00           C
ATOM   2841  C   TYR A 392      11.144  13.099 -11.295  0.00  0.00           C
ATOM   2842  O   TYR A 392      10.378  13.226 -10.326  0.00  0.00           O
ATOM   2843  CB  TYR A 392      13.715  13.654 -11.825  0.00  0.00           C
ATOM   2844  CG  TYR A 392      14.324  13.010 -10.629  0.00  0.00           C
ATOM   2845  CD1 TYR A 392      14.221  11.643 -10.389  0.00  0.00           C
ATOM   2846  CD2 TYR A 392      15.292  13.850  -9.986  0.00  0.00           C
ATOM   2847  CE1 TYR A 392      14.921  11.135  -9.232  0.00  0.00           C
ATOM   2848  CE2 TYR A 392      16.062  13.281  -8.932  0.00  0.00           C
ATOM   2849  CZ  TYR A 392      15.933  11.858  -8.612  0.00  0.00           C
ATOM   2850  OH  TYR A 392      16.675  11.247  -7.664  0.00  0.00           O
ATOM   2851  N   ARG A 393      11.027  12.149 -12.207  0.00  0.00           N
ATOM   2852  CA  ARG A 393      10.142  11.023 -12.047  0.00  0.00           C
ATOM   2853  C   ARG A 393      10.343  10.167 -10.716  0.00  0.00           C
ATOM   2854  O   ARG A 393      11.481  10.064 -10.194  0.00  0.00           O
ATOM   2855  CB  ARG A 393      10.165  10.199 -13.297  0.00  0.00           C
ATOM   2856  CG  ARG A 393       9.212   9.055 -13.267  0.00  0.00           C
ATOM   2857  CD  ARG A 393       9.214   8.291 -14.589  0.00  0.00           C
ATOM   2858  NE  ARG A 393       7.968   7.586 -14.799  0.00  0.00           N
ATOM   2859  CZ  ARG A 393       7.621   7.145 -15.976  0.00  0.00           C
ATOM   2860  NH1 ARG A 393       8.354   7.236 -17.054  0.00  0.00           N
ATOM   2861  NH2 ARG A 393       6.458   6.575 -16.182  0.00  0.00           N
ATOM   2862  N   GLY A 394       9.185   9.879 -10.124  0.00  0.00           N
ATOM   2863  CA  GLY A 394       8.956   9.071  -8.893  0.00  0.00           C
ATOM   2864  C   GLY A 394       8.653   9.832  -7.633  0.00  0.00           C
ATOM   2865  O   GLY A 394       7.711   9.495  -6.944  0.00  0.00           O
ATOM   2866  N   LEU A 395       9.268  10.977  -7.346  0.00  0.00           N
ATOM   2867  CA  LEU A 395       9.104  11.810  -6.163  0.00  0.00           C
ATOM   2868  C   LEU A 395       7.739  12.488  -6.045  0.00  0.00           C
ATOM   2869  O   LEU A 395       7.290  13.000  -7.067  0.00  0.00           O
ATOM   2870  CB  LEU A 395      10.326  12.786  -5.895  0.00  0.00           C
ATOM   2871  CG  LEU A 395      11.703  12.108  -5.890  0.00  0.00           C
ATOM   2872  CD1 LEU A 395      12.889  13.025  -5.885  0.00  0.00           C
ATOM   2873  CD2 LEU A 395      11.908  11.047  -4.737  0.00  0.00           C
ATOM   2874  N   ASP A 396       7.046  12.400  -4.917  0.00  0.00           N
ATOM   2875  CA  ASP A 396       5.848  13.262  -4.607  0.00  0.00           C
ATOM   2876  C   ASP A 396       6.091  14.788  -4.581  0.00  0.00           C
ATOM   2877  O   ASP A 396       7.108  15.261  -4.020  0.00  0.00           O
ATOM   2878  CB  ASP A 396       5.289  12.635  -3.304  0.00  0.00           C
ATOM   2879  CG  ASP A 396       3.906  13.222  -3.100  0.00  0.00           C
ATOM   2880  OD1 ASP A 396       2.882  12.712  -3.658  0.00  0.00           O
ATOM   2881  OD2 ASP A 396       3.845  14.348  -2.505  0.00  0.00           O
ATOM   2882  N   VAL A 397       5.120  15.571  -5.077  0.00  0.00           N
ATOM   2883  CA  VAL A 397       5.046  17.082  -5.041  0.00  0.00           C
ATOM   2884  C   VAL A 397       5.361  17.578  -3.636  0.00  0.00           C
ATOM   2885  O   VAL A 397       5.850  18.735  -3.421  0.00  0.00           O
ATOM   2886  CB  VAL A 397       3.742  17.704  -5.491  0.00  0.00           C
ATOM   2887  CG1 VAL A 397       3.664  17.535  -7.001  0.00  0.00           C
ATOM   2888  CG2 VAL A 397       2.470  17.066  -4.915  0.00  0.00           C
ATOM   2889  N   SER A 398       5.190  16.771  -2.561  0.00  0.00           N
ATOM   2890  CA  SER A 398       5.486  17.145  -1.137  0.00  0.00           C
ATOM   2891  C   SER A 398       7.009  17.274  -0.865  0.00  0.00           C
ATOM   2892  O   SER A 398       7.390  17.667   0.203  0.00  0.00           O
ATOM   2893  CB  SER A 398       4.855  16.077  -0.130  0.00  0.00           C
ATOM   2894  OG  SER A 398       5.207  14.731  -0.424  0.00  0.00           O
ATOM   2895  N   VAL A 399       7.866  16.924  -1.793  0.00  0.00           N
ATOM   2896  CA  VAL A 399       9.284  17.142  -1.721  0.00  0.00           C
ATOM   2897  C   VAL A 399       9.665  18.614  -1.993  0.00  0.00           C
ATOM   2898  O   VAL A 399      10.754  19.052  -1.632  0.00  0.00           O
ATOM   2899  CB  VAL A 399      10.038  16.254  -2.720  0.00  0.00           C
ATOM   2900  CG1 VAL A 399       9.911  16.714  -4.141  0.00  0.00           C
ATOM   2901  CG2 VAL A 399      11.583  15.983  -2.416  0.00  0.00           C
ATOM   2902  N   ILE A 400       8.707  19.362  -2.583  0.00  0.00           N
ATOM   2903  CA  ILE A 400       8.881  20.826  -2.839  0.00  0.00           C
ATOM   2904  C   ILE A 400       8.579  21.649  -1.519  0.00  0.00           C
ATOM   2905  O   ILE A 400       7.402  21.596  -1.144  0.00  0.00           O
ATOM   2906  CB  ILE A 400       8.057  21.277  -4.144  0.00  0.00           C
ATOM   2907  CG1 ILE A 400       8.183  20.428  -5.395  0.00  0.00           C
ATOM   2908  CG2 ILE A 400       8.393  22.808  -4.205  0.00  0.00           C
ATOM   2909  CD1 ILE A 400       9.553  20.463  -6.027  0.00  0.00           C
ATOM   2910  N   PRO A 401       9.551  22.315  -0.836  0.00  0.00           N
ATOM   2911  CA  PRO A 401       9.121  23.247   0.262  0.00  0.00           C
ATOM   2912  C   PRO A 401       8.156  24.345  -0.339  0.00  0.00           C
ATOM   2913  O   PRO A 401       8.545  25.023  -1.301  0.00  0.00           O
ATOM   2914  CB  PRO A 401      10.465  23.774   0.759  0.00  0.00           C
ATOM   2915  CG  PRO A 401      11.530  22.788   0.254  0.00  0.00           C
ATOM   2916  CD  PRO A 401      10.947  22.366  -0.996  0.00  0.00           C
ATOM   2917  N   THR A 402       6.901  24.375   0.106  0.00  0.00           N
ATOM   2918  CA  THR A 402       5.828  25.255  -0.299  0.00  0.00           C
ATOM   2919  C   THR A 402       5.822  26.735   0.057  0.00  0.00           C
ATOM   2920  O   THR A 402       5.250  27.514  -0.780  0.00  0.00           O
ATOM   2921  CB  THR A 402       4.480  24.670   0.166  0.00  0.00           C
ATOM   2922  CG2 THR A 402       3.957  23.460  -0.607  0.00  0.00           C
ATOM   2923  OG1 THR A 402       4.605  24.357   1.561  0.00  0.00           O
ATOM   2924  N   ILE A 403       6.495  27.225   1.154  0.00  0.00           N
ATOM   2925  CA  ILE A 403       6.429  28.652   1.560  0.00  0.00           C
ATOM   2926  C   ILE A 403       7.843  29.145   1.972  0.00  0.00           C
ATOM   2927  O   ILE A 403       8.591  28.424   2.636  0.00  0.00           O
ATOM   2928  CB  ILE A 403       5.318  28.791   2.634  0.00  0.00           C
ATOM   2929  CG1 ILE A 403       5.139  30.239   3.132  0.00  0.00           C
ATOM   2930  CG2 ILE A 403       5.607  27.794   3.791  0.00  0.00           C
ATOM   2931  CD1 ILE A 403       3.963  30.502   4.030  0.00  0.00           C
ATOM   2932  N   GLY A 404       8.218  30.356   1.546  0.00  0.00           N
ATOM   2933  CA  GLY A 404       9.548  30.962   1.829  0.00  0.00           C
ATOM   2934  C   GLY A 404      10.562  30.665   0.689  0.00  0.00           C
ATOM   2935  O   GLY A 404      10.268  29.809  -0.174  0.00  0.00           O
ATOM   2936  N   ASP A 405      11.736  31.278   0.694  0.00  0.00           N
ATOM   2937  CA  ASP A 405      12.729  31.095  -0.358  0.00  0.00           C
ATOM   2938  C   ASP A 405      13.363  29.685  -0.523  0.00  0.00           C
ATOM   2939  O   ASP A 405      13.860  29.073   0.478  0.00  0.00           O
ATOM   2940  CB  ASP A 405      13.821  32.048  -0.252  0.00  0.00           C
ATOM   2941  CG  ASP A 405      14.504  32.053   1.192  0.00  0.00           C
ATOM   2942  OD1 ASP A 405      15.701  31.889   1.343  0.00  0.00           O
ATOM   2943  OD2 ASP A 405      13.797  32.218   2.186  0.00  0.00           O
ATOM   2944  N   VAL A 406      13.446  29.245  -1.839  0.00  0.00           N
ATOM   2945  CA  VAL A 406      13.887  27.919  -2.343  0.00  0.00           C
ATOM   2946  C   VAL A 406      14.108  27.873  -3.863  0.00  0.00           C
ATOM   2947  O   VAL A 406      13.337  28.302  -4.703  0.00  0.00           O
ATOM   2948  CB  VAL A 406      12.915  26.773  -1.890  0.00  0.00           C
ATOM   2949  CG1 VAL A 406      11.629  26.720  -2.738  0.00  0.00           C
ATOM   2950  CG2 VAL A 406      13.700  25.456  -1.873  0.00  0.00           C
ATOM   2951  N   VAL A 407      15.253  27.324  -4.304  0.00  0.00           N
ATOM   2952  CA  VAL A 407      15.485  26.968  -5.721  0.00  0.00           C
ATOM   2953  C   VAL A 407      15.128  25.549  -5.969  0.00  0.00           C
ATOM   2954  O   VAL A 407      15.729  24.627  -5.381  0.00  0.00           O
ATOM   2955  CB  VAL A 407      16.985  27.114  -6.106  0.00  0.00           C
ATOM   2956  CG1 VAL A 407      17.164  26.973  -7.658  0.00  0.00           C
ATOM   2957  CG2 VAL A 407      17.512  28.488  -5.677  0.00  0.00           C
ATOM   2958  N   VAL A 408      14.253  25.341  -6.896  0.00  0.00           N
ATOM   2959  CA  VAL A 408      13.886  24.097  -7.559  0.00  0.00           C
ATOM   2960  C   VAL A 408      14.667  24.052  -8.809  0.00  0.00           C
ATOM   2961  O   VAL A 408      14.611  24.978  -9.629  0.00  0.00           O
ATOM   2962  CB  VAL A 408      12.374  24.112  -7.889  0.00  0.00           C
ATOM   2963  CG1 VAL A 408      11.939  22.932  -8.819  0.00  0.00           C
ATOM   2964  CG2 VAL A 408      11.453  24.080  -6.654  0.00  0.00           C
ATOM   2965  N   VAL A 409      15.493  22.955  -8.869  0.00  0.00           N
ATOM   2966  CA  VAL A 409      16.050  22.499 -10.179  0.00  0.00           C
ATOM   2967  C   VAL A 409      14.971  21.412 -10.544  0.00  0.00           C
ATOM   2968  O   VAL A 409      14.554  20.687  -9.700  0.00  0.00           O
ATOM   2969  CB  VAL A 409      17.371  21.857 -10.042  0.00  0.00           C
ATOM   2970  CG1 VAL A 409      17.897  21.646 -11.466  0.00  0.00           C
ATOM   2971  CG2 VAL A 409      18.441  22.557  -9.084  0.00  0.00           C
ATOM   2972  N   ALA A 410      14.619  21.087 -11.800  0.00  0.00           N
ATOM   2973  CA  ALA A 410      13.604  20.085 -12.277  0.00  0.00           C
ATOM   2974  C   ALA A 410      14.009  19.592 -13.678  0.00  0.00           C
ATOM   2975  O   ALA A 410      14.930  20.167 -14.354  0.00  0.00           O
ATOM   2976  CB  ALA A 410      12.261  20.817 -12.260  0.00  0.00           C
ATOM   2977  N   THR A 411      13.287  18.512 -14.129  0.00  0.00           N
ATOM   2978  CA  THR A 411      13.236  18.073 -15.522  0.00  0.00           C
ATOM   2979  C   THR A 411      11.926  18.253 -16.171  0.00  0.00           C
ATOM   2980  O   THR A 411      10.999  18.748 -15.504  0.00  0.00           O
ATOM   2981  CB  THR A 411      13.676  16.660 -15.672  0.00  0.00           C
ATOM   2982  CG2 THR A 411      15.120  16.351 -15.417  0.00  0.00           C
ATOM   2983  OG1 THR A 411      12.863  15.879 -14.790  0.00  0.00           O
ATOM   2984  N   ASP A 412      11.646  17.739 -17.423  0.00  0.00           N
ATOM   2985  CA  ASP A 412      10.269  17.674 -18.003  0.00  0.00           C
ATOM   2986  C   ASP A 412       9.260  16.950 -17.130  0.00  0.00           C
ATOM   2987  O   ASP A 412       8.079  17.136 -17.324  0.00  0.00           O
ATOM   2988  CB  ASP A 412      10.215  17.194 -19.464  0.00  0.00           C
ATOM   2989  CG  ASP A 412      11.132  18.045 -20.345  0.00  0.00           C
ATOM   2990  OD1 ASP A 412      12.281  17.611 -20.568  0.00  0.00           O
ATOM   2991  OD2 ASP A 412      10.686  19.118 -20.916  0.00  0.00           O
ATOM   2992  N   ALA A 413       9.644  16.202 -16.110  0.00  0.00           N
ATOM   2993  CA  ALA A 413       8.779  15.569 -15.090  0.00  0.00           C
ATOM   2994  C   ALA A 413       7.942  16.610 -14.414  0.00  0.00           C
ATOM   2995  O   ALA A 413       6.837  16.376 -13.899  0.00  0.00           O
ATOM   2996  CB  ALA A 413       9.525  14.782 -14.118  0.00  0.00           C
ATOM   2997  N   LEU A 414       8.431  17.877 -14.378  0.00  0.00           N
ATOM   2998  CA  LEU A 414       7.853  18.973 -13.632  0.00  0.00           C
ATOM   2999  C   LEU A 414       6.439  19.305 -14.081  0.00  0.00           C
ATOM   3000  O   LEU A 414       5.616  19.475 -13.250  0.00  0.00           O
ATOM   3001  CB  LEU A 414       8.717  20.266 -13.835  0.00  0.00           C
ATOM   3002  CG  LEU A 414       8.480  21.402 -12.897  0.00  0.00           C
ATOM   3003  CD1 LEU A 414       7.240  22.285 -13.154  0.00  0.00           C
ATOM   3004  CD2 LEU A 414       8.615  21.000 -11.416  0.00  0.00           C
ATOM   3005  N   MET A 415       6.098  19.317 -15.376  0.00  0.00           N
ATOM   3006  CA  MET A 415       4.803  19.837 -15.912  0.00  0.00           C
ATOM   3007  C   MET A 415       3.530  19.033 -15.713  0.00  0.00           C
ATOM   3008  O   MET A 415       2.363  19.402 -16.041  0.00  0.00           O
ATOM   3009  CB  MET A 415       5.003  20.288 -17.327  0.00  0.00           C
ATOM   3010  CG  MET A 415       6.137  21.296 -17.563  0.00  0.00           C
ATOM   3011  SD  MET A 415       7.722  20.516 -17.830  0.00  0.00           S
ATOM   3012  CE  MET A 415       7.339  19.889 -19.472  0.00  0.00           C
ATOM   3013  N   THR A 416       3.698  17.887 -15.026  0.00  0.00           N
ATOM   3014  CA  THR A 416       2.584  17.042 -14.487  0.00  0.00           C
ATOM   3015  C   THR A 416       2.688  16.932 -12.968  0.00  0.00           C
ATOM   3016  O   THR A 416       1.696  16.828 -12.338  0.00  0.00           O
ATOM   3017  CB  THR A 416       2.498  15.641 -14.950  0.00  0.00           C
ATOM   3018  CG2 THR A 416       1.705  15.692 -16.238  0.00  0.00           C
ATOM   3019  OG1 THR A 416       3.742  14.957 -15.175  0.00  0.00           O
ATOM   3020  N   GLY A 417       3.878  17.286 -12.412  0.00  0.00           N
ATOM   3021  CA  GLY A 417       4.126  17.536 -10.991  0.00  0.00           C
ATOM   3022  C   GLY A 417       3.502  18.863 -10.477  0.00  0.00           C
ATOM   3023  O   GLY A 417       2.326  19.193 -10.707  0.00  0.00           O
ATOM   3024  N   TYR A 418       4.352  19.680  -9.815  0.00  0.00           N
ATOM   3025  CA  TYR A 418       4.056  20.811  -9.003  0.00  0.00           C
ATOM   3026  C   TYR A 418       3.233  21.892  -9.763  0.00  0.00           C
ATOM   3027  O   TYR A 418       3.650  22.491 -10.802  0.00  0.00           O
ATOM   3028  CB  TYR A 418       5.421  21.364  -8.480  0.00  0.00           C
ATOM   3029  CG  TYR A 418       5.059  22.317  -7.293  0.00  0.00           C
ATOM   3030  CD1 TYR A 418       5.345  23.722  -7.392  0.00  0.00           C
ATOM   3031  CD2 TYR A 418       4.625  21.781  -6.038  0.00  0.00           C
ATOM   3032  CE1 TYR A 418       5.285  24.536  -6.180  0.00  0.00           C
ATOM   3033  CE2 TYR A 418       4.584  22.616  -4.918  0.00  0.00           C
ATOM   3034  CZ  TYR A 418       4.832  24.018  -5.032  0.00  0.00           C
ATOM   3035  OH  TYR A 418       4.619  24.814  -3.964  0.00  0.00           O
ATOM   3036  N   THR A 419       1.996  22.163  -9.248  0.00  0.00           N
ATOM   3037  CA  THR A 419       1.091  23.099  -9.893  0.00  0.00           C
ATOM   3038  C   THR A 419       1.360  24.635  -9.728  0.00  0.00           C
ATOM   3039  O   THR A 419       0.739  25.437 -10.403  0.00  0.00           O
ATOM   3040  CB  THR A 419      -0.391  22.897  -9.444  0.00  0.00           C
ATOM   3041  CG2 THR A 419      -0.922  21.592  -9.992  0.00  0.00           C
ATOM   3042  OG1 THR A 419      -0.521  22.936  -8.036  0.00  0.00           O
ATOM   3043  N   GLY A 420       2.202  24.943  -8.796  0.00  0.00           N
ATOM   3044  CA  GLY A 420       2.546  26.303  -8.445  0.00  0.00           C
ATOM   3045  C   GLY A 420       3.592  26.938  -9.310  0.00  0.00           C
ATOM   3046  O   GLY A 420       4.423  26.410 -10.091  0.00  0.00           O
ATOM   3047  N   ASP A 421       3.784  28.266  -9.122  0.00  0.00           N
ATOM   3048  CA  ASP A 421       4.548  29.101  -9.966  0.00  0.00           C
ATOM   3049  C   ASP A 421       5.792  29.769  -9.222  0.00  0.00           C
ATOM   3050  O   ASP A 421       6.081  29.589  -8.099  0.00  0.00           O
ATOM   3051  CB  ASP A 421       3.695  30.303 -10.335  0.00  0.00           C
ATOM   3052  CG  ASP A 421       3.484  31.327  -9.200  0.00  0.00           C
ATOM   3053  OD1 ASP A 421       2.610  31.023  -8.361  0.00  0.00           O
ATOM   3054  OD2 ASP A 421       4.012  32.475  -9.210  0.00  0.00           O
ATOM   3055  N   PHE A 422       6.675  30.389  -9.992  0.00  0.00           N
ATOM   3056  CA  PHE A 422       8.043  30.838  -9.617  0.00  0.00           C
ATOM   3057  C   PHE A 422       8.317  32.398  -9.851  0.00  0.00           C
ATOM   3058  O   PHE A 422       7.648  33.013 -10.621  0.00  0.00           O
ATOM   3059  CB  PHE A 422       9.061  29.917 -10.329  0.00  0.00           C
ATOM   3060  CG  PHE A 422       8.997  28.465  -9.844  0.00  0.00           C
ATOM   3061  CD1 PHE A 422       8.125  27.573 -10.469  0.00  0.00           C
ATOM   3062  CD2 PHE A 422       9.627  28.186  -8.608  0.00  0.00           C
ATOM   3063  CE1 PHE A 422       7.944  26.351  -9.889  0.00  0.00           C
ATOM   3064  CE2 PHE A 422       9.510  26.887  -8.098  0.00  0.00           C
ATOM   3065  CZ  PHE A 422       8.678  26.012  -8.761  0.00  0.00           C
ATOM   3066  N   ASP A 423       9.360  32.988  -9.222  0.00  0.00           N
ATOM   3067  CA  ASP A 423       9.779  34.361  -9.480  0.00  0.00           C
ATOM   3068  C   ASP A 423      10.742  34.446 -10.648  0.00  0.00           C
ATOM   3069  O   ASP A 423      10.905  35.575 -11.141  0.00  0.00           O
ATOM   3070  CB  ASP A 423      10.274  34.917  -8.161  0.00  0.00           C
ATOM   3071  CG  ASP A 423      10.098  36.467  -8.061  0.00  0.00           C
ATOM   3072  OD1 ASP A 423      11.051  37.241  -8.317  0.00  0.00           O
ATOM   3073  OD2 ASP A 423       9.029  36.876  -7.569  0.00  0.00           O
ATOM   3074  N   SER A 424      11.213  33.323 -11.152  0.00  0.00           N
ATOM   3075  CA  SER A 424      12.100  33.310 -12.336  0.00  0.00           C
ATOM   3076  C   SER A 424      12.214  31.900 -12.955  0.00  0.00           C
ATOM   3077  O   SER A 424      12.323  31.025 -12.114  0.00  0.00           O
ATOM   3078  CB  SER A 424      13.433  33.934 -11.953  0.00  0.00           C
ATOM   3079  OG  SER A 424      14.329  33.803 -13.050  0.00  0.00           O
ATOM   3080  N   VAL A 425      12.372  31.732 -14.239  0.00  0.00           N
ATOM   3081  CA  VAL A 425      12.804  30.342 -14.722  0.00  0.00           C
ATOM   3082  C   VAL A 425      14.081  30.511 -15.497  0.00  0.00           C
ATOM   3083  O   VAL A 425      14.154  31.366 -16.362  0.00  0.00           O
ATOM   3084  CB  VAL A 425      11.733  29.695 -15.557  0.00  0.00           C
ATOM   3085  CG1 VAL A 425      12.225  28.377 -16.153  0.00  0.00           C
ATOM   3086  CG2 VAL A 425      10.371  29.551 -14.801  0.00  0.00           C
ATOM   3087  N   ILE A 426      15.040  29.599 -15.274  0.00  0.00           N
ATOM   3088  CA  ILE A 426      16.160  29.300 -16.164  0.00  0.00           C
ATOM   3089  C   ILE A 426      15.860  28.027 -17.039  0.00  0.00           C
ATOM   3090  O   ILE A 426      15.669  26.907 -16.554  0.00  0.00           O
ATOM   3091  CB  ILE A 426      17.412  29.138 -15.378  0.00  0.00           C
ATOM   3092  CG1 ILE A 426      17.819  30.428 -14.582  0.00  0.00           C
ATOM   3093  CG2 ILE A 426      18.627  28.716 -16.299  0.00  0.00           C
ATOM   3094  CD1 ILE A 426      19.072  30.478 -13.682  0.00  0.00           C
ATOM   3095  N   ASP A 427      15.863  28.245 -18.363  0.00  0.00           N
ATOM   3096  CA  ASP A 427      15.745  27.132 -19.321  0.00  0.00           C
ATOM   3097  C   ASP A 427      17.038  26.811 -20.116  0.00  0.00           C
ATOM   3098  O   ASP A 427      17.693  27.683 -20.773  0.00  0.00           O
ATOM   3099  CB  ASP A 427      14.519  27.252 -20.196  0.00  0.00           C
ATOM   3100  CG  ASP A 427      14.169  25.993 -21.057  0.00  0.00           C
ATOM   3101  OD1 ASP A 427      14.816  24.929 -21.066  0.00  0.00           O
ATOM   3102  OD2 ASP A 427      13.247  26.264 -21.827  0.00  0.00           O
ATOM   3103  N   CYS A 428      17.456  25.533 -20.083  0.00  0.00           N
ATOM   3104  CA  CYS A 428      18.496  24.869 -20.808  0.00  0.00           C
ATOM   3105  C   CYS A 428      18.260  24.806 -22.331  0.00  0.00           C
ATOM   3106  O   CYS A 428      19.159  24.962 -23.147  0.00  0.00           O
ATOM   3107  CB  CYS A 428      18.862  23.561 -20.184  0.00  0.00           C
ATOM   3108  SG  CYS A 428      17.703  22.316 -20.549  0.00  0.00           S
ATOM   3109  N   ASN A 429      16.967  24.656 -22.771  0.00  0.00           N
ATOM   3110  CA  ASN A 429      16.589  24.592 -24.180  0.00  0.00           C
ATOM   3111  C   ASN A 429      17.087  23.270 -24.845  0.00  0.00           C
ATOM   3112  O   ASN A 429      16.936  23.052 -26.097  0.00  0.00           O
ATOM   3113  CB  ASN A 429      16.758  25.886 -24.980  0.00  0.00           C
ATOM   3114  CG  ASN A 429      16.649  27.129 -24.118  0.00  0.00           C
ATOM   3115  ND2 ASN A 429      15.422  27.395 -23.673  0.00  0.00           N
ATOM   3116  OD1 ASN A 429      17.580  27.917 -24.000  0.00  0.00           O
ATOM   3117  N   THR A 430      17.568  22.322 -23.993  0.00  0.00           N
ATOM   3118  CA  THR A 430      17.667  20.899 -24.341  0.00  0.00           C
ATOM   3119  C   THR A 430      16.353  20.214 -24.150  0.00  0.00           C
ATOM   3120  O   THR A 430      15.673  20.428 -23.186  0.00  0.00           O
ATOM   3121  CB  THR A 430      18.823  20.268 -23.500  0.00  0.00           C
ATOM   3122  CG2 THR A 430      19.131  18.900 -24.107  0.00  0.00           C
ATOM   3123  OG1 THR A 430      19.924  21.102 -23.791  0.00  0.00           O
ATOM   3124  N   CYS A 431      16.064  19.193 -25.070  0.00  0.00           N
ATOM   3125  CA  CYS A 431      14.940  18.342 -24.895  0.00  0.00           C
ATOM   3126  C   CYS A 431      15.279  16.830 -25.184  0.00  0.00           C
ATOM   3127  O   CYS A 431      16.337  16.605 -25.711  0.00  0.00           O
ATOM   3128  CB  CYS A 431      13.855  18.852 -25.813  0.00  0.00           C
ATOM   3129  SG  CYS A 431      13.298  20.441 -25.144  0.00  0.00           S
ATOM   3130  N   VAL A 432      14.280  15.971 -24.939  0.00  0.00           N
ATOM   3131  CA  VAL A 432      14.366  14.539 -25.369  0.00  0.00           C
ATOM   3132  C   VAL A 432      13.124  13.950 -26.074  0.00  0.00           C
ATOM   3133  O   VAL A 432      12.008  14.466 -26.180  0.00  0.00           O
ATOM   3134  CB  VAL A 432      14.624  13.680 -24.073  0.00  0.00           C
ATOM   3135  CG1 VAL A 432      15.902  14.117 -23.331  0.00  0.00           C
ATOM   3136  CG2 VAL A 432      13.424  13.582 -23.162  0.00  0.00           C
ATOM   3137  N   THR A 433      13.327  12.694 -26.597  0.00  0.00           N
ATOM   3138  CA  THR A 433      12.361  11.756 -27.222  0.00  0.00           C
ATOM   3139  C   THR A 433      12.952  10.418 -27.296  0.00  0.00           C
ATOM   3140  O   THR A 433      14.134  10.320 -27.026  0.00  0.00           O
ATOM   3141  CB  THR A 433      11.956  12.429 -28.556  0.00  0.00           C
ATOM   3142  CG2 THR A 433      13.111  12.578 -29.520  0.00  0.00           C
ATOM   3143  OG1 THR A 433      10.940  11.701 -29.213  0.00  0.00           O
ATOM   3144  N   GLN A 434      12.194   9.372 -27.588  0.00  0.00           N
ATOM   3145  CA  GLN A 434      12.766   8.190 -28.242  0.00  0.00           C
ATOM   3146  C   GLN A 434      12.860   8.359 -29.731  0.00  0.00           C
ATOM   3147  O   GLN A 434      12.391   9.287 -30.334  0.00  0.00           O
ATOM   3148  CB  GLN A 434      11.929   6.971 -27.820  0.00  0.00           C
ATOM   3149  CG  GLN A 434      12.147   6.599 -26.261  0.00  0.00           C
ATOM   3150  CD  GLN A 434      11.800   5.141 -25.938  0.00  0.00           C
ATOM   3151  NE2 GLN A 434      10.508   4.813 -26.079  0.00  0.00           N
ATOM   3152  OE1 GLN A 434      12.547   4.328 -25.456  0.00  0.00           O
ATOM   3153  N   THR A 435      13.634   7.446 -30.361  0.00  0.00           N
ATOM   3154  CA  THR A 435      13.874   7.493 -31.778  0.00  0.00           C
ATOM   3155  C   THR A 435      13.764   6.144 -32.358  0.00  0.00           C
ATOM   3156  O   THR A 435      14.129   5.153 -31.678  0.00  0.00           O
ATOM   3157  CB  THR A 435      15.087   8.277 -32.051  0.00  0.00           C
ATOM   3158  CG2 THR A 435      16.316   7.461 -31.864  0.00  0.00           C
ATOM   3159  OG1 THR A 435      15.098   8.603 -33.404  0.00  0.00           O
ATOM   3160  N   VAL A 436      13.334   6.001 -33.634  0.00  0.00           N
ATOM   3161  CA  VAL A 436      13.165   4.743 -34.420  0.00  0.00           C
ATOM   3162  C   VAL A 436      14.165   4.649 -35.541  0.00  0.00           C
ATOM   3163  O   VAL A 436      14.482   5.640 -36.201  0.00  0.00           O
ATOM   3164  CB  VAL A 436      11.694   4.550 -34.786  0.00  0.00           C
ATOM   3165  CG1 VAL A 436      11.547   5.036 -36.263  0.00  0.00           C
ATOM   3166  CG2 VAL A 436      11.139   3.128 -34.647  0.00  0.00           C
ATOM   3167  N   ASP A 437      14.509   3.407 -35.929  0.00  0.00           N
ATOM   3168  CA  ASP A 437      15.184   2.955 -37.168  0.00  0.00           C
ATOM   3169  C   ASP A 437      14.662   1.611 -37.777  0.00  0.00           C
ATOM   3170  O   ASP A 437      14.029   0.708 -37.136  0.00  0.00           O
ATOM   3171  CB  ASP A 437      16.719   2.950 -36.871  0.00  0.00           C
ATOM   3172  CG  ASP A 437      17.583   2.636 -38.067  0.00  0.00           C
ATOM   3173  OD1 ASP A 437      17.768   1.422 -38.326  0.00  0.00           O
ATOM   3174  OD2 ASP A 437      18.158   3.526 -38.691  0.00  0.00           O
ATOM   3175  N   PHE A 438      14.826   1.519 -39.072  0.00  0.00           N
ATOM   3176  CA  PHE A 438      14.364   0.446 -39.946  0.00  0.00           C
ATOM   3177  C   PHE A 438      15.452  -0.485 -40.499  0.00  0.00           C
ATOM   3178  O   PHE A 438      15.131  -1.239 -41.420  0.00  0.00           O
ATOM   3179  CB  PHE A 438      13.327   0.981 -40.995  0.00  0.00           C
ATOM   3180  CG  PHE A 438      12.202   1.902 -40.524  0.00  0.00           C
ATOM   3181  CD1 PHE A 438      12.045   3.212 -41.074  0.00  0.00           C
ATOM   3182  CD2 PHE A 438      11.443   1.676 -39.307  0.00  0.00           C
ATOM   3183  CE1 PHE A 438      11.120   4.090 -40.615  0.00  0.00           C
ATOM   3184  CE2 PHE A 438      10.429   2.545 -38.910  0.00  0.00           C
ATOM   3185  CZ  PHE A 438      10.239   3.785 -39.528  0.00  0.00           C
ATOM   3186  N   SER A 439      16.703  -0.496 -39.993  0.00  0.00           N
ATOM   3187  CA  SER A 439      17.877  -0.986 -40.797  0.00  0.00           C
ATOM   3188  C   SER A 439      18.071  -2.504 -40.992  0.00  0.00           C
ATOM   3189  O   SER A 439      19.090  -2.971 -41.544  0.00  0.00           O
ATOM   3190  CB  SER A 439      19.216  -0.326 -40.447  0.00  0.00           C
ATOM   3191  OG  SER A 439      19.043   1.089 -40.422  0.00  0.00           O
ATOM   3192  N   LEU A 440      17.023  -3.320 -40.700  0.00  0.00           N
ATOM   3193  CA  LEU A 440      16.970  -4.783 -40.725  0.00  0.00           C
ATOM   3194  C   LEU A 440      18.241  -5.358 -40.022  0.00  0.00           C
ATOM   3195  O   LEU A 440      19.075  -6.001 -40.688  0.00  0.00           O
ATOM   3196  CB  LEU A 440      16.697  -5.275 -42.153  0.00  0.00           C
ATOM   3197  CG  LEU A 440      15.338  -4.860 -42.776  0.00  0.00           C
ATOM   3198  CD1 LEU A 440      15.040  -5.814 -43.992  0.00  0.00           C
ATOM   3199  CD2 LEU A 440      14.183  -4.953 -41.776  0.00  0.00           C
ATOM   3200  N   ASP A 441      18.297  -5.215 -38.702  0.00  0.00           N
ATOM   3201  CA  ASP A 441      19.491  -5.591 -37.944  0.00  0.00           C
ATOM   3202  C   ASP A 441      19.268  -6.324 -36.535  0.00  0.00           C
ATOM   3203  O   ASP A 441      20.080  -6.162 -35.634  0.00  0.00           O
ATOM   3204  CB  ASP A 441      20.436  -4.350 -37.821  0.00  0.00           C
ATOM   3205  CG  ASP A 441      19.755  -3.216 -36.925  0.00  0.00           C
ATOM   3206  OD1 ASP A 441      20.190  -2.062 -37.055  0.00  0.00           O
ATOM   3207  OD2 ASP A 441      18.838  -3.538 -36.146  0.00  0.00           O
ATOM   3208  N   PRO A 442      18.247  -7.216 -36.404  0.00  0.00           N
ATOM   3209  CA  PRO A 442      17.609  -7.939 -37.465  0.00  0.00           C
ATOM   3210  C   PRO A 442      16.453  -7.236 -38.072  0.00  0.00           C
ATOM   3211  O   PRO A 442      16.133  -7.410 -39.301  0.00  0.00           O
ATOM   3212  CB  PRO A 442      17.223  -9.352 -36.992  0.00  0.00           C
ATOM   3213  CG  PRO A 442      17.202  -9.174 -35.489  0.00  0.00           C
ATOM   3214  CD  PRO A 442      18.202  -8.021 -35.249  0.00  0.00           C
ATOM   3215  N   THR A 443      15.740  -6.532 -37.196  0.00  0.00           N
ATOM   3216  CA  THR A 443      14.439  -5.788 -37.322  0.00  0.00           C
ATOM   3217  C   THR A 443      14.511  -4.269 -37.009  0.00  0.00           C
ATOM   3218  O   THR A 443      15.520  -3.631 -37.328  0.00  0.00           O
ATOM   3219  CB  THR A 443      13.453  -6.490 -36.434  0.00  0.00           C
ATOM   3220  CG2 THR A 443      13.147  -7.890 -36.830  0.00  0.00           C
ATOM   3221  OG1 THR A 443      13.925  -6.417 -35.138  0.00  0.00           O
ATOM   3222  N   PHE A 444      13.448  -3.734 -36.333  0.00  0.00           N
ATOM   3223  CA  PHE A 444      13.464  -2.294 -35.902  0.00  0.00           C
ATOM   3224  C   PHE A 444      14.266  -2.143 -34.612  0.00  0.00           C
ATOM   3225  O   PHE A 444      14.444  -3.067 -33.792  0.00  0.00           O
ATOM   3226  CB  PHE A 444      11.998  -1.788 -35.932  0.00  0.00           C
ATOM   3227  CG  PHE A 444      11.176  -2.358 -34.864  0.00  0.00           C
ATOM   3228  CD1 PHE A 444      11.296  -1.874 -33.571  0.00  0.00           C
ATOM   3229  CD2 PHE A 444      10.455  -3.549 -35.148  0.00  0.00           C
ATOM   3230  CE1 PHE A 444      10.613  -2.559 -32.521  0.00  0.00           C
ATOM   3231  CE2 PHE A 444       9.701  -4.168 -34.071  0.00  0.00           C
ATOM   3232  CZ  PHE A 444       9.811  -3.668 -32.815  0.00  0.00           C
ATOM   3233  N   THR A 445      14.789  -0.957 -34.364  0.00  0.00           N
ATOM   3234  CA  THR A 445      15.637  -0.707 -33.179  0.00  0.00           C
ATOM   3235  C   THR A 445      15.078   0.521 -32.493  0.00  0.00           C
ATOM   3236  O   THR A 445      14.762   1.502 -33.198  0.00  0.00           O
ATOM   3237  CB  THR A 445      17.097  -0.290 -33.689  0.00  0.00           C
ATOM   3238  CG2 THR A 445      18.061   0.244 -32.552  0.00  0.00           C
ATOM   3239  OG1 THR A 445      17.657  -1.411 -34.304  0.00  0.00           O
ATOM   3240  N   ILE A 446      14.936   0.623 -31.161  0.00  0.00           N
ATOM   3241  CA  ILE A 446      14.596   1.897 -30.425  0.00  0.00           C
ATOM   3242  C   ILE A 446      15.574   2.238 -29.321  0.00  0.00           C
ATOM   3243  O   ILE A 446      16.274   1.325 -28.841  0.00  0.00           O
ATOM   3244  CB  ILE A 446      13.079   1.657 -29.891  0.00  0.00           C
ATOM   3245  CG1 ILE A 446      12.165   1.206 -31.074  0.00  0.00           C
ATOM   3246  CG2 ILE A 446      12.524   3.028 -29.361  0.00  0.00           C
ATOM   3247  CD1 ILE A 446      10.791   0.806 -30.698  0.00  0.00           C
ATOM   3248  N   GLU A 447      15.699   3.516 -28.928  0.00  0.00           N
ATOM   3249  CA  GLU A 447      16.566   4.126 -27.900  0.00  0.00           C
ATOM   3250  C   GLU A 447      16.080   5.558 -27.631  0.00  0.00           C
ATOM   3251  O   GLU A 447      15.233   6.105 -28.405  0.00  0.00           O
ATOM   3252  CB  GLU A 447      18.045   4.259 -28.399  0.00  0.00           C
ATOM   3253  CG  GLU A 447      18.271   5.121 -29.704  0.00  0.00           C
ATOM   3254  CD  GLU A 447      19.702   5.181 -30.104  0.00  0.00           C
ATOM   3255  OE1 GLU A 447      20.504   5.651 -29.241  0.00  0.00           O
ATOM   3256  OE2 GLU A 447      20.191   4.463 -31.049  0.00  0.00           O
ATOM   3257  N   THR A 448      16.510   6.243 -26.574  0.00  0.00           N
ATOM   3258  CA  THR A 448      16.256   7.677 -26.313  0.00  0.00           C
ATOM   3259  C   THR A 448      17.263   8.583 -27.062  0.00  0.00           C
ATOM   3260  O   THR A 448      18.377   8.177 -27.400  0.00  0.00           O
ATOM   3261  CB  THR A 448      16.102   7.948 -24.829  0.00  0.00           C
ATOM   3262  CG2 THR A 448      17.360   7.650 -24.090  0.00  0.00           C
ATOM   3263  OG1 THR A 448      15.621   9.322 -24.645  0.00  0.00           O
ATOM   3264  N   THR A 449      16.894   9.860 -27.212  0.00  0.00           N
ATOM   3265  CA  THR A 449      17.888  10.866 -27.774  0.00  0.00           C
ATOM   3266  C   THR A 449      17.549  12.263 -27.298  0.00  0.00           C
ATOM   3267  O   THR A 449      16.397  12.588 -27.061  0.00  0.00           O
ATOM   3268  CB  THR A 449      17.926  10.720 -29.337  0.00  0.00           C
ATOM   3269  CG2 THR A 449      16.716  11.342 -30.028  0.00  0.00           C
ATOM   3270  OG1 THR A 449      19.076  11.336 -29.834  0.00  0.00           O
ATOM   3271  N   THR A 450      18.599  13.049 -27.206  0.00  0.00           N
ATOM   3272  CA  THR A 450      18.530  14.580 -26.983  0.00  0.00           C
ATOM   3273  C   THR A 450      18.321  15.341 -28.285  0.00  0.00           C
ATOM   3274  O   THR A 450      19.048  15.197 -29.266  0.00  0.00           O
ATOM   3275  CB  THR A 450      19.747  15.038 -26.223  0.00  0.00           C
ATOM   3276  CG2 THR A 450      19.542  14.725 -24.752  0.00  0.00           C
ATOM   3277  OG1 THR A 450      20.942  14.380 -26.742  0.00  0.00           O
ATOM   3278  N   VAL A 451      17.268  16.248 -28.334  0.00  0.00           N
ATOM   3279  CA  VAL A 451      16.870  16.910 -29.527  0.00  0.00           C
ATOM   3280  C   VAL A 451      16.846  18.450 -29.264  0.00  0.00           C
ATOM   3281  O   VAL A 451      16.909  18.902 -28.163  0.00  0.00           O
ATOM   3282  CB  VAL A 451      15.390  16.509 -29.874  0.00  0.00           C
ATOM   3283  CG1 VAL A 451      15.351  15.102 -30.530  0.00  0.00           C
ATOM   3284  CG2 VAL A 451      14.338  16.679 -28.825  0.00  0.00           C
ATOM   3285  N   PRO A 452      16.611  19.298 -30.301  0.00  0.00           N
ATOM   3286  CA  PRO A 452      16.304  20.752 -30.142  0.00  0.00           C
ATOM   3287  C   PRO A 452      14.923  20.911 -29.453  0.00  0.00           C
ATOM   3288  O   PRO A 452      14.133  20.047 -29.719  0.00  0.00           O
ATOM   3289  CB  PRO A 452      16.490  21.314 -31.577  0.00  0.00           C
ATOM   3290  CG  PRO A 452      17.255  20.236 -32.345  0.00  0.00           C
ATOM   3291  CD  PRO A 452      16.700  19.033 -31.695  0.00  0.00           C
ATOM   3292  N   GLN A 453      14.750  22.029 -28.767  0.00  0.00           N
ATOM   3293  CA  GLN A 453      13.558  22.499 -28.156  0.00  0.00           C
ATOM   3294  C   GLN A 453      12.582  22.922 -29.204  0.00  0.00           C
ATOM   3295  O   GLN A 453      12.861  23.844 -29.940  0.00  0.00           O
ATOM   3296  CB  GLN A 453      13.873  23.552 -27.070  0.00  0.00           C
ATOM   3297  CG  GLN A 453      12.644  24.403 -26.606  0.00  0.00           C
ATOM   3298  CD  GLN A 453      13.067  25.326 -25.510  0.00  0.00           C
ATOM   3299  NE2 GLN A 453      12.942  24.992 -24.207  0.00  0.00           N
ATOM   3300  OE1 GLN A 453      13.438  26.473 -25.843  0.00  0.00           O
ATOM   3301  N   ASP A 454      11.335  22.432 -29.149  0.00  0.00           N
ATOM   3302  CA  ASP A 454      10.186  22.930 -29.892  0.00  0.00           C
ATOM   3303  C   ASP A 454       9.447  24.133 -29.342  0.00  0.00           C
ATOM   3304  O   ASP A 454       9.475  24.371 -28.161  0.00  0.00           O
ATOM   3305  CB  ASP A 454       9.228  21.779 -30.174  0.00  0.00           C
ATOM   3306  CG  ASP A 454       8.186  21.594 -29.099  0.00  0.00           C
ATOM   3307  OD1 ASP A 454       7.043  22.033 -29.284  0.00  0.00           O
ATOM   3308  OD2 ASP A 454       8.602  21.056 -28.045  0.00  0.00           O
ATOM   3309  N   ALA A 455       8.595  24.822 -30.131  0.00  0.00           N
ATOM   3310  CA  ALA A 455       7.852  25.984 -29.663  0.00  0.00           C
ATOM   3311  C   ALA A 455       6.898  25.611 -28.501  0.00  0.00           C
ATOM   3312  O   ALA A 455       6.697  26.524 -27.750  0.00  0.00           O
ATOM   3313  CB  ALA A 455       7.111  26.555 -30.874  0.00  0.00           C
ATOM   3314  N   VAL A 456       6.322  24.426 -28.387  0.00  0.00           N
ATOM   3315  CA  VAL A 456       5.367  24.088 -27.337  0.00  0.00           C
ATOM   3316  C   VAL A 456       6.231  23.849 -26.116  0.00  0.00           C
ATOM   3317  O   VAL A 456       5.878  24.379 -25.055  0.00  0.00           O
ATOM   3318  CB  VAL A 456       4.415  22.998 -27.773  0.00  0.00           C
ATOM   3319  CG1 VAL A 456       3.534  22.480 -26.656  0.00  0.00           C
ATOM   3320  CG2 VAL A 456       3.430  23.461 -28.927  0.00  0.00           C
ATOM   3321  N   SER A 457       7.348  23.078 -26.166  0.00  0.00           N
ATOM   3322  CA  SER A 457       8.176  22.934 -24.947  0.00  0.00           C
ATOM   3323  C   SER A 457       8.578  24.311 -24.368  0.00  0.00           C
ATOM   3324  O   SER A 457       8.439  24.464 -23.124  0.00  0.00           O
ATOM   3325  CB  SER A 457       9.418  22.127 -25.304  0.00  0.00           C
ATOM   3326  OG  SER A 457      10.371  22.116 -24.238  0.00  0.00           O
ATOM   3327  N   ARG A 458       8.963  25.233 -25.283  0.00  0.00           N
ATOM   3328  CA  ARG A 458       9.275  26.589 -24.902  0.00  0.00           C
ATOM   3329  C   ARG A 458       8.110  27.213 -24.115  0.00  0.00           C
ATOM   3330  O   ARG A 458       8.340  27.690 -23.013  0.00  0.00           O
ATOM   3331  CB  ARG A 458       9.701  27.485 -26.143  0.00  0.00           C
ATOM   3332  CG  ARG A 458      10.737  28.550 -25.731  0.00  0.00           C
ATOM   3333  CD  ARG A 458      11.653  29.039 -26.865  0.00  0.00           C
ATOM   3334  NE  ARG A 458      12.479  30.227 -26.340  0.00  0.00           N
ATOM   3335  CZ  ARG A 458      13.738  30.240 -26.010  0.00  0.00           C
ATOM   3336  NH1 ARG A 458      14.473  29.194 -26.165  0.00  0.00           N
ATOM   3337  NH2 ARG A 458      14.258  31.385 -25.684  0.00  0.00           N
ATOM   3338  N   SER A 459       6.871  27.128 -24.575  0.00  0.00           N
ATOM   3339  CA  SER A 459       5.666  27.556 -23.915  0.00  0.00           C
ATOM   3340  C   SER A 459       5.353  26.912 -22.593  0.00  0.00           C
ATOM   3341  O   SER A 459       4.669  27.499 -21.822  0.00  0.00           O
ATOM   3342  CB  SER A 459       4.431  27.367 -24.774  0.00  0.00           C
ATOM   3343  OG  SER A 459       4.060  28.564 -25.544  0.00  0.00           O
ATOM   3344  N   GLN A 460       5.828  25.724 -22.352  0.00  0.00           N
ATOM   3345  CA  GLN A 460       5.605  25.086 -21.064  0.00  0.00           C
ATOM   3346  C   GLN A 460       6.629  25.519 -20.039  0.00  0.00           C
ATOM   3347  O   GLN A 460       6.202  25.861 -18.948  0.00  0.00           O
ATOM   3348  CB  GLN A 460       5.589  23.521 -21.260  0.00  0.00           C
ATOM   3349  CG  GLN A 460       4.344  22.938 -21.923  0.00  0.00           C
ATOM   3350  CD  GLN A 460       3.137  22.849 -21.000  0.00  0.00           C
ATOM   3351  NE2 GLN A 460       2.333  23.878 -20.872  0.00  0.00           N
ATOM   3352  OE1 GLN A 460       2.899  21.867 -20.320  0.00  0.00           O
ATOM   3353  N   ARG A 461       7.922  25.597 -20.416  0.00  0.00           N
ATOM   3354  CA  ARG A 461       9.003  25.984 -19.507  0.00  0.00           C
ATOM   3355  C   ARG A 461       8.932  27.442 -19.155  0.00  0.00           C
ATOM   3356  O   ARG A 461       9.355  27.828 -18.076  0.00  0.00           O
ATOM   3357  CB  ARG A 461      10.316  25.626 -20.156  0.00  0.00           C
ATOM   3358  CG  ARG A 461      10.486  24.089 -20.409  0.00  0.00           C
ATOM   3359  CD  ARG A 461      11.898  23.661 -20.815  0.00  0.00           C
ATOM   3360  NE  ARG A 461      11.941  22.231 -21.160  0.00  0.00           N
ATOM   3361  CZ  ARG A 461      13.032  21.604 -21.661  0.00  0.00           C
ATOM   3362  NH1 ARG A 461      14.154  22.326 -21.926  0.00  0.00           N
ATOM   3363  NH2 ARG A 461      13.036  20.317 -21.843  0.00  0.00           N
ATOM   3364  N   ARG A 462       8.460  28.276 -20.118  0.00  0.00           N
ATOM   3365  CA  ARG A 462       8.259  29.764 -19.986  0.00  0.00           C
ATOM   3366  C   ARG A 462       7.011  30.001 -19.097  0.00  0.00           C
ATOM   3367  O   ARG A 462       7.026  30.854 -18.179  0.00  0.00           O
ATOM   3368  CB  ARG A 462       8.234  30.540 -21.317  0.00  0.00           C
ATOM   3369  CG  ARG A 462       7.827  32.034 -21.280  0.00  0.00           C
ATOM   3370  CD  ARG A 462       7.919  32.812 -22.581  0.00  0.00           C
ATOM   3371  NE  ARG A 462       7.034  32.272 -23.609  0.00  0.00           N
ATOM   3372  CZ  ARG A 462       7.060  32.560 -24.893  0.00  0.00           C
ATOM   3373  NH1 ARG A 462       7.874  33.454 -25.505  0.00  0.00           N
ATOM   3374  NH2 ARG A 462       6.245  31.874 -25.653  0.00  0.00           N
ATOM   3375  N   GLY A 463       5.950  29.257 -19.210  0.00  0.00           N
ATOM   3376  CA  GLY A 463       4.654  29.471 -18.605  0.00  0.00           C
ATOM   3377  C   GLY A 463       4.487  29.167 -17.105  0.00  0.00           C
ATOM   3378  O   GLY A 463       3.388  29.408 -16.542  0.00  0.00           O
ATOM   3379  N   ARG A 464       5.518  28.669 -16.460  0.00  0.00           N
ATOM   3380  CA  ARG A 464       5.504  28.444 -15.025  0.00  0.00           C
ATOM   3381  C   ARG A 464       5.853  29.737 -14.207  0.00  0.00           C
ATOM   3382  O   ARG A 464       5.678  29.749 -12.993  0.00  0.00           O
ATOM   3383  CB  ARG A 464       6.464  27.233 -14.633  0.00  0.00           C
ATOM   3384  CG  ARG A 464       6.085  25.961 -15.370  0.00  0.00           C
ATOM   3385  CD  ARG A 464       4.895  25.175 -14.803  0.00  0.00           C
ATOM   3386  NE  ARG A 464       3.602  25.931 -14.909  0.00  0.00           N
ATOM   3387  CZ  ARG A 464       2.871  26.460 -13.924  0.00  0.00           C
ATOM   3388  NH1 ARG A 464       3.262  26.545 -12.698  0.00  0.00           N
ATOM   3389  NH2 ARG A 464       1.727  26.977 -14.177  0.00  0.00           N
ATOM   3390  N   THR A 465       6.346  30.765 -14.847  0.00  0.00           N
ATOM   3391  CA  THR A 465       6.558  32.148 -14.300  0.00  0.00           C
ATOM   3392  C   THR A 465       5.474  33.197 -14.840  0.00  0.00           C
ATOM   3393  O   THR A 465       4.607  32.805 -15.622  0.00  0.00           O
ATOM   3394  CB  THR A 465       7.992  32.649 -14.465  0.00  0.00           C
ATOM   3395  CG2 THR A 465       8.409  33.147 -15.848  0.00  0.00           C
ATOM   3396  OG1 THR A 465       8.228  33.631 -13.482  0.00  0.00           O
ATOM   3397  N   GLY A 466       5.571  34.449 -14.409  0.00  0.00           N
ATOM   3398  CA  GLY A 466       4.667  35.572 -14.853  0.00  0.00           C
ATOM   3399  C   GLY A 466       3.198  35.468 -14.384  0.00  0.00           C
ATOM   3400  O   GLY A 466       2.274  35.806 -15.167  0.00  0.00           O
ATOM   3401  N   ARG A 467       2.991  34.992 -13.180  0.00  0.00           N
ATOM   3402  CA  ARG A 467       1.604  34.850 -12.601  0.00  0.00           C
ATOM   3403  C   ARG A 467       1.399  35.879 -11.492  0.00  0.00           C
ATOM   3404  O   ARG A 467       1.941  35.660 -10.409  0.00  0.00           O
ATOM   3405  CB  ARG A 467       1.370  33.346 -12.163  0.00  0.00           C
ATOM   3406  CG  ARG A 467      -0.021  32.886 -11.739  0.00  0.00           C
ATOM   3407  CD  ARG A 467      -0.444  33.444 -10.407  0.00  0.00           C
ATOM   3408  NE  ARG A 467       0.504  33.178  -9.307  0.00  0.00           N
ATOM   3409  CZ  ARG A 467       0.660  33.827  -8.191  0.00  0.00           C
ATOM   3410  NH1 ARG A 467      -0.199  34.700  -7.688  0.00  0.00           N
ATOM   3411  NH2 ARG A 467       1.703  33.567  -7.425  0.00  0.00           N
ATOM   3412  N   GLY A 468       0.631  36.887 -11.808  0.00  0.00           N
ATOM   3413  CA  GLY A 468       0.636  38.003 -10.879  0.00  0.00           C
ATOM   3414  C   GLY A 468       1.884  38.911 -10.851  0.00  0.00           C
ATOM   3415  O   GLY A 468       1.903  39.869 -11.579  0.00  0.00           O
ATOM   3416  N   ARG A 469       2.804  38.569  -9.975  0.00  0.00           N
ATOM   3417  CA  ARG A 469       4.221  39.015 -10.016  0.00  0.00           C
ATOM   3418  C   ARG A 469       4.783  38.842 -11.465  0.00  0.00           C
ATOM   3419  O   ARG A 469       4.423  37.880 -12.116  0.00  0.00           O
ATOM   3420  CB  ARG A 469       5.178  38.267  -9.067  0.00  0.00           C
ATOM   3421  CG  ARG A 469       5.070  36.713  -9.096  0.00  0.00           C
ATOM   3422  CD  ARG A 469       6.274  36.101  -8.453  0.00  0.00           C
ATOM   3423  NE  ARG A 469       5.949  34.681  -8.196  0.00  0.00           N
ATOM   3424  CZ  ARG A 469       6.474  33.874  -7.298  0.00  0.00           C
ATOM   3425  NH1 ARG A 469       7.271  34.320  -6.379  0.00  0.00           N
ATOM   3426  NH2 ARG A 469       6.293  32.566  -7.429  0.00  0.00           N
ATOM   3427  N   ARG A 470       5.694  39.701 -11.968  0.00  0.00           N
ATOM   3428  CA  ARG A 470       6.243  39.598 -13.323  0.00  0.00           C
ATOM   3429  C   ARG A 470       7.387  38.620 -13.323  0.00  0.00           C
ATOM   3430  O   ARG A 470       8.316  38.713 -12.519  0.00  0.00           O
ATOM   3431  CB  ARG A 470       6.496  40.998 -13.873  0.00  0.00           C
ATOM   3432  CG  ARG A 470       7.108  40.926 -15.326  0.00  0.00           C
ATOM   3433  CD  ARG A 470       7.400  42.237 -15.909  0.00  0.00           C
ATOM   3434  NE  ARG A 470       7.828  42.242 -17.367  0.00  0.00           N
ATOM   3435  CZ  ARG A 470       7.162  42.333 -18.468  0.00  0.00           C
ATOM   3436  NH1 ARG A 470       5.887  42.611 -18.472  0.00  0.00           N
ATOM   3437  NH2 ARG A 470       7.785  42.344 -19.609  0.00  0.00           N
ATOM   3438  N   GLY A 471       7.201  37.660 -14.186  0.00  0.00           N
ATOM   3439  CA  GLY A 471       8.094  36.584 -14.558  0.00  0.00           C
ATOM   3440  C   GLY A 471       9.269  37.083 -15.236  0.00  0.00           C
ATOM   3441  O   GLY A 471       9.154  37.864 -16.139  0.00  0.00           O
ATOM   3442  N   ILE A 472      10.365  36.438 -14.962  0.00  0.00           N
ATOM   3443  CA  ILE A 472      11.499  36.480 -15.800  0.00  0.00           C
ATOM   3444  C   ILE A 472      11.901  35.049 -16.259  0.00  0.00           C
ATOM   3445  O   ILE A 472      12.034  34.096 -15.493  0.00  0.00           O
ATOM   3446  CB  ILE A 472      12.633  37.417 -15.313  0.00  0.00           C
ATOM   3447  CG1 ILE A 472      13.735  37.858 -16.414  0.00  0.00           C
ATOM   3448  CG2 ILE A 472      13.292  37.019 -14.095  0.00  0.00           C
ATOM   3449  CD1 ILE A 472      14.356  39.252 -15.998  0.00  0.00           C
ATOM   3450  N   TYR A 473      12.167  34.946 -17.546  0.00  0.00           N
ATOM   3451  CA  TYR A 473      12.395  33.712 -18.377  0.00  0.00           C
ATOM   3452  C   TYR A 473      13.810  33.964 -18.872  0.00  0.00           C
ATOM   3453  O   TYR A 473      14.015  34.822 -19.703  0.00  0.00           O
ATOM   3454  CB  TYR A 473      11.367  33.474 -19.492  0.00  0.00           C
ATOM   3455  CG  TYR A 473      11.696  32.214 -20.246  0.00  0.00           C
ATOM   3456  CD1 TYR A 473      11.676  30.905 -19.652  0.00  0.00           C
ATOM   3457  CD2 TYR A 473      12.066  32.371 -21.586  0.00  0.00           C
ATOM   3458  CE1 TYR A 473      11.972  29.824 -20.496  0.00  0.00           C
ATOM   3459  CE2 TYR A 473      12.298  31.250 -22.405  0.00  0.00           C
ATOM   3460  CZ  TYR A 473      12.402  29.964 -21.822  0.00  0.00           C
ATOM   3461  OH  TYR A 473      12.951  28.885 -22.533  0.00  0.00           O
ATOM   3462  N   ARG A 474      14.756  33.105 -18.442  0.00  0.00           N
ATOM   3463  CA  ARG A 474      16.172  33.270 -18.651  0.00  0.00           C
ATOM   3464  C   ARG A 474      16.731  32.104 -19.521  0.00  0.00           C
ATOM   3465  O   ARG A 474      16.821  31.015 -19.012  0.00  0.00           O
ATOM   3466  CB  ARG A 474      16.889  33.414 -17.347  0.00  0.00           C
ATOM   3467  CG  ARG A 474      16.272  34.496 -16.398  0.00  0.00           C
ATOM   3468  CD  ARG A 474      17.213  34.501 -15.192  0.00  0.00           C
ATOM   3469  NE  ARG A 474      16.665  35.463 -14.191  0.00  0.00           N
ATOM   3470  CZ  ARG A 474      17.099  36.752 -14.009  0.00  0.00           C
ATOM   3471  NH1 ARG A 474      18.016  37.287 -14.815  0.00  0.00           N
ATOM   3472  NH2 ARG A 474      16.634  37.400 -12.983  0.00  0.00           N
ATOM   3473  N   PHE A 475      16.932  32.286 -20.785  0.00  0.00           N
ATOM   3474  CA  PHE A 475      17.170  31.079 -21.687  0.00  0.00           C
ATOM   3475  C   PHE A 475      18.630  31.000 -22.029  0.00  0.00           C
ATOM   3476  O   PHE A 475      19.366  32.018 -22.251  0.00  0.00           O
ATOM   3477  CB  PHE A 475      16.277  31.194 -22.892  0.00  0.00           C
ATOM   3478  CG  PHE A 475      16.342  32.544 -23.601  0.00  0.00           C
ATOM   3479  CD1 PHE A 475      17.399  32.955 -24.404  0.00  0.00           C
ATOM   3480  CD2 PHE A 475      15.343  33.461 -23.397  0.00  0.00           C
ATOM   3481  CE1 PHE A 475      17.425  34.183 -25.149  0.00  0.00           C
ATOM   3482  CE2 PHE A 475      15.291  34.664 -24.171  0.00  0.00           C
ATOM   3483  CZ  PHE A 475      16.283  35.035 -25.091  0.00  0.00           C
ATOM   3484  N   VAL A 476      19.172  29.796 -22.227  0.00  0.00           N
ATOM   3485  CA  VAL A 476      20.644  29.541 -22.660  0.00  0.00           C
ATOM   3486  C   VAL A 476      20.818  29.906 -24.186  0.00  0.00           C
ATOM   3487  O   VAL A 476      21.840  30.089 -24.788  0.00  0.00           O
ATOM   3488  CB  VAL A 476      20.929  28.018 -22.439  0.00  0.00           C
ATOM   3489  CG1 VAL A 476      22.121  27.397 -23.243  0.00  0.00           C
ATOM   3490  CG2 VAL A 476      21.263  27.855 -20.948  0.00  0.00           C
ATOM   3491  N   THR A 477      19.715  30.114 -24.913  0.00  0.00           N
ATOM   3492  CA  THR A 477      19.641  30.413 -26.396  0.00  0.00           C
ATOM   3493  C   THR A 477      18.210  30.702 -26.885  0.00  0.00           C
ATOM   3494  O   THR A 477      17.271  30.184 -26.221  0.00  0.00           O
ATOM   3495  CB  THR A 477      20.256  29.250 -27.219  0.00  0.00           C
ATOM   3496  CG2 THR A 477      19.422  27.934 -27.172  0.00  0.00           C
ATOM   3497  OG1 THR A 477      20.520  29.682 -28.472  0.00  0.00           O
ATOM   3498  N   PRO A 478      17.974  31.581 -27.904  0.00  0.00           N
ATOM   3499  CA  PRO A 478      16.638  31.965 -28.328  0.00  0.00           C
ATOM   3500  C   PRO A 478      16.105  30.999 -29.391  0.00  0.00           C
ATOM   3501  O   PRO A 478      16.760  30.076 -29.873  0.00  0.00           O
ATOM   3502  CB  PRO A 478      16.761  33.411 -28.831  0.00  0.00           C
ATOM   3503  CG  PRO A 478      18.158  33.471 -29.403  0.00  0.00           C
ATOM   3504  CD  PRO A 478      18.920  32.548 -28.404  0.00  0.00           C
ATOM   3505  N   GLY A 479      14.876  31.269 -29.874  0.00  0.00           N
ATOM   3506  CA  GLY A 479      14.344  30.488 -30.936  0.00  0.00           C
ATOM   3507  C   GLY A 479      13.798  29.148 -30.377  0.00  0.00           C
ATOM   3508  O   GLY A 479      13.903  28.830 -29.211  0.00  0.00           O
ATOM   3509  N   GLU A 480      13.240  28.349 -31.299  0.00  0.00           N
ATOM   3510  CA  GLU A 480      12.460  27.147 -31.131  0.00  0.00           C
ATOM   3511  C   GLU A 480      12.252  26.384 -32.394  0.00  0.00           C
ATOM   3512  O   GLU A 480      11.986  27.071 -33.385  0.00  0.00           O
ATOM   3513  CB  GLU A 480      11.112  27.487 -30.451  0.00  0.00           C
ATOM   3514  CG  GLU A 480      10.145  28.466 -31.049  0.00  0.00           C
ATOM   3515  CD  GLU A 480      10.438  29.938 -30.867  0.00  0.00           C
ATOM   3516  OE1 GLU A 480      10.092  30.417 -29.787  0.00  0.00           O
ATOM   3517  OE2 GLU A 480      11.041  30.551 -31.768  0.00  0.00           O
ATOM   3518  N   ARG A 481      12.265  25.015 -32.425  0.00  0.00           N
ATOM   3519  CA  ARG A 481      11.973  24.252 -33.693  0.00  0.00           C
ATOM   3520  C   ARG A 481      10.435  24.160 -33.962  0.00  0.00           C
ATOM   3521  O   ARG A 481       9.629  24.559 -33.133  0.00  0.00           O
ATOM   3522  CB  ARG A 481      12.664  22.832 -33.707  0.00  0.00           C
ATOM   3523  CG  ARG A 481      12.060  21.693 -32.795  0.00  0.00           C
ATOM   3524  CD  ARG A 481      12.804  20.401 -33.147  0.00  0.00           C
ATOM   3525  NE  ARG A 481      12.609  19.468 -32.090  0.00  0.00           N
ATOM   3526  CZ  ARG A 481      11.511  18.712 -31.850  0.00  0.00           C
ATOM   3527  NH1 ARG A 481      10.471  18.770 -32.649  0.00  0.00           N
ATOM   3528  NH2 ARG A 481      11.555  17.870 -30.870  0.00  0.00           N
ATOM   3529  N   PRO A 482       9.939  23.786 -35.147  0.00  0.00           N
ATOM   3530  CA  PRO A 482       8.548  23.453 -35.455  0.00  0.00           C
ATOM   3531  C   PRO A 482       7.933  22.446 -34.465  0.00  0.00           C
ATOM   3532  O   PRO A 482       8.538  21.407 -34.201  0.00  0.00           O
ATOM   3533  CB  PRO A 482       8.557  22.981 -36.875  0.00  0.00           C
ATOM   3534  CG  PRO A 482       9.898  23.299 -37.540  0.00  0.00           C
ATOM   3535  CD  PRO A 482      10.730  23.467 -36.334  0.00  0.00           C
ATOM   3536  N   SER A 483       6.680  22.627 -34.151  0.00  0.00           N
ATOM   3537  CA  SER A 483       5.971  22.007 -33.067  0.00  0.00           C
ATOM   3538  C   SER A 483       4.797  21.025 -33.440  0.00  0.00           C
ATOM   3539  O   SER A 483       4.133  20.482 -32.545  0.00  0.00           O
ATOM   3540  CB  SER A 483       5.401  23.054 -32.113  0.00  0.00           C
ATOM   3541  OG  SER A 483       4.594  24.028 -32.816  0.00  0.00           O
ATOM   3542  N   GLY A 484       4.509  20.723 -34.739  0.00  0.00           N
ATOM   3543  CA  GLY A 484       3.391  19.909 -35.191  0.00  0.00           C
ATOM   3544  C   GLY A 484       3.521  18.416 -35.001  0.00  0.00           C
ATOM   3545  O   GLY A 484       2.476  17.784 -35.202  0.00  0.00           O
ATOM   3546  N   MET A 485       4.709  17.965 -34.712  0.00  0.00           N
ATOM   3547  CA  MET A 485       5.001  16.582 -34.864  0.00  0.00           C
ATOM   3548  C   MET A 485       5.397  15.829 -33.629  0.00  0.00           C
ATOM   3549  O   MET A 485       5.871  16.468 -32.690  0.00  0.00           O
ATOM   3550  CB  MET A 485       6.013  16.555 -36.043  0.00  0.00           C
ATOM   3551  CG  MET A 485       7.390  17.278 -35.771  0.00  0.00           C
ATOM   3552  SD  MET A 485       7.511  19.096 -36.071  0.00  0.00           S
ATOM   3553  CE  MET A 485       7.855  19.111 -37.860  0.00  0.00           C
ATOM   3554  N   PHE A 486       5.221  14.490 -33.644  0.00  0.00           N
ATOM   3555  CA  PHE A 486       5.748  13.608 -32.564  0.00  0.00           C
ATOM   3556  C   PHE A 486       6.175  12.264 -33.164  0.00  0.00           C
ATOM   3557  O   PHE A 486       6.033  12.063 -34.346  0.00  0.00           O
ATOM   3558  CB  PHE A 486       4.554  13.347 -31.554  0.00  0.00           C
ATOM   3559  CG  PHE A 486       3.519  12.257 -31.993  0.00  0.00           C
ATOM   3560  CD1 PHE A 486       3.745  10.946 -31.633  0.00  0.00           C
ATOM   3561  CD2 PHE A 486       2.341  12.625 -32.705  0.00  0.00           C
ATOM   3562  CE1 PHE A 486       2.784   9.952 -31.929  0.00  0.00           C
ATOM   3563  CE2 PHE A 486       1.339  11.668 -33.112  0.00  0.00           C
ATOM   3564  CZ  PHE A 486       1.637  10.357 -32.690  0.00  0.00           C
ATOM   3565  N   ASP A 487       6.912  11.504 -32.370  0.00  0.00           N
ATOM   3566  CA  ASP A 487       7.740  10.393 -32.873  0.00  0.00           C
ATOM   3567  C   ASP A 487       6.949   9.062 -33.010  0.00  0.00           C
ATOM   3568  O   ASP A 487       6.035   8.704 -32.289  0.00  0.00           O
ATOM   3569  CB  ASP A 487       9.026  10.332 -32.047  0.00  0.00           C
ATOM   3570  CG  ASP A 487      10.065   9.470 -32.798  0.00  0.00           C
ATOM   3571  OD1 ASP A 487      10.855  10.060 -33.578  0.00  0.00           O
ATOM   3572  OD2 ASP A 487       9.976   8.217 -32.704  0.00  0.00           O
ATOM   3573  N   SER A 488       7.306   8.345 -34.127  0.00  0.00           N
ATOM   3574  CA  SER A 488       6.800   6.956 -34.445  0.00  0.00           C
ATOM   3575  C   SER A 488       7.100   6.036 -33.269  0.00  0.00           C
ATOM   3576  O   SER A 488       6.288   5.212 -32.829  0.00  0.00           O
ATOM   3577  CB  SER A 488       7.396   6.507 -35.786  0.00  0.00           C
ATOM   3578  OG  SER A 488       6.840   5.288 -36.231  0.00  0.00           O
ATOM   3579  N   SER A 489       8.133   6.304 -32.478  0.00  0.00           N
ATOM   3580  CA  SER A 489       8.424   5.425 -31.324  0.00  0.00           C
ATOM   3581  C   SER A 489       7.468   5.681 -30.166  0.00  0.00           C
ATOM   3582  O   SER A 489       7.341   4.849 -29.255  0.00  0.00           O
ATOM   3583  CB  SER A 489       9.920   5.406 -30.915  0.00  0.00           C
ATOM   3584  OG  SER A 489      10.425   6.708 -30.594  0.00  0.00           O
ATOM   3585  N   VAL A 490       6.703   6.741 -30.158  0.00  0.00           N
ATOM   3586  CA  VAL A 490       5.540   6.967 -29.281  0.00  0.00           C
ATOM   3587  C   VAL A 490       4.320   6.220 -29.832  0.00  0.00           C
ATOM   3588  O   VAL A 490       3.494   5.757 -29.019  0.00  0.00           O
ATOM   3589  CB  VAL A 490       5.125   8.445 -29.034  0.00  0.00           C
ATOM   3590  CG1 VAL A 490       3.971   8.531 -28.035  0.00  0.00           C
ATOM   3591  CG2 VAL A 490       6.313   9.131 -28.425  0.00  0.00           C
ATOM   3592  N   LEU A 491       4.182   6.014 -31.186  0.00  0.00           N
ATOM   3593  CA  LEU A 491       3.005   5.422 -31.756  0.00  0.00           C
ATOM   3594  C   LEU A 491       3.142   3.914 -31.331  0.00  0.00           C
ATOM   3595  O   LEU A 491       2.162   3.248 -31.004  0.00  0.00           O
ATOM   3596  CB  LEU A 491       2.908   5.759 -33.269  0.00  0.00           C
ATOM   3597  CG  LEU A 491       1.950   4.873 -34.141  0.00  0.00           C
ATOM   3598  CD1 LEU A 491       0.562   5.108 -33.571  0.00  0.00           C
ATOM   3599  CD2 LEU A 491       2.091   5.371 -35.622  0.00  0.00           C
ATOM   3600  N   CYS A 492       4.321   3.334 -31.326  0.00  0.00           N
ATOM   3601  CA  CYS A 492       4.693   2.000 -30.848  0.00  0.00           C
ATOM   3602  C   CYS A 492       4.483   1.913 -29.329  0.00  0.00           C
ATOM   3603  O   CYS A 492       4.138   0.785 -28.896  0.00  0.00           O
ATOM   3604  CB  CYS A 492       6.051   1.789 -31.287  0.00  0.00           C
ATOM   3605  SG  CYS A 492       6.839   0.279 -30.628  0.00  0.00           S
ATOM   3606  N   GLU A 493       4.633   2.951 -28.571  0.00  0.00           N
ATOM   3607  CA  GLU A 493       4.388   2.928 -27.228  0.00  0.00           C
ATOM   3608  C   GLU A 493       2.856   2.887 -26.888  0.00  0.00           C
ATOM   3609  O   GLU A 493       2.519   2.428 -25.812  0.00  0.00           O
ATOM   3610  CB  GLU A 493       5.088   4.159 -26.569  0.00  0.00           C
ATOM   3611  CG  GLU A 493       5.168   3.945 -25.046  0.00  0.00           C
ATOM   3612  CD  GLU A 493       5.712   5.136 -24.388  0.00  0.00           C
ATOM   3613  OE1 GLU A 493       6.826   5.539 -24.798  0.00  0.00           O
ATOM   3614  OE2 GLU A 493       5.006   5.688 -23.502  0.00  0.00           O
ATOM   3615  N   CYS A 494       1.987   3.466 -27.785  0.00  0.00           N
ATOM   3616  CA  CYS A 494       0.578   3.316 -27.714  0.00  0.00           C
ATOM   3617  C   CYS A 494      -0.002   1.893 -27.894  0.00  0.00           C
ATOM   3618  O   CYS A 494      -0.961   1.442 -27.312  0.00  0.00           O
ATOM   3619  CB  CYS A 494      -0.046   4.305 -28.682  0.00  0.00           C
ATOM   3620  SG  CYS A 494       0.448   6.016 -28.324  0.00  0.00           S
ATOM   3621  N   TYR A 495       0.724   1.028 -28.623  0.00  0.00           N
ATOM   3622  CA  TYR A 495       0.403  -0.415 -28.845  0.00  0.00           C
ATOM   3623  C   TYR A 495       0.940  -1.342 -27.685  0.00  0.00           C
ATOM   3624  O   TYR A 495       0.122  -2.029 -27.016  0.00  0.00           O
ATOM   3625  CB  TYR A 495       0.853  -0.845 -30.217  0.00  0.00           C
ATOM   3626  CG  TYR A 495       0.026  -0.372 -31.391  0.00  0.00           C
ATOM   3627  CD1 TYR A 495      -1.280  -0.802 -31.561  0.00  0.00           C
ATOM   3628  CD2 TYR A 495       0.573   0.425 -32.431  0.00  0.00           C
ATOM   3629  CE1 TYR A 495      -2.031  -0.365 -32.634  0.00  0.00           C
ATOM   3630  CE2 TYR A 495      -0.141   0.817 -33.539  0.00  0.00           C
ATOM   3631  CZ  TYR A 495      -1.484   0.412 -33.653  0.00  0.00           C
ATOM   3632  OH  TYR A 495      -2.145   0.885 -34.737  0.00  0.00           O
ATOM   3633  N   ASP A 496       2.136  -1.193 -27.332  0.00  0.00           N
ATOM   3634  CA  ASP A 496       2.791  -1.594 -26.034  0.00  0.00           C
ATOM   3635  C   ASP A 496       1.924  -1.183 -24.795  0.00  0.00           C
ATOM   3636  O   ASP A 496       1.617  -2.051 -23.962  0.00  0.00           O
ATOM   3637  CB  ASP A 496       4.150  -0.877 -26.096  0.00  0.00           C
ATOM   3638  CG  ASP A 496       4.935  -1.277 -24.883  0.00  0.00           C
ATOM   3639  OD1 ASP A 496       5.085  -0.383 -24.022  0.00  0.00           O
ATOM   3640  OD2 ASP A 496       5.474  -2.369 -24.862  0.00  0.00           O
ATOM   3641  N   ALA A 497       1.378   0.045 -24.651  0.00  0.00           N
ATOM   3642  CA  ALA A 497       0.552   0.451 -23.537  0.00  0.00           C
ATOM   3643  C   ALA A 497      -0.832  -0.192 -23.678  0.00  0.00           C
ATOM   3644  O   ALA A 497      -1.408  -0.640 -22.630  0.00  0.00           O
ATOM   3645  CB  ALA A 497       0.533   2.005 -23.319  0.00  0.00           C
ATOM   3646  N   GLY A 498      -1.310  -0.341 -24.929  0.00  0.00           N
ATOM   3647  CA  GLY A 498      -2.616  -0.835 -25.237  0.00  0.00           C
ATOM   3648  C   GLY A 498      -2.756  -2.298 -24.893  0.00  0.00           C
ATOM   3649  O   GLY A 498      -3.852  -2.816 -24.789  0.00  0.00           O
ATOM   3650  N   CYS A 499      -1.627  -2.987 -24.725  0.00  0.00           N
ATOM   3651  CA  CYS A 499      -1.567  -4.396 -24.219  0.00  0.00           C
ATOM   3652  C   CYS A 499      -1.066  -4.527 -22.757  0.00  0.00           C
ATOM   3653  O   CYS A 499      -1.546  -5.394 -22.070  0.00  0.00           O
ATOM   3654  CB  CYS A 499      -0.610  -5.222 -25.099  0.00  0.00           C
ATOM   3655  SG  CYS A 499      -1.320  -5.216 -26.747  0.00  0.00           S
ATOM   3656  N   ALA A 500      -0.044  -3.702 -22.352  0.00  0.00           N
ATOM   3657  CA  ALA A 500       0.488  -3.786 -20.972  0.00  0.00           C
ATOM   3658  C   ALA A 500      -0.454  -3.239 -19.898  0.00  0.00           C
ATOM   3659  O   ALA A 500      -0.479  -3.758 -18.795  0.00  0.00           O
ATOM   3660  CB  ALA A 500       1.870  -2.977 -20.990  0.00  0.00           C
ATOM   3661  N   TRP A 501      -1.200  -2.178 -20.193  0.00  0.00           N
ATOM   3662  CA  TRP A 501      -1.947  -1.357 -19.202  0.00  0.00           C
ATOM   3663  C   TRP A 501      -3.416  -1.213 -19.347  0.00  0.00           C
ATOM   3664  O   TRP A 501      -4.085  -0.762 -18.390  0.00  0.00           O
ATOM   3665  CB  TRP A 501      -1.253   0.064 -19.322  0.00  0.00           C
ATOM   3666  CG  TRP A 501       0.122   0.204 -18.682  0.00  0.00           C
ATOM   3667  CD1 TRP A 501       1.239   0.527 -19.306  0.00  0.00           C
ATOM   3668  CD2 TRP A 501       0.494  -0.026 -17.281  0.00  0.00           C
ATOM   3669  CE2 TRP A 501       1.853   0.340 -17.074  0.00  0.00           C
ATOM   3670  CE3 TRP A 501      -0.108  -0.523 -16.089  0.00  0.00           C
ATOM   3671  NE1 TRP A 501       2.285   0.629 -18.346  0.00  0.00           N
ATOM   3672  CZ2 TRP A 501       2.597   0.219 -15.913  0.00  0.00           C
ATOM   3673  CZ3 TRP A 501       0.507  -0.508 -14.878  0.00  0.00           C
ATOM   3674  CH2 TRP A 501       1.880  -0.228 -14.834  0.00  0.00           C
ATOM   3675  N   TYR A 502      -4.075  -1.636 -20.467  0.00  0.00           N
ATOM   3676  CA  TYR A 502      -5.437  -1.230 -20.840  0.00  0.00           C
ATOM   3677  C   TYR A 502      -6.197  -2.361 -21.622  0.00  0.00           C
ATOM   3678  O   TYR A 502      -7.346  -2.106 -22.025  0.00  0.00           O
ATOM   3679  CB  TYR A 502      -5.439   0.063 -21.635  0.00  0.00           C
ATOM   3680  CG  TYR A 502      -4.816   1.296 -20.916  0.00  0.00           C
ATOM   3681  CD1 TYR A 502      -5.320   1.737 -19.662  0.00  0.00           C
ATOM   3682  CD2 TYR A 502      -3.647   1.968 -21.356  0.00  0.00           C
ATOM   3683  CE1 TYR A 502      -4.716   2.758 -18.971  0.00  0.00           C
ATOM   3684  CE2 TYR A 502      -3.098   3.082 -20.687  0.00  0.00           C
ATOM   3685  CZ  TYR A 502      -3.582   3.463 -19.440  0.00  0.00           C
ATOM   3686  OH  TYR A 502      -3.031   4.463 -18.720  0.00  0.00           O
ATOM   3687  N   GLU A 503      -5.589  -3.559 -21.812  0.00  0.00           N
ATOM   3688  CA  GLU A 503      -6.279  -4.864 -22.313  0.00  0.00           C
ATOM   3689  C   GLU A 503      -7.004  -4.750 -23.698  0.00  0.00           C
ATOM   3690  O   GLU A 503      -8.191  -5.186 -23.775  0.00  0.00           O
ATOM   3691  CB  GLU A 503      -7.214  -5.374 -21.192  0.00  0.00           C
ATOM   3692  CG  GLU A 503      -6.490  -5.639 -19.840  0.00  0.00           C
ATOM   3693  CD  GLU A 503      -7.312  -6.475 -18.877  0.00  0.00           C
ATOM   3694  OE1 GLU A 503      -7.805  -7.501 -19.353  0.00  0.00           O
ATOM   3695  OE2 GLU A 503      -7.231  -6.133 -17.654  0.00  0.00           O
ATOM   3696  N   LEU A 504      -6.395  -4.030 -24.580  0.00  0.00           N
ATOM   3697  CA  LEU A 504      -6.929  -3.919 -25.924  0.00  0.00           C
ATOM   3698  C   LEU A 504      -6.092  -4.618 -27.014  0.00  0.00           C
ATOM   3699  O   LEU A 504      -4.857  -4.734 -26.974  0.00  0.00           O
ATOM   3700  CB  LEU A 504      -6.928  -2.432 -26.377  0.00  0.00           C
ATOM   3701  CG  LEU A 504      -7.526  -1.421 -25.350  0.00  0.00           C
ATOM   3702  CD1 LEU A 504      -7.099   0.056 -25.609  0.00  0.00           C
ATOM   3703  CD2 LEU A 504      -9.073  -1.556 -25.218  0.00  0.00           C
ATOM   3704  N   THR A 505      -6.794  -5.077 -28.045  0.00  0.00           N
ATOM   3705  CA  THR A 505      -6.197  -5.827 -29.175  0.00  0.00           C
ATOM   3706  C   THR A 505      -5.583  -4.683 -30.043  0.00  0.00           C
ATOM   3707  O   THR A 505      -6.156  -3.572 -30.053  0.00  0.00           O
ATOM   3708  CB  THR A 505      -7.390  -6.583 -29.795  0.00  0.00           C
ATOM   3709  CG2 THR A 505      -6.992  -7.646 -30.847  0.00  0.00           C
ATOM   3710  OG1 THR A 505      -7.980  -7.425 -28.812  0.00  0.00           O
ATOM   3711  N   PRO A 506      -4.554  -4.927 -30.889  0.00  0.00           N
ATOM   3712  CA  PRO A 506      -4.039  -3.875 -31.776  0.00  0.00           C
ATOM   3713  C   PRO A 506      -5.008  -3.360 -32.773  0.00  0.00           C
ATOM   3714  O   PRO A 506      -5.118  -2.188 -32.945  0.00  0.00           O
ATOM   3715  CB  PRO A 506      -2.706  -4.390 -32.347  0.00  0.00           C
ATOM   3716  CG  PRO A 506      -2.377  -5.539 -31.330  0.00  0.00           C
ATOM   3717  CD  PRO A 506      -3.673  -6.042 -30.880  0.00  0.00           C
ATOM   3718  N   ALA A 507      -5.894  -4.251 -33.295  0.00  0.00           N
ATOM   3719  CA  ALA A 507      -7.123  -3.780 -33.947  0.00  0.00           C
ATOM   3720  C   ALA A 507      -7.956  -2.717 -33.223  0.00  0.00           C
ATOM   3721  O   ALA A 507      -8.207  -1.622 -33.751  0.00  0.00           O
ATOM   3722  CB  ALA A 507      -7.996  -5.059 -34.258  0.00  0.00           C
ATOM   3723  N   GLU A 508      -8.339  -2.916 -31.941  0.00  0.00           N
ATOM   3724  CA  GLU A 508      -9.016  -2.002 -30.973  0.00  0.00           C
ATOM   3725  C   GLU A 508      -8.172  -0.731 -30.623  0.00  0.00           C
ATOM   3726  O   GLU A 508      -8.707   0.416 -30.632  0.00  0.00           O
ATOM   3727  CB  GLU A 508      -9.289  -2.838 -29.724  0.00  0.00           C
ATOM   3728  CG  GLU A 508     -10.524  -3.706 -29.803  0.00  0.00           C
ATOM   3729  CD  GLU A 508     -10.674  -4.539 -28.551  0.00  0.00           C
ATOM   3730  OE1 GLU A 508     -11.818  -4.558 -28.003  0.00  0.00           O
ATOM   3731  OE2 GLU A 508      -9.705  -5.177 -28.037  0.00  0.00           O
ATOM   3732  N   THR A 509      -6.903  -0.857 -30.276  0.00  0.00           N
ATOM   3733  CA  THR A 509      -5.970   0.325 -30.162  0.00  0.00           C
ATOM   3734  C   THR A 509      -5.846   1.113 -31.385  0.00  0.00           C
ATOM   3735  O   THR A 509      -5.846   2.345 -31.224  0.00  0.00           O
ATOM   3736  CB  THR A 509      -4.646  -0.182 -29.585  0.00  0.00           C
ATOM   3737  CG2 THR A 509      -3.698   1.001 -29.217  0.00  0.00           C
ATOM   3738  OG1 THR A 509      -4.881  -0.752 -28.364  0.00  0.00           O
ATOM   3739  N   SER A 510      -5.934   0.531 -32.560  0.00  0.00           N
ATOM   3740  CA  SER A 510      -5.682   1.222 -33.787  0.00  0.00           C
ATOM   3741  C   SER A 510      -6.946   2.049 -34.292  0.00  0.00           C
ATOM   3742  O   SER A 510      -6.729   3.124 -34.780  0.00  0.00           O
ATOM   3743  CB  SER A 510      -5.175   0.302 -34.950  0.00  0.00           C
ATOM   3744  OG  SER A 510      -6.205  -0.511 -35.585  0.00  0.00           O
ATOM   3745  N   VAL A 511      -8.149   1.512 -34.047  0.00  0.00           N
ATOM   3746  CA  VAL A 511      -9.338   2.353 -34.179  0.00  0.00           C
ATOM   3747  C   VAL A 511      -9.263   3.660 -33.313  0.00  0.00           C
ATOM   3748  O   VAL A 511      -9.699   4.734 -33.760  0.00  0.00           O
ATOM   3749  CB  VAL A 511     -10.645   1.580 -33.981  0.00  0.00           C
ATOM   3750  CG1 VAL A 511     -11.854   2.599 -34.006  0.00  0.00           C
ATOM   3751  CG2 VAL A 511     -10.936   0.485 -35.000  0.00  0.00           C
ATOM   3752  N   ARG A 512      -8.785   3.515 -32.066  0.00  0.00           N
ATOM   3753  CA  ARG A 512      -8.644   4.655 -31.114  0.00  0.00           C
ATOM   3754  C   ARG A 512      -7.595   5.684 -31.557  0.00  0.00           C
ATOM   3755  O   ARG A 512      -7.799   6.864 -31.464  0.00  0.00           O
ATOM   3756  CB  ARG A 512      -8.328   4.182 -29.694  0.00  0.00           C
ATOM   3757  CG  ARG A 512      -9.483   3.381 -29.077  0.00  0.00           C
ATOM   3758  CD  ARG A 512      -8.954   2.733 -27.793  0.00  0.00           C
ATOM   3759  NE  ARG A 512     -10.123   2.079 -27.052  0.00  0.00           N
ATOM   3760  CZ  ARG A 512     -10.266   1.913 -25.764  0.00  0.00           C
ATOM   3761  NH1 ARG A 512      -9.483   2.596 -24.913  0.00  0.00           N
ATOM   3762  NH2 ARG A 512     -11.085   0.988 -25.310  0.00  0.00           N
ATOM   3763  N   LEU A 513      -6.450   5.153 -31.951  0.00  0.00           N
ATOM   3764  CA  LEU A 513      -5.342   5.908 -32.593  0.00  0.00           C
ATOM   3765  C   LEU A 513      -5.715   6.694 -33.895  0.00  0.00           C
ATOM   3766  O   LEU A 513      -5.364   7.904 -34.067  0.00  0.00           O
ATOM   3767  CB  LEU A 513      -4.099   5.046 -32.640  0.00  0.00           C
ATOM   3768  CG  LEU A 513      -3.336   4.805 -31.314  0.00  0.00           C
ATOM   3769  CD1 LEU A 513      -2.280   3.651 -31.443  0.00  0.00           C
ATOM   3770  CD2 LEU A 513      -2.558   6.040 -30.860  0.00  0.00           C
ATOM   3771  N   ARG A 514      -6.515   6.091 -34.780  0.00  0.00           N
ATOM   3772  CA  ARG A 514      -7.050   6.785 -36.002  0.00  0.00           C
ATOM   3773  C   ARG A 514      -7.723   8.068 -35.645  0.00  0.00           C
ATOM   3774  O   ARG A 514      -7.515   9.064 -36.348  0.00  0.00           O
ATOM   3775  CB  ARG A 514      -7.890   5.680 -36.756  0.00  0.00           C
ATOM   3776  CG  ARG A 514      -8.518   6.234 -37.987  0.00  0.00           C
ATOM   3777  CD  ARG A 514      -7.557   6.925 -39.037  0.00  0.00           C
ATOM   3778  NE  ARG A 514      -8.392   7.259 -40.238  0.00  0.00           N
ATOM   3779  CZ  ARG A 514      -8.252   8.353 -41.003  0.00  0.00           C
ATOM   3780  NH1 ARG A 514      -7.141   9.076 -40.980  0.00  0.00           N
ATOM   3781  NH2 ARG A 514      -9.307   8.778 -41.685  0.00  0.00           N
ATOM   3782  N   ALA A 515      -8.505   8.052 -34.587  0.00  0.00           N
ATOM   3783  CA  ALA A 515      -9.462   9.183 -34.409  0.00  0.00           C
ATOM   3784  C   ALA A 515      -8.860  10.460 -33.833  0.00  0.00           C
ATOM   3785  O   ALA A 515      -9.225  11.520 -34.238  0.00  0.00           O
ATOM   3786  CB  ALA A 515     -10.606   8.708 -33.522  0.00  0.00           C
ATOM   3787  N   TYR A 516      -7.815  10.303 -32.979  0.00  0.00           N
ATOM   3788  CA  TYR A 516      -6.788  11.304 -32.695  0.00  0.00           C
ATOM   3789  C   TYR A 516      -6.030  11.798 -33.948  0.00  0.00           C
ATOM   3790  O   TYR A 516      -6.105  13.002 -34.193  0.00  0.00           O
ATOM   3791  CB  TYR A 516      -5.788  10.608 -31.815  0.00  0.00           C
ATOM   3792  CG  TYR A 516      -4.557  11.326 -31.448  0.00  0.00           C
ATOM   3793  CD1 TYR A 516      -3.430  11.139 -32.276  0.00  0.00           C
ATOM   3794  CD2 TYR A 516      -4.648  12.235 -30.402  0.00  0.00           C
ATOM   3795  CE1 TYR A 516      -2.254  11.882 -31.989  0.00  0.00           C
ATOM   3796  CE2 TYR A 516      -3.505  13.063 -30.194  0.00  0.00           C
ATOM   3797  CZ  TYR A 516      -2.372  12.896 -31.019  0.00  0.00           C
ATOM   3798  OH  TYR A 516      -1.311  13.666 -30.863  0.00  0.00           O
ATOM   3799  N   LEU A 517      -5.408  10.967 -34.752  0.00  0.00           N
ATOM   3800  CA  LEU A 517      -4.532  11.334 -35.886  0.00  0.00           C
ATOM   3801  C   LEU A 517      -5.345  12.097 -36.911  0.00  0.00           C
ATOM   3802  O   LEU A 517      -4.835  12.940 -37.646  0.00  0.00           O
ATOM   3803  CB  LEU A 517      -3.920  10.092 -36.525  0.00  0.00           C
ATOM   3804  CG  LEU A 517      -2.806   9.252 -35.739  0.00  0.00           C
ATOM   3805  CD1 LEU A 517      -2.512   8.032 -36.694  0.00  0.00           C
ATOM   3806  CD2 LEU A 517      -1.527  10.080 -35.419  0.00  0.00           C
ATOM   3807  N   ASN A 518      -6.615  11.759 -37.130  0.00  0.00           N
ATOM   3808  CA  ASN A 518      -7.424  12.437 -38.137  0.00  0.00           C
ATOM   3809  C   ASN A 518      -7.948  13.827 -37.759  0.00  0.00           C
ATOM   3810  O   ASN A 518      -8.709  14.486 -38.486  0.00  0.00           O
ATOM   3811  CB  ASN A 518      -8.514  11.436 -38.544  0.00  0.00           C
ATOM   3812  CG  ASN A 518      -9.357  11.744 -39.728  0.00  0.00           C
ATOM   3813  ND2 ASN A 518      -8.827  11.758 -40.904  0.00  0.00           N
ATOM   3814  OD1 ASN A 518     -10.494  12.101 -39.508  0.00  0.00           O
ATOM   3815  N   THR A 519      -7.679  14.285 -36.521  0.00  0.00           N
ATOM   3816  CA  THR A 519      -8.299  15.430 -35.788  0.00  0.00           C
ATOM   3817  C   THR A 519      -7.438  16.730 -35.842  0.00  0.00           C
ATOM   3818  O   THR A 519      -6.241  16.714 -35.493  0.00  0.00           O
ATOM   3819  CB  THR A 519      -8.881  14.897 -34.523  0.00  0.00           C
ATOM   3820  CG2 THR A 519      -9.410  16.052 -33.706  0.00  0.00           C
ATOM   3821  OG1 THR A 519      -9.930  13.920 -34.783  0.00  0.00           O
ATOM   3822  N   PRO A 520      -8.004  17.845 -36.298  0.00  0.00           N
ATOM   3823  CA  PRO A 520      -7.227  19.078 -36.377  0.00  0.00           C
ATOM   3824  C   PRO A 520      -6.920  19.661 -35.029  0.00  0.00           C
ATOM   3825  O   PRO A 520      -7.510  19.361 -33.994  0.00  0.00           O
ATOM   3826  CB  PRO A 520      -8.032  20.037 -37.264  0.00  0.00           C
ATOM   3827  CG  PRO A 520      -9.542  19.559 -37.154  0.00  0.00           C
ATOM   3828  CD  PRO A 520      -9.389  18.092 -36.777  0.00  0.00           C
ATOM   3829  N   GLY A 521      -5.873  20.527 -35.018  0.00  0.00           N
ATOM   3830  CA  GLY A 521      -5.389  21.192 -33.734  0.00  0.00           C
ATOM   3831  C   GLY A 521      -4.485  20.322 -32.810  0.00  0.00           C
ATOM   3832  O   GLY A 521      -4.142  20.790 -31.707  0.00  0.00           O
ATOM   3833  N   LEU A 522      -4.037  19.097 -33.239  0.00  0.00           N
ATOM   3834  CA  LEU A 522      -3.324  18.032 -32.481  0.00  0.00           C
ATOM   3835  C   LEU A 522      -1.984  17.734 -33.173  0.00  0.00           C
ATOM   3836  O   LEU A 522      -1.813  18.029 -34.325  0.00  0.00           O
ATOM   3837  CB  LEU A 522      -4.182  16.807 -32.469  0.00  0.00           C
ATOM   3838  CG  LEU A 522      -5.565  16.895 -31.863  0.00  0.00           C
ATOM   3839  CD1 LEU A 522      -6.254  15.569 -32.039  0.00  0.00           C
ATOM   3840  CD2 LEU A 522      -5.579  17.263 -30.335  0.00  0.00           C
ATOM   3841  N   PRO A 523      -1.034  16.998 -32.537  0.00  0.00           N
ATOM   3842  CA  PRO A 523       0.211  16.706 -33.146  0.00  0.00           C
ATOM   3843  C   PRO A 523       0.236  15.400 -33.902  0.00  0.00           C
ATOM   3844  O   PRO A 523      -0.181  14.413 -33.403  0.00  0.00           O
ATOM   3845  CB  PRO A 523       1.228  16.805 -32.022  0.00  0.00           C
ATOM   3846  CG  PRO A 523       0.446  16.466 -30.774  0.00  0.00           C
ATOM   3847  CD  PRO A 523      -0.993  16.823 -31.023  0.00  0.00           C
ATOM   3848  N   VAL A 524       0.848  15.412 -35.107  0.00  0.00           N
ATOM   3849  CA  VAL A 524       0.778  14.316 -36.113  0.00  0.00           C
ATOM   3850  C   VAL A 524       2.155  13.523 -36.397  0.00  0.00           C
ATOM   3851  O   VAL A 524       3.232  14.096 -36.382  0.00  0.00           O
ATOM   3852  CB  VAL A 524       0.326  14.743 -37.553  0.00  0.00           C
ATOM   3853  CG1 VAL A 524      -1.229  14.505 -37.699  0.00  0.00           C
ATOM   3854  CG2 VAL A 524       0.686  16.225 -37.916  0.00  0.00           C
ATOM   3855  N   CYS A 525       1.962  12.209 -36.849  0.00  0.00           N
ATOM   3856  CA  CYS A 525       3.044  11.329 -37.226  0.00  0.00           C
ATOM   3857  C   CYS A 525       3.198  10.999 -38.706  0.00  0.00           C
ATOM   3858  O   CYS A 525       2.611  11.768 -39.549  0.00  0.00           O
ATOM   3859  CB  CYS A 525       2.882  10.088 -36.354  0.00  0.00           C
ATOM   3860  SG  CYS A 525       4.552   9.321 -36.225  0.00  0.00           S
ATOM   3861  N   GLN A 526       3.812   9.958 -39.177  0.00  0.00           N
ATOM   3862  CA  GLN A 526       3.763   9.450 -40.565  0.00  0.00           C
ATOM   3863  C   GLN A 526       2.692   8.348 -40.794  0.00  0.00           C
ATOM   3864  O   GLN A 526       2.041   7.877 -39.865  0.00  0.00           O
ATOM   3865  CB  GLN A 526       5.152   9.096 -41.027  0.00  0.00           C
ATOM   3866  CG  GLN A 526       6.290   9.944 -40.429  0.00  0.00           C
ATOM   3867  CD  GLN A 526       7.618   9.906 -41.177  0.00  0.00           C
ATOM   3868  NE2 GLN A 526       7.526  10.105 -42.463  0.00  0.00           N
ATOM   3869  OE1 GLN A 526       8.774   9.635 -40.787  0.00  0.00           O
ATOM   3870  N   ASP A 527       2.634   7.830 -42.037  0.00  0.00           N
ATOM   3871  CA  ASP A 527       1.667   6.759 -42.456  0.00  0.00           C
ATOM   3872  C   ASP A 527       2.052   5.332 -41.916  0.00  0.00           C
ATOM   3873  O   ASP A 527       2.118   4.346 -42.648  0.00  0.00           O
ATOM   3874  CB  ASP A 527       1.576   6.851 -43.974  0.00  0.00           C
ATOM   3875  CG  ASP A 527       0.484   5.941 -44.562  0.00  0.00           C
ATOM   3876  OD1 ASP A 527       0.803   5.296 -45.599  0.00  0.00           O
ATOM   3877  OD2 ASP A 527      -0.648   5.895 -43.999  0.00  0.00           O
ATOM   3878  N   HIS A 528       2.353   5.220 -40.580  0.00  0.00           N
ATOM   3879  CA  HIS A 528       2.784   3.941 -40.040  0.00  0.00           C
ATOM   3880  C   HIS A 528       1.801   3.149 -39.187  0.00  0.00           C
ATOM   3881  O   HIS A 528       2.124   2.239 -38.407  0.00  0.00           O
ATOM   3882  CB  HIS A 528       4.069   4.122 -39.176  0.00  0.00           C
ATOM   3883  CG  HIS A 528       5.205   4.947 -39.680  0.00  0.00           C
ATOM   3884  CD2 HIS A 528       5.707   4.945 -40.948  0.00  0.00           C
ATOM   3885  ND1 HIS A 528       6.127   5.562 -38.862  0.00  0.00           N
ATOM   3886  CE1 HIS A 528       6.953   6.167 -39.599  0.00  0.00           C
ATOM   3887  NE2 HIS A 528       6.811   5.751 -40.882  0.00  0.00           N
ATOM   3888  N   LEU A 529       0.502   3.574 -39.074  0.00  0.00           N
ATOM   3889  CA  LEU A 529      -0.506   3.040 -38.163  0.00  0.00           C
ATOM   3890  C   LEU A 529      -0.608   1.524 -38.282  0.00  0.00           C
ATOM   3891  O   LEU A 529      -0.695   0.913 -37.217  0.00  0.00           O
ATOM   3892  CB  LEU A 529      -1.880   3.777 -38.438  0.00  0.00           C
ATOM   3893  CG  LEU A 529      -2.895   3.642 -37.301  0.00  0.00           C
ATOM   3894  CD1 LEU A 529      -2.245   4.114 -35.943  0.00  0.00           C
ATOM   3895  CD2 LEU A 529      -4.200   4.373 -37.546  0.00  0.00           C
ATOM   3896  N   GLU A 530      -0.717   1.033 -39.513  0.00  0.00           N
ATOM   3897  CA  GLU A 530      -1.117  -0.321 -39.717  0.00  0.00           C
ATOM   3898  C   GLU A 530       0.106  -1.231 -39.829  0.00  0.00           C
ATOM   3899  O   GLU A 530       0.095  -2.356 -39.412  0.00  0.00           O
ATOM   3900  CB  GLU A 530      -1.973  -0.377 -40.925  0.00  0.00           C
ATOM   3901  CG  GLU A 530      -2.541  -1.802 -41.211  0.00  0.00           C
ATOM   3902  CD  GLU A 530      -3.481  -1.760 -42.347  0.00  0.00           C
ATOM   3903  OE1 GLU A 530      -2.999  -1.936 -43.510  0.00  0.00           O
ATOM   3904  OE2 GLU A 530      -4.723  -1.730 -42.101  0.00  0.00           O
ATOM   3905  N   PHE A 531       1.279  -0.663 -40.133  0.00  0.00           N
ATOM   3906  CA  PHE A 531       2.554  -1.260 -39.856  0.00  0.00           C
ATOM   3907  C   PHE A 531       2.663  -1.628 -38.347  0.00  0.00           C
ATOM   3908  O   PHE A 531       2.913  -2.809 -38.039  0.00  0.00           O
ATOM   3909  CB  PHE A 531       3.649  -0.349 -40.267  0.00  0.00           C
ATOM   3910  CG  PHE A 531       4.988  -0.734 -39.687  0.00  0.00           C
ATOM   3911  CD1 PHE A 531       5.596  -1.996 -39.911  0.00  0.00           C
ATOM   3912  CD2 PHE A 531       5.762   0.194 -39.014  0.00  0.00           C
ATOM   3913  CE1 PHE A 531       6.795  -2.363 -39.288  0.00  0.00           C
ATOM   3914  CE2 PHE A 531       6.984  -0.142 -38.401  0.00  0.00           C
ATOM   3915  CZ  PHE A 531       7.454  -1.427 -38.410  0.00  0.00           C
ATOM   3916  N   TRP A 532       2.342  -0.735 -37.417  0.00  0.00           N
ATOM   3917  CA  TRP A 532       2.637  -0.937 -36.014  0.00  0.00           C
ATOM   3918  C   TRP A 532       1.489  -1.743 -35.402  0.00  0.00           C
ATOM   3919  O   TRP A 532       1.751  -2.588 -34.530  0.00  0.00           O
ATOM   3920  CB  TRP A 532       2.811   0.458 -35.426  0.00  0.00           C
ATOM   3921  CG  TRP A 532       4.076   1.129 -35.717  0.00  0.00           C
ATOM   3922  CD1 TRP A 532       4.153   2.444 -35.827  0.00  0.00           C
ATOM   3923  CD2 TRP A 532       5.372   0.677 -35.211  0.00  0.00           C
ATOM   3924  CE2 TRP A 532       6.307   1.712 -35.354  0.00  0.00           C
ATOM   3925  CE3 TRP A 532       5.900  -0.415 -34.577  0.00  0.00           C
ATOM   3926  NE1 TRP A 532       5.539   2.820 -35.781  0.00  0.00           N
ATOM   3927  CZ2 TRP A 532       7.713   1.530 -35.009  0.00  0.00           C
ATOM   3928  CZ3 TRP A 532       7.234  -0.602 -34.179  0.00  0.00           C
ATOM   3929  CH2 TRP A 532       8.227   0.286 -34.572  0.00  0.00           C
ATOM   3930  N   GLU A 533       0.242  -1.708 -35.916  0.00  0.00           N
ATOM   3931  CA  GLU A 533      -0.754  -2.688 -35.606  0.00  0.00           C
ATOM   3932  C   GLU A 533      -0.270  -4.078 -36.177  0.00  0.00           C
ATOM   3933  O   GLU A 533      -0.388  -5.051 -35.457  0.00  0.00           O
ATOM   3934  CB  GLU A 533      -2.074  -2.271 -36.271  0.00  0.00           C
ATOM   3935  CG  GLU A 533      -3.317  -3.081 -36.146  0.00  0.00           C
ATOM   3936  CD  GLU A 533      -4.237  -3.110 -37.354  0.00  0.00           C
ATOM   3937  OE1 GLU A 533      -4.162  -4.028 -38.233  0.00  0.00           O
ATOM   3938  OE2 GLU A 533      -5.285  -2.453 -37.242  0.00  0.00           O
ATOM   3939  N   SER A 534       0.327  -4.245 -37.351  0.00  0.00           N
ATOM   3940  CA  SER A 534       0.719  -5.556 -37.985  0.00  0.00           C
ATOM   3941  C   SER A 534       1.765  -6.159 -37.104  0.00  0.00           C
ATOM   3942  O   SER A 534       1.687  -7.354 -36.777  0.00  0.00           O
ATOM   3943  CB  SER A 534       1.273  -5.445 -39.394  0.00  0.00           C
ATOM   3944  OG  SER A 534       0.356  -4.884 -40.326  0.00  0.00           O
ATOM   3945  N   VAL A 535       2.753  -5.423 -36.654  0.00  0.00           N
ATOM   3946  CA  VAL A 535       3.947  -5.828 -35.848  0.00  0.00           C
ATOM   3947  C   VAL A 535       3.492  -6.377 -34.487  0.00  0.00           C
ATOM   3948  O   VAL A 535       3.990  -7.413 -34.041  0.00  0.00           O
ATOM   3949  CB  VAL A 535       5.008  -4.774 -35.625  0.00  0.00           C
ATOM   3950  CG1 VAL A 535       6.232  -5.198 -34.792  0.00  0.00           C
ATOM   3951  CG2 VAL A 535       5.601  -4.308 -36.982  0.00  0.00           C
ATOM   3952  N   PHE A 536       2.567  -5.700 -33.784  0.00  0.00           N
ATOM   3953  CA  PHE A 536       2.076  -6.134 -32.483  0.00  0.00           C
ATOM   3954  C   PHE A 536       0.991  -7.182 -32.601  0.00  0.00           C
ATOM   3955  O   PHE A 536       0.793  -8.001 -31.655  0.00  0.00           O
ATOM   3956  CB  PHE A 536       1.557  -4.887 -31.591  0.00  0.00           C
ATOM   3957  CG  PHE A 536       2.655  -3.976 -31.043  0.00  0.00           C
ATOM   3958  CD1 PHE A 536       3.433  -3.190 -31.900  0.00  0.00           C
ATOM   3959  CD2 PHE A 536       2.926  -3.959 -29.698  0.00  0.00           C
ATOM   3960  CE1 PHE A 536       4.522  -2.365 -31.320  0.00  0.00           C
ATOM   3961  CE2 PHE A 536       3.909  -3.144 -29.114  0.00  0.00           C
ATOM   3962  CZ  PHE A 536       4.721  -2.329 -29.877  0.00  0.00           C
ATOM   3963  N   THR A 537       0.385  -7.307 -33.814  0.00  0.00           N
ATOM   3964  CA  THR A 537      -0.518  -8.396 -34.142  0.00  0.00           C
ATOM   3965  C   THR A 537       0.228  -9.679 -34.523  0.00  0.00           C
ATOM   3966  O   THR A 537      -0.399 -10.727 -34.567  0.00  0.00           O
ATOM   3967  CB  THR A 537      -1.438  -8.013 -35.382  0.00  0.00           C
ATOM   3968  CG2 THR A 537      -2.407  -9.154 -35.725  0.00  0.00           C
ATOM   3969  OG1 THR A 537      -2.209  -6.899 -35.148  0.00  0.00           O
ATOM   3970  N   GLY A 538       1.577  -9.586 -34.636  0.00  0.00           N
ATOM   3971  CA  GLY A 538       2.479 -10.724 -34.830  0.00  0.00           C
ATOM   3972  C   GLY A 538       3.092 -11.198 -33.532  0.00  0.00           C
ATOM   3973  O   GLY A 538       3.706 -12.263 -33.413  0.00  0.00           O
ATOM   3974  N   LEU A 539       2.912 -10.393 -32.401  0.00  0.00           N
ATOM   3975  CA  LEU A 539       3.510 -10.855 -31.093  0.00  0.00           C
ATOM   3976  C   LEU A 539       2.394 -11.662 -30.454  0.00  0.00           C
ATOM   3977  O   LEU A 539       1.881 -11.349 -29.417  0.00  0.00           O
ATOM   3978  CB  LEU A 539       3.867  -9.622 -30.264  0.00  0.00           C
ATOM   3979  CG  LEU A 539       4.753  -8.600 -31.006  0.00  0.00           C
ATOM   3980  CD1 LEU A 539       5.120  -7.414 -29.998  0.00  0.00           C
ATOM   3981  CD2 LEU A 539       5.946  -9.316 -31.602  0.00  0.00           C
ATOM   3982  N   THR A 540       2.076 -12.741 -31.121  0.00  0.00           N
ATOM   3983  CA  THR A 540       0.986 -13.688 -30.706  0.00  0.00           C
ATOM   3984  C   THR A 540       1.298 -14.314 -29.318  0.00  0.00           C
ATOM   3985  O   THR A 540       2.216 -15.125 -29.186  0.00  0.00           O
ATOM   3986  CB  THR A 540       0.751 -14.703 -31.760  0.00  0.00           C
ATOM   3987  CG2 THR A 540      -0.557 -15.451 -31.387  0.00  0.00           C
ATOM   3988  OG1 THR A 540       0.619 -14.079 -33.006  0.00  0.00           O
ATOM   3989  N   HIS A 541       0.392 -14.062 -28.304  0.00  0.00           N
ATOM   3990  CA  HIS A 541       0.141 -14.734 -26.940  0.00  0.00           C
ATOM   3991  C   HIS A 541       1.332 -14.559 -25.966  0.00  0.00           C
ATOM   3992  O   HIS A 541       2.331 -15.288 -26.072  0.00  0.00           O
ATOM   3993  CB  HIS A 541      -0.151 -16.178 -27.239  0.00  0.00           C
ATOM   3994  CG  HIS A 541      -0.654 -16.969 -26.105  0.00  0.00           C
ATOM   3995  CD2 HIS A 541      -1.927 -17.518 -26.096  0.00  0.00           C
ATOM   3996  ND1 HIS A 541       0.036 -17.147 -24.904  0.00  0.00           N
ATOM   3997  CE1 HIS A 541      -0.924 -17.792 -24.180  0.00  0.00           C
ATOM   3998  NE2 HIS A 541      -2.095 -18.047 -24.849  0.00  0.00           N
ATOM   3999  N   ILE A 542       1.261 -13.606 -25.039  0.00  0.00           N
ATOM   4000  CA  ILE A 542       2.182 -13.343 -23.905  0.00  0.00           C
ATOM   4001  C   ILE A 542       1.814 -14.281 -22.696  0.00  0.00           C
ATOM   4002  O   ILE A 542       0.821 -15.020 -22.771  0.00  0.00           O
ATOM   4003  CB  ILE A 542       2.056 -11.863 -23.439  0.00  0.00           C
ATOM   4004  CG1 ILE A 542       3.186 -11.394 -22.553  0.00  0.00           C
ATOM   4005  CG2 ILE A 542       0.826 -11.509 -22.642  0.00  0.00           C
ATOM   4006  CD1 ILE A 542       3.608  -9.937 -22.636  0.00  0.00           C
ATOM   4007  N   ASP A 543       2.645 -14.386 -21.690  0.00  0.00           N
ATOM   4008  CA  ASP A 543       2.275 -14.995 -20.472  0.00  0.00           C
ATOM   4009  C   ASP A 543       2.352 -13.803 -19.425  0.00  0.00           C
ATOM   4010  O   ASP A 543       3.326 -13.014 -19.361  0.00  0.00           O
ATOM   4011  CB  ASP A 543       3.139 -16.245 -20.124  0.00  0.00           C
ATOM   4012  CG  ASP A 543       2.725 -16.818 -18.799  0.00  0.00           C
ATOM   4013  OD1 ASP A 543       3.205 -16.532 -17.664  0.00  0.00           O
ATOM   4014  OD2 ASP A 543       1.806 -17.650 -18.764  0.00  0.00           O
ATOM   4015  N   ALA A 544       1.411 -13.767 -18.479  0.00  0.00           N
ATOM   4016  CA  ALA A 544       1.374 -12.691 -17.467  0.00  0.00           C
ATOM   4017  C   ALA A 544       2.505 -12.711 -16.386  0.00  0.00           C
ATOM   4018  O   ALA A 544       2.855 -11.684 -15.784  0.00  0.00           O
ATOM   4019  CB  ALA A 544      -0.037 -12.583 -16.948  0.00  0.00           C
ATOM   4020  N   HIS A 545       3.174 -13.800 -16.155  0.00  0.00           N
ATOM   4021  CA  HIS A 545       4.340 -13.943 -15.236  0.00  0.00           C
ATOM   4022  C   HIS A 545       5.527 -13.005 -15.582  0.00  0.00           C
ATOM   4023  O   HIS A 545       6.202 -12.346 -14.757  0.00  0.00           O
ATOM   4024  CB  HIS A 545       4.834 -15.377 -15.375  0.00  0.00           C
ATOM   4025  CG  HIS A 545       5.990 -15.513 -14.442  0.00  0.00           C
ATOM   4026  CD2 HIS A 545       7.312 -15.585 -14.903  0.00  0.00           C
ATOM   4027  ND1 HIS A 545       6.047 -15.485 -13.080  0.00  0.00           N
ATOM   4028  CE1 HIS A 545       7.320 -15.506 -12.736  0.00  0.00           C
ATOM   4029  NE2 HIS A 545       8.136 -15.609 -13.837  0.00  0.00           N
ATOM   4030  N   PHE A 546       5.714 -12.814 -16.860  0.00  0.00           N
ATOM   4031  CA  PHE A 546       6.634 -11.790 -17.380  0.00  0.00           C
ATOM   4032  C   PHE A 546       6.099 -10.359 -17.498  0.00  0.00           C
ATOM   4033  O   PHE A 546       6.689  -9.315 -17.351  0.00  0.00           O
ATOM   4034  CB  PHE A 546       7.381 -12.338 -18.683  0.00  0.00           C
ATOM   4035  CG  PHE A 546       8.116 -13.671 -18.345  0.00  0.00           C
ATOM   4036  CD1 PHE A 546       9.201 -13.674 -17.407  0.00  0.00           C
ATOM   4037  CD2 PHE A 546       7.684 -14.885 -18.928  0.00  0.00           C
ATOM   4038  CE1 PHE A 546       9.986 -14.834 -17.268  0.00  0.00           C
ATOM   4039  CE2 PHE A 546       8.466 -16.037 -18.789  0.00  0.00           C
ATOM   4040  CZ  PHE A 546       9.646 -16.034 -18.011  0.00  0.00           C
ATOM   4041  N   LEU A 547       4.783 -10.308 -17.892  0.00  0.00           N
ATOM   4042  CA  LEU A 547       4.057  -9.001 -17.855  0.00  0.00           C
ATOM   4043  C   LEU A 547       4.018  -8.332 -16.498  0.00  0.00           C
ATOM   4044  O   LEU A 547       4.368  -7.158 -16.376  0.00  0.00           O
ATOM   4045  CB  LEU A 547       2.654  -9.161 -18.500  0.00  0.00           C
ATOM   4046  CG  LEU A 547       1.848  -7.826 -18.609  0.00  0.00           C
ATOM   4047  CD1 LEU A 547       2.561  -6.849 -19.627  0.00  0.00           C
ATOM   4048  CD2 LEU A 547       0.367  -7.910 -18.950  0.00  0.00           C
ATOM   4049  N   SER A 548       3.544  -9.105 -15.473  0.00  0.00           N
ATOM   4050  CA  SER A 548       3.262  -8.452 -14.181  0.00  0.00           C
ATOM   4051  C   SER A 548       4.516  -8.106 -13.398  0.00  0.00           C
ATOM   4052  O   SER A 548       4.446  -7.169 -12.616  0.00  0.00           O
ATOM   4053  CB  SER A 548       2.278  -9.290 -13.391  0.00  0.00           C
ATOM   4054  OG  SER A 548       0.963  -8.863 -13.690  0.00  0.00           O
ATOM   4055  N   GLN A 549       5.698  -8.684 -13.672  0.00  0.00           N
ATOM   4056  CA  GLN A 549       6.981  -8.460 -12.936  0.00  0.00           C
ATOM   4057  C   GLN A 549       7.602  -7.156 -13.405  0.00  0.00           C
ATOM   4058  O   GLN A 549       8.136  -6.347 -12.640  0.00  0.00           O
ATOM   4059  CB  GLN A 549       7.949  -9.603 -13.293  0.00  0.00           C
ATOM   4060  CG  GLN A 549       7.860 -10.712 -12.237  0.00  0.00           C
ATOM   4061  CD  GLN A 549       9.032 -11.688 -12.488  0.00  0.00           C
ATOM   4062  NE2 GLN A 549       8.867 -12.659 -13.403  0.00  0.00           N
ATOM   4063  OE1 GLN A 549      10.072 -11.645 -11.876  0.00  0.00           O
ATOM   4064  N   THR A 550       7.558  -6.918 -14.762  0.00  0.00           N
ATOM   4065  CA  THR A 550       8.090  -5.804 -15.604  0.00  0.00           C
ATOM   4066  C   THR A 550       7.350  -4.552 -15.154  0.00  0.00           C
ATOM   4067  O   THR A 550       8.026  -3.631 -14.636  0.00  0.00           O
ATOM   4068  CB  THR A 550       7.961  -6.135 -17.036  0.00  0.00           C
ATOM   4069  CG2 THR A 550       8.521  -5.099 -18.031  0.00  0.00           C
ATOM   4070  OG1 THR A 550       8.619  -7.303 -17.391  0.00  0.00           O
ATOM   4071  N   LYS A 551       6.057  -4.576 -15.051  0.00  0.00           N
ATOM   4072  CA  LYS A 551       5.206  -3.514 -14.478  0.00  0.00           C
ATOM   4073  C   LYS A 551       5.457  -3.068 -13.076  0.00  0.00           C
ATOM   4074  O   LYS A 551       4.974  -1.977 -12.705  0.00  0.00           O
ATOM   4075  CB  LYS A 551       3.848  -3.993 -14.649  0.00  0.00           C
ATOM   4076  CG  LYS A 551       3.343  -3.752 -16.048  0.00  0.00           C
ATOM   4077  CD  LYS A 551       1.984  -4.322 -16.401  0.00  0.00           C
ATOM   4078  CE  LYS A 551       0.850  -3.586 -15.750  0.00  0.00           C
ATOM   4079  NZ  LYS A 551      -0.518  -4.153 -15.984  0.00  0.00           N
ATOM   4080  N   GLN A 552       6.088  -3.883 -12.246  0.00  0.00           N
ATOM   4081  CA  GLN A 552       6.502  -3.539 -10.890  0.00  0.00           C
ATOM   4082  C   GLN A 552       8.006  -3.204 -10.873  0.00  0.00           C
ATOM   4083  O   GLN A 552       8.376  -2.412 -10.013  0.00  0.00           O
ATOM   4084  CB  GLN A 552       6.260  -4.698  -9.943  0.00  0.00           C
ATOM   4085  CG  GLN A 552       4.813  -4.841  -9.456  0.00  0.00           C
ATOM   4086  CD  GLN A 552       4.537  -6.179  -8.817  0.00  0.00           C
ATOM   4087  NE2 GLN A 552       4.441  -7.231  -9.632  0.00  0.00           N
ATOM   4088  OE1 GLN A 552       4.479  -6.376  -7.612  0.00  0.00           O
ATOM   4089  N   ALA A 553       8.894  -3.682 -11.734  0.00  0.00           N
ATOM   4090  CA  ALA A 553      10.268  -3.221 -11.834  0.00  0.00           C
ATOM   4091  C   ALA A 553      10.445  -1.859 -12.453  0.00  0.00           C
ATOM   4092  O   ALA A 553      11.034  -0.962 -11.844  0.00  0.00           O
ATOM   4093  CB  ALA A 553      11.151  -4.099 -12.741  0.00  0.00           C
ATOM   4094  N   GLY A 554       9.604  -1.617 -13.532  0.00  0.00           N
ATOM   4095  CA  GLY A 554       9.410  -0.375 -14.191  0.00  0.00           C
ATOM   4096  C   GLY A 554      10.679   0.361 -14.748  0.00  0.00           C
ATOM   4097  O   GLY A 554      11.417   1.089 -14.042  0.00  0.00           O
ATOM   4098  N   ASP A 555      10.797   0.292 -16.037  0.00  0.00           N
ATOM   4099  CA  ASP A 555      11.771   1.047 -16.757  0.00  0.00           C
ATOM   4100  C   ASP A 555      11.455   1.164 -18.267  0.00  0.00           C
ATOM   4101  O   ASP A 555      11.130   2.289 -18.738  0.00  0.00           O
ATOM   4102  CB  ASP A 555      13.127   0.272 -16.628  0.00  0.00           C
ATOM   4103  CG  ASP A 555      14.303   1.172 -16.880  0.00  0.00           C
ATOM   4104  OD1 ASP A 555      15.032   1.013 -17.895  0.00  0.00           O
ATOM   4105  OD2 ASP A 555      14.541   2.040 -15.950  0.00  0.00           O
ATOM   4106  N   ASN A 556      11.428   0.105 -19.084  0.00  0.00           N
ATOM   4107  CA  ASN A 556      11.285   0.048 -20.522  0.00  0.00           C
ATOM   4108  C   ASN A 556      10.166  -0.821 -21.027  0.00  0.00           C
ATOM   4109  O   ASN A 556       9.704  -1.684 -20.244  0.00  0.00           O
ATOM   4110  CB  ASN A 556      12.604  -0.373 -21.147  0.00  0.00           C
ATOM   4111  CG  ASN A 556      12.777  -0.140 -22.626  0.00  0.00           C
ATOM   4112  ND2 ASN A 556      13.492  -0.949 -23.384  0.00  0.00           N
ATOM   4113  OD1 ASN A 556      12.278   0.815 -23.195  0.00  0.00           O
ATOM   4114  N   PHE A 557       9.847  -0.668 -22.335  0.00  0.00           N
ATOM   4115  CA  PHE A 557       8.557  -0.971 -22.891  0.00  0.00           C
ATOM   4116  C   PHE A 557       7.855  -2.170 -22.215  0.00  0.00           C
ATOM   4117  O   PHE A 557       8.189  -3.280 -22.552  0.00  0.00           O
ATOM   4118  CB  PHE A 557       8.660  -1.126 -24.410  0.00  0.00           C
ATOM   4119  CG  PHE A 557       8.941   0.145 -25.179  0.00  0.00           C
ATOM   4120  CD1 PHE A 557      10.242   0.350 -25.717  0.00  0.00           C
ATOM   4121  CD2 PHE A 557       7.908   0.961 -25.613  0.00  0.00           C
ATOM   4122  CE1 PHE A 557      10.469   1.451 -26.576  0.00  0.00           C
ATOM   4123  CE2 PHE A 557       8.119   1.992 -26.600  0.00  0.00           C
ATOM   4124  CZ  PHE A 557       9.451   2.237 -26.978  0.00  0.00           C
ATOM   4125  N   PRO A 558       6.873  -1.899 -21.307  0.00  0.00           N
ATOM   4126  CA  PRO A 558       6.352  -2.898 -20.323  0.00  0.00           C
ATOM   4127  C   PRO A 558       5.565  -4.075 -20.973  0.00  0.00           C
ATOM   4128  O   PRO A 558       5.556  -5.160 -20.386  0.00  0.00           O
ATOM   4129  CB  PRO A 558       5.462  -2.053 -19.358  0.00  0.00           C
ATOM   4130  CG  PRO A 558       5.211  -0.741 -20.044  0.00  0.00           C
ATOM   4131  CD  PRO A 558       6.417  -0.587 -21.007  0.00  0.00           C
ATOM   4132  N   TYR A 559       4.996  -3.912 -22.177  0.00  0.00           N
ATOM   4133  CA  TYR A 559       4.728  -5.082 -23.004  0.00  0.00           C
ATOM   4134  C   TYR A 559       6.006  -5.645 -23.669  0.00  0.00           C
ATOM   4135  O   TYR A 559       6.305  -6.836 -23.439  0.00  0.00           O
ATOM   4136  CB  TYR A 559       3.646  -4.817 -24.032  0.00  0.00           C
ATOM   4137  CG  TYR A 559       3.111  -6.051 -24.714  0.00  0.00           C
ATOM   4138  CD1 TYR A 559       2.197  -6.802 -23.895  0.00  0.00           C
ATOM   4139  CD2 TYR A 559       3.604  -6.475 -25.978  0.00  0.00           C
ATOM   4140  CE1 TYR A 559       1.624  -7.926 -24.494  0.00  0.00           C
ATOM   4141  CE2 TYR A 559       3.029  -7.588 -26.562  0.00  0.00           C
ATOM   4142  CZ  TYR A 559       2.081  -8.329 -25.820  0.00  0.00           C
ATOM   4143  OH  TYR A 559       1.641  -9.483 -26.400  0.00  0.00           O
ATOM   4144  N   LEU A 560       6.630  -4.937 -24.623  0.00  0.00           N
ATOM   4145  CA  LEU A 560       7.632  -5.554 -25.484  0.00  0.00           C
ATOM   4146  C   LEU A 560       8.758  -6.205 -24.626  0.00  0.00           C
ATOM   4147  O   LEU A 560       9.271  -7.238 -25.017  0.00  0.00           O
ATOM   4148  CB  LEU A 560       8.229  -4.511 -26.455  0.00  0.00           C
ATOM   4149  CG  LEU A 560       7.445  -3.799 -27.618  0.00  0.00           C
ATOM   4150  CD1 LEU A 560       8.424  -2.908 -28.354  0.00  0.00           C
ATOM   4151  CD2 LEU A 560       6.845  -4.914 -28.438  0.00  0.00           C
ATOM   4152  N   VAL A 561       9.162  -5.648 -23.524  0.00  0.00           N
ATOM   4153  CA  VAL A 561      10.194  -6.158 -22.609  0.00  0.00           C
ATOM   4154  C   VAL A 561       9.718  -7.493 -21.994  0.00  0.00           C
ATOM   4155  O   VAL A 561      10.586  -8.377 -21.820  0.00  0.00           O
ATOM   4156  CB  VAL A 561      10.646  -5.145 -21.548  0.00  0.00           C
ATOM   4157  CG1 VAL A 561      11.523  -5.676 -20.482  0.00  0.00           C
ATOM   4158  CG2 VAL A 561      11.492  -3.997 -22.274  0.00  0.00           C
ATOM   4159  N   ALA A 562       8.421  -7.691 -21.692  0.00  0.00           N
ATOM   4160  CA  ALA A 562       7.920  -8.952 -21.071  0.00  0.00           C
ATOM   4161  C   ALA A 562       7.777  -9.989 -22.255  0.00  0.00           C
ATOM   4162  O   ALA A 562       7.775 -11.148 -21.939  0.00  0.00           O
ATOM   4163  CB  ALA A 562       6.535  -8.611 -20.516  0.00  0.00           C
ATOM   4164  N   TYR A 563       7.436  -9.577 -23.435  0.00  0.00           N
ATOM   4165  CA  TYR A 563       7.288 -10.542 -24.568  0.00  0.00           C
ATOM   4166  C   TYR A 563       8.547 -10.971 -25.277  0.00  0.00           C
ATOM   4167  O   TYR A 563       8.784 -12.110 -25.559  0.00  0.00           O
ATOM   4168  CB  TYR A 563       6.350  -9.917 -25.511  0.00  0.00           C
ATOM   4169  CG  TYR A 563       5.891 -10.882 -26.657  0.00  0.00           C
ATOM   4170  CD1 TYR A 563       4.758 -11.646 -26.427  0.00  0.00           C
ATOM   4171  CD2 TYR A 563       6.612 -11.089 -27.848  0.00  0.00           C
ATOM   4172  CE1 TYR A 563       4.342 -12.612 -27.385  0.00  0.00           C
ATOM   4173  CE2 TYR A 563       6.221 -11.970 -28.818  0.00  0.00           C
ATOM   4174  CZ  TYR A 563       5.094 -12.828 -28.579  0.00  0.00           C
ATOM   4175  OH  TYR A 563       4.700 -13.705 -29.523  0.00  0.00           O
ATOM   4176  N   GLN A 564       9.447 -10.015 -25.309  0.00  0.00           N
ATOM   4177  CA  GLN A 564      10.915 -10.262 -25.539  0.00  0.00           C
ATOM   4178  C   GLN A 564      11.452 -11.158 -24.428  0.00  0.00           C
ATOM   4179  O   GLN A 564      12.084 -12.154 -24.760  0.00  0.00           O
ATOM   4180  CB  GLN A 564      11.737  -9.003 -25.785  0.00  0.00           C
ATOM   4181  CG  GLN A 564      13.209  -9.314 -26.174  0.00  0.00           C
ATOM   4182  CD  GLN A 564      13.421 -10.206 -27.398  0.00  0.00           C
ATOM   4183  NE2 GLN A 564      13.479 -11.496 -27.286  0.00  0.00           N
ATOM   4184  OE1 GLN A 564      13.730  -9.629 -28.444  0.00  0.00           O
ATOM   4185  N   ALA A 565      11.014 -10.915 -23.135  0.00  0.00           N
ATOM   4186  CA  ALA A 565      11.322 -11.868 -22.093  0.00  0.00           C
ATOM   4187  C   ALA A 565      10.604 -13.249 -22.290  0.00  0.00           C
ATOM   4188  O   ALA A 565      11.232 -14.284 -21.953  0.00  0.00           O
ATOM   4189  CB  ALA A 565      11.123 -11.156 -20.770  0.00  0.00           C
ATOM   4190  N   THR A 566       9.380 -13.267 -22.774  0.00  0.00           N
ATOM   4191  CA  THR A 566       8.517 -14.484 -22.955  0.00  0.00           C
ATOM   4192  C   THR A 566       9.256 -15.396 -24.030  0.00  0.00           C
ATOM   4193  O   THR A 566       9.539 -16.555 -23.739  0.00  0.00           O
ATOM   4194  CB  THR A 566       7.097 -14.176 -23.426  0.00  0.00           C
ATOM   4195  CG2 THR A 566       6.317 -15.473 -23.511  0.00  0.00           C
ATOM   4196  OG1 THR A 566       6.348 -13.398 -22.532  0.00  0.00           O
ATOM   4197  N   VAL A 567       9.596 -14.829 -25.159  0.00  0.00           N
ATOM   4198  CA  VAL A 567      10.174 -15.671 -26.235  0.00  0.00           C
ATOM   4199  C   VAL A 567      11.617 -16.157 -25.859  0.00  0.00           C
ATOM   4200  O   VAL A 567      11.933 -17.286 -26.100  0.00  0.00           O
ATOM   4201  CB  VAL A 567      10.137 -14.973 -27.640  0.00  0.00           C
ATOM   4202  CG1 VAL A 567      10.741 -15.885 -28.744  0.00  0.00           C
ATOM   4203  CG2 VAL A 567       8.724 -14.649 -28.073  0.00  0.00           C
ATOM   4204  N   CYS A 568      12.414 -15.383 -25.131  0.00  0.00           N
ATOM   4205  CA  CYS A 568      13.683 -15.851 -24.496  0.00  0.00           C
ATOM   4206  C   CYS A 568      13.354 -17.152 -23.650  0.00  0.00           C
ATOM   4207  O   CYS A 568      13.977 -18.212 -23.869  0.00  0.00           O
ATOM   4208  CB  CYS A 568      14.358 -14.737 -23.753  0.00  0.00           C
ATOM   4209  SG  CYS A 568      14.979 -13.470 -24.840  0.00  0.00           S
ATOM   4210  N   ALA A 569      12.397 -17.083 -22.707  0.00  0.00           N
ATOM   4211  CA  ALA A 569      11.989 -18.250 -21.855  0.00  0.00           C
ATOM   4212  C   ALA A 569      11.557 -19.428 -22.764  0.00  0.00           C
ATOM   4213  O   ALA A 569      12.008 -20.523 -22.538  0.00  0.00           O
ATOM   4214  CB  ALA A 569      10.852 -17.704 -21.004  0.00  0.00           C
ATOM   4215  N   ARG A 570      10.764 -19.093 -23.811  0.00  0.00           N
ATOM   4216  CA  ARG A 570      10.498 -20.074 -24.932  0.00  0.00           C
ATOM   4217  C   ARG A 570      11.656 -20.544 -25.818  0.00  0.00           C
ATOM   4218  O   ARG A 570      11.382 -21.233 -26.842  0.00  0.00           O
ATOM   4219  CB  ARG A 570       9.297 -19.545 -25.832  0.00  0.00           C
ATOM   4220  CG  ARG A 570       7.887 -19.382 -25.185  0.00  0.00           C
ATOM   4221  CD  ARG A 570       6.816 -18.845 -26.097  0.00  0.00           C
ATOM   4222  NE  ARG A 570       5.488 -18.793 -25.529  0.00  0.00           N
ATOM   4223  CZ  ARG A 570       4.607 -17.791 -25.734  0.00  0.00           C
ATOM   4224  NH1 ARG A 570       4.847 -16.817 -26.510  0.00  0.00           N
ATOM   4225  NH2 ARG A 570       3.372 -17.800 -25.238  0.00  0.00           N
ATOM   4226  N   ALA A 571      12.915 -20.213 -25.503  0.00  0.00           N
ATOM   4227  CA  ALA A 571      14.070 -20.989 -26.070  0.00  0.00           C
ATOM   4228  C   ALA A 571      15.132 -21.313 -24.964  0.00  0.00           C
ATOM   4229  O   ALA A 571      16.318 -21.520 -25.312  0.00  0.00           O
ATOM   4230  CB  ALA A 571      14.669 -20.110 -27.192  0.00  0.00           C
ATOM   4231  N   GLN A 572      14.734 -21.222 -23.695  0.00  0.00           N
ATOM   4232  CA  GLN A 572      15.608 -21.427 -22.504  0.00  0.00           C
ATOM   4233  C   GLN A 572      16.808 -20.467 -22.404  0.00  0.00           C
ATOM   4234  O   GLN A 572      17.877 -20.933 -22.120  0.00  0.00           O
ATOM   4235  CB  GLN A 572      15.892 -22.905 -22.187  0.00  0.00           C
ATOM   4236  CG  GLN A 572      14.636 -23.687 -21.750  0.00  0.00           C
ATOM   4237  CD  GLN A 572      14.095 -23.192 -20.364  0.00  0.00           C
ATOM   4238  NE2 GLN A 572      13.086 -22.314 -20.317  0.00  0.00           N
ATOM   4239  OE1 GLN A 572      14.647 -23.517 -19.336  0.00  0.00           O
ATOM   4240  N   ALA A 573      16.604 -19.158 -22.664  0.00  0.00           N
ATOM   4241  CA  ALA A 573      17.657 -18.337 -23.247  0.00  0.00           C
ATOM   4242  C   ALA A 573      17.731 -17.010 -22.477  0.00  0.00           C
ATOM   4243  O   ALA A 573      16.725 -16.543 -21.952  0.00  0.00           O
ATOM   4244  CB  ALA A 573      17.381 -18.111 -24.750  0.00  0.00           C
ATOM   4245  N   PRO A 574      18.846 -16.390 -22.307  0.00  0.00           N
ATOM   4246  CA  PRO A 574      18.992 -15.154 -21.505  0.00  0.00           C
ATOM   4247  C   PRO A 574      18.297 -13.934 -22.213  0.00  0.00           C
ATOM   4248  O   PRO A 574      17.953 -14.042 -23.371  0.00  0.00           O
ATOM   4249  CB  PRO A 574      20.522 -15.045 -21.486  0.00  0.00           C
ATOM   4250  CG  PRO A 574      21.107 -16.429 -21.610  0.00  0.00           C
ATOM   4251  CD  PRO A 574      20.105 -17.003 -22.609  0.00  0.00           C
ATOM   4252  N   PRO A 575      18.143 -12.754 -21.509  0.00  0.00           N
ATOM   4253  CA  PRO A 575      17.845 -11.551 -22.283  0.00  0.00           C
ATOM   4254  C   PRO A 575      19.076 -11.141 -23.173  0.00  0.00           C
ATOM   4255  O   PRO A 575      20.064 -11.821 -23.122  0.00  0.00           O
ATOM   4256  CB  PRO A 575      17.272 -10.545 -21.203  0.00  0.00           C
ATOM   4257  CG  PRO A 575      17.898 -10.964 -19.845  0.00  0.00           C
ATOM   4258  CD  PRO A 575      18.276 -12.484 -20.082  0.00  0.00           C
ATOM   4259  N   PRO A 576      18.977 -10.169 -24.055  0.00  0.00           N
ATOM   4260  CA  PRO A 576      20.168  -9.786 -24.830  0.00  0.00           C
ATOM   4261  C   PRO A 576      21.328  -9.004 -24.073  0.00  0.00           C
ATOM   4262  O   PRO A 576      22.454  -8.906 -24.475  0.00  0.00           O
ATOM   4263  CB  PRO A 576      19.664  -9.082 -26.076  0.00  0.00           C
ATOM   4264  CG  PRO A 576      18.298  -8.504 -25.666  0.00  0.00           C
ATOM   4265  CD  PRO A 576      17.950  -9.155 -24.294  0.00  0.00           C
ATOM   4266  N   SER A 577      20.996  -8.523 -22.848  0.00  0.00           N
ATOM   4267  CA  SER A 577      21.879  -8.441 -21.707  0.00  0.00           C
ATOM   4268  C   SER A 577      21.253  -8.758 -20.315  0.00  0.00           C
ATOM   4269  O   SER A 577      20.090  -8.548 -20.232  0.00  0.00           O
ATOM   4270  CB  SER A 577      22.382  -7.009 -21.752  0.00  0.00           C
ATOM   4271  OG  SER A 577      23.548  -6.781 -20.990  0.00  0.00           O
ATOM   4272  N   TRP A 578      22.027  -9.367 -19.385  0.00  0.00           N
ATOM   4273  CA  TRP A 578      21.539  -9.563 -18.017  0.00  0.00           C
ATOM   4274  C   TRP A 578      21.584  -8.271 -17.180  0.00  0.00           C
ATOM   4275  O   TRP A 578      22.420  -8.102 -16.312  0.00  0.00           O
ATOM   4276  CB  TRP A 578      22.428 -10.690 -17.389  0.00  0.00           C
ATOM   4277  CG  TRP A 578      21.890 -12.064 -17.344  0.00  0.00           C
ATOM   4278  CD1 TRP A 578      22.471 -13.248 -17.653  0.00  0.00           C
ATOM   4279  CD2 TRP A 578      20.524 -12.451 -16.910  0.00  0.00           C
ATOM   4280  CE2 TRP A 578      20.373 -13.886 -17.101  0.00  0.00           C
ATOM   4281  CE3 TRP A 578      19.334 -11.715 -16.618  0.00  0.00           C
ATOM   4282  NE1 TRP A 578      21.617 -14.296 -17.399  0.00  0.00           N
ATOM   4283  CZ2 TRP A 578      19.180 -14.543 -16.905  0.00  0.00           C
ATOM   4284  CZ3 TRP A 578      18.116 -12.428 -16.468  0.00  0.00           C
ATOM   4285  CH2 TRP A 578      18.023 -13.789 -16.492  0.00  0.00           C
ATOM   4286  N   ASP A 579      20.640  -7.387 -17.535  0.00  0.00           N
ATOM   4287  CA  ASP A 579      20.689  -5.983 -17.159  0.00  0.00           C
ATOM   4288  C   ASP A 579      19.355  -5.589 -16.445  0.00  0.00           C
ATOM   4289  O   ASP A 579      18.377  -6.321 -16.435  0.00  0.00           O
ATOM   4290  CB  ASP A 579      20.914  -5.147 -18.405  0.00  0.00           C
ATOM   4291  CG  ASP A 579      21.447  -3.723 -18.233  0.00  0.00           C
ATOM   4292  OD1 ASP A 579      21.535  -3.218 -17.120  0.00  0.00           O
ATOM   4293  OD2 ASP A 579      21.673  -2.973 -19.257  0.00  0.00           O
ATOM   4294  N   GLN A 580      19.241  -4.434 -15.781  0.00  0.00           N
ATOM   4295  CA  GLN A 580      18.082  -4.146 -14.892  0.00  0.00           C
ATOM   4296  C   GLN A 580      16.710  -3.954 -15.522  0.00  0.00           C
ATOM   4297  O   GLN A 580      15.648  -4.262 -14.954  0.00  0.00           O
ATOM   4298  CB  GLN A 580      18.460  -2.878 -14.023  0.00  0.00           C
ATOM   4299  CG  GLN A 580      19.722  -2.902 -13.182  0.00  0.00           C
ATOM   4300  CD  GLN A 580      19.848  -4.078 -12.219  0.00  0.00           C
ATOM   4301  NE2 GLN A 580      20.597  -3.950 -11.077  0.00  0.00           N
ATOM   4302  OE1 GLN A 580      19.269  -5.099 -12.430  0.00  0.00           O
ATOM   4303  N   MET A 581      16.535  -3.490 -16.783  0.00  0.00           N
ATOM   4304  CA  MET A 581      15.217  -3.387 -17.413  0.00  0.00           C
ATOM   4305  C   MET A 581      14.516  -4.765 -17.567  0.00  0.00           C
ATOM   4306  O   MET A 581      13.300  -4.918 -17.696  0.00  0.00           O
ATOM   4307  CB  MET A 581      15.202  -2.651 -18.773  0.00  0.00           C
ATOM   4308  CG  MET A 581      15.881  -3.406 -19.926  0.00  0.00           C
ATOM   4309  SD  MET A 581      15.766  -2.779 -21.609  0.00  0.00           S
ATOM   4310  CE  MET A 581      16.824  -1.351 -21.565  0.00  0.00           C
ATOM   4311  N   TRP A 582      15.385  -5.777 -17.608  0.00  0.00           N
ATOM   4312  CA  TRP A 582      15.032  -7.190 -17.886  0.00  0.00           C
ATOM   4313  C   TRP A 582      14.830  -8.003 -16.605  0.00  0.00           C
ATOM   4314  O   TRP A 582      14.983  -9.242 -16.666  0.00  0.00           O
ATOM   4315  CB  TRP A 582      16.234  -7.737 -18.764  0.00  0.00           C
ATOM   4316  CG  TRP A 582      16.575  -6.918 -20.033  0.00  0.00           C
ATOM   4317  CD1 TRP A 582      17.641  -6.179 -20.195  0.00  0.00           C
ATOM   4318  CD2 TRP A 582      15.912  -6.804 -21.338  0.00  0.00           C
ATOM   4319  CE2 TRP A 582      16.701  -6.107 -22.324  0.00  0.00           C
ATOM   4320  CE3 TRP A 582      14.651  -7.315 -21.786  0.00  0.00           C
ATOM   4321  NE1 TRP A 582      17.833  -5.865 -21.557  0.00  0.00           N
ATOM   4322  CZ2 TRP A 582      16.364  -5.962 -23.671  0.00  0.00           C
ATOM   4323  CZ3 TRP A 582      14.297  -7.224 -23.146  0.00  0.00           C
ATOM   4324  CH2 TRP A 582      15.137  -6.496 -24.081  0.00  0.00           C
ATOM   4325  N   LYS A 583      14.590  -7.414 -15.394  0.00  0.00           N
ATOM   4326  CA  LYS A 583      14.511  -7.974 -14.007  0.00  0.00           C
ATOM   4327  C   LYS A 583      13.540  -9.158 -13.882  0.00  0.00           C
ATOM   4328  O   LYS A 583      13.757 -10.154 -13.109  0.00  0.00           O
ATOM   4329  CB  LYS A 583      13.970  -6.875 -13.063  0.00  0.00           C
ATOM   4330  CG  LYS A 583      14.789  -6.970 -11.800  0.00  0.00           C
ATOM   4331  CD  LYS A 583      14.550  -5.829 -10.775  0.00  0.00           C
ATOM   4332  CE  LYS A 583      15.630  -4.819 -11.011  0.00  0.00           C
ATOM   4333  NZ  LYS A 583      15.563  -3.733  -9.968  0.00  0.00           N
ATOM   4334  N   CYS A 584      12.518  -9.244 -14.774  0.00  0.00           N
ATOM   4335  CA  CYS A 584      11.440 -10.268 -14.765  0.00  0.00           C
ATOM   4336  C   CYS A 584      11.867 -11.696 -15.132  0.00  0.00           C
ATOM   4337  O   CYS A 584      11.141 -12.649 -15.004  0.00  0.00           O
ATOM   4338  CB  CYS A 584      10.233  -9.872 -15.661  0.00  0.00           C
ATOM   4339  SG  CYS A 584      10.635 -10.045 -17.408  0.00  0.00           S
ATOM   4340  N   LEU A 585      13.135 -11.876 -15.418  0.00  0.00           N
ATOM   4341  CA  LEU A 585      13.746 -13.186 -15.676  0.00  0.00           C
ATOM   4342  C   LEU A 585      14.770 -13.564 -14.526  0.00  0.00           C
ATOM   4343  O   LEU A 585      15.297 -14.722 -14.627  0.00  0.00           O
ATOM   4344  CB  LEU A 585      14.536 -13.005 -16.982  0.00  0.00           C
ATOM   4345  CG  LEU A 585      13.706 -12.896 -18.287  0.00  0.00           C
ATOM   4346  CD1 LEU A 585      14.295 -12.002 -19.355  0.00  0.00           C
ATOM   4347  CD2 LEU A 585      13.396 -14.277 -18.847  0.00  0.00           C
ATOM   4348  N   ILE A 586      15.028 -12.721 -13.531  0.00  0.00           N
ATOM   4349  CA  ILE A 586      16.193 -12.902 -12.673  0.00  0.00           C
ATOM   4350  C   ILE A 586      16.189 -14.124 -11.778  0.00  0.00           C
ATOM   4351  O   ILE A 586      17.222 -14.760 -11.592  0.00  0.00           O
ATOM   4352  CB  ILE A 586      16.449 -11.631 -11.770  0.00  0.00           C
ATOM   4353  CG1 ILE A 586      17.828 -11.582 -11.066  0.00  0.00           C
ATOM   4354  CG2 ILE A 586      15.430 -11.270 -10.689  0.00  0.00           C
ATOM   4355  CD1 ILE A 586      19.029 -11.582 -12.022  0.00  0.00           C
ATOM   4356  N   ARG A 587      14.984 -14.621 -11.361  0.00  0.00           N
ATOM   4357  CA  ARG A 587      14.774 -15.987 -10.617  0.00  0.00           C
ATOM   4358  C   ARG A 587      14.876 -17.222 -11.546  0.00  0.00           C
ATOM   4359  O   ARG A 587      14.857 -18.290 -10.965  0.00  0.00           O
ATOM   4360  CB  ARG A 587      13.463 -15.963  -9.834  0.00  0.00           C
ATOM   4361  CG  ARG A 587      13.246 -14.751  -8.886  0.00  0.00           C
ATOM   4362  CD  ARG A 587      14.315 -14.540  -7.799  0.00  0.00           C
ATOM   4363  NE  ARG A 587      14.238 -15.561  -6.762  0.00  0.00           N
ATOM   4364  CZ  ARG A 587      15.153 -15.766  -5.852  0.00  0.00           C
ATOM   4365  NH1 ARG A 587      16.363 -15.203  -5.951  0.00  0.00           N
ATOM   4366  NH2 ARG A 587      14.977 -16.591  -4.812  0.00  0.00           N
ATOM   4367  N   LEU A 588      15.084 -17.021 -12.856  0.00  0.00           N
ATOM   4368  CA  LEU A 588      15.279 -18.040 -13.912  0.00  0.00           C
ATOM   4369  C   LEU A 588      16.765 -18.066 -14.367  0.00  0.00           C
ATOM   4370  O   LEU A 588      17.183 -18.814 -15.286  0.00  0.00           O
ATOM   4371  CB  LEU A 588      14.230 -17.916 -15.021  0.00  0.00           C
ATOM   4372  CG  LEU A 588      12.754 -18.131 -14.614  0.00  0.00           C
ATOM   4373  CD1 LEU A 588      12.216 -16.914 -13.792  0.00  0.00           C
ATOM   4374  CD2 LEU A 588      12.045 -18.205 -15.991  0.00  0.00           C
ATOM   4375  N   LYS A 589      17.631 -17.175 -13.857  0.00  0.00           N
ATOM   4376  CA  LYS A 589      19.096 -17.077 -14.203  0.00  0.00           C
ATOM   4377  C   LYS A 589      19.930 -18.461 -14.207  0.00  0.00           C
ATOM   4378  O   LYS A 589      20.795 -18.630 -15.115  0.00  0.00           O
ATOM   4379  CB  LYS A 589      19.739 -15.979 -13.289  0.00  0.00           C
ATOM   4380  CG  LYS A 589      21.258 -15.775 -13.592  0.00  0.00           C
ATOM   4381  CD  LYS A 589      22.060 -14.696 -12.871  0.00  0.00           C
ATOM   4382  CE  LYS A 589      21.795 -13.258 -13.301  0.00  0.00           C
ATOM   4383  NZ  LYS A 589      22.659 -12.370 -12.515  0.00  0.00           N
ATOM   4384  N   PRO A 590      19.727 -19.369 -13.250  0.00  0.00           N
ATOM   4385  CA  PRO A 590      20.478 -20.601 -13.209  0.00  0.00           C
ATOM   4386  C   PRO A 590      20.108 -21.705 -14.180  0.00  0.00           C
ATOM   4387  O   PRO A 590      20.833 -22.686 -14.267  0.00  0.00           O
ATOM   4388  CB  PRO A 590      20.528 -21.033 -11.703  0.00  0.00           C
ATOM   4389  CG  PRO A 590      19.221 -20.429 -11.205  0.00  0.00           C
ATOM   4390  CD  PRO A 590      19.064 -19.110 -11.998  0.00  0.00           C
ATOM   4391  N   THR A 591      18.938 -21.544 -14.784  0.00  0.00           N
ATOM   4392  CA  THR A 591      18.413 -22.457 -15.852  0.00  0.00           C
ATOM   4393  C   THR A 591      18.269 -21.812 -17.220  0.00  0.00           C
ATOM   4394  O   THR A 591      18.347 -22.577 -18.142  0.00  0.00           O
ATOM   4395  CB  THR A 591      17.119 -23.159 -15.428  0.00  0.00           C
ATOM   4396  CG2 THR A 591      17.325 -23.874 -14.098  0.00  0.00           C
ATOM   4397  OG1 THR A 591      16.171 -22.210 -15.290  0.00  0.00           O
ATOM   4398  N   LEU A 592      18.173 -20.490 -17.363  0.00  0.00           N
ATOM   4399  CA  LEU A 592      18.198 -19.954 -18.735  0.00  0.00           C
ATOM   4400  C   LEU A 592      19.621 -19.939 -19.200  0.00  0.00           C
ATOM   4401  O   LEU A 592      20.477 -19.331 -18.621  0.00  0.00           O
ATOM   4402  CB  LEU A 592      17.561 -18.596 -18.741  0.00  0.00           C
ATOM   4403  CG  LEU A 592      16.086 -18.643 -18.332  0.00  0.00           C
ATOM   4404  CD1 LEU A 592      15.518 -17.149 -18.333  0.00  0.00           C
ATOM   4405  CD2 LEU A 592      15.180 -19.490 -19.211  0.00  0.00           C
ATOM   4406  N   HIS A 593      19.953 -20.392 -20.431  0.00  0.00           N
ATOM   4407  CA  HIS A 593      21.361 -20.516 -20.859  0.00  0.00           C
ATOM   4408  C   HIS A 593      21.602 -20.400 -22.391  0.00  0.00           C
ATOM   4409  O   HIS A 593      20.650 -20.534 -23.118  0.00  0.00           O
ATOM   4410  CB  HIS A 593      21.943 -21.920 -20.294  0.00  0.00           C
ATOM   4411  CG  HIS A 593      23.430 -22.029 -20.350  0.00  0.00           C
ATOM   4412  CD2 HIS A 593      24.180 -21.504 -19.354  0.00  0.00           C
ATOM   4413  ND1 HIS A 593      24.253 -22.563 -21.371  0.00  0.00           N
ATOM   4414  CE1 HIS A 593      25.506 -22.327 -20.935  0.00  0.00           C
ATOM   4415  NE2 HIS A 593      25.491 -21.755 -19.680  0.00  0.00           N
ATOM   4416  N   GLY A 594      22.840 -20.251 -22.807  0.00  0.00           N
ATOM   4417  CA  GLY A 594      23.165 -20.174 -24.172  0.00  0.00           C
ATOM   4418  C   GLY A 594      22.831 -18.842 -24.983  0.00  0.00           C
ATOM   4419  O   GLY A 594      22.623 -17.800 -24.354  0.00  0.00           O
ATOM   4420  N   PRO A 595      22.796 -18.876 -26.350  0.00  0.00           N
ATOM   4421  CA  PRO A 595      22.426 -17.828 -27.231  0.00  0.00           C
ATOM   4422  C   PRO A 595      20.938 -17.394 -27.160  0.00  0.00           C
ATOM   4423  O   PRO A 595      20.261 -18.042 -26.330  0.00  0.00           O
ATOM   4424  CB  PRO A 595      22.669 -18.327 -28.643  0.00  0.00           C
ATOM   4425  CG  PRO A 595      22.438 -19.775 -28.567  0.00  0.00           C
ATOM   4426  CD  PRO A 595      22.830 -20.130 -27.103  0.00  0.00           C
ATOM   4427  N   THR A 596      20.479 -16.309 -27.829  0.00  0.00           N
ATOM   4428  CA  THR A 596      19.041 -15.919 -27.552  0.00  0.00           C
ATOM   4429  C   THR A 596      18.303 -15.319 -28.711  0.00  0.00           C
ATOM   4430  O   THR A 596      18.947 -14.657 -29.496  0.00  0.00           O
ATOM   4431  CB  THR A 596      19.118 -14.952 -26.328  0.00  0.00           C
ATOM   4432  CG2 THR A 596      19.647 -13.578 -26.674  0.00  0.00           C
ATOM   4433  OG1 THR A 596      17.759 -14.761 -26.004  0.00  0.00           O
ATOM   4434  N   PRO A 597      17.013 -15.581 -28.923  0.00  0.00           N
ATOM   4435  CA  PRO A 597      16.286 -15.026 -30.068  0.00  0.00           C
ATOM   4436  C   PRO A 597      15.986 -13.553 -29.937  0.00  0.00           C
ATOM   4437  O   PRO A 597      14.957 -13.141 -29.339  0.00  0.00           O
ATOM   4438  CB  PRO A 597      15.080 -15.944 -30.234  0.00  0.00           C
ATOM   4439  CG  PRO A 597      14.919 -16.541 -28.860  0.00  0.00           C
ATOM   4440  CD  PRO A 597      16.248 -16.542 -28.195  0.00  0.00           C
ATOM   4441  N   LEU A 598      16.816 -12.707 -30.572  0.00  0.00           N
ATOM   4442  CA  LEU A 598      16.644 -11.220 -30.477  0.00  0.00           C
ATOM   4443  C   LEU A 598      15.559 -10.815 -31.529  0.00  0.00           C
ATOM   4444  O   LEU A 598      15.764 -10.926 -32.744  0.00  0.00           O
ATOM   4445  CB  LEU A 598      17.990 -10.511 -30.659  0.00  0.00           C
ATOM   4446  CG  LEU A 598      18.093  -8.989 -30.645  0.00  0.00           C
ATOM   4447  CD1 LEU A 598      17.324  -8.381 -29.464  0.00  0.00           C
ATOM   4448  CD2 LEU A 598      19.542  -8.585 -30.480  0.00  0.00           C
ATOM   4449  N   LEU A 599      14.429 -10.306 -31.060  0.00  0.00           N
ATOM   4450  CA  LEU A 599      13.263  -9.964 -31.937  0.00  0.00           C
ATOM   4451  C   LEU A 599      13.437  -8.609 -32.521  0.00  0.00           C
ATOM   4452  O   LEU A 599      13.205  -8.371 -33.715  0.00  0.00           O
ATOM   4453  CB  LEU A 599      11.981  -9.893 -31.051  0.00  0.00           C
ATOM   4454  CG  LEU A 599      11.561 -11.335 -30.449  0.00  0.00           C
ATOM   4455  CD1 LEU A 599      10.441 -11.113 -29.529  0.00  0.00           C
ATOM   4456  CD2 LEU A 599      11.286 -12.590 -31.387  0.00  0.00           C
ATOM   4457  N   TYR A 600      13.733  -7.625 -31.579  0.00  0.00           N
ATOM   4458  CA  TYR A 600      13.986  -6.192 -31.894  0.00  0.00           C
ATOM   4459  C   TYR A 600      14.922  -5.497 -30.811  0.00  0.00           C
ATOM   4460  O   TYR A 600      15.003  -5.855 -29.617  0.00  0.00           O
ATOM   4461  CB  TYR A 600      12.602  -5.531 -31.840  0.00  0.00           C
ATOM   4462  CG  TYR A 600      11.585  -6.120 -30.906  0.00  0.00           C
ATOM   4463  CD1 TYR A 600      11.795  -5.844 -29.550  0.00  0.00           C
ATOM   4464  CD2 TYR A 600      10.549  -6.988 -31.323  0.00  0.00           C
ATOM   4465  CE1 TYR A 600      10.892  -6.515 -28.666  0.00  0.00           C
ATOM   4466  CE2 TYR A 600       9.671  -7.571 -30.391  0.00  0.00           C
ATOM   4467  CZ  TYR A 600       9.774  -7.268 -29.070  0.00  0.00           C
ATOM   4468  OH  TYR A 600       9.072  -7.957 -28.116  0.00  0.00           O
ATOM   4469  N   ARG A 601      15.660  -4.508 -31.267  0.00  0.00           N
ATOM   4470  CA  ARG A 601      16.830  -4.002 -30.553  0.00  0.00           C
ATOM   4471  C   ARG A 601      16.423  -3.067 -29.416  0.00  0.00           C
ATOM   4472  O   ARG A 601      15.648  -2.143 -29.620  0.00  0.00           O
ATOM   4473  CB  ARG A 601      17.892  -3.420 -31.543  0.00  0.00           C
ATOM   4474  CG  ARG A 601      19.130  -4.288 -31.691  0.00  0.00           C
ATOM   4475  CD  ARG A 601      20.159  -3.721 -32.610  0.00  0.00           C
ATOM   4476  NE  ARG A 601      21.167  -4.776 -32.928  0.00  0.00           N
ATOM   4477  CZ  ARG A 601      22.095  -4.697 -33.856  0.00  0.00           C
ATOM   4478  NH1 ARG A 601      22.247  -3.677 -34.697  0.00  0.00           N
ATOM   4479  NH2 ARG A 601      22.911  -5.766 -33.944  0.00  0.00           N
ATOM   4480  N   LEU A 602      16.941  -3.291 -28.187  0.00  0.00           N
ATOM   4481  CA  LEU A 602      16.660  -2.451 -27.042  0.00  0.00           C
ATOM   4482  C   LEU A 602      17.880  -2.235 -26.172  0.00  0.00           C
ATOM   4483  O   LEU A 602      18.537  -3.189 -25.801  0.00  0.00           O
ATOM   4484  CB  LEU A 602      15.418  -3.023 -26.248  0.00  0.00           C
ATOM   4485  CG  LEU A 602      13.962  -3.046 -26.960  0.00  0.00           C
ATOM   4486  CD1 LEU A 602      13.028  -3.898 -26.082  0.00  0.00           C
ATOM   4487  CD2 LEU A 602      13.465  -1.617 -27.269  0.00  0.00           C
ATOM   4488  N   GLY A 603      18.194  -1.035 -25.668  0.00  0.00           N
ATOM   4489  CA  GLY A 603      19.385  -0.620 -24.973  0.00  0.00           C
ATOM   4490  C   GLY A 603      20.760  -1.069 -25.636  0.00  0.00           C
ATOM   4491  O   GLY A 603      21.163  -0.872 -26.832  0.00  0.00           O
ATOM   4492  N   ALA A 604      21.455  -1.859 -24.842  0.00  0.00           N
ATOM   4493  CA  ALA A 604      22.676  -2.595 -25.166  0.00  0.00           C
ATOM   4494  C   ALA A 604      22.552  -4.124 -25.439  0.00  0.00           C
ATOM   4495  O   ALA A 604      21.536  -4.757 -24.949  0.00  0.00           O
ATOM   4496  CB  ALA A 604      23.667  -2.357 -24.022  0.00  0.00           C
ATOM   4497  N   VAL A 605      23.539  -4.781 -26.130  0.00  0.00           N
ATOM   4498  CA  VAL A 605      23.500  -6.224 -26.590  0.00  0.00           C
ATOM   4499  C   VAL A 605      24.913  -6.785 -26.379  0.00  0.00           C
ATOM   4500  O   VAL A 605      25.865  -6.104 -26.696  0.00  0.00           O
ATOM   4501  CB  VAL A 605      23.014  -6.332 -28.072  0.00  0.00           C
ATOM   4502  CG1 VAL A 605      22.997  -7.843 -28.299  0.00  0.00           C
ATOM   4503  CG2 VAL A 605      21.595  -5.838 -28.468  0.00  0.00           C
ATOM   4504  N   GLN A 606      24.990  -7.943 -25.689  0.00  0.00           N
ATOM   4505  CA  GLN A 606      26.095  -8.446 -24.818  0.00  0.00           C
ATOM   4506  C   GLN A 606      26.203  -9.964 -24.858  0.00  0.00           C
ATOM   4507  O   GLN A 606      27.365 -10.510 -24.858  0.00  0.00           O
ATOM   4508  CB  GLN A 606      25.848  -8.084 -23.343  0.00  0.00           C
ATOM   4509  CG  GLN A 606      26.401  -6.808 -22.698  0.00  0.00           C
ATOM   4510  CD  GLN A 606      27.828  -6.512 -22.929  0.00  0.00           C
ATOM   4511  NE2 GLN A 606      28.742  -7.095 -22.177  0.00  0.00           N
ATOM   4512  OE1 GLN A 606      28.236  -5.773 -23.860  0.00  0.00           O
ATOM   4513  N   ASN A 607      25.124 -10.706 -24.826  0.00  0.00           N
ATOM   4514  CA  ASN A 607      25.109 -12.218 -25.083  0.00  0.00           C
ATOM   4515  C   ASN A 607      25.122 -12.535 -26.622  0.00  0.00           C
ATOM   4516  O   ASN A 607      24.989 -11.608 -27.417  0.00  0.00           O
ATOM   4517  CB  ASN A 607      23.886 -12.696 -24.266  0.00  0.00           C
ATOM   4518  CG  ASN A 607      23.729 -14.225 -24.115  0.00  0.00           C
ATOM   4519  ND2 ASN A 607      23.241 -14.973 -25.165  0.00  0.00           N
ATOM   4520  OD1 ASN A 607      24.089 -14.750 -23.073  0.00  0.00           O
ATOM   4521  N   GLU A 608      25.274 -13.818 -27.032  0.00  0.00           N
ATOM   4522  CA  GLU A 608      25.037 -14.360 -28.321  0.00  0.00           C
ATOM   4523  C   GLU A 608      23.584 -14.558 -28.743  0.00  0.00           C
ATOM   4524  O   GLU A 608      22.670 -14.777 -27.905  0.00  0.00           O
ATOM   4525  CB  GLU A 608      25.856 -15.599 -28.602  0.00  0.00           C
ATOM   4526  CG  GLU A 608      25.753 -16.224 -30.031  0.00  0.00           C
ATOM   4527  CD  GLU A 608      26.255 -15.297 -31.093  0.00  0.00           C
ATOM   4528  OE1 GLU A 608      27.493 -15.169 -31.292  0.00  0.00           O
ATOM   4529  OE2 GLU A 608      25.456 -14.505 -31.643  0.00  0.00           O
ATOM   4530  N   VAL A 609      23.266 -14.324 -30.026  0.00  0.00           N
ATOM   4531  CA  VAL A 609      21.883 -14.106 -30.476  0.00  0.00           C
ATOM   4532  C   VAL A 609      21.554 -14.790 -31.795  0.00  0.00           C
ATOM   4533  O   VAL A 609      22.317 -14.760 -32.789  0.00  0.00           O
ATOM   4534  CB  VAL A 609      21.551 -12.659 -30.786  0.00  0.00           C
ATOM   4535  CG1 VAL A 609      21.445 -11.935 -29.346  0.00  0.00           C
ATOM   4536  CG2 VAL A 609      22.588 -11.900 -31.634  0.00  0.00           C
ATOM   4537  N   THR A 610      20.382 -15.394 -31.863  0.00  0.00           N
ATOM   4538  CA  THR A 610      19.958 -16.287 -32.979  0.00  0.00           C
ATOM   4539  C   THR A 610      18.948 -15.410 -33.756  0.00  0.00           C
ATOM   4540  O   THR A 610      17.865 -15.083 -33.313  0.00  0.00           O
ATOM   4541  CB  THR A 610      19.350 -17.537 -32.412  0.00  0.00           C
ATOM   4542  CG2 THR A 610      18.770 -18.352 -33.600  0.00  0.00           C
ATOM   4543  OG1 THR A 610      20.426 -18.281 -31.849  0.00  0.00           O
ATOM   4544  N   LEU A 611      19.270 -15.192 -35.021  0.00  0.00           N
ATOM   4545  CA  LEU A 611      18.571 -14.183 -35.856  0.00  0.00           C
ATOM   4546  C   LEU A 611      17.487 -14.844 -36.810  0.00  0.00           C
ATOM   4547  O   LEU A 611      16.847 -14.090 -37.558  0.00  0.00           O
ATOM   4548  CB  LEU A 611      19.607 -13.274 -36.606  0.00  0.00           C
ATOM   4549  CG  LEU A 611      20.739 -12.693 -35.679  0.00  0.00           C
ATOM   4550  CD1 LEU A 611      21.745 -11.834 -36.464  0.00  0.00           C
ATOM   4551  CD2 LEU A 611      20.084 -11.844 -34.601  0.00  0.00           C
ATOM   4552  N   THR A 612      17.295 -16.108 -36.668  0.00  0.00           N
ATOM   4553  CA  THR A 612      16.476 -16.886 -37.645  0.00  0.00           C
ATOM   4554  C   THR A 612      14.967 -16.939 -37.219  0.00  0.00           C
ATOM   4555  O   THR A 612      14.256 -17.667 -37.936  0.00  0.00           O
ATOM   4556  CB  THR A 612      17.051 -18.293 -37.837  0.00  0.00           C
ATOM   4557  CG2 THR A 612      18.473 -18.142 -38.515  0.00  0.00           C
ATOM   4558  OG1 THR A 612      17.303 -18.915 -36.566  0.00  0.00           O
ATOM   4559  N   HIS A 613      14.548 -16.322 -36.093  0.00  0.00           N
ATOM   4560  CA  HIS A 613      13.337 -16.618 -35.379  0.00  0.00           C
ATOM   4561  C   HIS A 613      12.122 -16.315 -36.308  0.00  0.00           C
ATOM   4562  O   HIS A 613      12.062 -15.246 -36.853  0.00  0.00           O
ATOM   4563  CB  HIS A 613      13.376 -16.128 -33.899  0.00  0.00           C
ATOM   4564  CG  HIS A 613      12.097 -16.518 -33.119  0.00  0.00           C
ATOM   4565  CD2 HIS A 613      12.128 -17.224 -31.946  0.00  0.00           C
ATOM   4566  ND1 HIS A 613      10.784 -16.260 -33.446  0.00  0.00           N
ATOM   4567  CE1 HIS A 613      10.062 -16.885 -32.469  0.00  0.00           C
ATOM   4568  NE2 HIS A 613      10.822 -17.433 -31.568  0.00  0.00           N
ATOM   4569  N   PRO A 614      11.123 -17.214 -36.418  0.00  0.00           N
ATOM   4570  CA  PRO A 614       9.904 -16.864 -37.249  0.00  0.00           C
ATOM   4571  C   PRO A 614       9.177 -15.515 -37.007  0.00  0.00           C
ATOM   4572  O   PRO A 614       8.789 -14.852 -37.954  0.00  0.00           O
ATOM   4573  CB  PRO A 614       8.942 -18.058 -36.910  0.00  0.00           C
ATOM   4574  CG  PRO A 614       9.893 -19.196 -36.685  0.00  0.00           C
ATOM   4575  CD  PRO A 614      11.201 -18.603 -36.040  0.00  0.00           C
ATOM   4576  N   ILE A 615       9.017 -15.011 -35.725  0.00  0.00           N
ATOM   4577  CA  ILE A 615       8.499 -13.686 -35.377  0.00  0.00           C
ATOM   4578  C   ILE A 615       9.462 -12.626 -35.969  0.00  0.00           C
ATOM   4579  O   ILE A 615       8.994 -11.701 -36.626  0.00  0.00           O
ATOM   4580  CB  ILE A 615       8.364 -13.593 -33.898  0.00  0.00           C
ATOM   4581  CG1 ILE A 615       7.242 -14.589 -33.484  0.00  0.00           C
ATOM   4582  CG2 ILE A 615       8.106 -12.188 -33.269  0.00  0.00           C
ATOM   4583  CD1 ILE A 615       6.838 -14.540 -32.012  0.00  0.00           C
ATOM   4584  N   THR A 616      10.770 -12.727 -35.817  0.00  0.00           N
ATOM   4585  CA  THR A 616      11.714 -11.838 -36.543  0.00  0.00           C
ATOM   4586  C   THR A 616      11.563 -11.777 -38.043  0.00  0.00           C
ATOM   4587  O   THR A 616      11.385 -10.702 -38.627  0.00  0.00           O
ATOM   4588  CB  THR A 616      13.175 -12.292 -36.233  0.00  0.00           C
ATOM   4589  CG2 THR A 616      14.318 -11.271 -36.397  0.00  0.00           C
ATOM   4590  OG1 THR A 616      13.187 -12.575 -34.853  0.00  0.00           O
ATOM   4591  N   LYS A 617      11.574 -12.975 -38.672  0.00  0.00           N
ATOM   4592  CA  LYS A 617      11.119 -13.069 -40.083  0.00  0.00           C
ATOM   4593  C   LYS A 617       9.804 -12.366 -40.402  0.00  0.00           C
ATOM   4594  O   LYS A 617       9.834 -11.678 -41.366  0.00  0.00           O
ATOM   4595  CB  LYS A 617      11.053 -14.536 -40.654  0.00  0.00           C
ATOM   4596  CG  LYS A 617      12.321 -15.412 -40.289  0.00  0.00           C
ATOM   4597  CD  LYS A 617      12.271 -16.809 -40.897  0.00  0.00           C
ATOM   4598  CE  LYS A 617      12.692 -16.811 -42.457  0.00  0.00           C
ATOM   4599  NZ  LYS A 617      12.830 -18.140 -43.084  0.00  0.00           N
ATOM   4600  N   TYR A 618       8.760 -12.562 -39.638  0.00  0.00           N
ATOM   4601  CA  TYR A 618       7.380 -11.891 -39.731  0.00  0.00           C
ATOM   4602  C   TYR A 618       7.571 -10.360 -39.511  0.00  0.00           C
ATOM   4603  O   TYR A 618       6.829  -9.559 -40.168  0.00  0.00           O
ATOM   4604  CB  TYR A 618       6.330 -12.602 -38.751  0.00  0.00           C
ATOM   4605  CG  TYR A 618       5.054 -11.717 -38.818  0.00  0.00           C
ATOM   4606  CD1 TYR A 618       4.878 -10.658 -37.863  0.00  0.00           C
ATOM   4607  CD2 TYR A 618       4.059 -11.931 -39.839  0.00  0.00           C
ATOM   4608  CE1 TYR A 618       3.712  -9.907 -37.871  0.00  0.00           C
ATOM   4609  CE2 TYR A 618       2.954 -11.110 -39.900  0.00  0.00           C
ATOM   4610  CZ  TYR A 618       2.734 -10.116 -38.910  0.00  0.00           C
ATOM   4611  OH  TYR A 618       1.635  -9.352 -38.929  0.00  0.00           O
ATOM   4612  N   ILE A 619       8.463  -9.923 -38.648  0.00  0.00           N
ATOM   4613  CA  ILE A 619       8.681  -8.416 -38.586  0.00  0.00           C
ATOM   4614  C   ILE A 619       9.369  -7.866 -39.819  0.00  0.00           C
ATOM   4615  O   ILE A 619       9.054  -6.806 -40.336  0.00  0.00           O
ATOM   4616  CB  ILE A 619       9.317  -8.188 -37.221  0.00  0.00           C
ATOM   4617  CG1 ILE A 619       8.299  -8.603 -36.111  0.00  0.00           C
ATOM   4618  CG2 ILE A 619       9.755  -6.695 -37.029  0.00  0.00           C
ATOM   4619  CD1 ILE A 619       8.910  -8.607 -34.695  0.00  0.00           C
ATOM   4620  N   MET A 620      10.417  -8.517 -40.248  0.00  0.00           N
ATOM   4621  CA  MET A 620      11.152  -8.200 -41.448  0.00  0.00           C
ATOM   4622  C   MET A 620      10.311  -8.217 -42.716  0.00  0.00           C
ATOM   4623  O   MET A 620      10.518  -7.228 -43.406  0.00  0.00           O
ATOM   4624  CB  MET A 620      12.302  -9.161 -41.804  0.00  0.00           C
ATOM   4625  CG  MET A 620      13.463  -9.268 -40.899  0.00  0.00           C
ATOM   4626  SD  MET A 620      14.495 -10.802 -41.004  0.00  0.00           S
ATOM   4627  CE  MET A 620      14.626 -11.026 -42.728  0.00  0.00           C
ATOM   4628  N   ALA A 621       9.449  -9.169 -43.009  0.00  0.00           N
ATOM   4629  CA  ALA A 621       8.289  -9.149 -43.936  0.00  0.00           C
ATOM   4630  C   ALA A 621       7.473  -7.849 -43.768  0.00  0.00           C
ATOM   4631  O   ALA A 621       7.306  -7.167 -44.810  0.00  0.00           O
ATOM   4632  CB  ALA A 621       7.573 -10.514 -43.660  0.00  0.00           C
ATOM   4633  N   CYS A 622       7.072  -7.489 -42.571  0.00  0.00           N
ATOM   4634  CA  CYS A 622       6.285  -6.246 -42.298  0.00  0.00           C
ATOM   4635  C   CYS A 622       7.175  -4.974 -42.605  0.00  0.00           C
ATOM   4636  O   CYS A 622       6.646  -4.031 -43.117  0.00  0.00           O
ATOM   4637  CB  CYS A 622       5.783  -6.183 -40.833  0.00  0.00           C
ATOM   4638  SG  CYS A 622       4.580  -7.466 -40.417  0.00  0.00           S
ATOM   4639  N   MET A 623       8.523  -5.100 -42.408  0.00  0.00           N
ATOM   4640  CA  MET A 623       9.269  -3.910 -42.719  0.00  0.00           C
ATOM   4641  C   MET A 623       9.651  -3.779 -44.199  0.00  0.00           C
ATOM   4642  O   MET A 623       9.521  -2.661 -44.740  0.00  0.00           O
ATOM   4643  CB  MET A 623      10.575  -3.970 -41.877  0.00  0.00           C
ATOM   4644  CG  MET A 623      10.423  -3.856 -40.338  0.00  0.00           C
ATOM   4645  SD  MET A 623      11.885  -4.253 -39.333  0.00  0.00           S
ATOM   4646  CE  MET A 623      12.778  -2.762 -39.759  0.00  0.00           C
ATOM   4647  N   SER A 624       9.866  -4.969 -44.848  0.00  0.00           N
ATOM   4648  CA  SER A 624      10.137  -5.036 -46.273  0.00  0.00           C
ATOM   4649  C   SER A 624       8.949  -4.619 -47.232  0.00  0.00           C
ATOM   4650  O   SER A 624       9.168  -4.294 -48.421  0.00  0.00           O
ATOM   4651  CB  SER A 624      10.373  -6.534 -46.767  0.00  0.00           C
ATOM   4652  OG  SER A 624      11.266  -7.217 -45.891  0.00  0.00           O
ATOM   4653  N   ALA A 625       7.754  -4.442 -46.695  0.00  0.00           N
ATOM   4654  CA  ALA A 625       6.565  -3.895 -47.379  0.00  0.00           C
ATOM   4655  C   ALA A 625       6.808  -2.482 -47.924  0.00  0.00           C
ATOM   4656  O   ALA A 625       6.239  -2.095 -48.966  0.00  0.00           O
ATOM   4657  CB  ALA A 625       5.395  -3.947 -46.366  0.00  0.00           C
ATOM   4658  N   ASP A 626       7.521  -1.662 -47.118  0.00  0.00           N
ATOM   4659  CA  ASP A 626       8.192  -0.397 -47.373  0.00  0.00           C
ATOM   4660  C   ASP A 626       7.501   0.663 -46.505  0.00  0.00           C
ATOM   4661  O   ASP A 626       6.313   0.767 -46.361  0.00  0.00           O
ATOM   4662  CB  ASP A 626       8.243   0.056 -48.891  0.00  0.00           C
ATOM   4663  CG  ASP A 626       9.198  -0.693 -49.863  0.00  0.00           C
ATOM   4664  OD1 ASP A 626       8.675  -1.120 -50.916  0.00  0.00           O
ATOM   4665  OD2 ASP A 626      10.423  -0.741 -49.753  0.00  0.00           O
ATOM   4666  N   LEU A 627       8.333   1.546 -45.921  0.00  0.00           N
ATOM   4667  CA  LEU A 627       7.988   2.478 -44.819  0.00  0.00           C
ATOM   4668  C   LEU A 627       8.440   3.922 -45.018  0.00  0.00           C
ATOM   4669  O   LEU A 627       9.468   4.157 -45.640  0.00  0.00           O
ATOM   4670  CB  LEU A 627       8.576   2.022 -43.444  0.00  0.00           C
ATOM   4671  CG  LEU A 627       7.948   0.703 -42.871  0.00  0.00           C
ATOM   4672  CD1 LEU A 627       8.815   0.197 -41.634  0.00  0.00           C
ATOM   4673  CD2 LEU A 627       6.412   0.999 -42.573  0.00  0.00           C
ATOM   4674  N   GLU A 628       7.643   4.850 -44.540  0.00  0.00           N
ATOM   4675  CA  GLU A 628       7.810   6.310 -44.763  0.00  0.00           C
ATOM   4676  C   GLU A 628       8.890   6.909 -43.903  0.00  0.00           C
ATOM   4677  O   GLU A 628       8.825   6.835 -42.709  0.00  0.00           O
ATOM   4678  CB  GLU A 628       6.539   7.102 -44.691  0.00  0.00           C
ATOM   4679  CG  GLU A 628       6.643   8.483 -45.356  0.00  0.00           C
ATOM   4680  CD  GLU A 628       5.312   9.272 -45.275  0.00  0.00           C
ATOM   4681  OE1 GLU A 628       4.431   9.033 -46.055  0.00  0.00           O
ATOM   4682  OE2 GLU A 628       5.175  10.197 -44.424  0.00  0.00           O
ATOM   4683  N   VAL A 629       9.847   7.653 -44.600  0.00  0.00           N
ATOM   4684  CA  VAL A 629      10.948   8.457 -43.998  0.00  0.00           C
ATOM   4685  C   VAL A 629      11.062   9.814 -44.638  0.00  0.00           C
ATOM   4686  O   VAL A 629      10.787   9.924 -45.846  0.00  0.00           O
ATOM   4687  CB  VAL A 629      12.381   7.891 -44.129  0.00  0.00           C
ATOM   4688  CG1 VAL A 629      12.280   6.386 -43.764  0.00  0.00           C
ATOM   4689  CG2 VAL A 629      13.074   7.940 -45.545  0.00  0.00           C
ATOM   4690  N   VAL A 630      11.249  10.921 -43.925  0.00  0.00           N
ATOM   4691  CA  VAL A 630      11.287  12.344 -44.442  0.00  0.00           C
ATOM   4692  C   VAL A 630      12.710  12.809 -44.876  0.00  0.00           C
ATOM   4693  O   VAL A 630      13.696  12.342 -44.253  0.00  0.00           O
ATOM   4694  CB  VAL A 630      10.915  13.343 -43.330  0.00  0.00           C
ATOM   4695  CG1 VAL A 630      10.938  14.895 -43.704  0.00  0.00           C
ATOM   4696  CG2 VAL A 630       9.418  13.149 -43.028  0.00  0.00           C
ATOM   4697  N   THR A 631      12.802  13.552 -46.032  0.00  0.00           N
ATOM   4698  CA  THR A 631      14.018  13.876 -46.788  0.00  0.00           C
ATOM   4699  C   THR A 631      14.518  15.262 -46.749  0.00  0.00           C
ATOM   4700  O   THR A 631      15.549  15.435 -46.035  0.00  0.00           O
ATOM   4701  CB  THR A 631      13.763  13.398 -48.262  0.00  0.00           C
ATOM   4702  CG2 THR A 631      14.039  11.909 -48.358  0.00  0.00           C
ATOM   4703  OG1 THR A 631      12.448  13.679 -48.573  0.00  0.00           O
ATOM   4704  OXT THR A 631      13.988  16.138 -47.423  0.00  0.00           O
ATOM   4705  C1  MOL A 632       1.422  14.353 -45.165  0.00  0.00           C
ATOM   4706  N1  MOL A 632       1.323  12.028 -42.055  0.00  0.00           N
ATOM   4707  O1  MOL A 632      -1.952  10.695 -39.559  0.00  0.00           O
ATOM   4708  C2  MOL A 632       1.593  13.114 -44.270  0.00  0.00           C
ATOM   4709  N2  MOL A 632      -2.844  12.437 -40.253  0.00  0.00           N
ATOM   4710  O2  MOL A 632       6.181  13.776 -40.982  0.00  0.00           O
ATOM   4711  C3  MOL A 632       1.519  13.355 -42.721  0.00  0.00           C
ATOM   4712  C4  MOL A 632      -0.078  11.629 -41.749  0.00  0.00           C
ATOM   4713  C5  MOL A 632       0.060  10.074 -41.619  0.00  0.00           C
ATOM   4714  C6  MOL A 632      -0.464  12.279 -40.420  0.00  0.00           C
ATOM   4715  C7  MOL A 632      -1.782  11.723 -40.070  0.00  0.00           C
ATOM   4716  C8  MOL A 632       2.633  14.113 -42.099  0.00  0.00           C
ATOM   4717  C9  MOL A 632       2.420  15.455 -41.841  0.00  0.00           C
ATOM   4718  C10 MOL A 632       3.348  16.185 -41.063  0.00  0.00           C
ATOM   4719  C11 MOL A 632       4.609  15.655 -40.836  0.00  0.00           C
ATOM   4720  C12 MOL A 632       4.911  14.380 -41.218  0.00  0.00           C
ATOM   4721  C13 MOL A 632       6.628  13.418 -39.724  0.00  0.00           C
ATOM   4722  C14 MOL A 632       5.782  13.556 -38.583  0.00  0.00           C
ATOM   4723  C15 MOL A 632       6.246  13.140 -37.376  0.00  0.00           C
ATOM   4724  C16 MOL A 632       7.462  12.433 -37.314  0.00  0.00           C
ATOM   4725  C17 MOL A 632       8.238  12.274 -38.473  0.00  0.00           C
ATOM   4726  C18 MOL A 632       7.870  12.745 -39.686  0.00  0.00           C
ATOM   4727  C19 MOL A 632       3.894  13.566 -41.788  0.00  0.00           C
ATOM   4728  Cl1 MOL A 632       5.807  16.684 -40.088  0.00  0.00           C
ATOM   4729  F1  MOL A 632       4.134  12.236 -42.003  0.00  0.00           F
ATOM   4730  N   GLY B 632      16.254  34.231 -36.425  0.00  0.00           N
ATOM   4731  CA  GLY B 632      15.086  33.406 -36.529  0.00  0.00           C
ATOM   4732  C   GLY B 632      14.272  33.839 -37.755  0.00  0.00           C
ATOM   4733  O   GLY B 632      13.693  34.898 -37.661  0.00  0.00           O
ATOM   4734  N   SER B 633      14.325  33.121 -38.834  0.00  0.00           N
ATOM   4735  CA  SER B 633      13.789  33.459 -40.177  0.00  0.00           C
ATOM   4736  C   SER B 633      14.317  32.338 -41.130  0.00  0.00           C
ATOM   4737  O   SER B 633      15.072  31.454 -40.705  0.00  0.00           O
ATOM   4738  CB  SER B 633      14.222  34.813 -40.771  0.00  0.00           C
ATOM   4739  OG  SER B 633      13.219  35.451 -41.579  0.00  0.00           O
ATOM   4740  N   VAL B 634      13.932  32.407 -42.385  0.00  0.00           N
ATOM   4741  CA  VAL B 634      14.321  31.499 -43.489  0.00  0.00           C
ATOM   4742  C   VAL B 634      14.788  32.312 -44.711  0.00  0.00           C
ATOM   4743  O   VAL B 634      14.220  33.441 -44.890  0.00  0.00           O
ATOM   4744  CB  VAL B 634      13.227  30.505 -43.841  0.00  0.00           C
ATOM   4745  CG1 VAL B 634      13.588  29.614 -44.996  0.00  0.00           C
ATOM   4746  CG2 VAL B 634      13.272  29.583 -42.595  0.00  0.00           C
ATOM   4747  N   VAL B 635      15.612  31.793 -45.578  0.00  0.00           N
ATOM   4748  CA  VAL B 635      16.288  32.703 -46.516  0.00  0.00           C
ATOM   4749  C   VAL B 635      16.425  31.969 -47.885  0.00  0.00           C
ATOM   4750  O   VAL B 635      16.599  30.736 -47.883  0.00  0.00           O
ATOM   4751  CB  VAL B 635      17.689  33.087 -45.972  0.00  0.00           C
ATOM   4752  CG1 VAL B 635      18.801  33.693 -46.926  0.00  0.00           C
ATOM   4753  CG2 VAL B 635      17.434  34.124 -44.822  0.00  0.00           C
ATOM   4754  N   ILE B 636      16.321  32.676 -49.003  0.00  0.00           N
ATOM   4755  CA  ILE B 636      16.796  32.161 -50.341  0.00  0.00           C
ATOM   4756  C   ILE B 636      18.295  32.328 -50.461  0.00  0.00           C
ATOM   4757  O   ILE B 636      18.695  33.460 -50.201  0.00  0.00           O
ATOM   4758  CB  ILE B 636      15.917  32.928 -51.456  0.00  0.00           C
ATOM   4759  CG1 ILE B 636      14.427  32.816 -51.141  0.00  0.00           C
ATOM   4760  CG2 ILE B 636      16.298  32.296 -52.789  0.00  0.00           C
ATOM   4761  CD1 ILE B 636      13.422  33.651 -51.975  0.00  0.00           C
ATOM   4762  N   VAL B 637      19.070  31.271 -50.797  0.00  0.00           N
ATOM   4763  CA  VAL B 637      20.538  31.263 -50.799  0.00  0.00           C
ATOM   4764  C   VAL B 637      21.086  30.937 -52.278  0.00  0.00           C
ATOM   4765  O   VAL B 637      22.284  31.134 -52.594  0.00  0.00           O
ATOM   4766  CB  VAL B 637      21.283  30.199 -49.929  0.00  0.00           C
ATOM   4767  CG1 VAL B 637      20.770  30.267 -48.478  0.00  0.00           C
ATOM   4768  CG2 VAL B 637      20.981  28.687 -50.350  0.00  0.00           C
ATOM   4769  N   GLY B 638      20.295  30.392 -53.194  0.00  0.00           N
ATOM   4770  CA  GLY B 638      20.568  29.882 -54.495  0.00  0.00           C
ATOM   4771  C   GLY B 638      19.292  29.456 -55.230  0.00  0.00           C
ATOM   4772  O   GLY B 638      18.193  29.565 -54.714  0.00  0.00           O
ATOM   4773  N   ARG B 639      19.488  28.995 -56.415  0.00  0.00           N
ATOM   4774  CA  ARG B 639      18.427  28.632 -57.400  0.00  0.00           C
ATOM   4775  C   ARG B 639      18.820  27.405 -58.290  0.00  0.00           C
ATOM   4776  O   ARG B 639      19.954  26.935 -58.325  0.00  0.00           O
ATOM   4777  CB  ARG B 639      18.047  29.812 -58.355  0.00  0.00           C
ATOM   4778  CG  ARG B 639      19.184  30.176 -59.328  0.00  0.00           C
ATOM   4779  CD  ARG B 639      18.934  31.419 -60.084  0.00  0.00           C
ATOM   4780  NE  ARG B 639      18.791  32.618 -59.206  0.00  0.00           N
ATOM   4781  CZ  ARG B 639      19.550  33.685 -59.164  0.00  0.00           C
ATOM   4782  NH1 ARG B 639      20.621  33.865 -59.879  0.00  0.00           N
ATOM   4783  NH2 ARG B 639      19.129  34.646 -58.438  0.00  0.00           N
ATOM   4784  N   ILE B 640      17.836  26.896 -59.040  0.00  0.00           N
ATOM   4785  CA  ILE B 640      17.963  25.767 -60.031  0.00  0.00           C
ATOM   4786  C   ILE B 640      17.156  26.183 -61.350  0.00  0.00           C
ATOM   4787  O   ILE B 640      15.967  26.550 -61.274  0.00  0.00           O
ATOM   4788  CB  ILE B 640      17.449  24.401 -59.436  0.00  0.00           C
ATOM   4789  CG1 ILE B 640      18.152  23.878 -58.159  0.00  0.00           C
ATOM   4790  CG2 ILE B 640      17.380  23.264 -60.518  0.00  0.00           C
ATOM   4791  CD1 ILE B 640      17.492  22.689 -57.528  0.00  0.00           C
ATOM   4792  N   ILE B 641      17.893  26.207 -62.484  0.00  0.00           N
ATOM   4793  CA  ILE B 641      17.364  26.595 -63.806  0.00  0.00           C
ATOM   4794  C   ILE B 641      16.964  25.318 -64.583  0.00  0.00           C
ATOM   4795  O   ILE B 641      17.827  24.536 -64.941  0.00  0.00           O
ATOM   4796  CB  ILE B 641      18.312  27.494 -64.607  0.00  0.00           C
ATOM   4797  CG1 ILE B 641      18.654  28.757 -63.779  0.00  0.00           C
ATOM   4798  CG2 ILE B 641      17.659  28.013 -65.930  0.00  0.00           C
ATOM   4799  CD1 ILE B 641      17.612  29.661 -63.129  0.00  0.00           C
ATOM   4800  N   LEU B 642      15.704  25.106 -65.022  0.00  0.00           N
ATOM   4801  CA  LEU B 642      15.205  23.897 -65.679  0.00  0.00           C
ATOM   4802  C   LEU B 642      14.556  24.170 -67.040  0.00  0.00           C
ATOM   4803  O   LEU B 642      14.196  25.361 -67.242  0.00  0.00           O
ATOM   4804  CB  LEU B 642      14.407  22.930 -64.761  0.00  0.00           C
ATOM   4805  CG  LEU B 642      13.183  23.450 -64.069  0.00  0.00           C
ATOM   4806  CD1 LEU B 642      12.152  24.011 -65.037  0.00  0.00           C
ATOM   4807  CD2 LEU B 642      12.563  22.244 -63.332  0.00  0.00           C
ATOM   4808  N   SER B 643      14.302  23.152 -67.887  0.00  0.00           N
ATOM   4809  CA  SER B 643      13.797  23.342 -69.303  0.00  0.00           C
ATOM   4810  C   SER B 643      12.257  23.266 -69.436  0.00  0.00           C
ATOM   4811  O   SER B 643      11.638  23.858 -70.285  0.00  0.00           O
ATOM   4812  CB  SER B 643      14.387  22.307 -70.262  0.00  0.00           C
ATOM   4813  OG  SER B 643      14.645  21.048 -69.729  0.00  0.00           O
ATOM   4814  N   GLY B 644      11.560  22.631 -68.399  0.00  0.00           N
ATOM   4815  CA  GLY B 644      10.119  22.623 -68.369  0.00  0.00           C
ATOM   4816  C   GLY B 644       9.670  21.586 -69.418  0.00  0.00           C
ATOM   4817  O   GLY B 644       9.985  20.403 -69.276  0.00  0.00           O
ATOM   4818  N   SER B 645       8.953  22.056 -70.434  0.00  0.00           N
ATOM   4819  CA  SER B 645       8.463  21.172 -71.545  0.00  0.00           C
ATOM   4820  C   SER B 645       9.544  20.859 -72.564  0.00  0.00           C
ATOM   4821  O   SER B 645       9.384  19.790 -73.269  0.00  0.00           O
ATOM   4822  CB  SER B 645       7.294  21.765 -72.414  0.00  0.00           C
ATOM   4823  OG  SER B 645       6.402  22.657 -71.673  0.00  0.00           O
ATOM   4824  N   GLY B 646      10.573  21.633 -72.766  0.00  0.00           N
ATOM   4825  CA  GLY B 646      11.657  21.351 -73.724  0.00  0.00           C
ATOM   4826  C   GLY B 646      12.738  20.415 -73.122  0.00  0.00           C
ATOM   4827  O   GLY B 646      12.636  19.985 -71.977  0.00  0.00           O
ATOM   4828  N   SER B 647      13.713  20.029 -73.875  0.00  0.00           N
ATOM   4829  CA  SER B 647      14.678  18.945 -73.602  0.00  0.00           C
ATOM   4830  C   SER B 647      15.712  19.557 -72.593  0.00  0.00           C
ATOM   4831  O   SER B 647      15.602  19.199 -71.382  0.00  0.00           O
ATOM   4832  CB  SER B 647      15.399  18.448 -74.894  0.00  0.00           C
ATOM   4833  OG  SER B 647      14.439  18.176 -75.987  0.00  0.00           O
ATOM   4834  OXT SER B 647      16.403  20.561 -72.928  0.00  0.00           O
END
