# Supplementary material for: Computational Study on the Inhibitor Binding Mode and Allosteric Regulation Mechanism in Hepatitis C Virus NS3/4A Protein
Source: PLoS One. 2014 Feb 25;9(2):e87077. doi: 10.1371/journal.pone.0087077 (PMC3934852; doi:10.1371/journal.pone.0087077)
Supplement: PDB S6 — The coordinates of the inhibitor-bound (truncated) protein representative conformation of generated clusters for the simulation system. (PDB) [file pone.0087077.s008.pdb]

ATOM      1  N   ILE A   3      11.308  15.915 -70.942  0.00  0.00           N
ATOM      2  CA  ILE A   3      11.399  16.603 -69.689  0.00  0.00           C
ATOM      3  C   ILE A   3      12.716  16.170 -69.038  0.00  0.00           C
ATOM      4  O   ILE A   3      12.858  14.968 -68.964  0.00  0.00           O
ATOM      5  CB  ILE A   3      10.101  16.606 -68.812  0.00  0.00           C
ATOM      6  CG1 ILE A   3       8.813  16.885 -69.640  0.00  0.00           C
ATOM      7  CG2 ILE A   3      10.220  17.587 -67.614  0.00  0.00           C
ATOM      8  CD1 ILE A   3       7.468  16.902 -68.881  0.00  0.00           C
ATOM      9  N   THR A   4      13.608  17.053 -68.587  0.00  0.00           N
ATOM     10  CA  THR A   4      14.952  16.932 -67.935  0.00  0.00           C
ATOM     11  C   THR A   4      15.271  18.127 -67.046  0.00  0.00           C
ATOM     12  O   THR A   4      14.561  19.148 -67.123  0.00  0.00           O
ATOM     13  CB  THR A   4      16.117  16.762 -68.936  0.00  0.00           C
ATOM     14  CG2 THR A   4      16.490  18.018 -69.831  0.00  0.00           C
ATOM     15  OG1 THR A   4      17.277  16.209 -68.447  0.00  0.00           O
ATOM     16  N   ALA A   5      16.406  18.006 -66.356  0.00  0.00           N
ATOM     17  CA  ALA A   5      17.093  19.064 -65.640  0.00  0.00           C
ATOM     18  C   ALA A   5      18.677  18.899 -65.551  0.00  0.00           C
ATOM     19  O   ALA A   5      19.219  17.894 -66.046  0.00  0.00           O
ATOM     20  CB  ALA A   5      16.450  19.234 -64.238  0.00  0.00           C
ATOM     21  N   TYR A   6      19.303  19.829 -64.873  0.00  0.00           N
ATOM     22  CA  TYR A   6      20.607  19.792 -64.284  0.00  0.00           C
ATOM     23  C   TYR A   6      20.811  20.705 -63.052  0.00  0.00           C
ATOM     24  O   TYR A   6      20.156  21.753 -62.941  0.00  0.00           O
ATOM     25  CB  TYR A   6      21.687  20.224 -65.382  0.00  0.00           C
ATOM     26  CG  TYR A   6      21.702  21.668 -65.807  0.00  0.00           C
ATOM     27  CD1 TYR A   6      22.665  22.565 -65.286  0.00  0.00           C
ATOM     28  CD2 TYR A   6      20.878  22.041 -66.853  0.00  0.00           C
ATOM     29  CE1 TYR A   6      22.875  23.794 -65.833  0.00  0.00           C
ATOM     30  CE2 TYR A   6      21.143  23.238 -67.546  0.00  0.00           C
ATOM     31  CZ  TYR A   6      22.179  24.068 -66.997  0.00  0.00           C
ATOM     32  OH  TYR A   6      22.408  25.295 -67.534  0.00  0.00           O
ATOM     33  N   SER A   7      21.699  20.349 -62.154  0.00  0.00           N
ATOM     34  CA  SER A   7      21.999  21.067 -60.933  0.00  0.00           C
ATOM     35  C   SER A   7      23.200  21.957 -60.939  0.00  0.00           C
ATOM     36  O   SER A   7      24.183  21.683 -61.657  0.00  0.00           O
ATOM     37  CB  SER A   7      22.055  20.054 -59.778  0.00  0.00           C
ATOM     38  OG  SER A   7      21.977  20.620 -58.494  0.00  0.00           O
ATOM     39  N   GLN A   8      23.107  23.103 -60.243  0.00  0.00           N
ATOM     40  CA  GLN A   8      24.252  23.934 -60.027  0.00  0.00           C
ATOM     41  C   GLN A   8      24.377  24.570 -58.602  0.00  0.00           C
ATOM     42  O   GLN A   8      23.387  24.950 -57.979  0.00  0.00           O
ATOM     43  CB  GLN A   8      24.224  24.990 -61.148  0.00  0.00           C
ATOM     44  CG  GLN A   8      23.186  26.102 -60.860  0.00  0.00           C
ATOM     45  CD  GLN A   8      23.111  27.339 -61.750  0.00  0.00           C
ATOM     46  NE2 GLN A   8      23.762  28.452 -61.499  0.00  0.00           N
ATOM     47  OE1 GLN A   8      22.283  27.285 -62.706  0.00  0.00           O
ATOM     48  N   GLN A   9      25.640  24.749 -58.195  0.00  0.00           N
ATOM     49  CA  GLN A   9      25.933  25.105 -56.841  0.00  0.00           C
ATOM     50  C   GLN A   9      26.358  26.540 -56.766  0.00  0.00           C
ATOM     51  O   GLN A   9      27.204  26.995 -57.501  0.00  0.00           O
ATOM     52  CB  GLN A   9      26.863  24.064 -56.273  0.00  0.00           C
ATOM     53  CG  GLN A   9      27.281  24.333 -54.801  0.00  0.00           C
ATOM     54  CD  GLN A   9      28.182  23.146 -54.319  0.00  0.00           C
ATOM     55  NE2 GLN A   9      29.243  22.750 -54.992  0.00  0.00           N
ATOM     56  OE1 GLN A   9      27.995  22.568 -53.268  0.00  0.00           O
ATOM     57  N   THR A  10      25.778  27.271 -55.775  0.00  0.00           N
ATOM     58  CA  THR A  10      26.008  28.736 -55.498  0.00  0.00           C
ATOM     59  C   THR A  10      27.108  29.072 -54.470  0.00  0.00           C
ATOM     60  O   THR A  10      27.750  30.152 -54.558  0.00  0.00           O
ATOM     61  CB  THR A  10      24.750  29.620 -55.330  0.00  0.00           C
ATOM     62  CG2 THR A  10      23.879  29.612 -56.632  0.00  0.00           C
ATOM     63  OG1 THR A  10      24.108  29.442 -54.134  0.00  0.00           O
ATOM     64  N   ARG A  11      27.337  28.209 -53.523  0.00  0.00           N
ATOM     65  CA  ARG A  11      28.140  28.501 -52.325  0.00  0.00           C
ATOM     66  C   ARG A  11      28.592  27.259 -51.521  0.00  0.00           C
ATOM     67  O   ARG A  11      28.221  26.177 -51.771  0.00  0.00           O
ATOM     68  CB  ARG A  11      27.460  29.555 -51.450  0.00  0.00           C
ATOM     69  CG  ARG A  11      25.986  29.039 -51.153  0.00  0.00           C
ATOM     70  CD  ARG A  11      25.597  29.512 -49.739  0.00  0.00           C
ATOM     71  NE  ARG A  11      25.695  30.993 -49.564  0.00  0.00           N
ATOM     72  CZ  ARG A  11      24.754  31.923 -49.722  0.00  0.00           C
ATOM     73  NH1 ARG A  11      23.537  31.700 -50.160  0.00  0.00           N
ATOM     74  NH2 ARG A  11      25.088  33.210 -49.587  0.00  0.00           N
ATOM     75  N   GLY A  12      29.458  27.557 -50.575  0.00  0.00           N
ATOM     76  CA  GLY A  12      30.020  26.696 -49.479  0.00  0.00           C
ATOM     77  C   GLY A  12      29.141  26.614 -48.240  0.00  0.00           C
ATOM     78  O   GLY A  12      28.093  27.201 -48.116  0.00  0.00           O
ATOM     79  N   LEU A  13      29.593  25.799 -47.250  0.00  0.00           N
ATOM     80  CA  LEU A  13      29.078  25.655 -45.857  0.00  0.00           C
ATOM     81  C   LEU A  13      29.309  26.830 -44.949  0.00  0.00           C
ATOM     82  O   LEU A  13      28.373  27.269 -44.245  0.00  0.00           O
ATOM     83  CB  LEU A  13      29.677  24.371 -45.316  0.00  0.00           C
ATOM     84  CG  LEU A  13      29.299  23.892 -43.950  0.00  0.00           C
ATOM     85  CD1 LEU A  13      27.822  23.620 -43.675  0.00  0.00           C
ATOM     86  CD2 LEU A  13      30.080  22.608 -43.521  0.00  0.00           C
ATOM     87  N   LEU A  14      30.526  27.443 -44.953  0.00  0.00           N
ATOM     88  CA  LEU A  14      30.681  28.548 -43.979  0.00  0.00           C
ATOM     89  C   LEU A  14      29.949  29.826 -44.472  0.00  0.00           C
ATOM     90  O   LEU A  14      29.304  30.411 -43.585  0.00  0.00           O
ATOM     91  CB  LEU A  14      32.213  28.866 -43.788  0.00  0.00           C
ATOM     92  CG  LEU A  14      33.036  29.731 -44.810  0.00  0.00           C
ATOM     93  CD1 LEU A  14      34.497  30.027 -44.300  0.00  0.00           C
ATOM     94  CD2 LEU A  14      33.089  28.980 -46.066  0.00  0.00           C
ATOM     95  N   GLY A  15      29.801  30.079 -45.788  0.00  0.00           N
ATOM     96  CA  GLY A  15      28.693  30.837 -46.385  0.00  0.00           C
ATOM     97  C   GLY A  15      27.310  30.422 -46.007  0.00  0.00           C
ATOM     98  O   GLY A  15      26.507  31.293 -45.710  0.00  0.00           O
ATOM     99  N   CYS A  16      27.019  29.129 -45.830  0.00  0.00           N
ATOM    100  CA  CYS A  16      25.672  28.729 -45.360  0.00  0.00           C
ATOM    101  C   CYS A  16      25.375  29.147 -43.965  0.00  0.00           C
ATOM    102  O   CYS A  16      24.302  29.670 -43.664  0.00  0.00           O
ATOM    103  CB  CYS A  16      25.537  27.177 -45.538  0.00  0.00           C
ATOM    104  SG  CYS A  16      23.733  26.929 -45.417  0.00  0.00           S
ATOM    105  N   ILE A  17      26.345  29.018 -43.068  0.00  0.00           N
ATOM    106  CA  ILE A  17      26.253  29.503 -41.659  0.00  0.00           C
ATOM    107  C   ILE A  17      26.162  31.028 -41.662  0.00  0.00           C
ATOM    108  O   ILE A  17      25.179  31.542 -41.176  0.00  0.00           O
ATOM    109  CB  ILE A  17      27.415  29.038 -40.722  0.00  0.00           C
ATOM    110  CG1 ILE A  17      27.240  27.568 -40.468  0.00  0.00           C
ATOM    111  CG2 ILE A  17      27.410  29.686 -39.300  0.00  0.00           C
ATOM    112  CD1 ILE A  17      28.494  26.735 -40.151  0.00  0.00           C
ATOM    113  N   ILE A  18      27.102  31.703 -42.193  0.00  0.00           N
ATOM    114  CA  ILE A  18      27.241  33.176 -42.227  0.00  0.00           C
ATOM    115  C   ILE A  18      25.947  33.783 -42.714  0.00  0.00           C
ATOM    116  O   ILE A  18      25.407  34.758 -42.105  0.00  0.00           O
ATOM    117  CB  ILE A  18      28.562  33.589 -43.099  0.00  0.00           C
ATOM    118  CG1 ILE A  18      29.842  33.629 -42.280  0.00  0.00           C
ATOM    119  CG2 ILE A  18      28.434  35.060 -43.725  0.00  0.00           C
ATOM    120  CD1 ILE A  18      30.093  32.551 -41.209  0.00  0.00           C
ATOM    121  N   THR A  19      25.424  33.358 -43.881  0.00  0.00           N
ATOM    122  CA  THR A  19      24.205  33.882 -44.496  0.00  0.00           C
ATOM    123  C   THR A  19      23.021  33.589 -43.590  0.00  0.00           C
ATOM    124  O   THR A  19      22.119  34.387 -43.513  0.00  0.00           O
ATOM    125  CB  THR A  19      23.856  33.292 -45.851  0.00  0.00           C
ATOM    126  CG2 THR A  19      22.662  33.944 -46.579  0.00  0.00           C
ATOM    127  OG1 THR A  19      24.942  33.533 -46.661  0.00  0.00           O
ATOM    128  N   SER A  20      22.868  32.383 -42.996  0.00  0.00           N
ATOM    129  CA  SER A  20      21.853  32.048 -41.992  0.00  0.00           C
ATOM    130  C   SER A  20      21.890  32.954 -40.710  0.00  0.00           C
ATOM    131  O   SER A  20      20.980  32.769 -39.879  0.00  0.00           O
ATOM    132  CB  SER A  20      21.801  30.549 -41.738  0.00  0.00           C
ATOM    133  OG  SER A  20      22.871  30.118 -40.871  0.00  0.00           O
ATOM    134  N   LEU A  21      22.920  33.792 -40.625  0.00  0.00           N
ATOM    135  CA  LEU A  21      22.987  34.683 -39.452  0.00  0.00           C
ATOM    136  C   LEU A  21      22.752  36.134 -39.838  0.00  0.00           C
ATOM    137  O   LEU A  21      21.919  36.809 -39.272  0.00  0.00           O
ATOM    138  CB  LEU A  21      24.272  34.426 -38.717  0.00  0.00           C
ATOM    139  CG  LEU A  21      24.512  32.994 -38.218  0.00  0.00           C
ATOM    140  CD1 LEU A  21      25.882  32.936 -37.544  0.00  0.00           C
ATOM    141  CD2 LEU A  21      23.488  32.638 -37.121  0.00  0.00           C
ATOM    142  N   THR A  22      23.504  36.646 -40.789  0.00  0.00           N
ATOM    143  CA  THR A  22      23.333  37.973 -41.410  0.00  0.00           C
ATOM    144  C   THR A  22      22.004  38.116 -42.148  0.00  0.00           C
ATOM    145  O   THR A  22      21.383  39.195 -42.118  0.00  0.00           O
ATOM    146  CB  THR A  22      24.485  38.465 -42.257  0.00  0.00           C
ATOM    147  CG2 THR A  22      25.830  38.421 -41.460  0.00  0.00           C
ATOM    148  OG1 THR A  22      24.658  37.514 -43.265  0.00  0.00           O
ATOM    149  N   GLY A  23      21.407  36.990 -42.607  0.00  0.00           N
ATOM    150  CA  GLY A  23      20.003  36.905 -43.055  0.00  0.00           C
ATOM    151  C   GLY A  23      19.777  37.514 -44.432  0.00  0.00           C
ATOM    152  O   GLY A  23      18.825  37.236 -45.135  0.00  0.00           O
ATOM    153  N   ARG A  24      20.677  38.407 -44.861  0.00  0.00           N
ATOM    154  CA  ARG A  24      20.648  38.984 -46.212  0.00  0.00           C
ATOM    155  C   ARG A  24      21.523  38.021 -47.143  0.00  0.00           C
ATOM    156  O   ARG A  24      22.636  37.644 -46.777  0.00  0.00           O
ATOM    157  CB  ARG A  24      21.113  40.441 -46.226  0.00  0.00           C
ATOM    158  CG  ARG A  24      20.966  40.990 -47.603  0.00  0.00           C
ATOM    159  CD  ARG A  24      21.431  42.486 -47.733  0.00  0.00           C
ATOM    160  NE  ARG A  24      21.487  42.893 -49.196  0.00  0.00           N
ATOM    161  CZ  ARG A  24      21.803  44.085 -49.593  0.00  0.00           C
ATOM    162  NH1 ARG A  24      22.363  44.986 -48.830  0.00  0.00           N
ATOM    163  NH2 ARG A  24      21.591  44.433 -50.835  0.00  0.00           N
ATOM    164  N   ASP A  25      20.982  37.559 -48.231  0.00  0.00           N
ATOM    165  CA  ASP A  25      21.764  36.793 -49.240  0.00  0.00           C
ATOM    166  C   ASP A  25      22.553  37.671 -50.235  0.00  0.00           C
ATOM    167  O   ASP A  25      21.968  38.602 -50.734  0.00  0.00           O
ATOM    168  CB  ASP A  25      20.919  35.598 -49.881  0.00  0.00           C
ATOM    169  CG  ASP A  25      21.718  34.715 -50.779  0.00  0.00           C
ATOM    170  OD1 ASP A  25      21.135  33.800 -51.428  0.00  0.00           O
ATOM    171  OD2 ASP A  25      22.959  34.801 -50.779  0.00  0.00           O
ATOM    172  N   LYS A  26      23.879  37.537 -50.356  0.00  0.00           N
ATOM    173  CA  LYS A  26      24.682  38.321 -51.408  0.00  0.00           C
ATOM    174  C   LYS A  26      24.506  37.943 -52.874  0.00  0.00           C
ATOM    175  O   LYS A  26      24.842  38.726 -53.705  0.00  0.00           O
ATOM    176  CB  LYS A  26      26.080  38.150 -50.938  0.00  0.00           C
ATOM    177  CG  LYS A  26      26.709  36.750 -51.229  0.00  0.00           C
ATOM    178  CD  LYS A  26      28.187  36.879 -50.858  0.00  0.00           C
ATOM    179  CE  LYS A  26      28.725  35.525 -51.341  0.00  0.00           C
ATOM    180  NZ  LYS A  26      30.227  35.561 -51.291  0.00  0.00           N
ATOM    181  N   ASN A  27      23.964  36.796 -53.250  0.00  0.00           N
ATOM    182  CA  ASN A  27      23.698  36.388 -54.613  0.00  0.00           C
ATOM    183  C   ASN A  27      22.755  37.234 -55.480  0.00  0.00           C
ATOM    184  O   ASN A  27      22.262  38.282 -55.105  0.00  0.00           O
ATOM    185  CB  ASN A  27      23.299  34.917 -54.560  0.00  0.00           C
ATOM    186  CG  ASN A  27      24.528  34.021 -54.274  0.00  0.00           C
ATOM    187  ND2 ASN A  27      24.881  33.746 -53.056  0.00  0.00           N
ATOM    188  OD1 ASN A  27      25.274  33.453 -55.140  0.00  0.00           O
ATOM    189  N   GLN A  28      22.701  36.888 -56.829  0.00  0.00           N
ATOM    190  CA  GLN A  28      21.550  37.079 -57.637  0.00  0.00           C
ATOM    191  C   GLN A  28      20.650  35.853 -57.551  0.00  0.00           C
ATOM    192  O   GLN A  28      21.209  34.795 -57.293  0.00  0.00           O
ATOM    193  CB  GLN A  28      21.944  37.416 -59.016  0.00  0.00           C
ATOM    194  CG  GLN A  28      23.078  38.483 -59.127  0.00  0.00           C
ATOM    195  CD  GLN A  28      22.628  39.975 -58.869  0.00  0.00           C
ATOM    196  NE2 GLN A  28      22.501  40.656 -59.962  0.00  0.00           N
ATOM    197  OE1 GLN A  28      22.463  40.457 -57.789  0.00  0.00           O
ATOM    198  N   VAL A  29      19.294  35.872 -57.700  0.00  0.00           N
ATOM    199  CA  VAL A  29      18.358  34.705 -57.541  0.00  0.00           C
ATOM    200  C   VAL A  29      17.573  34.518 -58.859  0.00  0.00           C
ATOM    201  O   VAL A  29      17.018  35.479 -59.429  0.00  0.00           O
ATOM    202  CB  VAL A  29      17.439  34.884 -56.325  0.00  0.00           C
ATOM    203  CG1 VAL A  29      16.624  33.604 -56.029  0.00  0.00           C
ATOM    204  CG2 VAL A  29      18.291  35.070 -55.124  0.00  0.00           C
ATOM    205  N   GLU A  30      17.374  33.198 -59.327  0.00  0.00           N
ATOM    206  CA  GLU A  30      16.645  32.840 -60.576  0.00  0.00           C
ATOM    207  C   GLU A  30      16.314  31.342 -60.735  0.00  0.00           C
ATOM    208  O   GLU A  30      16.988  30.401 -60.396  0.00  0.00           O
ATOM    209  CB  GLU A  30      17.401  33.230 -61.822  0.00  0.00           C
ATOM    210  CG  GLU A  30      18.742  32.570 -62.117  0.00  0.00           C
ATOM    211  CD  GLU A  30      19.273  32.896 -63.439  0.00  0.00           C
ATOM    212  OE1 GLU A  30      18.818  32.353 -64.446  0.00  0.00           O
ATOM    213  OE2 GLU A  30      20.075  33.814 -63.502  0.00  0.00           O
ATOM    214  N   GLY A  31      15.248  31.168 -61.496  0.00  0.00           N
ATOM    215  CA  GLY A  31      14.541  29.814 -61.774  0.00  0.00           C
ATOM    216  C   GLY A  31      13.417  29.586 -60.809  0.00  0.00           C
ATOM    217  O   GLY A  31      13.344  30.272 -59.792  0.00  0.00           O
ATOM    218  N   GLU A  32      12.634  28.534 -61.122  0.00  0.00           N
ATOM    219  CA  GLU A  32      11.418  28.110 -60.383  0.00  0.00           C
ATOM    220  C   GLU A  32      11.702  27.037 -59.392  0.00  0.00           C
ATOM    221  O   GLU A  32      10.873  26.786 -58.524  0.00  0.00           O
ATOM    222  CB  GLU A  32      10.342  27.592 -61.384  0.00  0.00           C
ATOM    223  CG  GLU A  32      10.726  26.598 -62.435  0.00  0.00           C
ATOM    224  CD  GLU A  32      11.316  27.186 -63.748  0.00  0.00           C
ATOM    225  OE1 GLU A  32      12.362  27.880 -63.686  0.00  0.00           O
ATOM    226  OE2 GLU A  32      10.800  26.844 -64.861  0.00  0.00           O
ATOM    227  N   VAL A  33      12.918  26.444 -59.403  0.00  0.00           N
ATOM    228  CA  VAL A  33      13.403  25.498 -58.432  0.00  0.00           C
ATOM    229  C   VAL A  33      14.702  26.009 -57.881  0.00  0.00           C
ATOM    230  O   VAL A  33      15.598  26.375 -58.648  0.00  0.00           O
ATOM    231  CB  VAL A  33      13.443  24.059 -59.035  0.00  0.00           C
ATOM    232  CG1 VAL A  33      14.222  23.072 -58.054  0.00  0.00           C
ATOM    233  CG2 VAL A  33      12.026  23.496 -59.443  0.00  0.00           C
ATOM    234  N   GLN A  34      14.827  26.035 -56.551  0.00  0.00           N
ATOM    235  CA  GLN A  34      16.054  26.350 -55.801  0.00  0.00           C
ATOM    236  C   GLN A  34      16.316  25.184 -54.845  0.00  0.00           C
ATOM    237  O   GLN A  34      15.386  24.614 -54.257  0.00  0.00           O
ATOM    238  CB  GLN A  34      15.821  27.599 -54.933  0.00  0.00           C
ATOM    239  CG  GLN A  34      15.259  28.831 -55.665  0.00  0.00           C
ATOM    240  CD  GLN A  34      16.261  29.341 -56.671  0.00  0.00           C
ATOM    241  NE2 GLN A  34      15.891  29.601 -57.875  0.00  0.00           N
ATOM    242  OE1 GLN A  34      17.481  29.243 -56.529  0.00  0.00           O
ATOM    243  N   VAL A  35      17.541  24.918 -54.555  0.00  0.00           N
ATOM    244  CA  VAL A  35      18.055  24.004 -53.503  0.00  0.00           C
ATOM    245  C   VAL A  35      18.425  24.790 -52.335  0.00  0.00           C
ATOM    246  O   VAL A  35      19.243  25.665 -52.430  0.00  0.00           O
ATOM    247  CB  VAL A  35      19.385  23.322 -53.997  0.00  0.00           C
ATOM    248  CG1 VAL A  35      19.889  22.339 -52.929  0.00  0.00           C
ATOM    249  CG2 VAL A  35      19.130  22.597 -55.313  0.00  0.00           C
ATOM    250  N   VAL A  36      17.789  24.499 -51.221  0.00  0.00           N
ATOM    251  CA  VAL A  36      17.837  25.218 -50.002  0.00  0.00           C
ATOM    252  C   VAL A  36      18.537  24.484 -48.920  0.00  0.00           C
ATOM    253  O   VAL A  36      18.320  23.275 -48.811  0.00  0.00           O
ATOM    254  CB  VAL A  36      16.476  25.666 -49.579  0.00  0.00           C
ATOM    255  CG1 VAL A  36      16.248  26.999 -50.330  0.00  0.00           C
ATOM    256  CG2 VAL A  36      15.348  24.683 -49.665  0.00  0.00           C
ATOM    257  N   SER A  37      19.183  25.258 -48.030  0.00  0.00           N
ATOM    258  CA  SER A  37      19.850  24.819 -46.784  0.00  0.00           C
ATOM    259  C   SER A  37      19.588  25.595 -45.529  0.00  0.00           C
ATOM    260  O   SER A  37      19.386  26.792 -45.668  0.00  0.00           O
ATOM    261  CB  SER A  37      21.389  24.630 -47.000  0.00  0.00           C
ATOM    262  OG  SER A  37      21.894  23.826 -45.967  0.00  0.00           O
ATOM    263  N   THR A  38      19.461  24.848 -44.448  0.00  0.00           N
ATOM    264  CA  THR A  38      19.338  25.380 -43.094  0.00  0.00           C
ATOM    265  C   THR A  38      20.655  25.505 -42.359  0.00  0.00           C
ATOM    266  O   THR A  38      20.648  26.097 -41.318  0.00  0.00           O
ATOM    267  CB  THR A  38      18.392  24.627 -42.288  0.00  0.00           C
ATOM    268  CG2 THR A  38      17.027  24.716 -42.907  0.00  0.00           C
ATOM    269  OG1 THR A  38      18.702  23.295 -42.285  0.00  0.00           O
ATOM    270  N   ALA A  39      21.736  25.019 -43.024  0.00  0.00           N
ATOM    271  CA  ALA A  39      22.985  24.606 -42.451  0.00  0.00           C
ATOM    272  C   ALA A  39      22.889  23.233 -41.706  0.00  0.00           C
ATOM    273  O   ALA A  39      23.884  22.627 -41.445  0.00  0.00           O
ATOM    274  CB  ALA A  39      23.646  25.738 -41.645  0.00  0.00           C
ATOM    275  N   THR A  40      21.665  22.794 -41.427  0.00  0.00           N
ATOM    276  CA  THR A  40      21.424  21.564 -40.596  0.00  0.00           C
ATOM    277  C   THR A  40      20.910  20.365 -41.395  0.00  0.00           C
ATOM    278  O   THR A  40      21.500  19.327 -41.288  0.00  0.00           O
ATOM    279  CB  THR A  40      20.575  21.943 -39.314  0.00  0.00           C
ATOM    280  CG2 THR A  40      21.135  23.060 -38.467  0.00  0.00           C
ATOM    281  OG1 THR A  40      19.298  22.303 -39.817  0.00  0.00           O
ATOM    282  N   GLN A  41      20.091  20.603 -42.359  0.00  0.00           N
ATOM    283  CA  GLN A  41      19.749  19.739 -43.543  0.00  0.00           C
ATOM    284  C   GLN A  41      19.562  20.556 -44.787  0.00  0.00           C
ATOM    285  O   GLN A  41      19.409  21.786 -44.770  0.00  0.00           O
ATOM    286  CB  GLN A  41      18.530  18.994 -43.183  0.00  0.00           C
ATOM    287  CG  GLN A  41      17.369  19.950 -42.908  0.00  0.00           C
ATOM    288  CD  GLN A  41      16.085  19.077 -42.682  0.00  0.00           C
ATOM    289  NE2 GLN A  41      15.753  18.666 -41.457  0.00  0.00           N
ATOM    290  OE1 GLN A  41      15.290  18.824 -43.521  0.00  0.00           O
ATOM    291  N   SER A  42      19.441  19.933 -45.930  0.00  0.00           N
ATOM    292  CA  SER A  42      19.235  20.685 -47.169  0.00  0.00           C
ATOM    293  C   SER A  42      18.096  19.970 -47.945  0.00  0.00           C
ATOM    294  O   SER A  42      17.914  18.714 -47.915  0.00  0.00           O
ATOM    295  CB  SER A  42      20.557  20.688 -47.946  0.00  0.00           C
ATOM    296  OG  SER A  42      21.547  21.698 -47.622  0.00  0.00           O
ATOM    297  N   PHE A  43      17.288  20.677 -48.824  0.00  0.00           N
ATOM    298  CA  PHE A  43      16.097  20.203 -49.536  0.00  0.00           C
ATOM    299  C   PHE A  43      15.758  21.170 -50.677  0.00  0.00           C
ATOM    300  O   PHE A  43      16.660  21.943 -51.054  0.00  0.00           O
ATOM    301  CB  PHE A  43      15.033  19.980 -48.483  0.00  0.00           C
ATOM    302  CG  PHE A  43      14.705  21.161 -47.589  0.00  0.00           C
ATOM    303  CD1 PHE A  43      15.386  21.204 -46.352  0.00  0.00           C
ATOM    304  CD2 PHE A  43      13.516  21.910 -47.840  0.00  0.00           C
ATOM    305  CE1 PHE A  43      14.908  22.080 -45.403  0.00  0.00           C
ATOM    306  CE2 PHE A  43      13.087  22.868 -46.936  0.00  0.00           C
ATOM    307  CZ  PHE A  43      13.794  22.971 -45.734  0.00  0.00           C
ATOM    308  N   LEU A  44      14.538  21.078 -51.202  0.00  0.00           N
ATOM    309  CA  LEU A  44      14.176  21.876 -52.432  0.00  0.00           C
ATOM    310  C   LEU A  44      13.170  22.983 -52.059  0.00  0.00           C
ATOM    311  O   LEU A  44      12.455  22.865 -51.019  0.00  0.00           O
ATOM    312  CB  LEU A  44      13.747  21.045 -53.648  0.00  0.00           C
ATOM    313  CG  LEU A  44      14.796  20.102 -54.246  0.00  0.00           C
ATOM    314  CD1 LEU A  44      14.227  19.316 -55.478  0.00  0.00           C
ATOM    315  CD2 LEU A  44      16.052  20.872 -54.739  0.00  0.00           C
ATOM    316  N   ALA A  45      12.847  23.912 -52.922  0.00  0.00           N
ATOM    317  CA  ALA A  45      11.551  24.684 -52.961  0.00  0.00           C
ATOM    318  C   ALA A  45      11.159  25.159 -54.364  0.00  0.00           C
ATOM    319  O   ALA A  45      12.050  25.454 -55.177  0.00  0.00           O
ATOM    320  CB  ALA A  45      11.779  25.870 -52.002  0.00  0.00           C
ATOM    321  N   THR A  46       9.858  25.361 -54.495  0.00  0.00           N
ATOM    322  CA  THR A  46       9.230  25.643 -55.787  0.00  0.00           C
ATOM    323  C   THR A  46       8.319  26.846 -55.726  0.00  0.00           C
ATOM    324  O   THR A  46       7.394  27.032 -54.951  0.00  0.00           O
ATOM    325  CB  THR A  46       8.286  24.420 -56.153  0.00  0.00           C
ATOM    326  CG2 THR A  46       7.710  24.547 -57.592  0.00  0.00           C
ATOM    327  OG1 THR A  46       9.106  23.248 -56.101  0.00  0.00           O
ATOM    328  N   CYS A  47       8.495  27.738 -56.737  0.00  0.00           N
ATOM    329  CA  CYS A  47       7.658  28.933 -56.855  0.00  0.00           C
ATOM    330  C   CYS A  47       6.340  28.748 -57.692  0.00  0.00           C
ATOM    331  O   CYS A  47       6.422  28.282 -58.832  0.00  0.00           O
ATOM    332  CB  CYS A  47       8.466  30.106 -57.456  0.00  0.00           C
ATOM    333  SG  CYS A  47       9.512  30.863 -56.174  0.00  0.00           S
ATOM    334  N   VAL A  48       5.150  28.985 -57.090  0.00  0.00           N
ATOM    335  CA  VAL A  48       3.793  28.973 -57.664  0.00  0.00           C
ATOM    336  C   VAL A  48       3.075  30.159 -57.050  0.00  0.00           C
ATOM    337  O   VAL A  48       3.314  30.448 -55.837  0.00  0.00           O
ATOM    338  CB  VAL A  48       3.054  27.670 -57.310  0.00  0.00           C
ATOM    339  CG1 VAL A  48       1.672  27.507 -57.939  0.00  0.00           C
ATOM    340  CG2 VAL A  48       3.914  26.402 -57.731  0.00  0.00           C
ATOM    341  N   ASN A  49       2.136  30.802 -57.833  0.00  0.00           N
ATOM    342  CA  ASN A  49       1.216  31.937 -57.596  0.00  0.00           C
ATOM    343  C   ASN A  49       1.738  33.038 -56.584  0.00  0.00           C
ATOM    344  O   ASN A  49       1.074  33.460 -55.574  0.00  0.00           O
ATOM    345  CB  ASN A  49      -0.153  31.297 -57.209  0.00  0.00           C
ATOM    346  CG  ASN A  49      -1.258  32.357 -57.407  0.00  0.00           C
ATOM    347  ND2 ASN A  49      -2.281  32.284 -56.602  0.00  0.00           N
ATOM    348  OD1 ASN A  49      -1.133  33.165 -58.299  0.00  0.00           O
ATOM    349  N   GLY A  50       2.991  33.382 -56.834  0.00  0.00           N
ATOM    350  CA  GLY A  50       3.672  34.499 -56.123  0.00  0.00           C
ATOM    351  C   GLY A  50       4.300  34.125 -54.752  0.00  0.00           C
ATOM    352  O   GLY A  50       4.760  34.960 -53.985  0.00  0.00           O
ATOM    353  N   VAL A  51       4.424  32.830 -54.488  0.00  0.00           N
ATOM    354  CA  VAL A  51       4.881  32.193 -53.198  0.00  0.00           C
ATOM    355  C   VAL A  51       5.883  31.134 -53.475  0.00  0.00           C
ATOM    356  O   VAL A  51       5.933  30.635 -54.591  0.00  0.00           O
ATOM    357  CB  VAL A  51       3.723  31.544 -52.477  0.00  0.00           C
ATOM    358  CG1 VAL A  51       4.019  31.213 -50.991  0.00  0.00           C
ATOM    359  CG2 VAL A  51       2.390  32.323 -52.382  0.00  0.00           C
ATOM    360  N   CYS A  52       6.707  30.755 -52.516  0.00  0.00           N
ATOM    361  CA  CYS A  52       7.866  29.917 -52.622  0.00  0.00           C
ATOM    362  C   CYS A  52       7.685  28.752 -51.621  0.00  0.00           C
ATOM    363  O   CYS A  52       8.086  28.875 -50.478  0.00  0.00           O
ATOM    364  CB  CYS A  52       9.019  30.813 -52.501  0.00  0.00           C
ATOM    365  SG  CYS A  52      10.512  29.874 -52.788  0.00  0.00           S
ATOM    366  N   TRP A  53       7.069  27.655 -52.106  0.00  0.00           N
ATOM    367  CA  TRP A  53       6.643  26.585 -51.240  0.00  0.00           C
ATOM    368  C   TRP A  53       7.664  25.446 -51.145  0.00  0.00           C
ATOM    369  O   TRP A  53       8.432  25.171 -52.094  0.00  0.00           O
ATOM    370  CB  TRP A  53       5.335  26.024 -51.914  0.00  0.00           C
ATOM    371  CG  TRP A  53       4.194  26.987 -52.109  0.00  0.00           C
ATOM    372  CD1 TRP A  53       3.862  27.598 -53.278  0.00  0.00           C
ATOM    373  CD2 TRP A  53       3.133  27.354 -51.171  0.00  0.00           C
ATOM    374  CE2 TRP A  53       2.242  28.289 -51.812  0.00  0.00           C
ATOM    375  CE3 TRP A  53       2.856  27.106 -49.843  0.00  0.00           C
ATOM    376  NE1 TRP A  53       2.647  28.273 -53.134  0.00  0.00           N
ATOM    377  CZ2 TRP A  53       1.176  28.894 -51.145  0.00  0.00           C
ATOM    378  CZ3 TRP A  53       1.774  27.701 -49.165  0.00  0.00           C
ATOM    379  CH2 TRP A  53       0.986  28.614 -49.828  0.00  0.00           C
ATOM    380  N   THR A  54       7.549  24.735 -50.021  0.00  0.00           N
ATOM    381  CA  THR A  54       8.368  23.562 -49.610  0.00  0.00           C
ATOM    382  C   THR A  54       7.670  23.078 -48.333  0.00  0.00           C
ATOM    383  O   THR A  54       6.613  23.517 -48.026  0.00  0.00           O
ATOM    384  CB  THR A  54       9.847  23.959 -49.370  0.00  0.00           C
ATOM    385  CG2 THR A  54      10.113  24.901 -48.189  0.00  0.00           C
ATOM    386  OG1 THR A  54      10.579  22.804 -49.162  0.00  0.00           O
ATOM    387  N   VAL A  55       8.220  22.041 -47.768  0.00  0.00           N
ATOM    388  CA  VAL A  55       7.671  21.333 -46.529  0.00  0.00           C
ATOM    389  C   VAL A  55       8.124  21.947 -45.174  0.00  0.00           C
ATOM    390  O   VAL A  55       9.248  22.422 -45.101  0.00  0.00           O
ATOM    391  CB  VAL A  55       8.001  19.876 -46.631  0.00  0.00           C
ATOM    392  CG1 VAL A  55       7.363  19.228 -47.824  0.00  0.00           C
ATOM    393  CG2 VAL A  55       9.532  19.539 -46.573  0.00  0.00           C
ATOM    394  N   TYR A  56       7.211  22.045 -44.238  0.00  0.00           N
ATOM    395  CA  TYR A  56       7.417  22.621 -42.949  0.00  0.00           C
ATOM    396  C   TYR A  56       8.360  21.742 -42.050  0.00  0.00           C
ATOM    397  O   TYR A  56       9.078  22.374 -41.269  0.00  0.00           O
ATOM    398  CB  TYR A  56       6.058  22.749 -42.178  0.00  0.00           C
ATOM    399  CG  TYR A  56       6.267  23.420 -40.800  0.00  0.00           C
ATOM    400  CD1 TYR A  56       6.128  24.841 -40.765  0.00  0.00           C
ATOM    401  CD2 TYR A  56       6.362  22.704 -39.576  0.00  0.00           C
ATOM    402  CE1 TYR A  56       6.230  25.597 -39.535  0.00  0.00           C
ATOM    403  CE2 TYR A  56       6.574  23.424 -38.371  0.00  0.00           C
ATOM    404  CZ  TYR A  56       6.453  24.894 -38.357  0.00  0.00           C
ATOM    405  OH  TYR A  56       6.724  25.591 -37.236  0.00  0.00           O
ATOM    406  N   HIS A  57       8.419  20.444 -42.192  0.00  0.00           N
ATOM    407  CA  HIS A  57       9.217  19.590 -41.345  0.00  0.00           C
ATOM    408  C   HIS A  57      10.782  19.930 -41.457  0.00  0.00           C
ATOM    409  O   HIS A  57      11.488  19.713 -40.500  0.00  0.00           O
ATOM    410  CB  HIS A  57       8.958  18.202 -41.917  0.00  0.00           C
ATOM    411  CG  HIS A  57       9.428  17.033 -41.081  0.00  0.00           C
ATOM    412  CD2 HIS A  57       8.739  16.445 -40.070  0.00  0.00           C
ATOM    413  ND1 HIS A  57      10.664  16.433 -41.220  0.00  0.00           N
ATOM    414  CE1 HIS A  57      10.781  15.474 -40.269  0.00  0.00           C
ATOM    415  NE2 HIS A  57       9.613  15.454 -39.562  0.00  0.00           N
ATOM    416  N   GLY A  58      11.252  20.536 -42.598  0.00  0.00           N
ATOM    417  CA  GLY A  58      12.640  20.912 -42.927  0.00  0.00           C
ATOM    418  C   GLY A  58      13.003  22.271 -42.372  0.00  0.00           C
ATOM    419  O   GLY A  58      14.160  22.431 -41.957  0.00  0.00           O
ATOM    420  N   ALA A  59      12.072  23.267 -42.368  0.00  0.00           N
ATOM    421  CA  ALA A  59      12.339  24.606 -42.012  0.00  0.00           C
ATOM    422  C   ALA A  59      11.901  25.029 -40.560  0.00  0.00           C
ATOM    423  O   ALA A  59      12.538  25.899 -40.014  0.00  0.00           O
ATOM    424  CB  ALA A  59      11.571  25.459 -43.045  0.00  0.00           C
ATOM    425  N   GLY A  60      10.713  24.523 -40.100  0.00  0.00           N
ATOM    426  CA  GLY A  60      10.011  25.194 -39.031  0.00  0.00           C
ATOM    427  C   GLY A  60       9.375  26.570 -39.354  0.00  0.00           C
ATOM    428  O   GLY A  60       8.923  26.695 -40.449  0.00  0.00           O
ATOM    429  N   SER A  61       9.473  27.525 -38.376  0.00  0.00           N
ATOM    430  CA  SER A  61       9.079  28.922 -38.467  0.00  0.00           C
ATOM    431  C   SER A  61      10.075  29.868 -39.134  0.00  0.00           C
ATOM    432  O   SER A  61      10.009  31.128 -39.074  0.00  0.00           O
ATOM    433  CB  SER A  61       8.752  29.408 -37.058  0.00  0.00           C
ATOM    434  OG  SER A  61       9.840  29.225 -36.126  0.00  0.00           O
ATOM    435  N   LYS A  62      11.117  29.211 -39.707  0.00  0.00           N
ATOM    436  CA  LYS A  62      12.300  29.976 -40.351  0.00  0.00           C
ATOM    437  C   LYS A  62      11.842  30.834 -41.483  0.00  0.00           C
ATOM    438  O   LYS A  62      11.056  30.366 -42.284  0.00  0.00           O
ATOM    439  CB  LYS A  62      13.470  29.041 -40.742  0.00  0.00           C
ATOM    440  CG  LYS A  62      14.294  28.358 -39.660  0.00  0.00           C
ATOM    441  CD  LYS A  62      15.367  27.353 -40.002  0.00  0.00           C
ATOM    442  CE  LYS A  62      16.108  26.606 -38.919  0.00  0.00           C
ATOM    443  NZ  LYS A  62      17.083  27.427 -38.171  0.00  0.00           N
ATOM    444  N   THR A  63      12.364  32.043 -41.650  0.00  0.00           N
ATOM    445  CA  THR A  63      12.437  32.891 -42.775  0.00  0.00           C
ATOM    446  C   THR A  63      13.400  32.283 -43.738  0.00  0.00           C
ATOM    447  O   THR A  63      14.192  31.381 -43.453  0.00  0.00           O
ATOM    448  CB  THR A  63      12.806  34.339 -42.469  0.00  0.00           C
ATOM    449  CG2 THR A  63      11.707  34.969 -41.572  0.00  0.00           C
ATOM    450  OG1 THR A  63      14.061  34.433 -41.808  0.00  0.00           O
ATOM    451  N   LEU A  64      13.216  32.623 -45.046  0.00  0.00           N
ATOM    452  CA  LEU A  64      14.251  32.423 -46.065  0.00  0.00           C
ATOM    453  C   LEU A  64      15.046  33.732 -46.191  0.00  0.00           C
ATOM    454  O   LEU A  64      14.481  34.835 -46.048  0.00  0.00           O
ATOM    455  CB  LEU A  64      13.422  32.166 -47.316  0.00  0.00           C
ATOM    456  CG  LEU A  64      14.171  31.865 -48.644  0.00  0.00           C
ATOM    457  CD1 LEU A  64      15.016  30.542 -48.542  0.00  0.00           C
ATOM    458  CD2 LEU A  64      13.207  31.939 -49.863  0.00  0.00           C
ATOM    459  N   ALA A  65      16.359  33.631 -46.425  0.00  0.00           N
ATOM    460  CA  ALA A  65      17.267  34.716 -46.862  0.00  0.00           C
ATOM    461  C   ALA A  65      17.207  34.797 -48.380  0.00  0.00           C
ATOM    462  O   ALA A  65      17.094  33.800 -49.125  0.00  0.00           O
ATOM    463  CB  ALA A  65      18.659  34.300 -46.464  0.00  0.00           C
ATOM    464  N   GLY A  66      17.232  36.012 -48.855  0.00  0.00           N
ATOM    465  CA  GLY A  66      17.236  36.406 -50.265  0.00  0.00           C
ATOM    466  C   GLY A  66      17.883  37.823 -50.484  0.00  0.00           C
ATOM    467  O   GLY A  66      18.429  38.349 -49.487  0.00  0.00           O
ATOM    468  N   PRO A  67      18.041  38.389 -51.722  0.00  0.00           N
ATOM    469  CA  PRO A  67      18.675  39.739 -52.035  0.00  0.00           C
ATOM    470  C   PRO A  67      18.343  40.850 -51.156  0.00  0.00           C
ATOM    471  O   PRO A  67      19.173  41.746 -51.005  0.00  0.00           O
ATOM    472  CB  PRO A  67      18.412  39.957 -53.471  0.00  0.00           C
ATOM    473  CG  PRO A  67      18.333  38.577 -54.082  0.00  0.00           C
ATOM    474  CD  PRO A  67      17.681  37.788 -52.952  0.00  0.00           C
ATOM    475  N   LYS A  68      17.150  40.879 -50.522  0.00  0.00           N
ATOM    476  CA  LYS A  68      16.701  41.994 -49.726  0.00  0.00           C
ATOM    477  C   LYS A  68      16.516  41.700 -48.244  0.00  0.00           C
ATOM    478  O   LYS A  68      15.848  42.531 -47.577  0.00  0.00           O
ATOM    479  CB  LYS A  68      15.442  42.628 -50.460  0.00  0.00           C
ATOM    480  CG  LYS A  68      15.178  44.115 -50.211  0.00  0.00           C
ATOM    481  CD  LYS A  68      14.154  44.660 -51.228  0.00  0.00           C
ATOM    482  CE  LYS A  68      14.851  44.662 -52.598  0.00  0.00           C
ATOM    483  NZ  LYS A  68      14.143  45.394 -53.666  0.00  0.00           N
ATOM    484  N   GLY A  69      17.184  40.727 -47.626  0.00  0.00           N
ATOM    485  CA  GLY A  69      17.049  40.430 -46.240  0.00  0.00           C
ATOM    486  C   GLY A  69      16.202  39.176 -46.029  0.00  0.00           C
ATOM    487  O   GLY A  69      15.858  38.518 -47.064  0.00  0.00           O
ATOM    488  N   PRO A  70      15.892  38.812 -44.781  0.00  0.00           N
ATOM    489  CA  PRO A  70      15.004  37.727 -44.447  0.00  0.00           C
ATOM    490  C   PRO A  70      13.602  38.034 -44.922  0.00  0.00           C
ATOM    491  O   PRO A  70      13.132  39.187 -44.772  0.00  0.00           O
ATOM    492  CB  PRO A  70      15.167  37.412 -43.002  0.00  0.00           C
ATOM    493  CG  PRO A  70      15.675  38.684 -42.371  0.00  0.00           C
ATOM    494  CD  PRO A  70      16.341  39.439 -43.515  0.00  0.00           C
ATOM    495  N   ILE A  71      12.928  36.972 -45.408  0.00  0.00           N
ATOM    496  CA  ILE A  71      11.575  36.960 -45.916  0.00  0.00           C
ATOM    497  C   ILE A  71      10.553  36.278 -44.972  0.00  0.00           C
ATOM    498  O   ILE A  71      10.676  35.068 -44.672  0.00  0.00           O
ATOM    499  CB  ILE A  71      11.601  36.274 -47.329  0.00  0.00           C
ATOM    500  CG1 ILE A  71      12.844  36.723 -48.144  0.00  0.00           C
ATOM    501  CG2 ILE A  71      10.201  36.506 -48.013  0.00  0.00           C
ATOM    502  CD1 ILE A  71      13.163  35.783 -49.333  0.00  0.00           C
ATOM    503  N   THR A  72       9.611  37.062 -44.433  0.00  0.00           N
ATOM    504  CA  THR A  72       8.544  36.522 -43.498  0.00  0.00           C
ATOM    505  C   THR A  72       7.942  35.199 -43.967  0.00  0.00           C
ATOM    506  O   THR A  72       7.858  34.989 -45.172  0.00  0.00           O
ATOM    507  CB  THR A  72       7.493  37.560 -43.343  0.00  0.00           C
ATOM    508  CG2 THR A  72       6.329  37.049 -42.547  0.00  0.00           C
ATOM    509  OG1 THR A  72       8.035  38.636 -42.587  0.00  0.00           O
ATOM    510  N   GLN A  73       7.523  34.292 -43.125  0.00  0.00           N
ATOM    511  CA  GLN A  73       6.761  33.088 -43.407  0.00  0.00           C
ATOM    512  C   GLN A  73       5.283  33.466 -43.549  0.00  0.00           C
ATOM    513  O   GLN A  73       4.460  33.426 -42.624  0.00  0.00           O
ATOM    514  CB  GLN A  73       7.010  32.060 -42.326  0.00  0.00           C
ATOM    515  CG  GLN A  73       6.613  30.626 -42.740  0.00  0.00           C
ATOM    516  CD  GLN A  73       6.920  29.591 -41.727  0.00  0.00           C
ATOM    517  NE2 GLN A  73       8.175  29.146 -41.616  0.00  0.00           N
ATOM    518  OE1 GLN A  73       6.073  29.249 -41.003  0.00  0.00           O
ATOM    519  N   MET A  74       4.918  34.017 -44.716  0.00  0.00           N
ATOM    520  CA  MET A  74       3.602  34.592 -44.914  0.00  0.00           C
ATOM    521  C   MET A  74       2.517  33.509 -44.788  0.00  0.00           C
ATOM    522  O   MET A  74       1.638  33.596 -43.957  0.00  0.00           O
ATOM    523  CB  MET A  74       3.559  35.507 -46.183  0.00  0.00           C
ATOM    524  CG  MET A  74       3.509  34.751 -47.505  0.00  0.00           C
ATOM    525  SD  MET A  74       3.782  35.753 -48.945  0.00  0.00           S
ATOM    526  CE  MET A  74       2.159  36.523 -49.091  0.00  0.00           C
ATOM    527  N   TYR A  75       2.669  32.453 -45.530  0.00  0.00           N
ATOM    528  CA  TYR A  75       1.787  31.277 -45.447  0.00  0.00           C
ATOM    529  C   TYR A  75       2.603  30.153 -44.831  0.00  0.00           C
ATOM    530  O   TYR A  75       3.799  30.011 -44.905  0.00  0.00           O
ATOM    531  CB  TYR A  75       1.353  30.895 -46.917  0.00  0.00           C
ATOM    532  CG  TYR A  75       0.511  31.854 -47.623  0.00  0.00           C
ATOM    533  CD1 TYR A  75      -0.746  32.236 -47.189  0.00  0.00           C
ATOM    534  CD2 TYR A  75       1.023  32.312 -48.836  0.00  0.00           C
ATOM    535  CE1 TYR A  75      -1.625  33.026 -47.978  0.00  0.00           C
ATOM    536  CE2 TYR A  75       0.236  33.186 -49.610  0.00  0.00           C
ATOM    537  CZ  TYR A  75      -1.075  33.558 -49.150  0.00  0.00           C
ATOM    538  OH  TYR A  75      -1.807  34.487 -49.791  0.00  0.00           O
ATOM    539  N   THR A  76       1.796  29.266 -44.223  0.00  0.00           N
ATOM    540  CA  THR A  76       2.211  28.062 -43.459  0.00  0.00           C
ATOM    541  C   THR A  76       0.991  27.082 -43.485  0.00  0.00           C
ATOM    542  O   THR A  76      -0.055  27.565 -43.579  0.00  0.00           O
ATOM    543  CB  THR A  76       2.576  28.464 -42.086  0.00  0.00           C
ATOM    544  CG2 THR A  76       3.182  27.268 -41.390  0.00  0.00           C
ATOM    545  OG1 THR A  76       3.501  29.536 -41.999  0.00  0.00           O
ATOM    546  N   ASN A  77       1.127  25.768 -43.313  0.00  0.00           N
ATOM    547  CA  ASN A  77      -0.004  24.897 -42.982  0.00  0.00           C
ATOM    548  C   ASN A  77       0.654  23.563 -42.576  0.00  0.00           C
ATOM    549  O   ASN A  77       0.904  22.708 -43.377  0.00  0.00           O
ATOM    550  CB  ASN A  77      -0.849  24.625 -44.312  0.00  0.00           C
ATOM    551  CG  ASN A  77      -1.998  23.578 -44.244  0.00  0.00           C
ATOM    552  ND2 ASN A  77      -2.871  23.488 -45.261  0.00  0.00           N
ATOM    553  OD1 ASN A  77      -2.091  22.714 -43.320  0.00  0.00           O
ATOM    554  N   VAL A  78       0.844  23.418 -41.259  0.00  0.00           N
ATOM    555  CA  VAL A  78       1.710  22.267 -40.818  0.00  0.00           C
ATOM    556  C   VAL A  78       1.040  20.894 -40.841  0.00  0.00           C
ATOM    557  O   VAL A  78       1.679  19.848 -40.592  0.00  0.00           O
ATOM    558  CB  VAL A  78       2.230  22.558 -39.392  0.00  0.00           C
ATOM    559  CG1 VAL A  78       2.861  23.951 -39.220  0.00  0.00           C
ATOM    560  CG2 VAL A  78       1.154  22.491 -38.348  0.00  0.00           C
ATOM    561  N   ASP A  79      -0.308  20.910 -41.118  0.00  0.00           N
ATOM    562  CA  ASP A  79      -1.199  19.708 -41.193  0.00  0.00           C
ATOM    563  C   ASP A  79      -1.005  18.949 -42.499  0.00  0.00           C
ATOM    564  O   ASP A  79      -0.968  17.752 -42.465  0.00  0.00           O
ATOM    565  CB  ASP A  79      -2.627  20.289 -40.880  0.00  0.00           C
ATOM    566  CG  ASP A  79      -3.804  19.397 -41.206  0.00  0.00           C
ATOM    567  OD1 ASP A  79      -4.333  18.663 -40.322  0.00  0.00           O
ATOM    568  OD2 ASP A  79      -4.137  19.289 -42.439  0.00  0.00           O
ATOM    569  N   GLN A  80      -0.818  19.737 -43.544  0.00  0.00           N
ATOM    570  CA  GLN A  80      -0.372  19.242 -44.829  0.00  0.00           C
ATOM    571  C   GLN A  80       1.129  19.082 -44.907  0.00  0.00           C
ATOM    572  O   GLN A  80       1.689  18.708 -45.922  0.00  0.00           O
ATOM    573  CB  GLN A  80      -0.843  20.149 -45.965  0.00  0.00           C
ATOM    574  CG  GLN A  80      -0.658  19.735 -47.401  0.00  0.00           C
ATOM    575  CD  GLN A  80      -1.200  18.387 -47.859  0.00  0.00           C
ATOM    576  NE2 GLN A  80      -0.491  17.324 -47.592  0.00  0.00           N
ATOM    577  OE1 GLN A  80      -2.306  18.257 -48.389  0.00  0.00           O
ATOM    578  N   ASP A  81       1.783  19.439 -43.789  0.00  0.00           N
ATOM    579  CA  ASP A  81       3.219  19.622 -43.478  0.00  0.00           C
ATOM    580  C   ASP A  81       3.828  20.578 -44.508  0.00  0.00           C
ATOM    581  O   ASP A  81       4.860  20.219 -45.163  0.00  0.00           O
ATOM    582  CB  ASP A  81       3.917  18.220 -43.482  0.00  0.00           C
ATOM    583  CG  ASP A  81       5.386  18.208 -43.159  0.00  0.00           C
ATOM    584  OD1 ASP A  81       5.879  19.225 -42.617  0.00  0.00           O
ATOM    585  OD2 ASP A  81       6.025  17.118 -43.466  0.00  0.00           O
ATOM    586  N   LEU A  82       3.247  21.821 -44.785  0.00  0.00           N
ATOM    587  CA  LEU A  82       3.669  22.702 -45.944  0.00  0.00           C
ATOM    588  C   LEU A  82       4.018  24.130 -45.389  0.00  0.00           C
ATOM    589  O   LEU A  82       3.563  24.546 -44.298  0.00  0.00           O
ATOM    590  CB  LEU A  82       2.486  22.735 -46.867  0.00  0.00           C
ATOM    591  CG  LEU A  82       2.702  23.558 -48.169  0.00  0.00           C
ATOM    592  CD1 LEU A  82       3.356  22.854 -49.296  0.00  0.00           C
ATOM    593  CD2 LEU A  82       1.297  24.041 -48.625  0.00  0.00           C
ATOM    594  N   VAL A  83       4.931  24.880 -46.007  0.00  0.00           N
ATOM    595  CA  VAL A  83       5.284  26.298 -45.776  0.00  0.00           C
ATOM    596  C   VAL A  83       5.631  27.002 -47.063  0.00  0.00           C
ATOM    597  O   VAL A  83       5.884  26.380 -48.091  0.00  0.00           O
ATOM    598  CB  VAL A  83       6.523  26.244 -44.826  0.00  0.00           C
ATOM    599  CG1 VAL A  83       7.837  25.812 -45.507  0.00  0.00           C
ATOM    600  CG2 VAL A  83       6.620  27.598 -44.159  0.00  0.00           C
ATOM    601  N   GLY A  84       5.409  28.331 -46.971  0.00  0.00           N
ATOM    602  CA  GLY A  84       5.416  29.195 -48.194  0.00  0.00           C
ATOM    603  C   GLY A  84       5.777  30.724 -47.952  0.00  0.00           C
ATOM    604  O   GLY A  84       4.838  31.492 -47.688  0.00  0.00           O
ATOM    605  N   TRP A  85       7.000  31.148 -48.212  0.00  0.00           N
ATOM    606  CA  TRP A  85       7.411  32.615 -48.129  0.00  0.00           C
ATOM    607  C   TRP A  85       7.126  33.262 -49.454  0.00  0.00           C
ATOM    608  O   TRP A  85       6.917  32.552 -50.455  0.00  0.00           O
ATOM    609  CB  TRP A  85       8.888  32.725 -47.812  0.00  0.00           C
ATOM    610  CG  TRP A  85       9.347  31.694 -46.857  0.00  0.00           C
ATOM    611  CD1 TRP A  85       9.544  31.982 -45.537  0.00  0.00           C
ATOM    612  CD2 TRP A  85       9.939  30.362 -47.106  0.00  0.00           C
ATOM    613  CE2 TRP A  85      10.578  29.930 -45.833  0.00  0.00           C
ATOM    614  CE3 TRP A  85      10.178  29.619 -48.281  0.00  0.00           C
ATOM    615  NE1 TRP A  85      10.205  30.852 -44.960  0.00  0.00           N
ATOM    616  CZ2 TRP A  85      11.291  28.682 -45.796  0.00  0.00           C
ATOM    617  CZ3 TRP A  85      10.800  28.370 -48.234  0.00  0.00           C
ATOM    618  CH2 TRP A  85      11.338  27.937 -47.052  0.00  0.00           C
ATOM    619  N   GLN A  86       7.092  34.590 -49.640  0.00  0.00           N
ATOM    620  CA  GLN A  86       6.841  35.224 -50.894  0.00  0.00           C
ATOM    621  C   GLN A  86       7.929  35.062 -51.940  0.00  0.00           C
ATOM    622  O   GLN A  86       9.111  35.283 -51.621  0.00  0.00           O
ATOM    623  CB  GLN A  86       6.688  36.684 -50.669  0.00  0.00           C
ATOM    624  CG  GLN A  86       5.879  37.314 -51.872  0.00  0.00           C
ATOM    625  CD  GLN A  86       5.643  38.814 -51.834  0.00  0.00           C
ATOM    626  NE2 GLN A  86       5.092  39.339 -50.790  0.00  0.00           N
ATOM    627  OE1 GLN A  86       5.897  39.557 -52.735  0.00  0.00           O
ATOM    628  N   ALA A  87       7.609  34.633 -53.198  0.00  0.00           N
ATOM    629  CA  ALA A  87       8.502  34.302 -54.311  0.00  0.00           C
ATOM    630  C   ALA A  87       9.639  35.296 -54.381  0.00  0.00           C
ATOM    631  O   ALA A  87       9.408  36.428 -54.882  0.00  0.00           O
ATOM    632  CB  ALA A  87       7.699  34.242 -55.566  0.00  0.00           C
ATOM    633  N   PRO A  88      10.885  34.897 -53.936  0.00  0.00           N
ATOM    634  CA  PRO A  88      12.079  35.783 -53.861  0.00  0.00           C
ATOM    635  C   PRO A  88      12.339  36.468 -55.193  0.00  0.00           C
ATOM    636  O   PRO A  88      11.957  35.921 -56.273  0.00  0.00           O
ATOM    637  CB  PRO A  88      13.200  34.913 -53.255  0.00  0.00           C
ATOM    638  CG  PRO A  88      12.902  33.499 -53.764  0.00  0.00           C
ATOM    639  CD  PRO A  88      11.337  33.501 -53.650  0.00  0.00           C
ATOM    640  N   PRO A  89      13.055  37.592 -55.211  0.00  0.00           N
ATOM    641  CA  PRO A  89      13.301  38.425 -56.446  0.00  0.00           C
ATOM    642  C   PRO A  89      14.032  37.641 -57.580  0.00  0.00           C
ATOM    643  O   PRO A  89      15.126  37.117 -57.479  0.00  0.00           O
ATOM    644  CB  PRO A  89      14.083  39.552 -55.873  0.00  0.00           C
ATOM    645  CG  PRO A  89      13.476  39.932 -54.492  0.00  0.00           C
ATOM    646  CD  PRO A  89      13.262  38.444 -54.012  0.00  0.00           C
ATOM    647  N   GLY A  90      13.438  37.665 -58.779  0.00  0.00           N
ATOM    648  CA  GLY A  90      13.922  36.992 -59.949  0.00  0.00           C
ATOM    649  C   GLY A  90      13.558  35.537 -60.085  0.00  0.00           C
ATOM    650  O   GLY A  90      13.420  35.035 -61.215  0.00  0.00           O
ATOM    651  N   ALA A  91      13.198  34.829 -58.990  0.00  0.00           N
ATOM    652  CA  ALA A  91      12.594  33.526 -59.084  0.00  0.00           C
ATOM    653  C   ALA A  91      11.161  33.497 -59.717  0.00  0.00           C
ATOM    654  O   ALA A  91      10.276  34.158 -59.126  0.00  0.00           O
ATOM    655  CB  ALA A  91      12.566  32.740 -57.799  0.00  0.00           C
ATOM    656  N   ARG A  92      10.987  32.744 -60.794  0.00  0.00           N
ATOM    657  CA  ARG A  92       9.765  32.727 -61.668  0.00  0.00           C
ATOM    658  C   ARG A  92       8.844  31.590 -61.261  0.00  0.00           C
ATOM    659  O   ARG A  92       9.252  30.588 -60.733  0.00  0.00           O
ATOM    660  CB  ARG A  92      10.230  32.759 -63.113  0.00  0.00           C
ATOM    661  CG  ARG A  92      10.436  31.345 -63.685  0.00  0.00           C
ATOM    662  CD  ARG A  92      11.191  31.439 -65.000  0.00  0.00           C
ATOM    663  NE  ARG A  92      11.700  30.108 -65.425  0.00  0.00           N
ATOM    664  CZ  ARG A  92      12.263  29.787 -66.545  0.00  0.00           C
ATOM    665  NH1 ARG A  92      12.699  30.554 -67.537  0.00  0.00           N
ATOM    666  NH2 ARG A  92      12.370  28.462 -66.755  0.00  0.00           N
ATOM    667  N   SER A  93       7.501  31.764 -61.287  0.00  0.00           N
ATOM    668  CA  SER A  93       6.498  30.757 -60.929  0.00  0.00           C
ATOM    669  C   SER A  93       5.804  29.792 -61.989  0.00  0.00           C
ATOM    670  O   SER A  93       5.432  30.109 -63.131  0.00  0.00           O
ATOM    671  CB  SER A  93       5.372  31.545 -60.216  0.00  0.00           C
ATOM    672  OG  SER A  93       5.533  31.763 -58.854  0.00  0.00           O
ATOM    673  N   LEU A  94       5.582  28.497 -61.628  0.00  0.00           N
ATOM    674  CA  LEU A  94       4.991  27.417 -62.477  0.00  0.00           C
ATOM    675  C   LEU A  94       3.465  27.566 -62.482  0.00  0.00           C
ATOM    676  O   LEU A  94       2.810  27.672 -61.449  0.00  0.00           O
ATOM    677  CB  LEU A  94       5.374  26.045 -61.927  0.00  0.00           C
ATOM    678  CG  LEU A  94       6.858  25.756 -62.200  0.00  0.00           C
ATOM    679  CD1 LEU A  94       7.292  24.556 -61.349  0.00  0.00           C
ATOM    680  CD2 LEU A  94       6.988  25.554 -63.721  0.00  0.00           C
ATOM    681  N   THR A  95       2.831  27.405 -63.682  0.00  0.00           N
ATOM    682  CA  THR A  95       1.355  27.448 -63.908  0.00  0.00           C
ATOM    683  C   THR A  95       0.771  26.046 -63.591  0.00  0.00           C
ATOM    684  O   THR A  95       1.271  25.114 -64.152  0.00  0.00           O
ATOM    685  CB  THR A  95       1.203  27.857 -65.397  0.00  0.00           C
ATOM    686  CG2 THR A  95      -0.244  28.117 -65.705  0.00  0.00           C
ATOM    687  OG1 THR A  95       2.066  29.026 -65.697  0.00  0.00           O
ATOM    688  N   PRO A  96      -0.385  25.960 -62.861  0.00  0.00           N
ATOM    689  CA  PRO A  96      -0.966  24.632 -62.480  0.00  0.00           C
ATOM    690  C   PRO A  96      -1.476  23.872 -63.604  0.00  0.00           C
ATOM    691  O   PRO A  96      -1.981  24.512 -64.557  0.00  0.00           O
ATOM    692  CB  PRO A  96      -2.114  24.933 -61.625  0.00  0.00           C
ATOM    693  CG  PRO A  96      -2.428  26.418 -61.726  0.00  0.00           C
ATOM    694  CD  PRO A  96      -1.034  27.000 -62.145  0.00  0.00           C
ATOM    695  N   CYS A  97      -1.396  22.525 -63.560  0.00  0.00           N
ATOM    696  CA  CYS A  97      -1.997  21.717 -64.616  0.00  0.00           C
ATOM    697  C   CYS A  97      -3.520  21.444 -64.339  0.00  0.00           C
ATOM    698  O   CYS A  97      -3.948  21.684 -63.266  0.00  0.00           O
ATOM    699  CB  CYS A  97      -1.159  20.456 -64.835  0.00  0.00           C
ATOM    700  SG  CYS A  97      -1.823  19.402 -66.237  0.00  0.00           S
ATOM    701  N   THR A  98      -4.226  20.994 -65.377  0.00  0.00           N
ATOM    702  CA  THR A  98      -5.640  20.961 -65.453  0.00  0.00           C
ATOM    703  C   THR A  98      -6.183  19.655 -66.109  0.00  0.00           C
ATOM    704  O   THR A  98      -7.361  19.395 -66.159  0.00  0.00           O
ATOM    705  CB  THR A  98      -6.143  22.207 -66.116  0.00  0.00           C
ATOM    706  CG2 THR A  98      -5.824  23.486 -65.279  0.00  0.00           C
ATOM    707  OG1 THR A  98      -5.520  22.403 -67.301  0.00  0.00           O
ATOM    708  N   CYS A  99      -5.224  18.851 -66.574  0.00  0.00           N
ATOM    709  CA  CYS A  99      -5.436  17.695 -67.466  0.00  0.00           C
ATOM    710  C   CYS A  99      -5.949  16.422 -66.860  0.00  0.00           C
ATOM    711  O   CYS A  99      -5.862  16.200 -65.630  0.00  0.00           O
ATOM    712  CB  CYS A  99      -4.143  17.455 -68.248  0.00  0.00           C
ATOM    713  SG  CYS A  99      -2.950  16.527 -67.291  0.00  0.00           S
ATOM    714  N   GLY A 100      -6.418  15.421 -67.659  0.00  0.00           N
ATOM    715  CA  GLY A 100      -6.970  14.187 -67.161  0.00  0.00           C
ATOM    716  C   GLY A 100      -5.946  13.127 -66.747  0.00  0.00           C
ATOM    717  O   GLY A 100      -6.287  11.998 -66.344  0.00  0.00           O
ATOM    718  N   SER A 101      -4.651  13.442 -67.035  0.00  0.00           N
ATOM    719  CA  SER A 101      -3.603  12.451 -67.196  0.00  0.00           C
ATOM    720  C   SER A 101      -3.327  11.821 -65.842  0.00  0.00           C
ATOM    721  O   SER A 101      -3.185  12.519 -64.870  0.00  0.00           O
ATOM    722  CB  SER A 101      -2.352  13.114 -67.763  0.00  0.00           C
ATOM    723  OG  SER A 101      -2.666  13.836 -68.991  0.00  0.00           O
ATOM    724  N   SER A 102      -3.228  10.541 -65.682  0.00  0.00           N
ATOM    725  CA  SER A 102      -2.716   9.892 -64.436  0.00  0.00           C
ATOM    726  C   SER A 102      -1.178   9.629 -64.454  0.00  0.00           C
ATOM    727  O   SER A 102      -0.549   9.204 -63.524  0.00  0.00           O
ATOM    728  CB  SER A 102      -3.464   8.629 -64.107  0.00  0.00           C
ATOM    729  OG  SER A 102      -4.872   8.854 -63.951  0.00  0.00           O
ATOM    730  N   ASP A 103      -0.521   9.977 -65.577  0.00  0.00           N
ATOM    731  CA  ASP A 103       0.963  10.048 -65.846  0.00  0.00           C
ATOM    732  C   ASP A 103       1.427  11.429 -65.386  0.00  0.00           C
ATOM    733  O   ASP A 103       0.775  12.435 -65.652  0.00  0.00           O
ATOM    734  CB  ASP A 103       1.199   9.979 -67.335  0.00  0.00           C
ATOM    735  CG  ASP A 103       1.054   8.599 -68.031  0.00  0.00           C
ATOM    736  OD1 ASP A 103       0.237   8.553 -68.955  0.00  0.00           O
ATOM    737  OD2 ASP A 103       1.683   7.614 -67.532  0.00  0.00           O
ATOM    738  N   LEU A 104       2.649  11.449 -64.749  0.00  0.00           N
ATOM    739  CA  LEU A 104       3.203  12.590 -64.109  0.00  0.00           C
ATOM    740  C   LEU A 104       4.707  12.272 -63.832  0.00  0.00           C
ATOM    741  O   LEU A 104       5.112  11.109 -63.857  0.00  0.00           O
ATOM    742  CB  LEU A 104       2.412  13.123 -62.881  0.00  0.00           C
ATOM    743  CG  LEU A 104       2.559  12.374 -61.533  0.00  0.00           C
ATOM    744  CD1 LEU A 104       1.957  13.335 -60.416  0.00  0.00           C
ATOM    745  CD2 LEU A 104       1.921  11.024 -61.559  0.00  0.00           C
ATOM    746  N   TYR A 105       5.515  13.261 -63.477  0.00  0.00           N
ATOM    747  CA  TYR A 105       6.975  13.119 -63.197  0.00  0.00           C
ATOM    748  C   TYR A 105       7.394  13.920 -61.918  0.00  0.00           C
ATOM    749  O   TYR A 105       6.717  14.871 -61.546  0.00  0.00           O
ATOM    750  CB  TYR A 105       7.851  13.725 -64.345  0.00  0.00           C
ATOM    751  CG  TYR A 105       7.857  13.021 -65.633  0.00  0.00           C
ATOM    752  CD1 TYR A 105       6.751  13.254 -66.521  0.00  0.00           C
ATOM    753  CD2 TYR A 105       8.863  12.158 -66.022  0.00  0.00           C
ATOM    754  CE1 TYR A 105       6.732  12.583 -67.743  0.00  0.00           C
ATOM    755  CE2 TYR A 105       8.918  11.573 -67.302  0.00  0.00           C
ATOM    756  CZ  TYR A 105       7.835  11.808 -68.191  0.00  0.00           C
ATOM    757  OH  TYR A 105       7.745  11.124 -69.369  0.00  0.00           O
ATOM    758  N   LEU A 106       8.455  13.463 -61.206  0.00  0.00           N
ATOM    759  CA  LEU A 106       8.995  14.079 -60.025  0.00  0.00           C
ATOM    760  C   LEU A 106      10.427  14.527 -60.408  0.00  0.00           C
ATOM    761  O   LEU A 106      11.202  13.728 -60.900  0.00  0.00           O
ATOM    762  CB  LEU A 106       8.944  12.862 -58.979  0.00  0.00           C
ATOM    763  CG  LEU A 106       9.574  13.012 -57.664  0.00  0.00           C
ATOM    764  CD1 LEU A 106       9.219  14.317 -56.963  0.00  0.00           C
ATOM    765  CD2 LEU A 106       9.195  11.913 -56.654  0.00  0.00           C
ATOM    766  N   VAL A 107      10.799  15.786 -60.029  0.00  0.00           N
ATOM    767  CA  VAL A 107      12.144  16.465 -60.144  0.00  0.00           C
ATOM    768  C   VAL A 107      12.831  16.074 -58.864  0.00  0.00           C
ATOM    769  O   VAL A 107      12.296  16.396 -57.777  0.00  0.00           O
ATOM    770  CB  VAL A 107      11.981  17.986 -60.304  0.00  0.00           C
ATOM    771  CG1 VAL A 107      13.315  18.766 -59.992  0.00  0.00           C
ATOM    772  CG2 VAL A 107      11.457  18.369 -61.767  0.00  0.00           C
ATOM    773  N   THR A 108      13.918  15.346 -58.937  0.00  0.00           N
ATOM    774  CA  THR A 108      14.883  15.012 -57.841  0.00  0.00           C
ATOM    775  C   THR A 108      16.029  16.001 -57.704  0.00  0.00           C
ATOM    776  O   THR A 108      16.531  16.525 -58.681  0.00  0.00           O
ATOM    777  CB  THR A 108      15.311  13.560 -57.754  0.00  0.00           C
ATOM    778  CG2 THR A 108      14.127  12.594 -57.792  0.00  0.00           C
ATOM    779  OG1 THR A 108      16.119  13.350 -58.859  0.00  0.00           O
ATOM    780  N   ARG A 109      16.539  16.064 -56.468  0.00  0.00           N
ATOM    781  CA  ARG A 109      17.683  16.904 -56.174  0.00  0.00           C
ATOM    782  C   ARG A 109      18.945  16.457 -56.973  0.00  0.00           C
ATOM    783  O   ARG A 109      19.771  17.348 -57.287  0.00  0.00           O
ATOM    784  CB  ARG A 109      17.974  16.903 -54.660  0.00  0.00           C
ATOM    785  CG  ARG A 109      19.086  17.759 -54.078  0.00  0.00           C
ATOM    786  CD  ARG A 109      19.126  17.876 -52.527  0.00  0.00           C
ATOM    787  NE  ARG A 109      20.413  18.467 -52.020  0.00  0.00           N
ATOM    788  CZ  ARG A 109      20.931  18.239 -50.765  0.00  0.00           C
ATOM    789  NH1 ARG A 109      20.457  17.408 -49.900  0.00  0.00           N
ATOM    790  NH2 ARG A 109      22.006  18.852 -50.364  0.00  0.00           N
ATOM    791  N   HIS A 110      18.947  15.256 -57.478  0.00  0.00           N
ATOM    792  CA  HIS A 110      20.114  14.797 -58.339  0.00  0.00           C
ATOM    793  C   HIS A 110      19.979  15.435 -59.723  0.00  0.00           C
ATOM    794  O   HIS A 110      20.949  15.406 -60.496  0.00  0.00           O
ATOM    795  CB  HIS A 110      20.242  13.310 -58.452  0.00  0.00           C
ATOM    796  CG  HIS A 110      20.388  12.732 -57.147  0.00  0.00           C
ATOM    797  CD2 HIS A 110      19.498  12.094 -56.321  0.00  0.00           C
ATOM    798  ND1 HIS A 110      21.688  12.735 -56.554  0.00  0.00           N
ATOM    799  CE1 HIS A 110      21.507  12.062 -55.352  0.00  0.00           C
ATOM    800  NE2 HIS A 110      20.246  11.619 -55.244  0.00  0.00           N
ATOM    801  N   ALA A 111      18.854  16.061 -60.036  0.00  0.00           N
ATOM    802  CA  ALA A 111      18.427  16.693 -61.322  0.00  0.00           C
ATOM    803  C   ALA A 111      17.913  15.625 -62.348  0.00  0.00           C
ATOM    804  O   ALA A 111      17.707  15.825 -63.529  0.00  0.00           O
ATOM    805  CB  ALA A 111      19.458  17.768 -61.947  0.00  0.00           C
ATOM    806  N   ASP A 112      17.675  14.426 -61.804  0.00  0.00           N
ATOM    807  CA  ASP A 112      16.974  13.324 -62.539  0.00  0.00           C
ATOM    808  C   ASP A 112      15.507  13.807 -62.526  0.00  0.00           C
ATOM    809  O   ASP A 112      15.060  14.424 -61.558  0.00  0.00           O
ATOM    810  CB  ASP A 112      17.250  12.010 -61.743  0.00  0.00           C
ATOM    811  CG  ASP A 112      17.786  10.884 -62.532  0.00  0.00           C
ATOM    812  OD1 ASP A 112      18.889  10.460 -62.163  0.00  0.00           O
ATOM    813  OD2 ASP A 112      17.169  10.361 -63.533  0.00  0.00           O
ATOM    814  N   VAL A 113      14.775  13.536 -63.617  0.00  0.00           N
ATOM    815  CA  VAL A 113      13.302  13.688 -63.693  0.00  0.00           C
ATOM    816  C   VAL A 113      12.616  12.357 -63.936  0.00  0.00           C
ATOM    817  O   VAL A 113      12.537  11.941 -65.073  0.00  0.00           O
ATOM    818  CB  VAL A 113      13.003  14.781 -64.803  0.00  0.00           C
ATOM    819  CG1 VAL A 113      11.464  15.155 -64.994  0.00  0.00           C
ATOM    820  CG2 VAL A 113      13.811  16.108 -64.453  0.00  0.00           C
ATOM    821  N   ILE A 114      12.119  11.759 -62.807  0.00  0.00           N
ATOM    822  CA  ILE A 114      11.750  10.351 -62.767  0.00  0.00           C
ATOM    823  C   ILE A 114      10.225  10.267 -62.899  0.00  0.00           C
ATOM    824  O   ILE A 114       9.532  11.004 -62.217  0.00  0.00           O
ATOM    825  CB  ILE A 114      12.087   9.683 -61.434  0.00  0.00           C
ATOM    826  CG1 ILE A 114      13.509   9.853 -60.902  0.00  0.00           C
ATOM    827  CG2 ILE A 114      11.857   8.139 -61.436  0.00  0.00           C
ATOM    828  CD1 ILE A 114      14.710   9.078 -61.641  0.00  0.00           C
ATOM    829  N   PRO A 115       9.742   9.369 -63.812  0.00  0.00           N
ATOM    830  CA  PRO A 115       8.290   9.287 -64.130  0.00  0.00           C
ATOM    831  C   PRO A 115       7.671   8.428 -63.060  0.00  0.00           C
ATOM    832  O   PRO A 115       8.145   7.420 -62.556  0.00  0.00           O
ATOM    833  CB  PRO A 115       8.191   8.453 -65.387  0.00  0.00           C
ATOM    834  CG  PRO A 115       9.499   7.651 -65.471  0.00  0.00           C
ATOM    835  CD  PRO A 115      10.517   8.551 -64.746  0.00  0.00           C
ATOM    836  N   VAL A 116       6.468   8.979 -62.799  0.00  0.00           N
ATOM    837  CA  VAL A 116       5.537   8.453 -61.747  0.00  0.00           C
ATOM    838  C   VAL A 116       4.237   8.075 -62.484  0.00  0.00           C
ATOM    839  O   VAL A 116       4.008   8.349 -63.651  0.00  0.00           O
ATOM    840  CB  VAL A 116       5.457   9.556 -60.716  0.00  0.00           C
ATOM    841  CG1 VAL A 116       4.673   9.243 -59.436  0.00  0.00           C
ATOM    842  CG2 VAL A 116       6.810  10.052 -60.215  0.00  0.00           C
ATOM    843  N   ARG A 117       3.313   7.427 -61.784  0.00  0.00           N
ATOM    844  CA  ARG A 117       1.936   7.330 -62.201  0.00  0.00           C
ATOM    845  C   ARG A 117       0.976   7.384 -60.982  0.00  0.00           C
ATOM    846  O   ARG A 117       1.248   6.842 -59.924  0.00  0.00           O
ATOM    847  CB  ARG A 117       1.767   6.152 -63.198  0.00  0.00           C
ATOM    848  CG  ARG A 117       0.670   6.499 -64.188  0.00  0.00           C
ATOM    849  CD  ARG A 117       0.321   5.447 -65.216  0.00  0.00           C
ATOM    850  NE  ARG A 117      -0.626   5.843 -66.236  0.00  0.00           N
ATOM    851  CZ  ARG A 117      -1.917   5.867 -66.148  0.00  0.00           C
ATOM    852  NH1 ARG A 117      -2.670   5.352 -65.213  0.00  0.00           N
ATOM    853  NH2 ARG A 117      -2.503   6.376 -67.223  0.00  0.00           N
ATOM    854  N   ARG A 118      -0.192   8.036 -61.040  0.00  0.00           N
ATOM    855  CA  ARG A 118      -1.032   8.476 -59.912  0.00  0.00           C
ATOM    856  C   ARG A 118      -1.816   7.249 -59.429  0.00  0.00           C
ATOM    857  O   ARG A 118      -2.471   6.570 -60.247  0.00  0.00           O
ATOM    858  CB  ARG A 118      -2.007   9.536 -60.514  0.00  0.00           C
ATOM    859  CG  ARG A 118      -3.117   9.892 -59.516  0.00  0.00           C
ATOM    860  CD  ARG A 118      -3.991  11.132 -59.861  0.00  0.00           C
ATOM    861  NE  ARG A 118      -5.035  10.939 -60.968  0.00  0.00           N
ATOM    862  CZ  ARG A 118      -5.418  11.867 -61.872  0.00  0.00           C
ATOM    863  NH1 ARG A 118      -4.790  13.052 -61.940  0.00  0.00           N
ATOM    864  NH2 ARG A 118      -6.181  11.570 -62.882  0.00  0.00           N
ATOM    865  N   ARG A 119      -1.805   7.095 -58.112  0.00  0.00           N
ATOM    866  CA  ARG A 119      -2.573   6.192 -57.327  0.00  0.00           C
ATOM    867  C   ARG A 119      -3.405   6.860 -56.203  0.00  0.00           C
ATOM    868  O   ARG A 119      -3.020   6.952 -55.025  0.00  0.00           O
ATOM    869  CB  ARG A 119      -1.732   5.109 -56.736  0.00  0.00           C
ATOM    870  CG  ARG A 119      -0.910   4.190 -57.722  0.00  0.00           C
ATOM    871  CD  ARG A 119      -1.823   3.221 -58.486  0.00  0.00           C
ATOM    872  NE  ARG A 119      -1.064   2.163 -59.033  0.00  0.00           N
ATOM    873  CZ  ARG A 119      -0.721   0.968 -58.558  0.00  0.00           C
ATOM    874  NH1 ARG A 119      -1.039   0.612 -57.324  0.00  0.00           N
ATOM    875  NH2 ARG A 119      -0.201   0.065 -59.352  0.00  0.00           N
ATOM    876  N   GLY A 120      -4.696   7.095 -56.461  0.00  0.00           N
ATOM    877  CA  GLY A 120      -5.642   7.885 -55.655  0.00  0.00           C
ATOM    878  C   GLY A 120      -5.653   9.327 -56.079  0.00  0.00           C
ATOM    879  O   GLY A 120      -6.048   9.549 -57.181  0.00  0.00           O
ATOM    880  N   ASP A 121      -5.030  10.222 -55.320  0.00  0.00           N
ATOM    881  CA  ASP A 121      -5.131  11.676 -55.638  0.00  0.00           C
ATOM    882  C   ASP A 121      -4.031  12.537 -54.966  0.00  0.00           C
ATOM    883  O   ASP A 121      -3.941  13.721 -55.415  0.00  0.00           O
ATOM    884  CB  ASP A 121      -6.511  12.270 -55.248  0.00  0.00           C
ATOM    885  CG  ASP A 121      -6.820  12.122 -53.728  0.00  0.00           C
ATOM    886  OD1 ASP A 121      -6.165  12.830 -52.946  0.00  0.00           O
ATOM    887  OD2 ASP A 121      -7.805  11.534 -53.281  0.00  0.00           O
ATOM    888  N   SER A 122      -3.197  11.941 -54.099  0.00  0.00           N
ATOM    889  CA  SER A 122      -2.128  12.717 -53.437  0.00  0.00           C
ATOM    890  C   SER A 122      -0.805  11.913 -53.340  0.00  0.00           C
ATOM    891  O   SER A 122       0.068  12.185 -52.572  0.00  0.00           O
ATOM    892  CB  SER A 122      -2.628  13.079 -52.003  0.00  0.00           C
ATOM    893  OG  SER A 122      -3.785  13.816 -51.932  0.00  0.00           O
ATOM    894  N   ARG A 123      -0.845  10.770 -54.093  0.00  0.00           N
ATOM    895  CA  ARG A 123       0.025   9.538 -53.962  0.00  0.00           C
ATOM    896  C   ARG A 123       0.118   8.830 -55.317  0.00  0.00           C
ATOM    897  O   ARG A 123      -0.759   8.975 -56.180  0.00  0.00           O
ATOM    898  CB  ARG A 123      -0.613   8.633 -52.865  0.00  0.00           C
ATOM    899  CG  ARG A 123      -0.257   9.117 -51.465  0.00  0.00           C
ATOM    900  CD  ARG A 123      -0.080   7.924 -50.529  0.00  0.00           C
ATOM    901  NE  ARG A 123       0.371   8.392 -49.171  0.00  0.00           N
ATOM    902  CZ  ARG A 123       0.338   7.558 -48.165  0.00  0.00           C
ATOM    903  NH1 ARG A 123       0.196   6.250 -48.298  0.00  0.00           N
ATOM    904  NH2 ARG A 123       0.527   8.012 -46.964  0.00  0.00           N
ATOM    905  N   GLY A 124       1.177   8.023 -55.451  0.00  0.00           N
ATOM    906  CA  GLY A 124       1.596   7.509 -56.710  0.00  0.00           C
ATOM    907  C   GLY A 124       2.626   6.360 -56.633  0.00  0.00           C
ATOM    908  O   GLY A 124       3.498   6.425 -55.795  0.00  0.00           O
ATOM    909  N   SER A 125       2.677   5.376 -57.542  0.00  0.00           N
ATOM    910  CA  SER A 125       3.809   4.506 -57.811  0.00  0.00           C
ATOM    911  C   SER A 125       4.810   5.179 -58.795  0.00  0.00           C
ATOM    912  O   SER A 125       4.381   6.031 -59.651  0.00  0.00           O
ATOM    913  CB  SER A 125       3.333   3.230 -58.505  0.00  0.00           C
ATOM    914  OG  SER A 125       2.507   2.490 -57.625  0.00  0.00           O
ATOM    915  N   LEU A 126       6.148   4.881 -58.663  0.00  0.00           N
ATOM    916  CA  LEU A 126       7.150   5.375 -59.621  0.00  0.00           C
ATOM    917  C   LEU A 126       7.012   4.414 -60.821  0.00  0.00           C
ATOM    918  O   LEU A 126       7.066   3.159 -60.684  0.00  0.00           O
ATOM    919  CB  LEU A 126       8.503   5.234 -58.976  0.00  0.00           C
ATOM    920  CG  LEU A 126       8.825   6.033 -57.633  0.00  0.00           C
ATOM    921  CD1 LEU A 126      10.247   6.037 -57.228  0.00  0.00           C
ATOM    922  CD2 LEU A 126       8.511   7.489 -57.882  0.00  0.00           C
ATOM    923  N   LEU A 127       6.787   4.984 -62.012  0.00  0.00           N
ATOM    924  CA  LEU A 127       6.701   4.227 -63.299  0.00  0.00           C
ATOM    925  C   LEU A 127       8.020   3.606 -63.698  0.00  0.00           C
ATOM    926  O   LEU A 127       8.069   2.426 -64.014  0.00  0.00           O
ATOM    927  CB  LEU A 127       5.972   5.010 -64.438  0.00  0.00           C
ATOM    928  CG  LEU A 127       5.773   4.223 -65.784  0.00  0.00           C
ATOM    929  CD1 LEU A 127       4.353   4.534 -66.279  0.00  0.00           C
ATOM    930  CD2 LEU A 127       6.812   4.443 -66.876  0.00  0.00           C
ATOM    931  N   SER A 128       9.150   4.285 -63.436  0.00  0.00           N
ATOM    932  CA  SER A 128      10.478   3.715 -63.492  0.00  0.00           C
ATOM    933  C   SER A 128      11.022   3.656 -62.017  0.00  0.00           C
ATOM    934  O   SER A 128      11.343   4.702 -61.432  0.00  0.00           O
ATOM    935  CB  SER A 128      11.363   4.601 -64.315  0.00  0.00           C
ATOM    936  OG  SER A 128      10.890   4.709 -65.662  0.00  0.00           O
ATOM    937  N   PRO A 129      11.113   2.515 -61.373  0.00  0.00           N
ATOM    938  CA  PRO A 129      11.290   2.415 -59.950  0.00  0.00           C
ATOM    939  C   PRO A 129      12.744   2.725 -59.439  0.00  0.00           C
ATOM    940  O   PRO A 129      13.698   2.713 -60.204  0.00  0.00           O
ATOM    941  CB  PRO A 129      10.831   0.967 -59.527  0.00  0.00           C
ATOM    942  CG  PRO A 129      11.060   0.222 -60.873  0.00  0.00           C
ATOM    943  CD  PRO A 129      10.809   1.262 -61.964  0.00  0.00           C
ATOM    944  N   ARG A 130      12.827   3.150 -58.179  0.00  0.00           N
ATOM    945  CA  ARG A 130      13.966   3.620 -57.428  0.00  0.00           C
ATOM    946  C   ARG A 130      13.785   3.436 -55.903  0.00  0.00           C
ATOM    947  O   ARG A 130      12.636   3.354 -55.449  0.00  0.00           O
ATOM    948  CB  ARG A 130      14.147   5.159 -57.746  0.00  0.00           C
ATOM    949  CG  ARG A 130      14.671   5.605 -59.130  0.00  0.00           C
ATOM    950  CD  ARG A 130      15.983   5.069 -59.768  0.00  0.00           C
ATOM    951  NE  ARG A 130      16.280   5.547 -61.092  0.00  0.00           N
ATOM    952  CZ  ARG A 130      17.448   6.050 -61.489  0.00  0.00           C
ATOM    953  NH1 ARG A 130      18.455   6.236 -60.638  0.00  0.00           N
ATOM    954  NH2 ARG A 130      17.664   6.601 -62.680  0.00  0.00           N
ATOM    955  N   PRO A 131      14.904   3.349 -55.135  0.00  0.00           N
ATOM    956  CA  PRO A 131      14.872   3.245 -53.677  0.00  0.00           C
ATOM    957  C   PRO A 131      14.637   4.597 -53.055  0.00  0.00           C
ATOM    958  O   PRO A 131      14.883   5.622 -53.659  0.00  0.00           O
ATOM    959  CB  PRO A 131      16.238   2.594 -53.253  0.00  0.00           C
ATOM    960  CG  PRO A 131      17.138   3.185 -54.346  0.00  0.00           C
ATOM    961  CD  PRO A 131      16.235   3.200 -55.613  0.00  0.00           C
ATOM    962  N   VAL A 132      14.233   4.644 -51.754  0.00  0.00           N
ATOM    963  CA  VAL A 132      13.881   5.885 -51.052  0.00  0.00           C
ATOM    964  C   VAL A 132      15.242   6.705 -50.861  0.00  0.00           C
ATOM    965  O   VAL A 132      15.151   7.941 -50.631  0.00  0.00           O
ATOM    966  CB  VAL A 132      13.059   5.594 -49.797  0.00  0.00           C
ATOM    967  CG1 VAL A 132      13.116   6.754 -48.687  0.00  0.00           C
ATOM    968  CG2 VAL A 132      11.636   5.244 -50.170  0.00  0.00           C
ATOM    969  N   SER A 133      16.432   6.091 -50.891  0.00  0.00           N
ATOM    970  CA  SER A 133      17.700   6.827 -50.765  0.00  0.00           C
ATOM    971  C   SER A 133      17.922   7.812 -51.871  0.00  0.00           C
ATOM    972  O   SER A 133      18.343   8.929 -51.679  0.00  0.00           O
ATOM    973  CB  SER A 133      18.869   5.867 -50.651  0.00  0.00           C
ATOM    974  OG  SER A 133      18.499   4.491 -50.268  0.00  0.00           O
ATOM    975  N   TYR A 134      17.417   7.383 -53.028  0.00  0.00           N
ATOM    976  CA  TYR A 134      17.462   8.303 -54.169  0.00  0.00           C
ATOM    977  C   TYR A 134      16.658   9.599 -54.116  0.00  0.00           C
ATOM    978  O   TYR A 134      16.781  10.520 -54.956  0.00  0.00           O
ATOM    979  CB  TYR A 134      17.218   7.574 -55.525  0.00  0.00           C
ATOM    980  CG  TYR A 134      17.994   8.121 -56.748  0.00  0.00           C
ATOM    981  CD1 TYR A 134      17.415   9.031 -57.630  0.00  0.00           C
ATOM    982  CD2 TYR A 134      19.293   7.819 -56.983  0.00  0.00           C
ATOM    983  CE1 TYR A 134      18.190   9.717 -58.532  0.00  0.00           C
ATOM    984  CE2 TYR A 134      20.133   8.436 -57.913  0.00  0.00           C
ATOM    985  CZ  TYR A 134      19.577   9.443 -58.732  0.00  0.00           C
ATOM    986  OH  TYR A 134      20.340  10.079 -59.687  0.00  0.00           O
ATOM    987  N   LEU A 135      15.737   9.652 -53.196  0.00  0.00           N
ATOM    988  CA  LEU A 135      14.613  10.604 -53.147  0.00  0.00           C
ATOM    989  C   LEU A 135      14.656  11.417 -51.908  0.00  0.00           C
ATOM    990  O   LEU A 135      14.079  12.465 -51.894  0.00  0.00           O
ATOM    991  CB  LEU A 135      13.328   9.884 -53.272  0.00  0.00           C
ATOM    992  CG  LEU A 135      13.362   8.843 -54.507  0.00  0.00           C
ATOM    993  CD1 LEU A 135      12.135   7.931 -54.485  0.00  0.00           C
ATOM    994  CD2 LEU A 135      13.430   9.634 -55.838  0.00  0.00           C
ATOM    995  N   LYS A 136      15.421  10.930 -50.893  0.00  0.00           N
ATOM    996  CA  LYS A 136      15.572  11.704 -49.604  0.00  0.00           C
ATOM    997  C   LYS A 136      16.314  13.043 -49.825  0.00  0.00           C
ATOM    998  O   LYS A 136      17.507  13.020 -50.118  0.00  0.00           O
ATOM    999  CB  LYS A 136      16.474  10.764 -48.737  0.00  0.00           C
ATOM   1000  CG  LYS A 136      16.571  11.208 -47.294  0.00  0.00           C
ATOM   1001  CD  LYS A 136      17.048  10.012 -46.399  0.00  0.00           C
ATOM   1002  CE  LYS A 136      17.228  10.364 -44.914  0.00  0.00           C
ATOM   1003  NZ  LYS A 136      17.668   9.279 -43.961  0.00  0.00           N
ATOM   1004  N   GLY A 137      15.533  14.137 -49.819  0.00  0.00           N
ATOM   1005  CA  GLY A 137      15.993  15.466 -50.222  0.00  0.00           C
ATOM   1006  C   GLY A 137      15.358  16.135 -51.438  0.00  0.00           C
ATOM   1007  O   GLY A 137      15.784  17.203 -51.857  0.00  0.00           O
ATOM   1008  N   SER A 138      14.447  15.418 -52.040  0.00  0.00           N
ATOM   1009  CA  SER A 138      13.616  16.015 -53.050  0.00  0.00           C
ATOM   1010  C   SER A 138      12.387  16.756 -52.525  0.00  0.00           C
ATOM   1011  O   SER A 138      11.649  17.402 -53.232  0.00  0.00           O
ATOM   1012  CB  SER A 138      13.190  14.959 -54.120  0.00  0.00           C
ATOM   1013  OG  SER A 138      14.350  14.368 -54.687  0.00  0.00           O
ATOM   1014  N   SER A 139      12.123  16.807 -51.221  0.00  0.00           N
ATOM   1015  CA  SER A 139      10.989  17.491 -50.736  0.00  0.00           C
ATOM   1016  C   SER A 139      10.933  19.003 -51.067  0.00  0.00           C
ATOM   1017  O   SER A 139      11.997  19.622 -50.863  0.00  0.00           O
ATOM   1018  CB  SER A 139      10.927  17.348 -49.211  0.00  0.00           C
ATOM   1019  OG  SER A 139      10.636  16.011 -48.790  0.00  0.00           O
ATOM   1020  N   GLY A 140       9.822  19.509 -51.588  0.00  0.00           N
ATOM   1021  CA  GLY A 140       9.745  20.855 -52.032  0.00  0.00           C
ATOM   1022  C   GLY A 140       9.965  21.133 -53.441  0.00  0.00           C
ATOM   1023  O   GLY A 140       9.671  22.298 -53.821  0.00  0.00           O
ATOM   1024  N   GLY A 141      10.485  20.156 -54.174  0.00  0.00           N
ATOM   1025  CA  GLY A 141      10.686  20.129 -55.620  0.00  0.00           C
ATOM   1026  C   GLY A 141       9.413  19.629 -56.304  0.00  0.00           C
ATOM   1027  O   GLY A 141       8.654  18.849 -55.694  0.00  0.00           O
ATOM   1028  N   PRO A 142       9.038  20.051 -57.529  0.00  0.00           N
ATOM   1029  CA  PRO A 142       7.644  19.965 -57.974  0.00  0.00           C
ATOM   1030  C   PRO A 142       7.337  18.581 -58.601  0.00  0.00           C
ATOM   1031  O   PRO A 142       8.248  17.753 -58.880  0.00  0.00           O
ATOM   1032  CB  PRO A 142       7.477  20.989 -59.068  0.00  0.00           C
ATOM   1033  CG  PRO A 142       8.897  21.083 -59.668  0.00  0.00           C
ATOM   1034  CD  PRO A 142       9.771  20.918 -58.444  0.00  0.00           C
ATOM   1035  N   LEU A 143       6.072  18.371 -58.866  0.00  0.00           N
ATOM   1036  CA  LEU A 143       5.508  17.268 -59.642  0.00  0.00           C
ATOM   1037  C   LEU A 143       4.926  17.809 -60.909  0.00  0.00           C
ATOM   1038  O   LEU A 143       4.259  18.887 -60.790  0.00  0.00           O
ATOM   1039  CB  LEU A 143       4.365  16.643 -58.854  0.00  0.00           C
ATOM   1040  CG  LEU A 143       4.710  15.626 -57.803  0.00  0.00           C
ATOM   1041  CD1 LEU A 143       5.278  14.268 -58.381  0.00  0.00           C
ATOM   1042  CD2 LEU A 143       5.581  16.153 -56.579  0.00  0.00           C
ATOM   1043  N   LEU A 144       5.267  17.187 -62.033  0.00  0.00           N
ATOM   1044  CA  LEU A 144       4.829  17.753 -63.316  0.00  0.00           C
ATOM   1045  C   LEU A 144       3.883  16.818 -64.081  0.00  0.00           C
ATOM   1046  O   LEU A 144       4.242  15.688 -64.203  0.00  0.00           O
ATOM   1047  CB  LEU A 144       6.038  18.173 -64.217  0.00  0.00           C
ATOM   1048  CG  LEU A 144       7.031  19.282 -63.714  0.00  0.00           C
ATOM   1049  CD1 LEU A 144       6.248  20.556 -63.325  0.00  0.00           C
ATOM   1050  CD2 LEU A 144       8.051  18.705 -62.733  0.00  0.00           C
ATOM   1051  N   CYS A 145       2.927  17.398 -64.774  0.00  0.00           N
ATOM   1052  CA  CYS A 145       2.249  16.794 -65.894  0.00  0.00           C
ATOM   1053  C   CYS A 145       3.169  16.471 -67.142  0.00  0.00           C
ATOM   1054  O   CYS A 145       4.143  17.193 -67.181  0.00  0.00           O
ATOM   1055  CB  CYS A 145       1.205  17.787 -66.272  0.00  0.00           C
ATOM   1056  SG  CYS A 145       0.163  17.279 -67.642  0.00  0.00           S
ATOM   1057  N   PRO A 146       2.991  15.474 -68.001  0.00  0.00           N
ATOM   1058  CA  PRO A 146       3.615  15.418 -69.306  0.00  0.00           C
ATOM   1059  C   PRO A 146       3.541  16.781 -70.119  0.00  0.00           C
ATOM   1060  O   PRO A 146       4.231  16.881 -71.122  0.00  0.00           O
ATOM   1061  CB  PRO A 146       2.820  14.274 -69.985  0.00  0.00           C
ATOM   1062  CG  PRO A 146       2.426  13.448 -68.744  0.00  0.00           C
ATOM   1063  CD  PRO A 146       2.158  14.378 -67.678  0.00  0.00           C
ATOM   1064  N   SER A 147       2.705  17.770 -69.757  0.00  0.00           N
ATOM   1065  CA  SER A 147       2.610  19.066 -70.360  0.00  0.00           C
ATOM   1066  C   SER A 147       3.489  20.158 -69.664  0.00  0.00           C
ATOM   1067  O   SER A 147       3.590  21.223 -70.235  0.00  0.00           O
ATOM   1068  CB  SER A 147       1.143  19.528 -70.299  0.00  0.00           C
ATOM   1069  OG  SER A 147       0.613  19.832 -69.032  0.00  0.00           O
ATOM   1070  N   GLY A 148       4.197  19.810 -68.627  0.00  0.00           N
ATOM   1071  CA  GLY A 148       5.110  20.678 -67.863  0.00  0.00           C
ATOM   1072  C   GLY A 148       4.407  21.813 -67.032  0.00  0.00           C
ATOM   1073  O   GLY A 148       5.151  22.683 -66.597  0.00  0.00           O
ATOM   1074  N   HIS A 149       3.117  21.729 -66.741  0.00  0.00           N
ATOM   1075  CA  HIS A 149       2.379  22.481 -65.758  0.00  0.00           C
ATOM   1076  C   HIS A 149       2.277  21.752 -64.382  0.00  0.00           C
ATOM   1077  O   HIS A 149       2.465  20.494 -64.276  0.00  0.00           O
ATOM   1078  CB  HIS A 149       1.077  22.964 -66.468  0.00  0.00           C
ATOM   1079  CG  HIS A 149       1.344  23.772 -67.696  0.00  0.00           C
ATOM   1080  CD2 HIS A 149       2.317  24.779 -67.835  0.00  0.00           C
ATOM   1081  ND1 HIS A 149       0.694  23.742 -68.917  0.00  0.00           N
ATOM   1082  CE1 HIS A 149       1.232  24.670 -69.702  0.00  0.00           C
ATOM   1083  NE2 HIS A 149       2.252  25.282 -69.051  0.00  0.00           N
ATOM   1084  N   ALA A 150       2.057  22.505 -63.316  0.00  0.00           N
ATOM   1085  CA  ALA A 150       2.313  22.094 -61.932  0.00  0.00           C
ATOM   1086  C   ALA A 150       1.233  21.199 -61.357  0.00  0.00           C
ATOM   1087  O   ALA A 150       0.081  21.580 -61.235  0.00  0.00           O
ATOM   1088  CB  ALA A 150       2.670  23.279 -61.118  0.00  0.00           C
ATOM   1089  N   VAL A 151       1.647  20.027 -60.859  0.00  0.00           N
ATOM   1090  CA  VAL A 151       0.735  19.105 -60.118  0.00  0.00           C
ATOM   1091  C   VAL A 151       0.756  19.493 -58.612  0.00  0.00           C
ATOM   1092  O   VAL A 151      -0.248  19.240 -57.982  0.00  0.00           O
ATOM   1093  CB  VAL A 151       0.958  17.556 -60.322  0.00  0.00           C
ATOM   1094  CG1 VAL A 151       0.100  16.676 -59.410  0.00  0.00           C
ATOM   1095  CG2 VAL A 151       1.099  17.275 -61.838  0.00  0.00           C
ATOM   1096  N   GLY A 152       1.863  20.064 -58.100  0.00  0.00           N
ATOM   1097  CA  GLY A 152       2.084  20.185 -56.631  0.00  0.00           C
ATOM   1098  C   GLY A 152       3.512  19.884 -56.202  0.00  0.00           C
ATOM   1099  O   GLY A 152       4.371  19.916 -57.118  0.00  0.00           O
ATOM   1100  N   ILE A 153       3.814  19.641 -54.943  0.00  0.00           N
ATOM   1101  CA  ILE A 153       5.196  19.370 -54.478  0.00  0.00           C
ATOM   1102  C   ILE A 153       5.364  17.943 -53.852  0.00  0.00           C
ATOM   1103  O   ILE A 153       4.495  17.377 -53.189  0.00  0.00           O
ATOM   1104  CB  ILE A 153       5.818  20.428 -53.526  0.00  0.00           C
ATOM   1105  CG1 ILE A 153       5.175  20.447 -52.107  0.00  0.00           C
ATOM   1106  CG2 ILE A 153       6.004  21.793 -54.223  0.00  0.00           C
ATOM   1107  CD1 ILE A 153       6.042  21.033 -50.975  0.00  0.00           C
ATOM   1108  N   PHE A 154       6.601  17.468 -53.875  0.00  0.00           N
ATOM   1109  CA  PHE A 154       7.078  16.237 -53.174  0.00  0.00           C
ATOM   1110  C   PHE A 154       7.134  16.525 -51.681  0.00  0.00           C
ATOM   1111  O   PHE A 154       7.448  17.617 -51.224  0.00  0.00           O
ATOM   1112  CB  PHE A 154       8.440  15.708 -53.715  0.00  0.00           C
ATOM   1113  CG  PHE A 154       8.860  14.377 -53.103  0.00  0.00           C
ATOM   1114  CD1 PHE A 154       8.045  13.226 -53.448  0.00  0.00           C
ATOM   1115  CD2 PHE A 154      10.112  14.143 -52.548  0.00  0.00           C
ATOM   1116  CE1 PHE A 154       8.466  11.983 -53.014  0.00  0.00           C
ATOM   1117  CE2 PHE A 154      10.520  12.825 -52.176  0.00  0.00           C
ATOM   1118  CZ  PHE A 154       9.703  11.749 -52.392  0.00  0.00           C
ATOM   1119  N   ARG A 155       6.935  15.530 -50.833  0.00  0.00           N
ATOM   1120  CA  ARG A 155       7.089  15.586 -49.383  0.00  0.00           C
ATOM   1121  C   ARG A 155       7.618  14.308 -48.629  0.00  0.00           C
ATOM   1122  O   ARG A 155       8.273  14.472 -47.575  0.00  0.00           O
ATOM   1123  CB  ARG A 155       5.805  16.102 -48.712  0.00  0.00           C
ATOM   1124  CG  ARG A 155       4.661  15.163 -48.846  0.00  0.00           C
ATOM   1125  CD  ARG A 155       3.654  15.044 -47.665  0.00  0.00           C
ATOM   1126  NE  ARG A 155       4.305  15.225 -46.410  0.00  0.00           N
ATOM   1127  CZ  ARG A 155       4.637  14.273 -45.563  0.00  0.00           C
ATOM   1128  NH1 ARG A 155       4.289  12.972 -45.747  0.00  0.00           N
ATOM   1129  NH2 ARG A 155       5.233  14.555 -44.449  0.00  0.00           N
ATOM   1130  N   ALA A 156       7.480  13.098 -49.151  0.00  0.00           N
ATOM   1131  CA  ALA A 156       7.861  11.836 -48.434  0.00  0.00           C
ATOM   1132  C   ALA A 156       7.658  10.591 -49.304  0.00  0.00           C
ATOM   1133  O   ALA A 156       7.061  10.642 -50.361  0.00  0.00           O
ATOM   1134  CB  ALA A 156       7.144  11.795 -47.086  0.00  0.00           C
ATOM   1135  N   ALA A 157       7.967   9.396 -48.747  0.00  0.00           N
ATOM   1136  CA  ALA A 157       7.862   8.098 -49.441  0.00  0.00           C
ATOM   1137  C   ALA A 157       7.334   6.960 -48.583  0.00  0.00           C
ATOM   1138  O   ALA A 157       7.357   6.989 -47.375  0.00  0.00           O
ATOM   1139  CB  ALA A 157       9.198   7.656 -50.096  0.00  0.00           C
ATOM   1140  N   VAL A 158       6.715   6.048 -49.277  0.00  0.00           N
ATOM   1141  CA  VAL A 158       5.855   5.031 -48.652  0.00  0.00           C
ATOM   1142  C   VAL A 158       6.820   3.852 -48.615  0.00  0.00           C
ATOM   1143  O   VAL A 158       6.964   3.106 -49.563  0.00  0.00           O
ATOM   1144  CB  VAL A 158       4.502   4.840 -49.438  0.00  0.00           C
ATOM   1145  CG1 VAL A 158       3.703   3.804 -48.709  0.00  0.00           C
ATOM   1146  CG2 VAL A 158       3.723   6.156 -49.555  0.00  0.00           C
ATOM   1147  N   CYS A 159       7.551   3.753 -47.471  0.00  0.00           N
ATOM   1148  CA  CYS A 159       8.777   2.933 -47.306  0.00  0.00           C
ATOM   1149  C   CYS A 159       8.463   1.395 -47.106  0.00  0.00           C
ATOM   1150  O   CYS A 159       7.337   0.999 -46.786  0.00  0.00           O
ATOM   1151  CB  CYS A 159       9.649   3.495 -46.180  0.00  0.00           C
ATOM   1152  SG  CYS A 159       9.763   5.287 -46.605  0.00  0.00           S
ATOM   1153  N   THR A 160       9.563   0.643 -47.340  0.00  0.00           N
ATOM   1154  CA  THR A 160       9.692  -0.776 -47.753  0.00  0.00           C
ATOM   1155  C   THR A 160      11.084  -1.300 -48.175  0.00  0.00           C
ATOM   1156  O   THR A 160      11.972  -0.504 -48.338  0.00  0.00           O
ATOM   1157  CB  THR A 160       8.666  -1.063 -48.939  0.00  0.00           C
ATOM   1158  CG2 THR A 160       9.153  -0.559 -50.318  0.00  0.00           C
ATOM   1159  OG1 THR A 160       8.381  -2.384 -48.985  0.00  0.00           O
ATOM   1160  N   ARG A 161      11.248  -2.620 -48.251  0.00  0.00           N
ATOM   1161  CA  ARG A 161      12.446  -3.267 -48.678  0.00  0.00           C
ATOM   1162  C   ARG A 161      12.604  -2.906 -50.169  0.00  0.00           C
ATOM   1163  O   ARG A 161      11.654  -3.169 -50.920  0.00  0.00           O
ATOM   1164  CB  ARG A 161      12.403  -4.832 -48.587  0.00  0.00           C
ATOM   1165  CG  ARG A 161      13.747  -5.550 -48.743  0.00  0.00           C
ATOM   1166  CD  ARG A 161      13.629  -6.996 -48.280  0.00  0.00           C
ATOM   1167  NE  ARG A 161      14.891  -7.697 -48.641  0.00  0.00           N
ATOM   1168  CZ  ARG A 161      15.313  -8.863 -48.239  0.00  0.00           C
ATOM   1169  NH1 ARG A 161      14.636  -9.523 -47.384  0.00  0.00           N
ATOM   1170  NH2 ARG A 161      16.526  -9.339 -48.569  0.00  0.00           N
ATOM   1171  N   GLY A 162      13.778  -2.369 -50.541  0.00  0.00           N
ATOM   1172  CA  GLY A 162      14.119  -2.109 -51.961  0.00  0.00           C
ATOM   1173  C   GLY A 162      13.580  -0.773 -52.531  0.00  0.00           C
ATOM   1174  O   GLY A 162      13.936   0.351 -52.098  0.00  0.00           O
ATOM   1175  N   VAL A 163      12.812  -0.990 -53.581  0.00  0.00           N
ATOM   1176  CA  VAL A 163      12.305   0.163 -54.394  0.00  0.00           C
ATOM   1177  C   VAL A 163      10.982   0.503 -53.672  0.00  0.00           C
ATOM   1178  O   VAL A 163      10.252  -0.379 -53.221  0.00  0.00           O
ATOM   1179  CB  VAL A 163      12.062  -0.029 -55.947  0.00  0.00           C
ATOM   1180  CG1 VAL A 163      13.373   0.046 -56.719  0.00  0.00           C
ATOM   1181  CG2 VAL A 163      11.337  -1.365 -56.218  0.00  0.00           C
ATOM   1182  N   ALA A 164      10.763   1.823 -53.690  0.00  0.00           N
ATOM   1183  CA  ALA A 164       9.657   2.470 -52.975  0.00  0.00           C
ATOM   1184  C   ALA A 164       8.270   1.965 -53.444  0.00  0.00           C
ATOM   1185  O   ALA A 164       7.952   2.085 -54.610  0.00  0.00           O
ATOM   1186  CB  ALA A 164       9.752   3.997 -53.283  0.00  0.00           C
ATOM   1187  N   LYS A 165       7.399   1.582 -52.536  0.00  0.00           N
ATOM   1188  CA  LYS A 165       6.003   1.118 -52.708  0.00  0.00           C
ATOM   1189  C   LYS A 165       4.992   2.059 -53.289  0.00  0.00           C
ATOM   1190  O   LYS A 165       4.145   1.661 -54.144  0.00  0.00           O
ATOM   1191  CB  LYS A 165       5.487   0.474 -51.436  0.00  0.00           C
ATOM   1192  CG  LYS A 165       4.160  -0.377 -51.554  0.00  0.00           C
ATOM   1193  CD  LYS A 165       3.664  -0.814 -50.087  0.00  0.00           C
ATOM   1194  CE  LYS A 165       2.316  -1.589 -50.130  0.00  0.00           C
ATOM   1195  NZ  LYS A 165       2.318  -2.866 -50.812  0.00  0.00           N
ATOM   1196  N   ALA A 166       5.175   3.338 -52.962  0.00  0.00           N
ATOM   1197  CA  ALA A 166       4.436   4.506 -53.453  0.00  0.00           C
ATOM   1198  C   ALA A 166       5.303   5.696 -53.033  0.00  0.00           C
ATOM   1199  O   ALA A 166       6.089   5.590 -52.083  0.00  0.00           O
ATOM   1200  CB  ALA A 166       3.050   4.639 -52.837  0.00  0.00           C
ATOM   1201  N   VAL A 167       4.868   6.897 -53.480  0.00  0.00           N
ATOM   1202  CA  VAL A 167       5.431   8.216 -53.251  0.00  0.00           C
ATOM   1203  C   VAL A 167       4.329   9.116 -52.667  0.00  0.00           C
ATOM   1204  O   VAL A 167       3.136   8.759 -52.771  0.00  0.00           O
ATOM   1205  CB  VAL A 167       6.154   8.904 -54.363  0.00  0.00           C
ATOM   1206  CG1 VAL A 167       7.606   8.390 -54.448  0.00  0.00           C
ATOM   1207  CG2 VAL A 167       5.682   8.729 -55.768  0.00  0.00           C
ATOM   1208  N   ASP A 168       4.716  10.178 -52.040  0.00  0.00           N
ATOM   1209  CA  ASP A 168       3.747  11.037 -51.304  0.00  0.00           C
ATOM   1210  C   ASP A 168       4.098  12.484 -51.646  0.00  0.00           C
ATOM   1211  O   ASP A 168       5.273  12.856 -51.655  0.00  0.00           O
ATOM   1212  CB  ASP A 168       3.965  10.740 -49.762  0.00  0.00           C
ATOM   1213  CG  ASP A 168       2.810  11.268 -48.915  0.00  0.00           C
ATOM   1214  OD1 ASP A 168       3.045  11.881 -47.846  0.00  0.00           O
ATOM   1215  OD2 ASP A 168       1.653  10.935 -49.233  0.00  0.00           O
ATOM   1216  N   PHE A 169       3.033  13.212 -51.965  0.00  0.00           N
ATOM   1217  CA  PHE A 169       3.153  14.499 -52.542  0.00  0.00           C
ATOM   1218  C   PHE A 169       1.914  15.367 -52.162  0.00  0.00           C
ATOM   1219  O   PHE A 169       0.864  14.915 -51.810  0.00  0.00           O
ATOM   1220  CB  PHE A 169       3.382  14.375 -54.041  0.00  0.00           C
ATOM   1221  CG  PHE A 169       2.325  13.712 -54.885  0.00  0.00           C
ATOM   1222  CD1 PHE A 169       2.685  12.438 -55.398  0.00  0.00           C
ATOM   1223  CD2 PHE A 169       1.129  14.422 -55.192  0.00  0.00           C
ATOM   1224  CE1 PHE A 169       1.765  11.856 -56.306  0.00  0.00           C
ATOM   1225  CE2 PHE A 169       0.200  13.706 -55.989  0.00  0.00           C
ATOM   1226  CZ  PHE A 169       0.535  12.465 -56.547  0.00  0.00           C
ATOM   1227  N   VAL A 170       2.022  16.696 -52.218  0.00  0.00           N
ATOM   1228  CA  VAL A 170       1.097  17.709 -51.673  0.00  0.00           C
ATOM   1229  C   VAL A 170       0.426  18.394 -52.861  0.00  0.00           C
ATOM   1230  O   VAL A 170       1.182  19.027 -53.609  0.00  0.00           O
ATOM   1231  CB  VAL A 170       1.932  18.687 -50.797  0.00  0.00           C
ATOM   1232  CG1 VAL A 170       1.013  19.879 -50.363  0.00  0.00           C
ATOM   1233  CG2 VAL A 170       2.385  17.889 -49.492  0.00  0.00           C
ATOM   1234  N   PRO A 171      -0.900  18.283 -53.106  0.00  0.00           N
ATOM   1235  CA  PRO A 171      -1.518  18.663 -54.346  0.00  0.00           C
ATOM   1236  C   PRO A 171      -1.619  20.205 -54.484  0.00  0.00           C
ATOM   1237  O   PRO A 171      -1.701  20.962 -53.503  0.00  0.00           O
ATOM   1238  CB  PRO A 171      -2.831  17.895 -54.322  0.00  0.00           C
ATOM   1239  CG  PRO A 171      -3.233  17.639 -52.907  0.00  0.00           C
ATOM   1240  CD  PRO A 171      -1.876  17.507 -52.230  0.00  0.00           C
ATOM   1241  N   VAL A 172      -1.672  20.704 -55.726  0.00  0.00           N
ATOM   1242  CA  VAL A 172      -1.782  22.134 -56.085  0.00  0.00           C
ATOM   1243  C   VAL A 172      -3.214  22.713 -55.745  0.00  0.00           C
ATOM   1244  O   VAL A 172      -3.382  23.910 -55.476  0.00  0.00           O
ATOM   1245  CB  VAL A 172      -1.345  22.486 -57.526  0.00  0.00           C
ATOM   1246  CG1 VAL A 172      -2.411  22.082 -58.613  0.00  0.00           C
ATOM   1247  CG2 VAL A 172      -1.152  24.007 -57.812  0.00  0.00           C
ATOM   1248  N   GLU A 173      -4.147  21.807 -55.495  0.00  0.00           N
ATOM   1249  CA  GLU A 173      -5.354  22.093 -54.764  0.00  0.00           C
ATOM   1250  C   GLU A 173      -5.067  22.496 -53.252  0.00  0.00           C
ATOM   1251  O   GLU A 173      -5.240  23.651 -52.850  0.00  0.00           O
ATOM   1252  CB  GLU A 173      -6.202  20.796 -54.732  0.00  0.00           C
ATOM   1253  CG  GLU A 173      -7.459  20.824 -55.661  0.00  0.00           C
ATOM   1254  CD  GLU A 173      -8.369  22.001 -55.314  0.00  0.00           C
ATOM   1255  OE1 GLU A 173      -9.356  21.743 -54.607  0.00  0.00           O
ATOM   1256  OE2 GLU A 173      -8.118  23.172 -55.611  0.00  0.00           O
ATOM   1257  N   SER A 174      -4.412  21.587 -52.461  0.00  0.00           N
ATOM   1258  CA  SER A 174      -3.929  22.014 -51.095  0.00  0.00           C
ATOM   1259  C   SER A 174      -3.161  23.309 -51.034  0.00  0.00           C
ATOM   1260  O   SER A 174      -3.393  24.076 -50.078  0.00  0.00           O
ATOM   1261  CB  SER A 174      -3.123  20.938 -50.411  0.00  0.00           C
ATOM   1262  OG  SER A 174      -3.960  19.878 -50.029  0.00  0.00           O
ATOM   1263  N   MET A 175      -2.367  23.691 -52.043  0.00  0.00           N
ATOM   1264  CA  MET A 175      -1.697  25.040 -52.103  0.00  0.00           C
ATOM   1265  C   MET A 175      -2.645  26.180 -52.341  0.00  0.00           C
ATOM   1266  O   MET A 175      -2.566  27.171 -51.601  0.00  0.00           O
ATOM   1267  CB  MET A 175      -0.589  25.026 -53.288  0.00  0.00           C
ATOM   1268  CG  MET A 175       0.323  23.711 -53.229  0.00  0.00           C
ATOM   1269  SD  MET A 175       1.280  23.453 -54.650  0.00  0.00           S
ATOM   1270  CE  MET A 175       2.451  24.817 -54.390  0.00  0.00           C
ATOM   1271  N   GLU A 176      -3.589  26.036 -53.293  0.00  0.00           N
ATOM   1272  CA  GLU A 176      -4.549  27.081 -53.525  0.00  0.00           C
ATOM   1273  C   GLU A 176      -5.523  27.239 -52.395  0.00  0.00           C
ATOM   1274  O   GLU A 176      -5.815  28.460 -52.064  0.00  0.00           O
ATOM   1275  CB  GLU A 176      -5.335  26.843 -54.820  0.00  0.00           C
ATOM   1276  CG  GLU A 176      -6.295  27.967 -55.204  0.00  0.00           C
ATOM   1277  CD  GLU A 176      -7.161  27.742 -56.472  0.00  0.00           C
ATOM   1278  OE1 GLU A 176      -7.877  26.778 -56.512  0.00  0.00           O
ATOM   1279  OE2 GLU A 176      -7.057  28.624 -57.375  0.00  0.00           O
ATOM   1280  N   THR A 177      -5.922  26.175 -51.783  0.00  0.00           N
ATOM   1281  CA  THR A 177      -6.633  26.074 -50.552  0.00  0.00           C
ATOM   1282  C   THR A 177      -5.857  26.741 -49.431  0.00  0.00           C
ATOM   1283  O   THR A 177      -6.424  27.508 -48.714  0.00  0.00           O
ATOM   1284  CB  THR A 177      -7.039  24.633 -50.224  0.00  0.00           C
ATOM   1285  CG2 THR A 177      -7.985  24.492 -49.056  0.00  0.00           C
ATOM   1286  OG1 THR A 177      -7.837  24.138 -51.267  0.00  0.00           O
ATOM   1287  N   THR A 178      -4.545  26.651 -49.323  0.00  0.00           N
ATOM   1288  CA  THR A 178      -3.721  27.217 -48.224  0.00  0.00           C
ATOM   1289  C   THR A 178      -3.610  28.708 -48.365  0.00  0.00           C
ATOM   1290  O   THR A 178      -3.326  29.380 -47.340  0.00  0.00           O
ATOM   1291  CB  THR A 178      -2.361  26.553 -48.134  0.00  0.00           C
ATOM   1292  CG2 THR A 178      -1.522  27.050 -47.026  0.00  0.00           C
ATOM   1293  OG1 THR A 178      -2.533  25.209 -47.739  0.00  0.00           O
ATOM   1294  N   MET A 179      -3.819  29.232 -49.582  0.00  0.00           N
ATOM   1295  CA  MET A 179      -4.039  30.642 -49.774  0.00  0.00           C
ATOM   1296  C   MET A 179      -5.447  31.074 -49.387  0.00  0.00           C
ATOM   1297  O   MET A 179      -5.589  32.210 -49.020  0.00  0.00           O
ATOM   1298  CB  MET A 179      -3.546  30.982 -51.225  0.00  0.00           C
ATOM   1299  CG  MET A 179      -2.105  30.631 -51.514  0.00  0.00           C
ATOM   1300  SD  MET A 179      -1.789  31.176 -53.306  0.00  0.00           S
ATOM   1301  CE  MET A 179      -1.950  32.983 -53.262  0.00  0.00           C
ATOM   1302  N   ARG A 180      -6.378  30.129 -49.457  0.00  0.00           N
ATOM   1303  CA  ARG A 180      -7.782  30.455 -49.177  0.00  0.00           C
ATOM   1304  C   ARG A 180      -8.159  30.373 -47.654  0.00  0.00           C
ATOM   1305  O   ARG A 180      -8.662  31.398 -47.143  0.00  0.00           O
ATOM   1306  CB  ARG A 180      -8.723  29.491 -49.943  0.00  0.00           C
ATOM   1307  CG  ARG A 180     -10.226  29.936 -49.918  0.00  0.00           C
ATOM   1308  CD  ARG A 180     -11.192  29.142 -50.798  0.00  0.00           C
ATOM   1309  NE  ARG A 180     -11.186  27.708 -50.415  0.00  0.00           N
ATOM   1310  CZ  ARG A 180     -10.745  26.701 -51.188  0.00  0.00           C
ATOM   1311  NH1 ARG A 180     -10.145  26.877 -52.318  0.00  0.00           N
ATOM   1312  NH2 ARG A 180     -10.825  25.455 -50.820  0.00  0.00           N
ATOM   1313  N   SER A 181      -7.863  29.262 -46.995  0.00  0.00           N
ATOM   1314  CA  SER A 181      -8.232  28.977 -45.598  0.00  0.00           C
ATOM   1315  C   SER A 181      -6.964  29.110 -44.622  0.00  0.00           C
ATOM   1316  O   SER A 181      -5.908  28.622 -44.982  0.00  0.00           O
ATOM   1317  CB  SER A 181      -8.732  27.583 -45.413  0.00  0.00           C
ATOM   1318  OG  SER A 181      -7.837  26.554 -45.916  0.00  0.00           O
ATOM   1319  N   PRO A 182      -7.198  29.747 -43.485  0.00  0.00           N
ATOM   1320  CA  PRO A 182      -6.349  29.527 -42.215  0.00  0.00           C
ATOM   1321  C   PRO A 182      -6.483  28.102 -41.681  0.00  0.00           C
ATOM   1322  O   PRO A 182      -7.585  27.532 -41.917  0.00  0.00           O
ATOM   1323  CB  PRO A 182      -6.934  30.497 -41.209  0.00  0.00           C
ATOM   1324  CG  PRO A 182      -8.488  30.368 -41.459  0.00  0.00           C
ATOM   1325  CD  PRO A 182      -8.482  30.263 -42.980  0.00  0.00           C
ATOM   1326  N   VAL A 183      -5.528  27.677 -40.856  0.00  0.00           N
ATOM   1327  CA  VAL A 183      -5.424  26.243 -40.574  0.00  0.00           C
ATOM   1328  C   VAL A 183      -6.440  25.780 -39.553  0.00  0.00           C
ATOM   1329  O   VAL A 183      -6.559  24.578 -39.400  0.00  0.00           O
ATOM   1330  CB  VAL A 183      -3.958  25.861 -40.137  0.00  0.00           C
ATOM   1331  CG1 VAL A 183      -3.680  26.110 -38.676  0.00  0.00           C
ATOM   1332  CG2 VAL A 183      -3.632  24.487 -40.597  0.00  0.00           C
ATOM   1333  N   PHE A 184      -7.307  26.666 -38.942  0.00  0.00           N
ATOM   1334  CA  PHE A 184      -8.233  26.296 -37.879  0.00  0.00           C
ATOM   1335  C   PHE A 184      -9.504  27.104 -37.752  0.00  0.00           C
ATOM   1336  O   PHE A 184      -9.777  28.048 -38.439  0.00  0.00           O
ATOM   1337  CB  PHE A 184      -7.468  26.353 -36.572  0.00  0.00           C
ATOM   1338  CG  PHE A 184      -7.185  27.712 -36.044  0.00  0.00           C
ATOM   1339  CD1 PHE A 184      -6.397  28.590 -36.799  0.00  0.00           C
ATOM   1340  CD2 PHE A 184      -7.775  28.105 -34.804  0.00  0.00           C
ATOM   1341  CE1 PHE A 184      -6.243  29.891 -36.291  0.00  0.00           C
ATOM   1342  CE2 PHE A 184      -7.654  29.456 -34.380  0.00  0.00           C
ATOM   1343  CZ  PHE A 184      -6.886  30.343 -35.135  0.00  0.00           C
ATOM   1344  N   THR A 185     -10.362  26.518 -36.925  0.00  0.00           N
ATOM   1345  CA  THR A 185     -11.612  27.138 -36.430  0.00  0.00           C
ATOM   1346  C   THR A 185     -11.344  27.909 -35.146  0.00  0.00           C
ATOM   1347  O   THR A 185     -10.784  27.383 -34.165  0.00  0.00           O
ATOM   1348  CB  THR A 185     -12.707  26.031 -36.153  0.00  0.00           C
ATOM   1349  CG2 THR A 185     -14.020  26.656 -35.608  0.00  0.00           C
ATOM   1350  OG1 THR A 185     -13.082  25.553 -37.426  0.00  0.00           O
ATOM   1351  N   ASP A 186     -11.644  29.208 -35.090  0.00  0.00           N
ATOM   1352  CA  ASP A 186     -11.359  30.153 -33.995  0.00  0.00           C
ATOM   1353  C   ASP A 186     -12.645  30.519 -33.142  0.00  0.00           C
ATOM   1354  O   ASP A 186     -13.652  30.920 -33.738  0.00  0.00           O
ATOM   1355  CB  ASP A 186     -10.650  31.441 -34.565  0.00  0.00           C
ATOM   1356  CG  ASP A 186     -10.069  32.229 -33.372  0.00  0.00           C
ATOM   1357  OD1 ASP A 186      -9.412  31.525 -32.566  0.00  0.00           O
ATOM   1358  OD2 ASP A 186     -10.073  33.464 -33.347  0.00  0.00           O
ATOM   1359  N   ASN A 187     -12.606  30.355 -31.834  0.00  0.00           N
ATOM   1360  CA  ASN A 187     -13.549  30.782 -30.855  0.00  0.00           C
ATOM   1361  C   ASN A 187     -12.875  30.696 -29.438  0.00  0.00           C
ATOM   1362  O   ASN A 187     -12.086  29.790 -29.165  0.00  0.00           O
ATOM   1363  CB  ASN A 187     -14.821  29.985 -30.806  0.00  0.00           C
ATOM   1364  CG  ASN A 187     -14.650  28.455 -30.543  0.00  0.00           C
ATOM   1365  ND2 ASN A 187     -15.189  28.008 -29.408  0.00  0.00           N
ATOM   1366  OD1 ASN A 187     -14.211  27.730 -31.416  0.00  0.00           O
ATOM   1367  N   SER A 188     -13.166  31.662 -28.619  0.00  0.00           N
ATOM   1368  CA  SER A 188     -12.733  31.690 -27.179  0.00  0.00           C
ATOM   1369  C   SER A 188     -13.872  31.504 -26.101  0.00  0.00           C
ATOM   1370  O   SER A 188     -13.572  31.397 -24.878  0.00  0.00           O
ATOM   1371  CB  SER A 188     -11.773  32.867 -26.810  0.00  0.00           C
ATOM   1372  OG  SER A 188     -12.376  34.104 -26.950  0.00  0.00           O
ATOM   1373  N   SER A 189     -15.073  31.458 -26.560  0.00  0.00           N
ATOM   1374  CA  SER A 189     -16.234  31.140 -25.733  0.00  0.00           C
ATOM   1375  C   SER A 189     -16.678  29.701 -25.941  0.00  0.00           C
ATOM   1376  O   SER A 189     -16.618  29.219 -27.070  0.00  0.00           O
ATOM   1377  CB  SER A 189     -17.347  32.051 -26.135  0.00  0.00           C
ATOM   1378  OG  SER A 189     -17.449  33.082 -25.220  0.00  0.00           O
ATOM   1379  N   PRO A 190     -17.252  28.972 -24.960  0.00  0.00           N
ATOM   1380  CA  PRO A 190     -17.636  27.524 -25.113  0.00  0.00           C
ATOM   1381  C   PRO A 190     -18.699  27.177 -26.127  0.00  0.00           C
ATOM   1382  O   PRO A 190     -19.722  27.849 -26.082  0.00  0.00           O
ATOM   1383  CB  PRO A 190     -18.007  27.089 -23.684  0.00  0.00           C
ATOM   1384  CG  PRO A 190     -18.267  28.351 -22.846  0.00  0.00           C
ATOM   1385  CD  PRO A 190     -17.430  29.409 -23.609  0.00  0.00           C
ATOM   1386  N   PRO A 191     -18.554  26.074 -26.894  0.00  0.00           N
ATOM   1387  CA  PRO A 191     -19.482  25.713 -27.912  0.00  0.00           C
ATOM   1388  C   PRO A 191     -20.890  25.218 -27.400  0.00  0.00           C
ATOM   1389  O   PRO A 191     -21.084  25.099 -26.152  0.00  0.00           O
ATOM   1390  CB  PRO A 191     -18.793  24.658 -28.804  0.00  0.00           C
ATOM   1391  CG  PRO A 191     -17.770  24.063 -27.937  0.00  0.00           C
ATOM   1392  CD  PRO A 191     -17.480  25.063 -26.866  0.00  0.00           C
ATOM   1393  N   ALA A 192     -21.836  24.962 -28.279  0.00  0.00           N
ATOM   1394  CA  ALA A 192     -23.185  24.677 -27.993  0.00  0.00           C
ATOM   1395  C   ALA A 192     -23.495  23.215 -27.859  0.00  0.00           C
ATOM   1396  O   ALA A 192     -23.005  22.439 -28.698  0.00  0.00           O
ATOM   1397  CB  ALA A 192     -24.165  25.373 -28.995  0.00  0.00           C
ATOM   1398  N   VAL A 193     -24.383  22.902 -26.865  0.00  0.00           N
ATOM   1399  CA  VAL A 193     -24.869  21.529 -26.665  0.00  0.00           C
ATOM   1400  C   VAL A 193     -25.897  21.205 -27.753  0.00  0.00           C
ATOM   1401  O   VAL A 193     -26.890  21.879 -27.792  0.00  0.00           O
ATOM   1402  CB  VAL A 193     -25.454  21.262 -25.273  0.00  0.00           C
ATOM   1403  CG1 VAL A 193     -25.390  19.728 -25.117  0.00  0.00           C
ATOM   1404  CG2 VAL A 193     -24.608  21.886 -24.153  0.00  0.00           C
ATOM   1405  N   PRO A 194     -25.636  20.159 -28.598  0.00  0.00           N
ATOM   1406  CA  PRO A 194     -26.493  19.795 -29.788  0.00  0.00           C
ATOM   1407  C   PRO A 194     -27.787  19.069 -29.454  0.00  0.00           C
ATOM   1408  O   PRO A 194     -27.805  18.456 -28.381  0.00  0.00           O
ATOM   1409  CB  PRO A 194     -25.532  18.913 -30.650  0.00  0.00           C
ATOM   1410  CG  PRO A 194     -24.738  18.207 -29.554  0.00  0.00           C
ATOM   1411  CD  PRO A 194     -24.479  19.296 -28.574  0.00  0.00           C
ATOM   1412  N   GLN A 195     -28.776  19.168 -30.340  0.00  0.00           N
ATOM   1413  CA  GLN A 195     -29.997  18.312 -30.310  0.00  0.00           C
ATOM   1414  C   GLN A 195     -29.811  17.008 -31.139  0.00  0.00           C
ATOM   1415  O   GLN A 195     -30.668  16.566 -31.946  0.00  0.00           O
ATOM   1416  CB  GLN A 195     -31.209  19.037 -30.843  0.00  0.00           C
ATOM   1417  CG  GLN A 195     -31.610  20.322 -30.025  0.00  0.00           C
ATOM   1418  CD  GLN A 195     -32.076  20.177 -28.554  0.00  0.00           C
ATOM   1419  NE2 GLN A 195     -33.196  19.454 -28.334  0.00  0.00           N
ATOM   1420  OE1 GLN A 195     -31.601  20.720 -27.541  0.00  0.00           O
ATOM   1421  N   SER A 196     -28.605  16.499 -30.975  0.00  0.00           N
ATOM   1422  CA  SER A 196     -28.010  15.470 -31.857  0.00  0.00           C
ATOM   1423  C   SER A 196     -26.616  15.001 -31.333  0.00  0.00           C
ATOM   1424  O   SER A 196     -26.506  14.514 -30.249  0.00  0.00           O
ATOM   1425  CB  SER A 196     -27.914  16.023 -33.230  0.00  0.00           C
ATOM   1426  OG  SER A 196     -27.377  17.303 -33.339  0.00  0.00           O
ATOM   1427  N   PHE A 197     -25.504  15.289 -32.030  0.00  0.00           N
ATOM   1428  CA  PHE A 197     -24.179  15.128 -31.474  0.00  0.00           C
ATOM   1429  C   PHE A 197     -23.225  16.084 -32.125  0.00  0.00           C
ATOM   1430  O   PHE A 197     -23.311  16.208 -33.378  0.00  0.00           O
ATOM   1431  CB  PHE A 197     -23.801  13.667 -31.786  0.00  0.00           C
ATOM   1432  CG  PHE A 197     -22.457  13.355 -31.093  0.00  0.00           C
ATOM   1433  CD1 PHE A 197     -22.400  13.315 -29.708  0.00  0.00           C
ATOM   1434  CD2 PHE A 197     -21.276  13.194 -31.844  0.00  0.00           C
ATOM   1435  CE1 PHE A 197     -21.158  13.193 -29.047  0.00  0.00           C
ATOM   1436  CE2 PHE A 197     -20.023  13.122 -31.231  0.00  0.00           C
ATOM   1437  CZ  PHE A 197     -19.998  13.083 -29.805  0.00  0.00           C
ATOM   1438  N   GLN A 198     -22.212  16.607 -31.404  0.00  0.00           N
ATOM   1439  CA  GLN A 198     -21.205  17.535 -31.849  0.00  0.00           C
ATOM   1440  C   GLN A 198     -19.869  17.111 -31.218  0.00  0.00           C
ATOM   1441  O   GLN A 198     -19.852  16.882 -29.976  0.00  0.00           O
ATOM   1442  CB  GLN A 198     -21.653  18.948 -31.531  0.00  0.00           C
ATOM   1443  CG  GLN A 198     -20.814  20.088 -32.032  0.00  0.00           C
ATOM   1444  CD  GLN A 198     -21.446  21.544 -32.075  0.00  0.00           C
ATOM   1445  NE2 GLN A 198     -20.988  22.497 -31.252  0.00  0.00           N
ATOM   1446  OE1 GLN A 198     -22.328  21.811 -32.858  0.00  0.00           O
ATOM   1447  N   VAL A 199     -18.820  17.122 -31.997  0.00  0.00           N
ATOM   1448  CA  VAL A 199     -17.460  17.485 -31.624  0.00  0.00           C
ATOM   1449  C   VAL A 199     -17.104  18.956 -32.035  0.00  0.00           C
ATOM   1450  O   VAL A 199     -17.188  19.349 -33.210  0.00  0.00           O
ATOM   1451  CB  VAL A 199     -16.404  16.669 -32.357  0.00  0.00           C
ATOM   1452  CG1 VAL A 199     -14.977  17.075 -32.003  0.00  0.00           C
ATOM   1453  CG2 VAL A 199     -16.505  15.104 -32.143  0.00  0.00           C
ATOM   1454  N   ALA A 200     -16.663  19.823 -31.115  0.00  0.00           N
ATOM   1455  CA  ALA A 200     -16.198  21.179 -31.449  0.00  0.00           C
ATOM   1456  C   ALA A 200     -15.054  21.664 -30.601  0.00  0.00           C
ATOM   1457  O   ALA A 200     -14.879  21.248 -29.460  0.00  0.00           O
ATOM   1458  CB  ALA A 200     -17.384  22.155 -31.212  0.00  0.00           C
ATOM   1459  N   HIS A 201     -14.278  22.589 -31.116  0.00  0.00           N
ATOM   1460  CA  HIS A 201     -13.066  23.090 -30.534  0.00  0.00           C
ATOM   1461  C   HIS A 201     -13.220  24.273 -29.582  0.00  0.00           C
ATOM   1462  O   HIS A 201     -14.286  24.875 -29.452  0.00  0.00           O
ATOM   1463  CB  HIS A 201     -11.985  23.338 -31.650  0.00  0.00           C
ATOM   1464  CG  HIS A 201     -12.126  22.333 -32.716  0.00  0.00           C
ATOM   1465  CD2 HIS A 201     -11.696  21.051 -32.624  0.00  0.00           C
ATOM   1466  ND1 HIS A 201     -12.828  22.491 -33.953  0.00  0.00           N
ATOM   1467  CE1 HIS A 201     -12.747  21.300 -34.526  0.00  0.00           C
ATOM   1468  NE2 HIS A 201     -12.036  20.437 -33.759  0.00  0.00           N
ATOM   1469  N   LEU A 202     -12.166  24.584 -28.852  0.00  0.00           N
ATOM   1470  CA  LEU A 202     -12.032  25.852 -28.068  0.00  0.00           C
ATOM   1471  C   LEU A 202     -10.551  26.304 -27.900  0.00  0.00           C
ATOM   1472  O   LEU A 202      -9.905  25.985 -26.887  0.00  0.00           O
ATOM   1473  CB  LEU A 202     -12.711  25.564 -26.701  0.00  0.00           C
ATOM   1474  CG  LEU A 202     -12.812  26.835 -25.812  0.00  0.00           C
ATOM   1475  CD1 LEU A 202     -13.758  27.739 -26.530  0.00  0.00           C
ATOM   1476  CD2 LEU A 202     -13.205  26.421 -24.362  0.00  0.00           C
ATOM   1477  N   HIS A 203     -10.041  26.967 -28.921  0.00  0.00           N
ATOM   1478  CA  HIS A 203      -8.701  27.508 -28.903  0.00  0.00           C
ATOM   1479  C   HIS A 203      -8.732  28.790 -28.056  0.00  0.00           C
ATOM   1480  O   HIS A 203      -8.434  29.891 -28.523  0.00  0.00           O
ATOM   1481  CB  HIS A 203      -8.196  27.758 -30.367  0.00  0.00           C
ATOM   1482  CG  HIS A 203      -8.009  26.549 -31.279  0.00  0.00           C
ATOM   1483  CD2 HIS A 203      -9.040  25.702 -31.620  0.00  0.00           C
ATOM   1484  ND1 HIS A 203      -6.846  26.249 -32.051  0.00  0.00           N
ATOM   1485  CE1 HIS A 203      -7.240  25.218 -32.819  0.00  0.00           C
ATOM   1486  NE2 HIS A 203      -8.583  24.928 -32.645  0.00  0.00           N
ATOM   1487  N   ALA A 204      -9.040  28.724 -26.791  0.00  0.00           N
ATOM   1488  CA  ALA A 204      -9.121  29.853 -25.857  0.00  0.00           C
ATOM   1489  C   ALA A 204      -7.747  30.173 -25.198  0.00  0.00           C
ATOM   1490  O   ALA A 204      -6.877  29.304 -24.966  0.00  0.00           O
ATOM   1491  CB  ALA A 204     -10.146  29.478 -24.789  0.00  0.00           C
ATOM   1492  N   PRO A 205      -7.548  31.488 -24.790  0.00  0.00           N
ATOM   1493  CA  PRO A 205      -6.359  31.982 -24.067  0.00  0.00           C
ATOM   1494  C   PRO A 205      -5.957  31.251 -22.791  0.00  0.00           C
ATOM   1495  O   PRO A 205      -6.808  30.693 -22.106  0.00  0.00           O
ATOM   1496  CB  PRO A 205      -6.651  33.489 -23.809  0.00  0.00           C
ATOM   1497  CG  PRO A 205      -7.418  33.850 -25.096  0.00  0.00           C
ATOM   1498  CD  PRO A 205      -8.325  32.612 -25.272  0.00  0.00           C
ATOM   1499  N   THR A 206      -4.765  31.611 -22.352  0.00  0.00           N
ATOM   1500  CA  THR A 206      -4.207  31.419 -20.987  0.00  0.00           C
ATOM   1501  C   THR A 206      -5.029  32.279 -19.991  0.00  0.00           C
ATOM   1502  O   THR A 206      -5.157  31.928 -18.806  0.00  0.00           O
ATOM   1503  CB  THR A 206      -2.781  31.778 -21.014  0.00  0.00           C
ATOM   1504  CG2 THR A 206      -2.223  31.746 -19.533  0.00  0.00           C
ATOM   1505  OG1 THR A 206      -2.077  30.870 -21.811  0.00  0.00           O
ATOM   1506  N   GLY A 207      -5.618  33.345 -20.520  0.00  0.00           N
ATOM   1507  CA  GLY A 207      -6.659  34.143 -20.038  0.00  0.00           C
ATOM   1508  C   GLY A 207      -8.101  33.810 -20.442  0.00  0.00           C
ATOM   1509  O   GLY A 207      -9.001  34.695 -20.714  0.00  0.00           O
ATOM   1510  N   SER A 208      -8.376  32.522 -20.305  0.00  0.00           N
ATOM   1511  CA  SER A 208      -9.699  31.868 -20.315  0.00  0.00           C
ATOM   1512  C   SER A 208      -9.718  30.638 -19.418  0.00  0.00           C
ATOM   1513  O   SER A 208      -8.695  29.917 -19.291  0.00  0.00           O
ATOM   1514  CB  SER A 208     -10.064  31.511 -21.765  0.00  0.00           C
ATOM   1515  OG  SER A 208     -10.290  32.694 -22.549  0.00  0.00           O
ATOM   1516  N   GLY A 209     -10.885  30.325 -18.930  0.00  0.00           N
ATOM   1517  CA  GLY A 209     -11.145  29.352 -17.869  0.00  0.00           C
ATOM   1518  C   GLY A 209     -11.450  27.937 -18.330  0.00  0.00           C
ATOM   1519  O   GLY A 209     -12.535  27.443 -18.008  0.00  0.00           O
ATOM   1520  N   LYS A 210     -10.676  27.253 -19.193  0.00  0.00           N
ATOM   1521  CA  LYS A 210     -11.008  26.092 -19.954  0.00  0.00           C
ATOM   1522  C   LYS A 210     -11.467  24.918 -19.138  0.00  0.00           C
ATOM   1523  O   LYS A 210     -12.437  24.198 -19.500  0.00  0.00           O
ATOM   1524  CB  LYS A 210      -9.839  25.802 -20.903  0.00  0.00           C
ATOM   1525  CG  LYS A 210      -9.712  26.904 -21.984  0.00  0.00           C
ATOM   1526  CD  LYS A 210      -8.401  26.654 -22.788  0.00  0.00           C
ATOM   1527  CE  LYS A 210      -7.287  27.472 -22.325  0.00  0.00           C
ATOM   1528  NZ  LYS A 210      -6.005  27.347 -23.052  0.00  0.00           N
ATOM   1529  N   SER A 211     -10.887  24.680 -17.970  0.00  0.00           N
ATOM   1530  CA  SER A 211     -11.199  23.755 -16.926  0.00  0.00           C
ATOM   1531  C   SER A 211     -11.790  24.410 -15.648  0.00  0.00           C
ATOM   1532  O   SER A 211     -12.021  23.699 -14.707  0.00  0.00           O
ATOM   1533  CB  SER A 211      -9.872  23.062 -16.585  0.00  0.00           C
ATOM   1534  OG  SER A 211      -9.600  21.981 -17.481  0.00  0.00           O
ATOM   1535  N   THR A 212     -12.176  25.714 -15.657  0.00  0.00           N
ATOM   1536  CA  THR A 212     -12.753  26.392 -14.499  0.00  0.00           C
ATOM   1537  C   THR A 212     -14.137  26.947 -14.900  0.00  0.00           C
ATOM   1538  O   THR A 212     -15.232  26.275 -14.825  0.00  0.00           O
ATOM   1539  CB  THR A 212     -11.795  27.516 -14.031  0.00  0.00           C
ATOM   1540  CG2 THR A 212     -10.559  26.977 -13.325  0.00  0.00           C
ATOM   1541  OG1 THR A 212     -11.361  28.406 -15.056  0.00  0.00           O
ATOM   1542  N   LYS A 213     -14.098  28.200 -15.450  0.00  0.00           N
ATOM   1543  CA  LYS A 213     -15.233  28.937 -16.068  0.00  0.00           C
ATOM   1544  C   LYS A 213     -16.134  28.108 -17.033  0.00  0.00           C
ATOM   1545  O   LYS A 213     -17.392  28.142 -16.876  0.00  0.00           O
ATOM   1546  CB  LYS A 213     -14.836  30.263 -16.766  0.00  0.00           C
ATOM   1547  CG  LYS A 213     -14.208  31.251 -15.747  0.00  0.00           C
ATOM   1548  CD  LYS A 213     -14.006  32.621 -16.337  0.00  0.00           C
ATOM   1549  CE  LYS A 213     -15.302  33.512 -16.608  0.00  0.00           C
ATOM   1550  NZ  LYS A 213     -15.115  34.350 -17.787  0.00  0.00           N
ATOM   1551  N   VAL A 214     -15.538  27.515 -17.997  0.00  0.00           N
ATOM   1552  CA  VAL A 214     -16.228  26.716 -19.015  0.00  0.00           C
ATOM   1553  C   VAL A 214     -17.092  25.611 -18.441  0.00  0.00           C
ATOM   1554  O   VAL A 214     -18.274  25.567 -18.831  0.00  0.00           O
ATOM   1555  CB  VAL A 214     -15.214  26.211 -19.999  0.00  0.00           C
ATOM   1556  CG1 VAL A 214     -15.686  25.079 -20.971  0.00  0.00           C
ATOM   1557  CG2 VAL A 214     -14.754  27.397 -20.893  0.00  0.00           C
ATOM   1558  N   PRO A 215     -16.544  24.659 -17.603  0.00  0.00           N
ATOM   1559  CA  PRO A 215     -17.344  23.670 -16.967  0.00  0.00           C
ATOM   1560  C   PRO A 215     -18.344  24.177 -15.929  0.00  0.00           C
ATOM   1561  O   PRO A 215     -19.463  23.708 -15.933  0.00  0.00           O
ATOM   1562  CB  PRO A 215     -16.387  22.665 -16.347  0.00  0.00           C
ATOM   1563  CG  PRO A 215     -15.106  23.448 -16.211  0.00  0.00           C
ATOM   1564  CD  PRO A 215     -15.167  24.441 -17.329  0.00  0.00           C
ATOM   1565  N   ALA A 216     -17.989  25.269 -15.159  0.00  0.00           N
ATOM   1566  CA  ALA A 216     -19.000  25.981 -14.339  0.00  0.00           C
ATOM   1567  C   ALA A 216     -20.263  26.446 -15.043  0.00  0.00           C
ATOM   1568  O   ALA A 216     -21.355  26.390 -14.493  0.00  0.00           O
ATOM   1569  CB  ALA A 216     -18.287  27.213 -13.696  0.00  0.00           C
ATOM   1570  N   ALA A 217     -20.134  27.007 -16.260  0.00  0.00           N
ATOM   1571  CA  ALA A 217     -21.249  27.531 -17.002  0.00  0.00           C
ATOM   1572  C   ALA A 217     -22.240  26.425 -17.483  0.00  0.00           C
ATOM   1573  O   ALA A 217     -23.446  26.519 -17.379  0.00  0.00           O
ATOM   1574  CB  ALA A 217     -20.606  28.201 -18.207  0.00  0.00           C
ATOM   1575  N   TYR A 218     -21.638  25.252 -17.893  0.00  0.00           N
ATOM   1576  CA  TYR A 218     -22.400  24.095 -18.283  0.00  0.00           C
ATOM   1577  C   TYR A 218     -23.091  23.466 -17.039  0.00  0.00           C
ATOM   1578  O   TYR A 218     -24.254  23.001 -17.229  0.00  0.00           O
ATOM   1579  CB  TYR A 218     -21.446  23.166 -18.972  0.00  0.00           C
ATOM   1580  CG  TYR A 218     -20.906  23.474 -20.330  0.00  0.00           C
ATOM   1581  CD1 TYR A 218     -21.734  24.022 -21.273  0.00  0.00           C
ATOM   1582  CD2 TYR A 218     -19.567  23.193 -20.688  0.00  0.00           C
ATOM   1583  CE1 TYR A 218     -21.245  24.237 -22.620  0.00  0.00           C
ATOM   1584  CE2 TYR A 218     -19.077  23.423 -21.939  0.00  0.00           C
ATOM   1585  CZ  TYR A 218     -19.941  23.873 -22.928  0.00  0.00           C
ATOM   1586  OH  TYR A 218     -19.471  24.114 -24.230  0.00  0.00           O
ATOM   1587  N   ALA A 219     -22.421  23.497 -15.866  0.00  0.00           N
ATOM   1588  CA  ALA A 219     -23.012  23.036 -14.654  0.00  0.00           C
ATOM   1589  C   ALA A 219     -24.158  23.880 -14.122  0.00  0.00           C
ATOM   1590  O   ALA A 219     -25.080  23.361 -13.518  0.00  0.00           O
ATOM   1591  CB  ALA A 219     -21.937  22.662 -13.635  0.00  0.00           C
ATOM   1592  N   ALA A 220     -24.019  25.212 -14.144  0.00  0.00           N
ATOM   1593  CA  ALA A 220     -25.125  26.101 -13.878  0.00  0.00           C
ATOM   1594  C   ALA A 220     -26.273  25.905 -14.799  0.00  0.00           C
ATOM   1595  O   ALA A 220     -27.431  26.063 -14.409  0.00  0.00           O
ATOM   1596  CB  ALA A 220     -24.568  27.572 -13.783  0.00  0.00           C
ATOM   1597  N   GLN A 221     -25.986  25.641 -16.053  0.00  0.00           N
ATOM   1598  CA  GLN A 221     -27.069  25.258 -16.999  0.00  0.00           C
ATOM   1599  C   GLN A 221     -27.634  23.783 -16.907  0.00  0.00           C
ATOM   1600  O   GLN A 221     -28.599  23.414 -17.564  0.00  0.00           O
ATOM   1601  CB  GLN A 221     -26.541  25.567 -18.441  0.00  0.00           C
ATOM   1602  CG  GLN A 221     -26.570  27.041 -18.681  0.00  0.00           C
ATOM   1603  CD  GLN A 221     -26.064  27.406 -20.084  0.00  0.00           C
ATOM   1604  NE2 GLN A 221     -24.809  27.657 -20.358  0.00  0.00           N
ATOM   1605  OE1 GLN A 221     -26.836  27.538 -21.022  0.00  0.00           O
ATOM   1606  N   GLY A 222     -27.022  22.946 -16.122  0.00  0.00           N
ATOM   1607  CA  GLY A 222     -27.466  21.596 -15.752  0.00  0.00           C
ATOM   1608  C   GLY A 222     -26.978  20.469 -16.636  0.00  0.00           C
ATOM   1609  O   GLY A 222     -27.447  19.314 -16.592  0.00  0.00           O
ATOM   1610  N   TYR A 223     -26.104  20.755 -17.536  0.00  0.00           N
ATOM   1611  CA  TYR A 223     -25.375  19.667 -18.242  0.00  0.00           C
ATOM   1612  C   TYR A 223     -24.290  18.997 -17.418  0.00  0.00           C
ATOM   1613  O   TYR A 223     -23.388  19.574 -16.816  0.00  0.00           O
ATOM   1614  CB  TYR A 223     -24.767  20.211 -19.532  0.00  0.00           C
ATOM   1615  CG  TYR A 223     -25.844  20.830 -20.513  0.00  0.00           C
ATOM   1616  CD1 TYR A 223     -26.509  19.940 -21.381  0.00  0.00           C
ATOM   1617  CD2 TYR A 223     -26.161  22.251 -20.538  0.00  0.00           C
ATOM   1618  CE1 TYR A 223     -27.562  20.393 -22.124  0.00  0.00           C
ATOM   1619  CE2 TYR A 223     -27.226  22.696 -21.310  0.00  0.00           C
ATOM   1620  CZ  TYR A 223     -27.913  21.773 -22.169  0.00  0.00           C
ATOM   1621  OH  TYR A 223     -28.856  22.212 -23.045  0.00  0.00           O
ATOM   1622  N   LYS A 224     -24.315  17.641 -17.431  0.00  0.00           N
ATOM   1623  CA  LYS A 224     -23.341  16.836 -16.702  0.00  0.00           C
ATOM   1624  C   LYS A 224     -21.966  16.722 -17.465  0.00  0.00           C
ATOM   1625  O   LYS A 224     -21.890  16.374 -18.663  0.00  0.00           O
ATOM   1626  CB  LYS A 224     -23.965  15.397 -16.479  0.00  0.00           C
ATOM   1627  CG  LYS A 224     -25.130  15.303 -15.544  0.00  0.00           C
ATOM   1628  CD  LYS A 224     -25.690  13.866 -15.342  0.00  0.00           C
ATOM   1629  CE  LYS A 224     -26.264  13.092 -16.519  0.00  0.00           C
ATOM   1630  NZ  LYS A 224     -27.488  13.741 -16.988  0.00  0.00           N
ATOM   1631  N   VAL A 225     -20.832  17.014 -16.796  0.00  0.00           N
ATOM   1632  CA  VAL A 225     -19.536  17.300 -17.557  0.00  0.00           C
ATOM   1633  C   VAL A 225     -18.338  16.481 -17.002  0.00  0.00           C
ATOM   1634  O   VAL A 225     -18.150  16.481 -15.780  0.00  0.00           O
ATOM   1635  CB  VAL A 225     -19.115  18.830 -17.433  0.00  0.00           C
ATOM   1636  CG1 VAL A 225     -17.909  19.167 -18.329  0.00  0.00           C
ATOM   1637  CG2 VAL A 225     -20.272  19.861 -17.640  0.00  0.00           C
ATOM   1638  N   LEU A 226     -17.569  15.739 -17.880  0.00  0.00           N
ATOM   1639  CA  LEU A 226     -16.300  15.151 -17.538  0.00  0.00           C
ATOM   1640  C   LEU A 226     -15.244  16.175 -18.013  0.00  0.00           C
ATOM   1641  O   LEU A 226     -15.130  16.431 -19.208  0.00  0.00           O
ATOM   1642  CB  LEU A 226     -16.118  13.782 -18.135  0.00  0.00           C
ATOM   1643  CG  LEU A 226     -14.668  13.203 -18.061  0.00  0.00           C
ATOM   1644  CD1 LEU A 226     -14.251  13.241 -16.609  0.00  0.00           C
ATOM   1645  CD2 LEU A 226     -14.800  11.738 -18.542  0.00  0.00           C
ATOM   1646  N   VAL A 227     -14.596  16.819 -17.056  0.00  0.00           N
ATOM   1647  CA  VAL A 227     -13.329  17.532 -17.334  0.00  0.00           C
ATOM   1648  C   VAL A 227     -12.149  16.623 -17.212  0.00  0.00           C
ATOM   1649  O   VAL A 227     -12.103  15.857 -16.268  0.00  0.00           O
ATOM   1650  CB  VAL A 227     -13.012  18.828 -16.516  0.00  0.00           C
ATOM   1651  CG1 VAL A 227     -12.174  19.879 -17.288  0.00  0.00           C
ATOM   1652  CG2 VAL A 227     -14.192  19.537 -15.915  0.00  0.00           C
ATOM   1653  N   LEU A 228     -11.334  16.623 -18.284  0.00  0.00           N
ATOM   1654  CA  LEU A 228     -10.095  15.832 -18.445  0.00  0.00           C
ATOM   1655  C   LEU A 228      -8.905  16.840 -18.282  0.00  0.00           C
ATOM   1656  O   LEU A 228      -8.951  17.992 -18.615  0.00  0.00           O
ATOM   1657  CB  LEU A 228     -10.127  14.930 -19.686  0.00  0.00           C
ATOM   1658  CG  LEU A 228     -11.222  13.851 -19.711  0.00  0.00           C
ATOM   1659  CD1 LEU A 228     -11.292  12.986 -20.913  0.00  0.00           C
ATOM   1660  CD2 LEU A 228     -10.972  12.847 -18.485  0.00  0.00           C
ATOM   1661  N   ASN A 229      -7.676  16.309 -18.110  0.00  0.00           N
ATOM   1662  CA  ASN A 229      -6.356  16.951 -18.292  0.00  0.00           C
ATOM   1663  C   ASN A 229      -5.163  15.901 -18.313  0.00  0.00           C
ATOM   1664  O   ASN A 229      -5.337  14.829 -17.722  0.00  0.00           O
ATOM   1665  CB  ASN A 229      -6.126  17.894 -17.120  0.00  0.00           C
ATOM   1666  CG  ASN A 229      -5.883  19.379 -17.497  0.00  0.00           C
ATOM   1667  ND2 ASN A 229      -6.934  19.984 -18.113  0.00  0.00           N
ATOM   1668  OD1 ASN A 229      -4.818  19.999 -17.323  0.00  0.00           O
ATOM   1669  N   PRO A 230      -3.902  16.353 -18.736  0.00  0.00           N
ATOM   1670  CA  PRO A 230      -2.775  15.499 -18.870  0.00  0.00           C
ATOM   1671  C   PRO A 230      -1.963  15.366 -17.519  0.00  0.00           C
ATOM   1672  O   PRO A 230      -1.065  14.543 -17.433  0.00  0.00           O
ATOM   1673  CB  PRO A 230      -1.835  16.124 -19.920  0.00  0.00           C
ATOM   1674  CG  PRO A 230      -2.160  17.579 -19.792  0.00  0.00           C
ATOM   1675  CD  PRO A 230      -3.655  17.552 -19.553  0.00  0.00           C
ATOM   1676  N   SER A 231      -2.281  16.066 -16.467  0.00  0.00           N
ATOM   1677  CA  SER A 231      -1.578  16.137 -15.179  0.00  0.00           C
ATOM   1678  C   SER A 231      -2.558  16.372 -14.066  0.00  0.00           C
ATOM   1679  O   SER A 231      -3.508  17.158 -14.267  0.00  0.00           O
ATOM   1680  CB  SER A 231      -0.717  17.311 -15.268  0.00  0.00           C
ATOM   1681  OG  SER A 231       0.103  17.359 -14.131  0.00  0.00           O
ATOM   1682  N   VAL A 232      -2.387  15.788 -12.889  0.00  0.00           N
ATOM   1683  CA  VAL A 232      -3.125  16.011 -11.650  0.00  0.00           C
ATOM   1684  C   VAL A 232      -2.728  17.379 -10.987  0.00  0.00           C
ATOM   1685  O   VAL A 232      -3.414  17.816 -10.097  0.00  0.00           O
ATOM   1686  CB  VAL A 232      -2.941  14.781 -10.699  0.00  0.00           C
ATOM   1687  CG1 VAL A 232      -1.558  14.672  -9.945  0.00  0.00           C
ATOM   1688  CG2 VAL A 232      -4.109  14.831  -9.628  0.00  0.00           C
ATOM   1689  N   ALA A 233      -1.680  18.049 -11.483  0.00  0.00           N
ATOM   1690  CA  ALA A 233      -1.049  19.222 -10.790  0.00  0.00           C
ATOM   1691  C   ALA A 233      -1.953  20.377 -10.281  0.00  0.00           C
ATOM   1692  O   ALA A 233      -1.942  20.731  -9.069  0.00  0.00           O
ATOM   1693  CB  ALA A 233       0.042  19.856 -11.698  0.00  0.00           C
ATOM   1694  N   ALA A 234      -2.833  20.828 -11.121  0.00  0.00           N
ATOM   1695  CA  ALA A 234      -3.620  21.992 -10.832  0.00  0.00           C
ATOM   1696  C   ALA A 234      -5.114  21.707 -10.578  0.00  0.00           C
ATOM   1697  O   ALA A 234      -5.923  22.533 -10.197  0.00  0.00           O
ATOM   1698  CB  ALA A 234      -3.455  22.862 -12.093  0.00  0.00           C
ATOM   1699  N   THR A 235      -5.480  20.415 -10.732  0.00  0.00           N
ATOM   1700  CA  THR A 235      -6.792  19.832 -10.596  0.00  0.00           C
ATOM   1701  C   THR A 235      -7.485  19.988  -9.255  0.00  0.00           C
ATOM   1702  O   THR A 235      -8.644  20.424  -9.284  0.00  0.00           O
ATOM   1703  CB  THR A 235      -6.611  18.385 -10.952  0.00  0.00           C
ATOM   1704  CG2 THR A 235      -7.814  17.436 -10.921  0.00  0.00           C
ATOM   1705  OG1 THR A 235      -6.225  18.489 -12.308  0.00  0.00           O
ATOM   1706  N   LEU A 236      -6.830  19.828  -8.149  0.00  0.00           N
ATOM   1707  CA  LEU A 236      -7.445  20.072  -6.821  0.00  0.00           C
ATOM   1708  C   LEU A 236      -7.892  21.584  -6.589  0.00  0.00           C
ATOM   1709  O   LEU A 236      -8.989  21.813  -6.028  0.00  0.00           O
ATOM   1710  CB  LEU A 236      -6.472  19.684  -5.686  0.00  0.00           C
ATOM   1711  CG  LEU A 236      -6.018  18.230  -5.420  0.00  0.00           C
ATOM   1712  CD1 LEU A 236      -7.156  17.322  -5.722  0.00  0.00           C
ATOM   1713  CD2 LEU A 236      -4.841  17.705  -6.320  0.00  0.00           C
ATOM   1714  N   GLY A 237      -7.232  22.471  -7.286  0.00  0.00           N
ATOM   1715  CA  GLY A 237      -7.455  23.904  -7.357  0.00  0.00           C
ATOM   1716  C   GLY A 237      -8.511  24.441  -8.376  0.00  0.00           C
ATOM   1717  O   GLY A 237      -9.119  25.492  -8.285  0.00  0.00           O
ATOM   1718  N   PHE A 238      -8.852  23.500  -9.331  0.00  0.00           N
ATOM   1719  CA  PHE A 238     -10.138  23.622 -10.102  0.00  0.00           C
ATOM   1720  C   PHE A 238     -11.380  23.038  -9.379  0.00  0.00           C
ATOM   1721  O   PHE A 238     -12.504  23.626  -9.605  0.00  0.00           O
ATOM   1722  CB  PHE A 238     -10.111  22.981 -11.512  0.00  0.00           C
ATOM   1723  CG  PHE A 238      -8.886  23.152 -12.477  0.00  0.00           C
ATOM   1724  CD1 PHE A 238      -8.124  24.361 -12.420  0.00  0.00           C
ATOM   1725  CD2 PHE A 238      -8.560  22.093 -13.330  0.00  0.00           C
ATOM   1726  CE1 PHE A 238      -7.296  24.606 -13.484  0.00  0.00           C
ATOM   1727  CE2 PHE A 238      -7.450  22.290 -14.256  0.00  0.00           C
ATOM   1728  CZ  PHE A 238      -6.922  23.571 -14.397  0.00  0.00           C
ATOM   1729  N   GLY A 239     -11.196  22.049  -8.472  0.00  0.00           N
ATOM   1730  CA  GLY A 239     -12.191  21.618  -7.415  0.00  0.00           C
ATOM   1731  C   GLY A 239     -12.487  22.720  -6.371  0.00  0.00           C
ATOM   1732  O   GLY A 239     -13.627  22.886  -6.018  0.00  0.00           O
ATOM   1733  N   ALA A 240     -11.476  23.461  -5.916  0.00  0.00           N
ATOM   1734  CA  ALA A 240     -11.548  24.680  -5.112  0.00  0.00           C
ATOM   1735  C   ALA A 240     -12.196  25.919  -5.828  0.00  0.00           C
ATOM   1736  O   ALA A 240     -12.756  26.740  -5.121  0.00  0.00           O
ATOM   1737  CB  ALA A 240     -10.233  24.952  -4.406  0.00  0.00           C
ATOM   1738  N   TYR A 241     -12.002  26.001  -7.132  0.00  0.00           N
ATOM   1739  CA  TYR A 241     -12.507  27.149  -7.932  0.00  0.00           C
ATOM   1740  C   TYR A 241     -14.037  26.955  -8.135  0.00  0.00           C
ATOM   1741  O   TYR A 241     -14.820  27.826  -7.799  0.00  0.00           O
ATOM   1742  CB  TYR A 241     -11.845  27.199  -9.332  0.00  0.00           C
ATOM   1743  CG  TYR A 241     -12.786  27.813 -10.431  0.00  0.00           C
ATOM   1744  CD1 TYR A 241     -12.845  29.232 -10.687  0.00  0.00           C
ATOM   1745  CD2 TYR A 241     -13.701  26.976 -11.123  0.00  0.00           C
ATOM   1746  CE1 TYR A 241     -13.807  29.748 -11.520  0.00  0.00           C
ATOM   1747  CE2 TYR A 241     -14.719  27.562 -11.873  0.00  0.00           C
ATOM   1748  CZ  TYR A 241     -14.797  28.942 -12.087  0.00  0.00           C
ATOM   1749  OH  TYR A 241     -15.770  29.379 -12.902  0.00  0.00           O
ATOM   1750  N   MET A 242     -14.397  25.669  -8.325  0.00  0.00           N
ATOM   1751  CA  MET A 242     -15.811  25.242  -8.535  0.00  0.00           C
ATOM   1752  C   MET A 242     -16.695  25.559  -7.350  0.00  0.00           C
ATOM   1753  O   MET A 242     -17.805  26.045  -7.484  0.00  0.00           O
ATOM   1754  CB  MET A 242     -15.925  23.768  -8.888  0.00  0.00           C
ATOM   1755  CG  MET A 242     -17.301  23.356  -9.388  0.00  0.00           C
ATOM   1756  SD  MET A 242     -18.099  24.360 -10.660  0.00  0.00           S
ATOM   1757  CE  MET A 242     -17.170  23.777 -12.132  0.00  0.00           C
ATOM   1758  N   SER A 243     -16.221  25.441  -6.104  0.00  0.00           N
ATOM   1759  CA  SER A 243     -16.895  25.823  -4.896  0.00  0.00           C
ATOM   1760  C   SER A 243     -16.883  27.341  -4.618  0.00  0.00           C
ATOM   1761  O   SER A 243     -17.710  27.752  -3.876  0.00  0.00           O
ATOM   1762  CB  SER A 243     -16.254  24.939  -3.742  0.00  0.00           C
ATOM   1763  OG  SER A 243     -16.395  23.589  -4.053  0.00  0.00           O
ATOM   1764  N   LYS A 244     -16.115  28.178  -5.258  0.00  0.00           N
ATOM   1765  CA  LYS A 244     -16.313  29.607  -5.114  0.00  0.00           C
ATOM   1766  C   LYS A 244     -17.205  30.298  -6.199  0.00  0.00           C
ATOM   1767  O   LYS A 244     -18.048  31.097  -5.770  0.00  0.00           O
ATOM   1768  CB  LYS A 244     -14.917  30.226  -5.066  0.00  0.00           C
ATOM   1769  CG  LYS A 244     -14.994  31.752  -4.910  0.00  0.00           C
ATOM   1770  CD  LYS A 244     -13.643  32.390  -4.521  0.00  0.00           C
ATOM   1771  CE  LYS A 244     -13.751  33.933  -4.387  0.00  0.00           C
ATOM   1772  NZ  LYS A 244     -12.515  34.635  -4.008  0.00  0.00           N
ATOM   1773  N   ALA A 245     -17.067  29.928  -7.470  0.00  0.00           N
ATOM   1774  CA  ALA A 245     -17.806  30.491  -8.595  0.00  0.00           C
ATOM   1775  C   ALA A 245     -19.230  29.923  -8.691  0.00  0.00           C
ATOM   1776  O   ALA A 245     -20.167  30.606  -8.268  0.00  0.00           O
ATOM   1777  CB  ALA A 245     -16.935  30.212  -9.816  0.00  0.00           C
ATOM   1778  N   HIS A 246     -19.324  28.735  -9.328  0.00  0.00           N
ATOM   1779  CA  HIS A 246     -20.612  28.054  -9.373  0.00  0.00           C
ATOM   1780  C   HIS A 246     -21.117  27.874  -7.911  0.00  0.00           C
ATOM   1781  O   HIS A 246     -22.302  28.184  -7.606  0.00  0.00           O
ATOM   1782  CB  HIS A 246     -20.494  26.675 -10.114  0.00  0.00           C
ATOM   1783  CG  HIS A 246     -21.809  25.953 -10.352  0.00  0.00           C
ATOM   1784  CD2 HIS A 246     -21.915  24.610 -10.386  0.00  0.00           C
ATOM   1785  ND1 HIS A 246     -23.114  26.507 -10.513  0.00  0.00           N
ATOM   1786  CE1 HIS A 246     -23.883  25.471 -10.860  0.00  0.00           C
ATOM   1787  NE2 HIS A 246     -23.258  24.356 -10.832  0.00  0.00           N
ATOM   1788  N   GLY A 247     -20.315  27.481  -6.933  0.00  0.00           N
ATOM   1789  CA  GLY A 247     -20.664  27.373  -5.489  0.00  0.00           C
ATOM   1790  C   GLY A 247     -20.999  26.055  -4.860  0.00  0.00           C
ATOM   1791  O   GLY A 247     -21.247  26.069  -3.677  0.00  0.00           O
ATOM   1792  N   ILE A 248     -20.906  24.920  -5.572  0.00  0.00           N
ATOM   1793  CA  ILE A 248     -21.221  23.568  -5.066  0.00  0.00           C
ATOM   1794  C   ILE A 248     -19.917  22.819  -4.710  0.00  0.00           C
ATOM   1795  O   ILE A 248     -18.826  23.275  -5.123  0.00  0.00           O
ATOM   1796  CB  ILE A 248     -22.049  22.768  -6.160  0.00  0.00           C
ATOM   1797  CG1 ILE A 248     -21.189  22.421  -7.428  0.00  0.00           C
ATOM   1798  CG2 ILE A 248     -23.176  23.613  -6.774  0.00  0.00           C
ATOM   1799  CD1 ILE A 248     -21.815  21.349  -8.347  0.00  0.00           C
ATOM   1800  N   ASP A 249     -19.980  21.624  -4.102  0.00  0.00           N
ATOM   1801  CA  ASP A 249     -18.884  20.659  -4.123  0.00  0.00           C
ATOM   1802  C   ASP A 249     -18.911  19.731  -5.336  0.00  0.00           C
ATOM   1803  O   ASP A 249     -19.985  19.183  -5.557  0.00  0.00           O
ATOM   1804  CB  ASP A 249     -18.764  19.951  -2.837  0.00  0.00           C
ATOM   1805  CG  ASP A 249     -17.362  19.561  -2.400  0.00  0.00           C
ATOM   1806  OD1 ASP A 249     -17.201  18.603  -1.580  0.00  0.00           O
ATOM   1807  OD2 ASP A 249     -16.431  20.133  -2.974  0.00  0.00           O
ATOM   1808  N   PRO A 250     -17.777  19.564  -6.102  0.00  0.00           N
ATOM   1809  CA  PRO A 250     -17.761  18.769  -7.322  0.00  0.00           C
ATOM   1810  C   PRO A 250     -17.315  17.338  -7.007  0.00  0.00           C
ATOM   1811  O   PRO A 250     -16.774  17.042  -5.936  0.00  0.00           O
ATOM   1812  CB  PRO A 250     -16.796  19.492  -8.217  0.00  0.00           C
ATOM   1813  CG  PRO A 250     -15.716  19.898  -7.254  0.00  0.00           C
ATOM   1814  CD  PRO A 250     -16.522  20.274  -5.987  0.00  0.00           C
ATOM   1815  N   ASN A 251     -17.512  16.461  -8.030  0.00  0.00           N
ATOM   1816  CA  ASN A 251     -16.850  15.108  -7.999  0.00  0.00           C
ATOM   1817  C   ASN A 251     -15.329  15.295  -8.437  0.00  0.00           C
ATOM   1818  O   ASN A 251     -15.060  16.033  -9.338  0.00  0.00           O
ATOM   1819  CB  ASN A 251     -17.535  14.056  -9.062  0.00  0.00           C
ATOM   1820  CG  ASN A 251     -19.045  14.039  -9.108  0.00  0.00           C
ATOM   1821  ND2 ASN A 251     -19.599  14.326 -10.253  0.00  0.00           N
ATOM   1822  OD1 ASN A 251     -19.688  13.658  -8.116  0.00  0.00           O
ATOM   1823  N   ILE A 252     -14.434  14.652  -7.721  0.00  0.00           N
ATOM   1824  CA  ILE A 252     -12.930  14.542  -8.105  0.00  0.00           C
ATOM   1825  C   ILE A 252     -12.492  13.067  -8.155  0.00  0.00           C
ATOM   1826  O   ILE A 252     -12.807  12.357  -7.228  0.00  0.00           O
ATOM   1827  CB  ILE A 252     -12.106  15.306  -6.970  0.00  0.00           C
ATOM   1828  CG1 ILE A 252     -12.504  16.752  -6.614  0.00  0.00           C
ATOM   1829  CG2 ILE A 252     -10.548  15.171  -7.380  0.00  0.00           C
ATOM   1830  CD1 ILE A 252     -12.421  17.740  -7.710  0.00  0.00           C
ATOM   1831  N   ARG A 253     -12.003  12.574  -9.291  0.00  0.00           N
ATOM   1832  CA  ARG A 253     -11.489  11.232  -9.312  0.00  0.00           C
ATOM   1833  C   ARG A 253     -10.009  11.214  -9.735  0.00  0.00           C
ATOM   1834  O   ARG A 253      -9.690  11.520 -10.881  0.00  0.00           O
ATOM   1835  CB  ARG A 253     -12.380  10.324 -10.223  0.00  0.00           C
ATOM   1836  CG  ARG A 253     -12.028   8.773 -10.212  0.00  0.00           C
ATOM   1837  CD  ARG A 253     -13.391   8.061 -10.307  0.00  0.00           C
ATOM   1838  NE  ARG A 253     -14.365   8.291  -9.180  0.00  0.00           N
ATOM   1839  CZ  ARG A 253     -14.927   7.491  -8.345  0.00  0.00           C
ATOM   1840  NH1 ARG A 253     -14.965   6.236  -8.577  0.00  0.00           N
ATOM   1841  NH2 ARG A 253     -15.504   7.983  -7.303  0.00  0.00           N
ATOM   1842  N   THR A 254      -9.054  10.796  -8.895  0.00  0.00           N
ATOM   1843  CA  THR A 254      -7.624  10.675  -9.150  0.00  0.00           C
ATOM   1844  C   THR A 254      -7.042   9.544  -8.352  0.00  0.00           C
ATOM   1845  O   THR A 254      -7.745   8.973  -7.565  0.00  0.00           O
ATOM   1846  CB  THR A 254      -6.897  12.041  -8.810  0.00  0.00           C
ATOM   1847  CG2 THR A 254      -7.601  13.328  -9.435  0.00  0.00           C
ATOM   1848  OG1 THR A 254      -6.757  12.154  -7.469  0.00  0.00           O
ATOM   1849  N   GLY A 255      -5.737   9.240  -8.476  0.00  0.00           N
ATOM   1850  CA  GLY A 255      -4.936   8.414  -7.502  0.00  0.00           C
ATOM   1851  C   GLY A 255      -4.638   9.181  -6.167  0.00  0.00           C
ATOM   1852  O   GLY A 255      -4.745   8.556  -5.137  0.00  0.00           O
ATOM   1853  N   VAL A 256      -4.163  10.454  -6.257  0.00  0.00           N
ATOM   1854  CA  VAL A 256      -3.870  11.249  -5.086  0.00  0.00           C
ATOM   1855  C   VAL A 256      -5.121  11.416  -4.081  0.00  0.00           C
ATOM   1856  O   VAL A 256      -4.985  11.002  -2.897  0.00  0.00           O
ATOM   1857  CB  VAL A 256      -3.146  12.587  -5.243  0.00  0.00           C
ATOM   1858  CG1 VAL A 256      -4.003  13.569  -6.140  0.00  0.00           C
ATOM   1859  CG2 VAL A 256      -2.679  13.169  -3.876  0.00  0.00           C
ATOM   1860  N   ARG A 257      -6.327  11.668  -4.663  0.00  0.00           N
ATOM   1861  CA  ARG A 257      -7.708  11.417  -4.078  0.00  0.00           C
ATOM   1862  C   ARG A 257      -8.887  11.301  -4.944  0.00  0.00           C
ATOM   1863  O   ARG A 257      -8.882  11.789  -6.143  0.00  0.00           O
ATOM   1864  CB  ARG A 257      -7.964  12.654  -3.115  0.00  0.00           C
ATOM   1865  CG  ARG A 257      -8.183  13.992  -3.820  0.00  0.00           C
ATOM   1866  CD  ARG A 257      -8.472  15.154  -2.862  0.00  0.00           C
ATOM   1867  NE  ARG A 257      -9.803  15.437  -2.395  0.00  0.00           N
ATOM   1868  CZ  ARG A 257     -10.452  16.652  -2.228  0.00  0.00           C
ATOM   1869  NH1 ARG A 257      -9.883  17.831  -2.540  0.00  0.00           N
ATOM   1870  NH2 ARG A 257     -11.706  16.640  -1.741  0.00  0.00           N
ATOM   1871  N   THR A 258      -9.917  10.641  -4.406  0.00  0.00           N
ATOM   1872  CA  THR A 258     -11.206  10.495  -5.058  0.00  0.00           C
ATOM   1873  C   THR A 258     -12.367  10.918  -4.104  0.00  0.00           C
ATOM   1874  O   THR A 258     -12.252  10.667  -2.901  0.00  0.00           O
ATOM   1875  CB  THR A 258     -11.340   9.045  -5.570  0.00  0.00           C
ATOM   1876  CG2 THR A 258     -12.659   8.772  -6.225  0.00  0.00           C
ATOM   1877  OG1 THR A 258     -10.284   8.629  -6.508  0.00  0.00           O
ATOM   1878  N   ILE A 259     -13.446  11.524  -4.657  0.00  0.00           N
ATOM   1879  CA  ILE A 259     -14.757  11.763  -4.030  0.00  0.00           C
ATOM   1880  C   ILE A 259     -15.870  12.039  -5.054  0.00  0.00           C
ATOM   1881  O   ILE A 259     -15.623  12.594  -6.118  0.00  0.00           O
ATOM   1882  CB  ILE A 259     -14.622  12.981  -3.076  0.00  0.00           C
ATOM   1883  CG1 ILE A 259     -15.800  13.158  -2.160  0.00  0.00           C
ATOM   1884  CG2 ILE A 259     -14.282  14.248  -3.824  0.00  0.00           C
ATOM   1885  CD1 ILE A 259     -15.979  12.027  -1.208  0.00  0.00           C
ATOM   1886  N   THR A 260     -17.097  11.568  -4.841  0.00  0.00           N
ATOM   1887  CA  THR A 260     -18.339  11.855  -5.587  0.00  0.00           C
ATOM   1888  C   THR A 260     -19.296  12.608  -4.637  0.00  0.00           C
ATOM   1889  O   THR A 260     -19.503  12.161  -3.493  0.00  0.00           O
ATOM   1890  CB  THR A 260     -18.866  10.482  -6.075  0.00  0.00           C
ATOM   1891  CG2 THR A 260     -20.205  10.554  -6.755  0.00  0.00           C
ATOM   1892  OG1 THR A 260     -17.875  10.102  -7.055  0.00  0.00           O
ATOM   1893  N   THR A 261     -19.855  13.764  -5.041  0.00  0.00           N
ATOM   1894  CA  THR A 261     -20.885  14.574  -4.413  0.00  0.00           C
ATOM   1895  C   THR A 261     -22.233  14.490  -5.083  0.00  0.00           C
ATOM   1896  O   THR A 261     -23.123  15.042  -4.483  0.00  0.00           O
ATOM   1897  CB  THR A 261     -20.334  16.000  -4.315  0.00  0.00           C
ATOM   1898  CG2 THR A 261     -19.144  16.026  -3.317  0.00  0.00           C
ATOM   1899  OG1 THR A 261     -19.863  16.430  -5.607  0.00  0.00           O
ATOM   1900  N   GLY A 262     -22.391  13.724  -6.103  0.00  0.00           N
ATOM   1901  CA  GLY A 262     -23.542  13.745  -6.999  0.00  0.00           C
ATOM   1902  C   GLY A 262     -23.638  14.960  -7.900  0.00  0.00           C
ATOM   1903  O   GLY A 262     -24.719  15.238  -8.460  0.00  0.00           O
ATOM   1904  N   ALA A 263     -22.607  15.718  -8.035  0.00  0.00           N
ATOM   1905  CA  ALA A 263     -22.614  16.999  -8.812  0.00  0.00           C
ATOM   1906  C   ALA A 263     -22.638  16.805 -10.308  0.00  0.00           C
ATOM   1907  O   ALA A 263     -21.935  15.823 -10.700  0.00  0.00           O
ATOM   1908  CB  ALA A 263     -21.333  17.754  -8.429  0.00  0.00           C
ATOM   1909  N   PRO A 264     -23.278  17.604 -11.198  0.00  0.00           N
ATOM   1910  CA  PRO A 264     -23.248  17.418 -12.661  0.00  0.00           C
ATOM   1911  C   PRO A 264     -21.885  17.831 -13.238  0.00  0.00           C
ATOM   1912  O   PRO A 264     -21.813  18.632 -14.249  0.00  0.00           O
ATOM   1913  CB  PRO A 264     -24.454  18.278 -13.128  0.00  0.00           C
ATOM   1914  CG  PRO A 264     -24.419  19.403 -12.085  0.00  0.00           C
ATOM   1915  CD  PRO A 264     -23.905  18.796 -10.819  0.00  0.00           C
ATOM   1916  N   VAL A 265     -20.785  17.503 -12.536  0.00  0.00           N
ATOM   1917  CA  VAL A 265     -19.406  17.943 -12.959  0.00  0.00           C
ATOM   1918  C   VAL A 265     -18.330  17.042 -12.258  0.00  0.00           C
ATOM   1919  O   VAL A 265     -18.229  17.013 -10.999  0.00  0.00           O
ATOM   1920  CB  VAL A 265     -19.180  19.494 -12.752  0.00  0.00           C
ATOM   1921  CG1 VAL A 265     -19.428  20.019 -11.334  0.00  0.00           C
ATOM   1922  CG2 VAL A 265     -17.682  19.826 -13.069  0.00  0.00           C
ATOM   1923  N   THR A 266     -17.454  16.315 -13.066  0.00  0.00           N
ATOM   1924  CA  THR A 266     -16.378  15.419 -12.660  0.00  0.00           C
ATOM   1925  C   THR A 266     -15.074  16.025 -13.218  0.00  0.00           C
ATOM   1926  O   THR A 266     -14.926  16.330 -14.393  0.00  0.00           O
ATOM   1927  CB  THR A 266     -16.632  14.058 -13.141  0.00  0.00           C
ATOM   1928  CG2 THR A 266     -15.540  13.056 -12.747  0.00  0.00           C
ATOM   1929  OG1 THR A 266     -17.866  13.627 -12.727  0.00  0.00           O
ATOM   1930  N   TYR A 267     -14.063  16.092 -12.321  0.00  0.00           N
ATOM   1931  CA  TYR A 267     -12.731  16.320 -12.678  0.00  0.00           C
ATOM   1932  C   TYR A 267     -11.982  15.001 -12.720  0.00  0.00           C
ATOM   1933  O   TYR A 267     -11.876  14.364 -11.678  0.00  0.00           O
ATOM   1934  CB  TYR A 267     -12.057  17.396 -11.760  0.00  0.00           C
ATOM   1935  CG  TYR A 267     -12.524  18.798 -12.051  0.00  0.00           C
ATOM   1936  CD1 TYR A 267     -11.863  19.647 -12.963  0.00  0.00           C
ATOM   1937  CD2 TYR A 267     -13.676  19.346 -11.367  0.00  0.00           C
ATOM   1938  CE1 TYR A 267     -12.320  20.929 -13.268  0.00  0.00           C
ATOM   1939  CE2 TYR A 267     -13.992  20.689 -11.539  0.00  0.00           C
ATOM   1940  CZ  TYR A 267     -13.329  21.443 -12.469  0.00  0.00           C
ATOM   1941  OH  TYR A 267     -13.716  22.713 -12.584  0.00  0.00           O
ATOM   1942  N   SER A 268     -11.332  14.568 -13.763  0.00  0.00           N
ATOM   1943  CA  SER A 268     -10.398  13.446 -13.778  0.00  0.00           C
ATOM   1944  C   SER A 268      -9.110  13.835 -14.673  0.00  0.00           C
ATOM   1945  O   SER A 268      -9.008  15.022 -15.169  0.00  0.00           O
ATOM   1946  CB  SER A 268     -11.206  12.209 -14.293  0.00  0.00           C
ATOM   1947  OG  SER A 268     -10.424  11.004 -13.989  0.00  0.00           O
ATOM   1948  N   THR A 269      -8.264  12.889 -14.908  0.00  0.00           N
ATOM   1949  CA  THR A 269      -7.104  12.911 -15.792  0.00  0.00           C
ATOM   1950  C   THR A 269      -7.148  11.774 -16.761  0.00  0.00           C
ATOM   1951  O   THR A 269      -7.964  10.855 -16.687  0.00  0.00           O
ATOM   1952  CB  THR A 269      -5.774  12.783 -15.017  0.00  0.00           C
ATOM   1953  CG2 THR A 269      -5.448  14.005 -14.108  0.00  0.00           C
ATOM   1954  OG1 THR A 269      -5.676  11.621 -14.291  0.00  0.00           O
ATOM   1955  N   TYR A 270      -6.381  11.853 -17.874  0.00  0.00           N
ATOM   1956  CA  TYR A 270      -6.598  10.879 -18.956  0.00  0.00           C
ATOM   1957  C   TYR A 270      -6.162   9.438 -18.624  0.00  0.00           C
ATOM   1958  O   TYR A 270      -6.882   8.458 -18.862  0.00  0.00           O
ATOM   1959  CB  TYR A 270      -5.962  11.364 -20.245  0.00  0.00           C
ATOM   1960  CG  TYR A 270      -6.497  12.685 -20.812  0.00  0.00           C
ATOM   1961  CD1 TYR A 270      -7.746  12.799 -21.352  0.00  0.00           C
ATOM   1962  CD2 TYR A 270      -5.630  13.788 -20.751  0.00  0.00           C
ATOM   1963  CE1 TYR A 270      -8.006  13.962 -22.156  0.00  0.00           C
ATOM   1964  CE2 TYR A 270      -5.907  15.002 -21.368  0.00  0.00           C
ATOM   1965  CZ  TYR A 270      -7.069  15.039 -22.146  0.00  0.00           C
ATOM   1966  OH  TYR A 270      -7.368  16.157 -22.912  0.00  0.00           O
ATOM   1967  N   GLY A 271      -4.999   9.350 -17.874  0.00  0.00           N
ATOM   1968  CA  GLY A 271      -4.430   8.168 -17.311  0.00  0.00           C
ATOM   1969  C   GLY A 271      -5.337   7.451 -16.274  0.00  0.00           C
ATOM   1970  O   GLY A 271      -5.380   6.251 -16.359  0.00  0.00           O
ATOM   1971  N   LYS A 272      -6.147   8.113 -15.383  0.00  0.00           N
ATOM   1972  CA  LYS A 272      -7.354   7.625 -14.664  0.00  0.00           C
ATOM   1973  C   LYS A 272      -8.493   7.229 -15.597  0.00  0.00           C
ATOM   1974  O   LYS A 272      -9.141   6.158 -15.408  0.00  0.00           O
ATOM   1975  CB  LYS A 272      -7.696   8.692 -13.617  0.00  0.00           C
ATOM   1976  CG  LYS A 272      -8.572   8.177 -12.463  0.00  0.00           C
ATOM   1977  CD  LYS A 272      -7.829   7.181 -11.567  0.00  0.00           C
ATOM   1978  CE  LYS A 272      -8.828   6.785 -10.503  0.00  0.00           C
ATOM   1979  NZ  LYS A 272      -8.381   5.574  -9.776  0.00  0.00           N
ATOM   1980  N   PHE A 273      -8.819   8.079 -16.613  0.00  0.00           N
ATOM   1981  CA  PHE A 273      -9.969   7.820 -17.511  0.00  0.00           C
ATOM   1982  C   PHE A 273      -9.852   6.574 -18.457  0.00  0.00           C
ATOM   1983  O   PHE A 273     -10.767   5.814 -18.605  0.00  0.00           O
ATOM   1984  CB  PHE A 273     -10.063   9.121 -18.346  0.00  0.00           C
ATOM   1985  CG  PHE A 273     -10.966   9.056 -19.575  0.00  0.00           C
ATOM   1986  CD1 PHE A 273     -12.330   9.021 -19.302  0.00  0.00           C
ATOM   1987  CD2 PHE A 273     -10.486   8.896 -20.885  0.00  0.00           C
ATOM   1988  CE1 PHE A 273     -13.258   8.910 -20.346  0.00  0.00           C
ATOM   1989  CE2 PHE A 273     -11.406   8.632 -21.899  0.00  0.00           C
ATOM   1990  CZ  PHE A 273     -12.761   8.673 -21.630  0.00  0.00           C
ATOM   1991  N   LEU A 274      -8.695   6.189 -18.889  0.00  0.00           N
ATOM   1992  CA  LEU A 274      -8.416   4.914 -19.569  0.00  0.00           C
ATOM   1993  C   LEU A 274      -8.326   3.750 -18.634  0.00  0.00           C
ATOM   1994  O   LEU A 274      -8.722   2.633 -18.937  0.00  0.00           O
ATOM   1995  CB  LEU A 274      -7.066   5.051 -20.383  0.00  0.00           C
ATOM   1996  CG  LEU A 274      -7.072   6.050 -21.530  0.00  0.00           C
ATOM   1997  CD1 LEU A 274      -5.762   6.120 -22.188  0.00  0.00           C
ATOM   1998  CD2 LEU A 274      -8.209   5.663 -22.557  0.00  0.00           C
ATOM   1999  N   ALA A 275      -7.813   3.922 -17.426  0.00  0.00           N
ATOM   2000  CA  ALA A 275      -7.846   2.918 -16.349  0.00  0.00           C
ATOM   2001  C   ALA A 275      -9.279   2.643 -15.888  0.00  0.00           C
ATOM   2002  O   ALA A 275      -9.665   1.515 -15.664  0.00  0.00           O
ATOM   2003  CB  ALA A 275      -6.874   3.302 -15.264  0.00  0.00           C
ATOM   2004  N   ASP A 276     -10.158   3.690 -15.966  0.00  0.00           N
ATOM   2005  CA  ASP A 276     -11.573   3.486 -15.575  0.00  0.00           C
ATOM   2006  C   ASP A 276     -12.395   2.661 -16.557  0.00  0.00           C
ATOM   2007  O   ASP A 276     -13.442   2.203 -16.201  0.00  0.00           O
ATOM   2008  CB  ASP A 276     -12.160   4.828 -15.388  0.00  0.00           C
ATOM   2009  CG  ASP A 276     -13.526   4.862 -14.775  0.00  0.00           C
ATOM   2010  OD1 ASP A 276     -13.667   4.693 -13.514  0.00  0.00           O
ATOM   2011  OD2 ASP A 276     -14.530   5.065 -15.496  0.00  0.00           O
ATOM   2012  N   GLY A 277     -11.882   2.547 -17.801  0.00  0.00           N
ATOM   2013  CA  GLY A 277     -12.496   1.790 -18.884  0.00  0.00           C
ATOM   2014  C   GLY A 277     -13.215   2.635 -19.905  0.00  0.00           C
ATOM   2015  O   GLY A 277     -13.990   2.150 -20.727  0.00  0.00           O
ATOM   2016  N   GLY A 278     -12.750   3.922 -20.055  0.00  0.00           N
ATOM   2017  CA  GLY A 278     -13.198   4.841 -21.119  0.00  0.00           C
ATOM   2018  C   GLY A 278     -14.471   5.589 -20.677  0.00  0.00           C
ATOM   2019  O   GLY A 278     -14.705   5.777 -19.490  0.00  0.00           O
ATOM   2020  N   CYS A 279     -15.240   6.123 -21.638  0.00  0.00           N
ATOM   2021  CA  CYS A 279     -16.474   6.827 -21.333  0.00  0.00           C
ATOM   2022  C   CYS A 279     -17.571   6.104 -20.628  0.00  0.00           C
ATOM   2023  O   CYS A 279     -18.122   5.110 -21.126  0.00  0.00           O
ATOM   2024  CB  CYS A 279     -17.057   7.425 -22.677  0.00  0.00           C
ATOM   2025  SG  CYS A 279     -16.385   9.129 -23.075  0.00  0.00           S
ATOM   2026  N   SER A 280     -17.906   6.516 -19.402  0.00  0.00           N
ATOM   2027  CA  SER A 280     -18.977   5.982 -18.551  0.00  0.00           C
ATOM   2028  C   SER A 280     -20.336   6.281 -19.284  0.00  0.00           C
ATOM   2029  O   SER A 280     -20.750   7.425 -19.396  0.00  0.00           O
ATOM   2030  CB  SER A 280     -18.941   6.651 -17.136  0.00  0.00           C
ATOM   2031  OG  SER A 280     -17.706   6.570 -16.503  0.00  0.00           O
ATOM   2032  N   GLY A 281     -21.220   5.270 -19.523  0.00  0.00           N
ATOM   2033  CA  GLY A 281     -22.599   5.309 -20.191  0.00  0.00           C
ATOM   2034  C   GLY A 281     -23.707   5.792 -19.261  0.00  0.00           C
ATOM   2035  O   GLY A 281     -23.734   5.509 -18.039  0.00  0.00           O
ATOM   2036  N   GLY A 282     -24.619   6.666 -19.754  0.00  0.00           N
ATOM   2037  CA  GLY A 282     -25.567   7.326 -18.906  0.00  0.00           C
ATOM   2038  C   GLY A 282     -24.954   8.449 -18.199  0.00  0.00           C
ATOM   2039  O   GLY A 282     -25.746   9.145 -17.630  0.00  0.00           O
ATOM   2040  N   ALA A 283     -23.654   8.689 -18.141  0.00  0.00           N
ATOM   2041  CA  ALA A 283     -23.117   9.565 -17.013  0.00  0.00           C
ATOM   2042  C   ALA A 283     -22.955  11.075 -17.290  0.00  0.00           C
ATOM   2043  O   ALA A 283     -23.086  11.892 -16.378  0.00  0.00           O
ATOM   2044  CB  ALA A 283     -21.745   9.019 -16.651  0.00  0.00           C
ATOM   2045  N   TYR A 284     -22.881  11.394 -18.641  0.00  0.00           N
ATOM   2046  CA  TYR A 284     -22.412  12.724 -19.064  0.00  0.00           C
ATOM   2047  C   TYR A 284     -23.054  13.210 -20.364  0.00  0.00           C
ATOM   2048  O   TYR A 284     -23.265  12.410 -21.264  0.00  0.00           O
ATOM   2049  CB  TYR A 284     -20.877  12.784 -19.338  0.00  0.00           C
ATOM   2050  CG  TYR A 284     -19.993  12.432 -18.105  0.00  0.00           C
ATOM   2051  CD1 TYR A 284     -19.793  13.319 -17.062  0.00  0.00           C
ATOM   2052  CD2 TYR A 284     -19.373  11.143 -18.020  0.00  0.00           C
ATOM   2053  CE1 TYR A 284     -19.093  12.900 -15.903  0.00  0.00           C
ATOM   2054  CE2 TYR A 284     -18.660  10.793 -16.879  0.00  0.00           C
ATOM   2055  CZ  TYR A 284     -18.490  11.627 -15.799  0.00  0.00           C
ATOM   2056  OH  TYR A 284     -17.876  11.333 -14.667  0.00  0.00           O
ATOM   2057  N   ASP A 285     -23.311  14.493 -20.399  0.00  0.00           N
ATOM   2058  CA  ASP A 285     -23.839  15.201 -21.569  0.00  0.00           C
ATOM   2059  C   ASP A 285     -22.729  15.990 -22.280  0.00  0.00           C
ATOM   2060  O   ASP A 285     -22.797  16.194 -23.491  0.00  0.00           O
ATOM   2061  CB  ASP A 285     -24.923  16.237 -21.094  0.00  0.00           C
ATOM   2062  CG  ASP A 285     -26.014  15.584 -20.352  0.00  0.00           C
ATOM   2063  OD1 ASP A 285     -26.648  14.634 -20.901  0.00  0.00           O
ATOM   2064  OD2 ASP A 285     -26.331  15.955 -19.196  0.00  0.00           O
ATOM   2065  N   ILE A 286     -21.615  16.234 -21.580  0.00  0.00           N
ATOM   2066  CA  ILE A 286     -20.361  16.870 -22.152  0.00  0.00           C
ATOM   2067  C   ILE A 286     -19.091  16.143 -21.755  0.00  0.00           C
ATOM   2068  O   ILE A 286     -19.061  15.832 -20.567  0.00  0.00           O
ATOM   2069  CB  ILE A 286     -20.402  18.398 -21.763  0.00  0.00           C
ATOM   2070  CG1 ILE A 286     -21.822  18.953 -21.856  0.00  0.00           C
ATOM   2071  CG2 ILE A 286     -19.409  19.272 -22.467  0.00  0.00           C
ATOM   2072  CD1 ILE A 286     -21.898  20.487 -21.497  0.00  0.00           C
ATOM   2073  N   ILE A 287     -18.129  15.857 -22.679  0.00  0.00           N
ATOM   2074  CA  ILE A 287     -16.722  15.617 -22.328  0.00  0.00           C
ATOM   2075  C   ILE A 287     -15.813  16.709 -22.852  0.00  0.00           C
ATOM   2076  O   ILE A 287     -15.918  17.156 -24.006  0.00  0.00           O
ATOM   2077  CB  ILE A 287     -16.207  14.253 -22.916  0.00  0.00           C
ATOM   2078  CG1 ILE A 287     -17.101  12.982 -22.871  0.00  0.00           C
ATOM   2079  CG2 ILE A 287     -14.848  13.901 -22.270  0.00  0.00           C
ATOM   2080  CD1 ILE A 287     -17.807  12.701 -21.545  0.00  0.00           C
ATOM   2081  N   ILE A 288     -14.942  17.262 -21.954  0.00  0.00           N
ATOM   2082  CA  ILE A 288     -13.891  18.243 -22.284  0.00  0.00           C
ATOM   2083  C   ILE A 288     -12.545  17.468 -22.240  0.00  0.00           C
ATOM   2084  O   ILE A 288     -12.225  16.817 -21.254  0.00  0.00           O
ATOM   2085  CB  ILE A 288     -13.866  19.434 -21.321  0.00  0.00           C
ATOM   2086  CG1 ILE A 288     -15.199  20.231 -21.226  0.00  0.00           C
ATOM   2087  CG2 ILE A 288     -12.845  20.422 -21.941  0.00  0.00           C
ATOM   2088  CD1 ILE A 288     -15.242  21.344 -20.070  0.00  0.00           C
ATOM   2089  N   CYS A 289     -11.812  17.495 -23.369  0.00  0.00           N
ATOM   2090  CA  CYS A 289     -10.384  17.186 -23.365  0.00  0.00           C
ATOM   2091  C   CYS A 289      -9.781  18.599 -23.226  0.00  0.00           C
ATOM   2092  O   CYS A 289     -10.059  19.434 -24.058  0.00  0.00           O
ATOM   2093  CB  CYS A 289     -10.174  16.480 -24.663  0.00  0.00           C
ATOM   2094  SG  CYS A 289     -11.393  15.085 -24.936  0.00  0.00           S
ATOM   2095  N   ASP A 290      -8.903  18.894 -22.270  0.00  0.00           N
ATOM   2096  CA  ASP A 290      -8.306  20.258 -22.155  0.00  0.00           C
ATOM   2097  C   ASP A 290      -6.813  20.133 -22.222  0.00  0.00           C
ATOM   2098  O   ASP A 290      -6.255  19.040 -22.071  0.00  0.00           O
ATOM   2099  CB  ASP A 290      -8.822  21.059 -20.854  0.00  0.00           C
ATOM   2100  CG  ASP A 290      -8.131  22.398 -20.576  0.00  0.00           C
ATOM   2101  OD1 ASP A 290      -7.934  22.584 -19.354  0.00  0.00           O
ATOM   2102  OD2 ASP A 290      -7.801  23.182 -21.507  0.00  0.00           O
ATOM   2103  N   GLU A 291      -6.052  21.172 -22.577  0.00  0.00           N
ATOM   2104  CA  GLU A 291      -4.653  21.149 -22.989  0.00  0.00           C
ATOM   2105  C   GLU A 291      -4.500  20.035 -24.068  0.00  0.00           C
ATOM   2106  O   GLU A 291      -3.537  19.289 -24.051  0.00  0.00           O
ATOM   2107  CB  GLU A 291      -3.786  20.831 -21.755  0.00  0.00           C
ATOM   2108  CG  GLU A 291      -3.975  21.587 -20.462  0.00  0.00           C
ATOM   2109  CD  GLU A 291      -3.288  22.972 -20.470  0.00  0.00           C
ATOM   2110  OE1 GLU A 291      -4.037  23.958 -20.376  0.00  0.00           O
ATOM   2111  OE2 GLU A 291      -2.078  23.154 -20.562  0.00  0.00           O
ATOM   2112  N   CYS A 292      -5.428  19.931 -25.043  0.00  0.00           N
ATOM   2113  CA  CYS A 292      -5.319  18.940 -26.122  0.00  0.00           C
ATOM   2114  C   CYS A 292      -4.186  19.114 -27.077  0.00  0.00           C
ATOM   2115  O   CYS A 292      -3.881  18.239 -27.804  0.00  0.00           O
ATOM   2116  CB  CYS A 292      -6.590  19.003 -27.014  0.00  0.00           C
ATOM   2117  SG  CYS A 292      -7.989  18.221 -26.269  0.00  0.00           S
ATOM   2118  N   HIS A 293      -3.438  20.213 -26.927  0.00  0.00           N
ATOM   2119  CA  HIS A 293      -2.125  20.485 -27.475  0.00  0.00           C
ATOM   2120  C   HIS A 293      -1.003  19.629 -26.871  0.00  0.00           C
ATOM   2121  O   HIS A 293       0.127  19.686 -27.354  0.00  0.00           O
ATOM   2122  CB  HIS A 293      -1.882  22.044 -27.341  0.00  0.00           C
ATOM   2123  CG  HIS A 293      -2.000  22.599 -25.952  0.00  0.00           C
ATOM   2124  CD2 HIS A 293      -1.213  22.193 -24.922  0.00  0.00           C
ATOM   2125  ND1 HIS A 293      -2.834  23.643 -25.564  0.00  0.00           N
ATOM   2126  CE1 HIS A 293      -2.451  23.850 -24.278  0.00  0.00           C
ATOM   2127  NE2 HIS A 293      -1.453  23.054 -23.872  0.00  0.00           N
ATOM   2128  N   SER A 294      -1.242  18.787 -25.875  0.00  0.00           N
ATOM   2129  CA  SER A 294      -0.210  18.005 -25.149  0.00  0.00           C
ATOM   2130  C   SER A 294       0.166  16.747 -26.006  0.00  0.00           C
ATOM   2131  O   SER A 294      -0.669  15.819 -26.203  0.00  0.00           O
ATOM   2132  CB  SER A 294      -0.754  17.595 -23.722  0.00  0.00           C
ATOM   2133  OG  SER A 294      -1.266  18.690 -22.989  0.00  0.00           O
ATOM   2134  N   THR A 295       1.460  16.665 -26.312  0.00  0.00           N
ATOM   2135  CA  THR A 295       2.035  15.620 -27.079  0.00  0.00           C
ATOM   2136  C   THR A 295       2.548  14.532 -26.197  0.00  0.00           C
ATOM   2137  O   THR A 295       3.665  14.570 -25.744  0.00  0.00           O
ATOM   2138  CB  THR A 295       3.013  16.195 -28.125  0.00  0.00           C
ATOM   2139  CG2 THR A 295       2.276  17.031 -29.198  0.00  0.00           C
ATOM   2140  OG1 THR A 295       4.059  16.945 -27.554  0.00  0.00           O
ATOM   2141  N   ASP A 296       1.582  13.674 -25.829  0.00  0.00           N
ATOM   2142  CA  ASP A 296       1.670  12.808 -24.766  0.00  0.00           C
ATOM   2143  C   ASP A 296       0.773  11.612 -25.085  0.00  0.00           C
ATOM   2144  O   ASP A 296      -0.406  11.619 -25.403  0.00  0.00           O
ATOM   2145  CB  ASP A 296       1.118  13.421 -23.455  0.00  0.00           C
ATOM   2146  CG  ASP A 296       1.034  12.406 -22.272  0.00  0.00           C
ATOM   2147  OD1 ASP A 296       2.104  12.045 -21.766  0.00  0.00           O
ATOM   2148  OD2 ASP A 296      -0.095  11.946 -22.027  0.00  0.00           O
ATOM   2149  N   SER A 297       1.349  10.467 -24.959  0.00  0.00           N
ATOM   2150  CA  SER A 297       0.822   9.194 -25.440  0.00  0.00           C
ATOM   2151  C   SER A 297      -0.392   8.688 -24.646  0.00  0.00           C
ATOM   2152  O   SER A 297      -1.403   8.444 -25.304  0.00  0.00           O
ATOM   2153  CB  SER A 297       1.875   8.073 -25.254  0.00  0.00           C
ATOM   2154  OG  SER A 297       2.255   7.957 -23.856  0.00  0.00           O
ATOM   2155  N   THR A 298      -0.449   8.882 -23.307  0.00  0.00           N
ATOM   2156  CA  THR A 298      -1.724   8.756 -22.531  0.00  0.00           C
ATOM   2157  C   THR A 298      -2.808   9.711 -22.901  0.00  0.00           C
ATOM   2158  O   THR A 298      -4.000   9.344 -22.898  0.00  0.00           O
ATOM   2159  CB  THR A 298      -1.470   8.909 -21.006  0.00  0.00           C
ATOM   2160  CG2 THR A 298      -2.769   8.676 -20.174  0.00  0.00           C
ATOM   2161  OG1 THR A 298      -0.579   7.884 -20.558  0.00  0.00           O
ATOM   2162  N   THR A 299      -2.481  10.970 -23.281  0.00  0.00           N
ATOM   2163  CA  THR A 299      -3.451  11.999 -23.648  0.00  0.00           C
ATOM   2164  C   THR A 299      -3.999  11.843 -25.043  0.00  0.00           C
ATOM   2165  O   THR A 299      -5.171  11.948 -25.289  0.00  0.00           O
ATOM   2166  CB  THR A 299      -2.744  13.384 -23.426  0.00  0.00           C
ATOM   2167  CG2 THR A 299      -3.652  14.603 -23.734  0.00  0.00           C
ATOM   2168  OG1 THR A 299      -2.486  13.451 -22.047  0.00  0.00           O
ATOM   2169  N   ILE A 300      -3.121  11.685 -26.017  0.00  0.00           N
ATOM   2170  CA  ILE A 300      -3.476  11.343 -27.370  0.00  0.00           C
ATOM   2171  C   ILE A 300      -4.453  10.088 -27.489  0.00  0.00           C
ATOM   2172  O   ILE A 300      -5.504  10.169 -28.091  0.00  0.00           O
ATOM   2173  CB  ILE A 300      -2.263  11.236 -28.295  0.00  0.00           C
ATOM   2174  CG1 ILE A 300      -1.648  12.621 -28.291  0.00  0.00           C
ATOM   2175  CG2 ILE A 300      -2.491  10.659 -29.712  0.00  0.00           C
ATOM   2176  CD1 ILE A 300      -0.397  12.868 -29.147  0.00  0.00           C
ATOM   2177  N   LEU A 301      -4.068   9.059 -26.772  0.00  0.00           N
ATOM   2178  CA  LEU A 301      -4.938   7.844 -26.620  0.00  0.00           C
ATOM   2179  C   LEU A 301      -6.225   8.131 -25.822  0.00  0.00           C
ATOM   2180  O   LEU A 301      -7.267   7.634 -26.212  0.00  0.00           O
ATOM   2181  CB  LEU A 301      -4.020   6.810 -25.962  0.00  0.00           C
ATOM   2182  CG  LEU A 301      -4.728   5.420 -26.054  0.00  0.00           C
ATOM   2183  CD1 LEU A 301      -4.766   4.762 -27.397  0.00  0.00           C
ATOM   2184  CD2 LEU A 301      -3.949   4.378 -25.164  0.00  0.00           C
ATOM   2185  N   GLY A 302      -6.142   8.937 -24.745  0.00  0.00           N
ATOM   2186  CA  GLY A 302      -7.345   9.433 -24.032  0.00  0.00           C
ATOM   2187  C   GLY A 302      -8.319  10.173 -24.972  0.00  0.00           C
ATOM   2188  O   GLY A 302      -9.479   9.826 -24.947  0.00  0.00           O
ATOM   2189  N   ILE A 303      -7.880  11.181 -25.770  0.00  0.00           N
ATOM   2190  CA  ILE A 303      -8.716  11.880 -26.763  0.00  0.00           C
ATOM   2191  C   ILE A 303      -9.133  10.924 -27.854  0.00  0.00           C
ATOM   2192  O   ILE A 303     -10.354  11.077 -28.125  0.00  0.00           O
ATOM   2193  CB  ILE A 303      -7.985  13.084 -27.296  0.00  0.00           C
ATOM   2194  CG1 ILE A 303      -7.699  14.170 -26.227  0.00  0.00           C
ATOM   2195  CG2 ILE A 303      -8.775  13.680 -28.413  0.00  0.00           C
ATOM   2196  CD1 ILE A 303      -6.534  14.993 -26.610  0.00  0.00           C
ATOM   2197  N   GLY A 304      -8.323   9.968 -28.321  0.00  0.00           N
ATOM   2198  CA  GLY A 304      -8.872   9.054 -29.315  0.00  0.00           C
ATOM   2199  C   GLY A 304      -9.956   8.059 -28.787  0.00  0.00           C
ATOM   2200  O   GLY A 304     -10.768   7.538 -29.529  0.00  0.00           O
ATOM   2201  N   THR A 305      -9.980   7.921 -27.453  0.00  0.00           N
ATOM   2202  CA  THR A 305     -10.964   7.164 -26.745  0.00  0.00           C
ATOM   2203  C   THR A 305     -12.186   7.958 -26.458  0.00  0.00           C
ATOM   2204  O   THR A 305     -13.239   7.302 -26.584  0.00  0.00           O
ATOM   2205  CB  THR A 305     -10.375   6.663 -25.440  0.00  0.00           C
ATOM   2206  CG2 THR A 305     -11.376   5.797 -24.575  0.00  0.00           C
ATOM   2207  OG1 THR A 305      -9.274   5.823 -25.800  0.00  0.00           O
ATOM   2208  N   VAL A 306     -12.096   9.250 -26.117  0.00  0.00           N
ATOM   2209  CA  VAL A 306     -13.309  10.054 -26.008  0.00  0.00           C
ATOM   2210  C   VAL A 306     -13.929  10.124 -27.385  0.00  0.00           C
ATOM   2211  O   VAL A 306     -15.087   9.752 -27.517  0.00  0.00           O
ATOM   2212  CB  VAL A 306     -12.951  11.478 -25.582  0.00  0.00           C
ATOM   2213  CG1 VAL A 306     -14.148  12.424 -25.724  0.00  0.00           C
ATOM   2214  CG2 VAL A 306     -12.545  11.537 -24.105  0.00  0.00           C
ATOM   2215  N   LEU A 307     -13.192  10.544 -28.423  0.00  0.00           N
ATOM   2216  CA  LEU A 307     -13.659  10.784 -29.782  0.00  0.00           C
ATOM   2217  C   LEU A 307     -14.430   9.547 -30.366  0.00  0.00           C
ATOM   2218  O   LEU A 307     -15.370   9.721 -31.121  0.00  0.00           O
ATOM   2219  CB  LEU A 307     -12.463  11.102 -30.672  0.00  0.00           C
ATOM   2220  CG  LEU A 307     -12.099  12.559 -30.496  0.00  0.00           C
ATOM   2221  CD1 LEU A 307     -10.760  12.679 -31.306  0.00  0.00           C
ATOM   2222  CD2 LEU A 307     -13.122  13.578 -31.125  0.00  0.00           C
ATOM   2223  N   ASP A 308     -14.034   8.371 -29.990  0.00  0.00           N
ATOM   2224  CA  ASP A 308     -14.725   7.077 -30.381  0.00  0.00           C
ATOM   2225  C   ASP A 308     -15.862   6.622 -29.505  0.00  0.00           C
ATOM   2226  O   ASP A 308     -16.672   5.775 -29.919  0.00  0.00           O
ATOM   2227  CB  ASP A 308     -13.604   5.973 -30.549  0.00  0.00           C
ATOM   2228  CG  ASP A 308     -14.158   4.549 -30.738  0.00  0.00           C
ATOM   2229  OD1 ASP A 308     -14.324   4.207 -31.896  0.00  0.00           O
ATOM   2230  OD2 ASP A 308     -14.436   3.799 -29.770  0.00  0.00           O
ATOM   2231  N   GLN A 309     -15.982   7.034 -28.210  0.00  0.00           N
ATOM   2232  CA  GLN A 309     -16.940   6.443 -27.230  0.00  0.00           C
ATOM   2233  C   GLN A 309     -18.003   7.428 -26.620  0.00  0.00           C
ATOM   2234  O   GLN A 309     -18.931   6.941 -25.998  0.00  0.00           O
ATOM   2235  CB  GLN A 309     -16.213   5.786 -26.074  0.00  0.00           C
ATOM   2236  CG  GLN A 309     -15.208   4.709 -26.514  0.00  0.00           C
ATOM   2237  CD  GLN A 309     -14.707   4.014 -25.280  0.00  0.00           C
ATOM   2238  NE2 GLN A 309     -14.297   2.701 -25.368  0.00  0.00           N
ATOM   2239  OE1 GLN A 309     -14.921   4.401 -24.117  0.00  0.00           O
ATOM   2240  N   ALA A 310     -17.793   8.775 -26.861  0.00  0.00           N
ATOM   2241  CA  ALA A 310     -18.610   9.852 -26.282  0.00  0.00           C
ATOM   2242  C   ALA A 310     -20.042   9.790 -26.799  0.00  0.00           C
ATOM   2243  O   ALA A 310     -20.960   9.914 -26.004  0.00  0.00           O
ATOM   2244  CB  ALA A 310     -17.936  11.206 -26.503  0.00  0.00           C
ATOM   2245  N   GLU A 311     -20.311   9.545 -28.067  0.00  0.00           N
ATOM   2246  CA  GLU A 311     -21.674   9.465 -28.510  0.00  0.00           C
ATOM   2247  C   GLU A 311     -22.293   8.141 -28.174  0.00  0.00           C
ATOM   2248  O   GLU A 311     -23.470   8.103 -27.927  0.00  0.00           O
ATOM   2249  CB  GLU A 311     -21.724   9.691 -29.959  0.00  0.00           C
ATOM   2250  CG  GLU A 311     -23.152   9.931 -30.554  0.00  0.00           C
ATOM   2251  CD  GLU A 311     -22.995  10.056 -32.067  0.00  0.00           C
ATOM   2252  OE1 GLU A 311     -21.944   9.637 -32.596  0.00  0.00           O
ATOM   2253  OE2 GLU A 311     -24.010  10.418 -32.701  0.00  0.00           O
ATOM   2254  N   THR A 312     -21.525   7.076 -28.046  0.00  0.00           N
ATOM   2255  CA  THR A 312     -21.993   5.752 -27.628  0.00  0.00           C
ATOM   2256  C   THR A 312     -22.344   5.559 -26.177  0.00  0.00           C
ATOM   2257  O   THR A 312     -23.365   4.993 -25.871  0.00  0.00           O
ATOM   2258  CB  THR A 312     -20.988   4.664 -27.947  0.00  0.00           C
ATOM   2259  CG2 THR A 312     -21.471   3.127 -27.745  0.00  0.00           C
ATOM   2260  OG1 THR A 312     -20.656   4.715 -29.329  0.00  0.00           O
ATOM   2261  N   ALA A 313     -21.566   6.159 -25.220  0.00  0.00           N
ATOM   2262  CA  ALA A 313     -22.084   6.355 -23.814  0.00  0.00           C
ATOM   2263  C   ALA A 313     -23.289   7.220 -23.741  0.00  0.00           C
ATOM   2264  O   ALA A 313     -24.053   7.063 -22.798  0.00  0.00           O
ATOM   2265  CB  ALA A 313     -20.875   6.953 -22.968  0.00  0.00           C
ATOM   2266  N   GLY A 314     -23.451   8.147 -24.733  0.00  0.00           N
ATOM   2267  CA  GLY A 314     -24.614   9.070 -24.844  0.00  0.00           C
ATOM   2268  C   GLY A 314     -24.305  10.506 -24.386  0.00  0.00           C
ATOM   2269  O   GLY A 314     -25.235  11.220 -24.021  0.00  0.00           O
ATOM   2270  N   ALA A 315     -23.055  10.932 -24.438  0.00  0.00           N
ATOM   2271  CA  ALA A 315     -22.917  12.436 -24.468  0.00  0.00           C
ATOM   2272  C   ALA A 315     -23.649  13.090 -25.581  0.00  0.00           C
ATOM   2273  O   ALA A 315     -24.115  12.375 -26.519  0.00  0.00           O
ATOM   2274  CB  ALA A 315     -21.426  12.778 -24.500  0.00  0.00           C
ATOM   2275  N   ARG A 316     -23.731  14.427 -25.554  0.00  0.00           N
ATOM   2276  CA  ARG A 316     -24.226  15.230 -26.725  0.00  0.00           C
ATOM   2277  C   ARG A 316     -22.973  16.055 -27.225  0.00  0.00           C
ATOM   2278  O   ARG A 316     -22.830  16.228 -28.458  0.00  0.00           O
ATOM   2279  CB  ARG A 316     -25.250  16.220 -26.196  0.00  0.00           C
ATOM   2280  CG  ARG A 316     -26.526  15.467 -25.722  0.00  0.00           C
ATOM   2281  CD  ARG A 316     -27.638  15.032 -26.677  0.00  0.00           C
ATOM   2282  NE  ARG A 316     -27.135  14.001 -27.566  0.00  0.00           N
ATOM   2283  CZ  ARG A 316     -26.964  12.700 -27.365  0.00  0.00           C
ATOM   2284  NH1 ARG A 316     -27.348  12.068 -26.244  0.00  0.00           N
ATOM   2285  NH2 ARG A 316     -26.540  12.015 -28.411  0.00  0.00           N
ATOM   2286  N   LEU A 317     -22.039  16.560 -26.362  0.00  0.00           N
ATOM   2287  CA  LEU A 317     -20.996  17.443 -26.842  0.00  0.00           C
ATOM   2288  C   LEU A 317     -19.576  17.027 -26.486  0.00  0.00           C
ATOM   2289  O   LEU A 317     -19.305  16.937 -25.293  0.00  0.00           O
ATOM   2290  CB  LEU A 317     -21.293  18.834 -26.300  0.00  0.00           C
ATOM   2291  CG  LEU A 317     -20.312  20.001 -26.617  0.00  0.00           C
ATOM   2292  CD1 LEU A 317     -20.168  20.390 -28.105  0.00  0.00           C
ATOM   2293  CD2 LEU A 317     -20.769  21.251 -25.756  0.00  0.00           C
ATOM   2294  N   VAL A 318     -18.734  16.809 -27.453  0.00  0.00           N
ATOM   2295  CA  VAL A 318     -17.271  16.782 -27.239  0.00  0.00           C
ATOM   2296  C   VAL A 318     -16.772  18.102 -27.407  0.00  0.00           C
ATOM   2297  O   VAL A 318     -16.829  18.629 -28.529  0.00  0.00           O
ATOM   2298  CB  VAL A 318     -16.421  15.736 -28.072  0.00  0.00           C
ATOM   2299  CG1 VAL A 318     -14.962  15.757 -27.624  0.00  0.00           C
ATOM   2300  CG2 VAL A 318     -16.970  14.325 -27.705  0.00  0.00           C
ATOM   2301  N   VAL A 319     -16.062  18.575 -26.361  0.00  0.00           N
ATOM   2302  CA  VAL A 319     -15.255  19.788 -26.565  0.00  0.00           C
ATOM   2303  C   VAL A 319     -13.770  19.467 -26.556  0.00  0.00           C
ATOM   2304  O   VAL A 319     -13.304  18.924 -25.560  0.00  0.00           O
ATOM   2305  CB  VAL A 319     -15.444  20.893 -25.450  0.00  0.00           C
ATOM   2306  CG1 VAL A 319     -14.841  22.251 -25.732  0.00  0.00           C
ATOM   2307  CG2 VAL A 319     -16.919  21.050 -25.046  0.00  0.00           C
ATOM   2308  N   LEU A 320     -13.023  19.833 -27.529  0.00  0.00           N
ATOM   2309  CA  LEU A 320     -11.520  19.796 -27.512  0.00  0.00           C
ATOM   2310  C   LEU A 320     -11.031  21.183 -27.278  0.00  0.00           C
ATOM   2311  O   LEU A 320     -11.214  22.053 -28.151  0.00  0.00           O
ATOM   2312  CB  LEU A 320     -11.037  19.190 -28.802  0.00  0.00           C
ATOM   2313  CG  LEU A 320     -11.551  17.786 -29.146  0.00  0.00           C
ATOM   2314  CD1 LEU A 320     -10.885  17.416 -30.514  0.00  0.00           C
ATOM   2315  CD2 LEU A 320     -11.145  16.651 -28.243  0.00  0.00           C
ATOM   2316  N   ALA A 321     -10.289  21.362 -26.166  0.00  0.00           N
ATOM   2317  CA  ALA A 321      -9.907  22.680 -25.720  0.00  0.00           C
ATOM   2318  C   ALA A 321      -8.376  22.755 -25.683  0.00  0.00           C
ATOM   2319  O   ALA A 321      -7.607  21.828 -25.465  0.00  0.00           O
ATOM   2320  CB  ALA A 321     -10.418  23.015 -24.286  0.00  0.00           C
ATOM   2321  N   THR A 322      -7.831  23.975 -25.934  0.00  0.00           N
ATOM   2322  CA  THR A 322      -6.381  24.074 -26.355  0.00  0.00           C
ATOM   2323  C   THR A 322      -5.955  25.552 -26.245  0.00  0.00           C
ATOM   2324  O   THR A 322      -6.743  26.454 -26.214  0.00  0.00           O
ATOM   2325  CB  THR A 322      -6.179  23.574 -27.755  0.00  0.00           C
ATOM   2326  CG2 THR A 322      -6.864  24.444 -28.839  0.00  0.00           C
ATOM   2327  OG1 THR A 322      -4.815  23.542 -28.073  0.00  0.00           O
ATOM   2328  N   ALA A 323      -4.656  25.792 -26.172  0.00  0.00           N
ATOM   2329  CA  ALA A 323      -4.120  27.130 -26.164  0.00  0.00           C
ATOM   2330  C   ALA A 323      -3.993  27.780 -27.614  0.00  0.00           C
ATOM   2331  O   ALA A 323      -4.140  29.000 -27.821  0.00  0.00           O
ATOM   2332  CB  ALA A 323      -2.855  27.070 -25.269  0.00  0.00           C
ATOM   2333  N   THR A 324      -3.633  26.930 -28.607  0.00  0.00           N
ATOM   2334  CA  THR A 324      -3.077  27.330 -29.921  0.00  0.00           C
ATOM   2335  C   THR A 324      -3.233  26.236 -30.989  0.00  0.00           C
ATOM   2336  O   THR A 324      -3.267  25.076 -30.636  0.00  0.00           O
ATOM   2337  CB  THR A 324      -1.607  27.591 -29.575  0.00  0.00           C
ATOM   2338  CG2 THR A 324      -0.688  26.366 -29.230  0.00  0.00           C
ATOM   2339  OG1 THR A 324      -1.058  28.210 -30.724  0.00  0.00           O
ATOM   2340  N   PRO A 325      -3.408  26.493 -32.301  0.00  0.00           N
ATOM   2341  CA  PRO A 325      -3.411  25.530 -33.411  0.00  0.00           C
ATOM   2342  C   PRO A 325      -2.182  24.659 -33.460  0.00  0.00           C
ATOM   2343  O   PRO A 325      -1.064  25.049 -32.986  0.00  0.00           O
ATOM   2344  CB  PRO A 325      -3.427  26.327 -34.681  0.00  0.00           C
ATOM   2345  CG  PRO A 325      -3.897  27.713 -34.281  0.00  0.00           C
ATOM   2346  CD  PRO A 325      -3.659  27.802 -32.809  0.00  0.00           C
ATOM   2347  N   PRO A 326      -2.201  23.508 -34.154  0.00  0.00           N
ATOM   2348  CA  PRO A 326      -1.087  22.855 -34.781  0.00  0.00           C
ATOM   2349  C   PRO A 326      -0.326  23.888 -35.655  0.00  0.00           C
ATOM   2350  O   PRO A 326      -0.930  24.467 -36.566  0.00  0.00           O
ATOM   2351  CB  PRO A 326      -1.607  21.686 -35.540  0.00  0.00           C
ATOM   2352  CG  PRO A 326      -3.041  22.093 -35.953  0.00  0.00           C
ATOM   2353  CD  PRO A 326      -3.451  22.866 -34.677  0.00  0.00           C
ATOM   2354  N   GLY A 327       0.962  24.071 -35.300  0.00  0.00           N
ATOM   2355  CA  GLY A 327       1.830  25.048 -35.829  0.00  0.00           C
ATOM   2356  C   GLY A 327       1.682  26.466 -35.342  0.00  0.00           C
ATOM   2357  O   GLY A 327       1.994  27.359 -36.098  0.00  0.00           O
ATOM   2358  N   SER A 328       1.341  26.706 -34.056  0.00  0.00           N
ATOM   2359  CA  SER A 328       1.329  28.044 -33.492  0.00  0.00           C
ATOM   2360  C   SER A 328       1.961  28.211 -32.063  0.00  0.00           C
ATOM   2361  O   SER A 328       2.256  27.196 -31.457  0.00  0.00           O
ATOM   2362  CB  SER A 328      -0.082  28.583 -33.515  0.00  0.00           C
ATOM   2363  OG  SER A 328      -0.655  28.876 -34.828  0.00  0.00           O
ATOM   2364  N   VAL A 329       2.159  29.425 -31.621  0.00  0.00           N
ATOM   2365  CA  VAL A 329       2.668  29.828 -30.246  0.00  0.00           C
ATOM   2366  C   VAL A 329       1.475  30.172 -29.339  0.00  0.00           C
ATOM   2367  O   VAL A 329       0.568  30.860 -29.763  0.00  0.00           O
ATOM   2368  CB  VAL A 329       3.679  30.966 -30.371  0.00  0.00           C
ATOM   2369  CG1 VAL A 329       4.280  31.654 -29.114  0.00  0.00           C
ATOM   2370  CG2 VAL A 329       4.968  30.557 -31.167  0.00  0.00           C
ATOM   2371  N   THR A 330       1.690  29.882 -28.016  0.00  0.00           N
ATOM   2372  CA  THR A 330       0.830  30.092 -26.859  0.00  0.00           C
ATOM   2373  C   THR A 330       0.829  31.469 -26.271  0.00  0.00           C
ATOM   2374  O   THR A 330       1.846  32.168 -26.322  0.00  0.00           O
ATOM   2375  CB  THR A 330       1.315  29.104 -25.750  0.00  0.00           C
ATOM   2376  CG2 THR A 330       1.306  27.616 -26.092  0.00  0.00           C
ATOM   2377  OG1 THR A 330       2.667  29.371 -25.406  0.00  0.00           O
ATOM   2378  N   VAL A 331      -0.301  31.954 -25.816  0.00  0.00           N
ATOM   2379  CA  VAL A 331      -0.322  33.342 -25.187  0.00  0.00           C
ATOM   2380  C   VAL A 331       0.369  33.142 -23.768  0.00  0.00           C
ATOM   2381  O   VAL A 331       0.124  32.159 -23.089  0.00  0.00           O
ATOM   2382  CB  VAL A 331      -1.731  33.876 -24.944  0.00  0.00           C
ATOM   2383  CG1 VAL A 331      -1.826  35.279 -24.343  0.00  0.00           C
ATOM   2384  CG2 VAL A 331      -2.333  33.945 -26.278  0.00  0.00           C
ATOM   2385  N   PRO A 332       1.297  34.003 -23.315  0.00  0.00           N
ATOM   2386  CA  PRO A 332       1.759  34.071 -21.953  0.00  0.00           C
ATOM   2387  C   PRO A 332       0.640  34.070 -20.827  0.00  0.00           C
ATOM   2388  O   PRO A 332      -0.563  34.267 -21.082  0.00  0.00           O
ATOM   2389  CB  PRO A 332       2.465  35.430 -21.861  0.00  0.00           C
ATOM   2390  CG  PRO A 332       2.904  35.710 -23.241  0.00  0.00           C
ATOM   2391  CD  PRO A 332       1.891  35.095 -24.075  0.00  0.00           C
ATOM   2392  N   HIS A 333       1.115  33.874 -19.577  0.00  0.00           N
ATOM   2393  CA  HIS A 333       0.391  34.047 -18.329  0.00  0.00           C
ATOM   2394  C   HIS A 333       0.866  35.374 -17.628  0.00  0.00           C
ATOM   2395  O   HIS A 333       2.064  35.566 -17.366  0.00  0.00           O
ATOM   2396  CB  HIS A 333       0.756  32.787 -17.519  0.00  0.00           C
ATOM   2397  CG  HIS A 333      -0.221  32.672 -16.366  0.00  0.00           C
ATOM   2398  CD2 HIS A 333      -0.336  31.544 -15.596  0.00  0.00           C
ATOM   2399  ND1 HIS A 333      -0.889  33.714 -15.685  0.00  0.00           N
ATOM   2400  CE1 HIS A 333      -1.354  33.186 -14.516  0.00  0.00           C
ATOM   2401  NE2 HIS A 333      -1.037  31.879 -14.453  0.00  0.00           N
ATOM   2402  N   PRO A 334      -0.110  36.344 -17.369  0.00  0.00           N
ATOM   2403  CA  PRO A 334       0.431  37.662 -16.848  0.00  0.00           C
ATOM   2404  C   PRO A 334       0.797  37.595 -15.352  0.00  0.00           C
ATOM   2405  O   PRO A 334       1.438  38.566 -14.900  0.00  0.00           O
ATOM   2406  CB  PRO A 334      -0.773  38.634 -17.060  0.00  0.00           C
ATOM   2407  CG  PRO A 334      -1.875  37.765 -17.593  0.00  0.00           C
ATOM   2408  CD  PRO A 334      -1.466  36.344 -17.832  0.00  0.00           C
ATOM   2409  N   ASN A 335       0.371  36.533 -14.582  0.00  0.00           N
ATOM   2410  CA  ASN A 335       0.735  36.487 -13.105  0.00  0.00           C
ATOM   2411  C   ASN A 335       2.095  36.004 -12.832  0.00  0.00           C
ATOM   2412  O   ASN A 335       2.468  35.459 -11.793  0.00  0.00           O
ATOM   2413  CB  ASN A 335      -0.307  35.548 -12.362  0.00  0.00           C
ATOM   2414  CG  ASN A 335      -0.393  35.835 -10.871  0.00  0.00           C
ATOM   2415  ND2 ASN A 335      -0.340  34.955  -9.941  0.00  0.00           N
ATOM   2416  OD1 ASN A 335      -0.419  37.033 -10.523  0.00  0.00           O
ATOM   2417  N   ILE A 336       2.987  36.159 -13.780  0.00  0.00           N
ATOM   2418  CA  ILE A 336       4.384  35.766 -13.744  0.00  0.00           C
ATOM   2419  C   ILE A 336       5.199  36.902 -14.361  0.00  0.00           C
ATOM   2420  O   ILE A 336       4.858  37.366 -15.475  0.00  0.00           O
ATOM   2421  CB  ILE A 336       4.567  34.444 -14.408  0.00  0.00           C
ATOM   2422  CG1 ILE A 336       3.495  33.383 -14.112  0.00  0.00           C
ATOM   2423  CG2 ILE A 336       5.983  33.901 -14.159  0.00  0.00           C
ATOM   2424  CD1 ILE A 336       3.775  32.100 -14.803  0.00  0.00           C
ATOM   2425  N   GLU A 337       6.263  37.297 -13.700  0.00  0.00           N
ATOM   2426  CA  GLU A 337       7.389  38.098 -14.379  0.00  0.00           C
ATOM   2427  C   GLU A 337       8.355  37.194 -15.114  0.00  0.00           C
ATOM   2428  O   GLU A 337       8.784  36.131 -14.611  0.00  0.00           O
ATOM   2429  CB  GLU A 337       8.005  39.025 -13.295  0.00  0.00           C
ATOM   2430  CG  GLU A 337       8.848  40.193 -13.880  0.00  0.00           C
ATOM   2431  CD  GLU A 337       8.170  40.988 -14.983  0.00  0.00           C
ATOM   2432  OE1 GLU A 337       7.634  42.088 -14.764  0.00  0.00           O
ATOM   2433  OE2 GLU A 337       8.239  40.463 -16.138  0.00  0.00           O
ATOM   2434  N   GLU A 338       8.737  37.491 -16.312  0.00  0.00           N
ATOM   2435  CA  GLU A 338       9.766  36.673 -17.080  0.00  0.00           C
ATOM   2436  C   GLU A 338      11.118  37.430 -17.162  0.00  0.00           C
ATOM   2437  O   GLU A 338      11.212  38.474 -17.818  0.00  0.00           O
ATOM   2438  CB  GLU A 338       9.284  36.531 -18.473  0.00  0.00           C
ATOM   2439  CG  GLU A 338       7.979  35.594 -18.527  0.00  0.00           C
ATOM   2440  CD  GLU A 338       7.707  35.199 -19.910  0.00  0.00           C
ATOM   2441  OE1 GLU A 338       7.990  34.037 -20.335  0.00  0.00           O
ATOM   2442  OE2 GLU A 338       7.345  36.101 -20.688  0.00  0.00           O
ATOM   2443  N   VAL A 339      12.144  36.879 -16.528  0.00  0.00           N
ATOM   2444  CA  VAL A 339      13.457  37.606 -16.362  0.00  0.00           C
ATOM   2445  C   VAL A 339      14.601  36.858 -17.006  0.00  0.00           C
ATOM   2446  O   VAL A 339      14.658  35.609 -17.023  0.00  0.00           O
ATOM   2447  CB  VAL A 339      13.818  38.027 -14.872  0.00  0.00           C
ATOM   2448  CG1 VAL A 339      12.745  38.971 -14.304  0.00  0.00           C
ATOM   2449  CG2 VAL A 339      13.878  36.864 -13.912  0.00  0.00           C
ATOM   2450  N   ALA A 340      15.496  37.672 -17.538  0.00  0.00           N
ATOM   2451  CA  ALA A 340      16.671  37.251 -18.239  0.00  0.00           C
ATOM   2452  C   ALA A 340      17.830  36.932 -17.286  0.00  0.00           C
ATOM   2453  O   ALA A 340      18.349  37.839 -16.672  0.00  0.00           O
ATOM   2454  CB  ALA A 340      16.986  38.453 -19.155  0.00  0.00           C
ATOM   2455  N   LEU A 341      18.122  35.648 -17.039  0.00  0.00           N
ATOM   2456  CA  LEU A 341      19.200  35.187 -16.242  0.00  0.00           C
ATOM   2457  C   LEU A 341      20.615  35.564 -16.800  0.00  0.00           C
ATOM   2458  O   LEU A 341      20.864  35.637 -17.976  0.00  0.00           O
ATOM   2459  CB  LEU A 341      19.102  33.606 -16.029  0.00  0.00           C
ATOM   2460  CG  LEU A 341      19.960  32.979 -14.917  0.00  0.00           C
ATOM   2461  CD1 LEU A 341      19.334  33.158 -13.531  0.00  0.00           C
ATOM   2462  CD2 LEU A 341      20.016  31.471 -15.241  0.00  0.00           C
ATOM   2463  N   SER A 342      21.650  35.611 -15.978  0.00  0.00           N
ATOM   2464  CA  SER A 342      22.825  36.500 -16.310  0.00  0.00           C
ATOM   2465  C   SER A 342      23.952  35.616 -16.448  0.00  0.00           C
ATOM   2466  O   SER A 342      24.042  34.586 -15.818  0.00  0.00           O
ATOM   2467  CB  SER A 342      23.092  37.614 -15.284  0.00  0.00           C
ATOM   2468  OG  SER A 342      21.966  38.256 -14.811  0.00  0.00           O
ATOM   2469  N   ASN A 343      25.020  36.077 -17.160  0.00  0.00           N
ATOM   2470  CA  ASN A 343      26.286  35.334 -17.245  0.00  0.00           C
ATOM   2471  C   ASN A 343      26.944  35.021 -15.889  0.00  0.00           C
ATOM   2472  O   ASN A 343      27.744  34.065 -15.791  0.00  0.00           O
ATOM   2473  CB  ASN A 343      27.205  36.026 -18.253  0.00  0.00           C
ATOM   2474  CG  ASN A 343      26.948  35.929 -19.730  0.00  0.00           C
ATOM   2475  ND2 ASN A 343      27.999  36.144 -20.525  0.00  0.00           N
ATOM   2476  OD1 ASN A 343      25.942  35.618 -20.271  0.00  0.00           O
ATOM   2477  N   THR A 344      26.721  35.857 -14.934  0.00  0.00           N
ATOM   2478  CA  THR A 344      27.441  35.770 -13.581  0.00  0.00           C
ATOM   2479  C   THR A 344      26.548  35.102 -12.585  0.00  0.00           C
ATOM   2480  O   THR A 344      25.334  35.196 -12.601  0.00  0.00           O
ATOM   2481  CB  THR A 344      27.945  37.008 -12.983  0.00  0.00           C
ATOM   2482  CG2 THR A 344      29.232  37.558 -13.725  0.00  0.00           C
ATOM   2483  OG1 THR A 344      26.993  38.043 -13.120  0.00  0.00           O
ATOM   2484  N   GLY A 345      27.123  34.380 -11.621  0.00  0.00           N
ATOM   2485  CA  GLY A 345      26.428  33.582 -10.659  0.00  0.00           C
ATOM   2486  C   GLY A 345      27.402  32.652  -9.870  0.00  0.00           C
ATOM   2487  O   GLY A 345      28.604  32.492 -10.219  0.00  0.00           O
ATOM   2488  N   GLU A 346      26.866  31.973  -8.845  0.00  0.00           N
ATOM   2489  CA  GLU A 346      27.653  31.080  -7.951  0.00  0.00           C
ATOM   2490  C   GLU A 346      28.176  29.773  -8.505  0.00  0.00           C
ATOM   2491  O   GLU A 346      29.194  29.242  -8.101  0.00  0.00           O
ATOM   2492  CB  GLU A 346      26.794  30.654  -6.759  0.00  0.00           C
ATOM   2493  CG  GLU A 346      27.423  31.178  -5.449  0.00  0.00           C
ATOM   2494  CD  GLU A 346      27.183  32.668  -5.271  0.00  0.00           C
ATOM   2495  OE1 GLU A 346      28.169  33.400  -5.246  0.00  0.00           O
ATOM   2496  OE2 GLU A 346      25.997  33.122  -5.209  0.00  0.00           O
ATOM   2497  N   ILE A 347      27.413  29.267  -9.462  0.00  0.00           N
ATOM   2498  CA  ILE A 347      27.450  28.031 -10.294  0.00  0.00           C
ATOM   2499  C   ILE A 347      26.969  28.386 -11.771  0.00  0.00           C
ATOM   2500  O   ILE A 347      25.999  29.140 -11.862  0.00  0.00           O
ATOM   2501  CB  ILE A 347      26.727  26.819  -9.700  0.00  0.00           C
ATOM   2502  CG1 ILE A 347      25.330  27.182  -9.218  0.00  0.00           C
ATOM   2503  CG2 ILE A 347      27.667  26.258  -8.567  0.00  0.00           C
ATOM   2504  CD1 ILE A 347      24.601  26.014  -8.459  0.00  0.00           C
ATOM   2505  N   PRO A 348      27.645  27.832 -12.799  0.00  0.00           N
ATOM   2506  CA  PRO A 348      27.257  27.887 -14.213  0.00  0.00           C
ATOM   2507  C   PRO A 348      26.001  27.127 -14.432  0.00  0.00           C
ATOM   2508  O   PRO A 348      25.705  26.156 -13.726  0.00  0.00           O
ATOM   2509  CB  PRO A 348      28.408  27.281 -15.032  0.00  0.00           C
ATOM   2510  CG  PRO A 348      29.046  26.297 -13.982  0.00  0.00           C
ATOM   2511  CD  PRO A 348      28.842  27.046 -12.664  0.00  0.00           C
ATOM   2512  N   PHE A 349      25.158  27.609 -15.327  0.00  0.00           N
ATOM   2513  CA  PHE A 349      23.936  26.975 -15.745  0.00  0.00           C
ATOM   2514  C   PHE A 349      23.635  27.239 -17.239  0.00  0.00           C
ATOM   2515  O   PHE A 349      23.200  28.356 -17.574  0.00  0.00           O
ATOM   2516  CB  PHE A 349      22.875  27.415 -14.809  0.00  0.00           C
ATOM   2517  CG  PHE A 349      21.560  26.738 -15.192  0.00  0.00           C
ATOM   2518  CD1 PHE A 349      21.230  25.444 -14.719  0.00  0.00           C
ATOM   2519  CD2 PHE A 349      20.605  27.394 -15.948  0.00  0.00           C
ATOM   2520  CE1 PHE A 349      19.921  24.913 -14.898  0.00  0.00           C
ATOM   2521  CE2 PHE A 349      19.329  26.905 -16.173  0.00  0.00           C
ATOM   2522  CZ  PHE A 349      18.951  25.637 -15.613  0.00  0.00           C
ATOM   2523  N   TYR A 350      23.892  26.320 -18.171  0.00  0.00           N
ATOM   2524  CA  TYR A 350      23.592  26.400 -19.603  0.00  0.00           C
ATOM   2525  C   TYR A 350      23.947  27.774 -20.257  0.00  0.00           C
ATOM   2526  O   TYR A 350      23.041  28.566 -20.650  0.00  0.00           O
ATOM   2527  CB  TYR A 350      22.091  25.966 -19.859  0.00  0.00           C
ATOM   2528  CG  TYR A 350      21.940  24.456 -19.653  0.00  0.00           C
ATOM   2529  CD1 TYR A 350      21.597  24.047 -18.345  0.00  0.00           C
ATOM   2530  CD2 TYR A 350      21.811  23.616 -20.726  0.00  0.00           C
ATOM   2531  CE1 TYR A 350      21.213  22.679 -18.072  0.00  0.00           C
ATOM   2532  CE2 TYR A 350      21.302  22.312 -20.488  0.00  0.00           C
ATOM   2533  CZ  TYR A 350      21.002  21.778 -19.185  0.00  0.00           C
ATOM   2534  OH  TYR A 350      20.568  20.472 -18.949  0.00  0.00           O
ATOM   2535  N   GLY A 351      25.234  28.193 -20.218  0.00  0.00           N
ATOM   2536  CA  GLY A 351      25.731  29.397 -20.904  0.00  0.00           C
ATOM   2537  C   GLY A 351      25.350  30.666 -20.073  0.00  0.00           C
ATOM   2538  O   GLY A 351      25.854  31.737 -20.320  0.00  0.00           O
ATOM   2539  N   LYS A 352      24.602  30.616 -18.996  0.00  0.00           N
ATOM   2540  CA  LYS A 352      24.382  31.601 -17.948  0.00  0.00           C
ATOM   2541  C   LYS A 352      24.973  31.038 -16.635  0.00  0.00           C
ATOM   2542  O   LYS A 352      25.724  30.091 -16.666  0.00  0.00           O
ATOM   2543  CB  LYS A 352      22.958  32.013 -17.942  0.00  0.00           C
ATOM   2544  CG  LYS A 352      22.470  32.753 -19.158  0.00  0.00           C
ATOM   2545  CD  LYS A 352      23.184  34.076 -19.598  0.00  0.00           C
ATOM   2546  CE  LYS A 352      22.503  34.542 -20.822  0.00  0.00           C
ATOM   2547  NZ  LYS A 352      23.001  33.782 -21.964  0.00  0.00           N
ATOM   2548  N   ALA A 353      24.548  31.541 -15.480  0.00  0.00           N
ATOM   2549  CA  ALA A 353      24.850  31.106 -14.115  0.00  0.00           C
ATOM   2550  C   ALA A 353      23.770  31.565 -13.139  0.00  0.00           C
ATOM   2551  O   ALA A 353      23.051  32.507 -13.430  0.00  0.00           O
ATOM   2552  CB  ALA A 353      26.271  31.633 -13.736  0.00  0.00           C
ATOM   2553  N   ILE A 354      23.502  30.873 -12.080  0.00  0.00           N
ATOM   2554  CA  ILE A 354      22.448  31.210 -11.113  0.00  0.00           C
ATOM   2555  C   ILE A 354      23.153  31.749  -9.893  0.00  0.00           C
ATOM   2556  O   ILE A 354      24.141  31.097  -9.391  0.00  0.00           O
ATOM   2557  CB  ILE A 354      21.632  29.975 -10.659  0.00  0.00           C
ATOM   2558  CG1 ILE A 354      20.967  29.191 -11.876  0.00  0.00           C
ATOM   2559  CG2 ILE A 354      20.571  30.385  -9.592  0.00  0.00           C
ATOM   2560  CD1 ILE A 354      20.664  27.768 -11.533  0.00  0.00           C
ATOM   2561  N   PRO A 355      22.637  32.818  -9.203  0.00  0.00           N
ATOM   2562  CA  PRO A 355      23.151  33.211  -7.955  0.00  0.00           C
ATOM   2563  C   PRO A 355      22.544  32.408  -6.733  0.00  0.00           C
ATOM   2564  O   PRO A 355      21.358  32.119  -6.682  0.00  0.00           O
ATOM   2565  CB  PRO A 355      22.864  34.678  -7.865  0.00  0.00           C
ATOM   2566  CG  PRO A 355      21.507  34.887  -8.664  0.00  0.00           C
ATOM   2567  CD  PRO A 355      21.525  33.693  -9.655  0.00  0.00           C
ATOM   2568  N   ILE A 356      23.251  32.133  -5.671  0.00  0.00           N
ATOM   2569  CA  ILE A 356      22.680  31.329  -4.528  0.00  0.00           C
ATOM   2570  C   ILE A 356      21.629  32.164  -3.753  0.00  0.00           C
ATOM   2571  O   ILE A 356      20.483  31.647  -3.602  0.00  0.00           O
ATOM   2572  CB  ILE A 356      23.829  30.731  -3.655  0.00  0.00           C
ATOM   2573  CG1 ILE A 356      23.521  29.298  -3.181  0.00  0.00           C
ATOM   2574  CG2 ILE A 356      24.146  31.606  -2.447  0.00  0.00           C
ATOM   2575  CD1 ILE A 356      23.916  28.101  -4.162  0.00  0.00           C
ATOM   2576  N   GLU A 357      21.872  33.471  -3.591  0.00  0.00           N
ATOM   2577  CA  GLU A 357      20.917  34.439  -3.024  0.00  0.00           C
ATOM   2578  C   GLU A 357      19.521  34.391  -3.727  0.00  0.00           C
ATOM   2579  O   GLU A 357      18.609  34.823  -3.077  0.00  0.00           O
ATOM   2580  CB  GLU A 357      21.464  35.869  -3.092  0.00  0.00           C
ATOM   2581  CG  GLU A 357      22.448  36.144  -1.968  0.00  0.00           C
ATOM   2582  CD  GLU A 357      23.432  37.295  -2.285  0.00  0.00           C
ATOM   2583  OE1 GLU A 357      24.555  36.940  -2.700  0.00  0.00           O
ATOM   2584  OE2 GLU A 357      23.116  38.523  -2.226  0.00  0.00           O
ATOM   2585  N   ALA A 358      19.369  33.865  -4.917  0.00  0.00           N
ATOM   2586  CA  ALA A 358      18.023  33.602  -5.596  0.00  0.00           C
ATOM   2587  C   ALA A 358      17.271  32.295  -5.348  0.00  0.00           C
ATOM   2588  O   ALA A 358      16.371  32.018  -6.079  0.00  0.00           O
ATOM   2589  CB  ALA A 358      18.328  33.775  -7.056  0.00  0.00           C
ATOM   2590  N   ILE A 359      17.912  31.322  -4.585  0.00  0.00           N
ATOM   2591  CA  ILE A 359      17.406  30.006  -4.388  0.00  0.00           C
ATOM   2592  C   ILE A 359      17.453  29.467  -2.974  0.00  0.00           C
ATOM   2593  O   ILE A 359      16.554  28.644  -2.626  0.00  0.00           O
ATOM   2594  CB  ILE A 359      18.104  28.996  -5.356  0.00  0.00           C
ATOM   2595  CG1 ILE A 359      19.662  29.043  -5.327  0.00  0.00           C
ATOM   2596  CG2 ILE A 359      17.612  29.194  -6.795  0.00  0.00           C
ATOM   2597  CD1 ILE A 359      20.295  27.850  -5.994  0.00  0.00           C
ATOM   2598  N   ARG A 360      18.398  29.833  -2.125  0.00  0.00           N
ATOM   2599  CA  ARG A 360      18.589  29.244  -0.795  0.00  0.00           C
ATOM   2600  C   ARG A 360      17.411  29.468   0.109  0.00  0.00           C
ATOM   2601  O   ARG A 360      17.143  28.659   0.980  0.00  0.00           O
ATOM   2602  CB  ARG A 360      19.935  29.900  -0.302  0.00  0.00           C
ATOM   2603  CG  ARG A 360      19.934  31.344   0.188  0.00  0.00           C
ATOM   2604  CD  ARG A 360      21.390  31.825   0.408  0.00  0.00           C
ATOM   2605  NE  ARG A 360      21.417  33.077   1.259  0.00  0.00           N
ATOM   2606  CZ  ARG A 360      22.474  33.381   2.092  0.00  0.00           C
ATOM   2607  NH1 ARG A 360      23.551  32.696   2.179  0.00  0.00           N
ATOM   2608  NH2 ARG A 360      22.451  34.378   2.940  0.00  0.00           N
ATOM   2609  N   GLY A 361      16.681  30.577  -0.045  0.00  0.00           N
ATOM   2610  CA  GLY A 361      15.538  31.043   0.816  0.00  0.00           C
ATOM   2611  C   GLY A 361      14.271  30.886  -0.014  0.00  0.00           C
ATOM   2612  O   GLY A 361      14.124  31.456  -1.049  0.00  0.00           O
ATOM   2613  N   GLY A 362      13.219  30.192   0.434  0.00  0.00           N
ATOM   2614  CA  GLY A 362      11.978  29.869  -0.283  0.00  0.00           C
ATOM   2615  C   GLY A 362      11.826  28.383  -0.869  0.00  0.00           C
ATOM   2616  O   GLY A 362      12.680  27.545  -0.675  0.00  0.00           O
ATOM   2617  N   ARG A 363      10.733  28.230  -1.605  0.00  0.00           N
ATOM   2618  CA  ARG A 363      10.392  27.054  -2.435  0.00  0.00           C
ATOM   2619  C   ARG A 363      10.619  27.235  -3.954  0.00  0.00           C
ATOM   2620  O   ARG A 363       9.908  28.050  -4.641  0.00  0.00           O
ATOM   2621  CB  ARG A 363       8.907  26.661  -2.162  0.00  0.00           C
ATOM   2622  CG  ARG A 363       8.703  26.273  -0.721  0.00  0.00           C
ATOM   2623  CD  ARG A 363       7.238  25.804  -0.447  0.00  0.00           C
ATOM   2624  NE  ARG A 363       7.084  24.518  -1.164  0.00  0.00           N
ATOM   2625  CZ  ARG A 363       7.628  23.404  -0.785  0.00  0.00           C
ATOM   2626  NH1 ARG A 363       8.380  23.253   0.346  0.00  0.00           N
ATOM   2627  NH2 ARG A 363       7.519  22.332  -1.583  0.00  0.00           N
ATOM   2628  N   HIS A 364      11.636  26.556  -4.495  0.00  0.00           N
ATOM   2629  CA  HIS A 364      12.220  26.732  -5.880  0.00  0.00           C
ATOM   2630  C   HIS A 364      12.359  25.451  -6.691  0.00  0.00           C
ATOM   2631  O   HIS A 364      12.539  24.318  -6.214  0.00  0.00           O
ATOM   2632  CB  HIS A 364      13.642  27.433  -5.676  0.00  0.00           C
ATOM   2633  CG  HIS A 364      13.456  28.793  -5.071  0.00  0.00           C
ATOM   2634  CD2 HIS A 364      13.754  29.140  -3.796  0.00  0.00           C
ATOM   2635  ND1 HIS A 364      13.027  29.956  -5.759  0.00  0.00           N
ATOM   2636  CE1 HIS A 364      13.135  30.989  -4.892  0.00  0.00           C
ATOM   2637  NE2 HIS A 364      13.550  30.490  -3.694  0.00  0.00           N
ATOM   2638  N   LEU A 365      12.262  25.554  -8.001  0.00  0.00           N
ATOM   2639  CA  LEU A 365      12.223  24.502  -9.019  0.00  0.00           C
ATOM   2640  C   LEU A 365      13.171  24.837 -10.105  0.00  0.00           C
ATOM   2641  O   LEU A 365      12.935  25.859 -10.831  0.00  0.00           O
ATOM   2642  CB  LEU A 365      10.763  24.264  -9.464  0.00  0.00           C
ATOM   2643  CG  LEU A 365      10.462  23.297 -10.643  0.00  0.00           C
ATOM   2644  CD1 LEU A 365      10.895  21.846 -10.266  0.00  0.00           C
ATOM   2645  CD2 LEU A 365       9.009  23.217 -11.169  0.00  0.00           C
ATOM   2646  N   ILE A 366      14.154  24.053 -10.428  0.00  0.00           N
ATOM   2647  CA  ILE A 366      15.132  24.263 -11.538  0.00  0.00           C
ATOM   2648  C   ILE A 366      15.037  23.129 -12.613  0.00  0.00           C
ATOM   2649  O   ILE A 366      15.028  21.962 -12.366  0.00  0.00           O
ATOM   2650  CB  ILE A 366      16.567  24.403 -10.948  0.00  0.00           C
ATOM   2651  CG1 ILE A 366      16.662  25.527  -9.883  0.00  0.00           C
ATOM   2652  CG2 ILE A 366      17.535  24.510 -12.197  0.00  0.00           C
ATOM   2653  CD1 ILE A 366      18.071  25.716  -9.282  0.00  0.00           C
ATOM   2654  N   PHE A 367      15.022  23.564 -13.918  0.00  0.00           N
ATOM   2655  CA  PHE A 367      14.715  22.702 -15.023  0.00  0.00           C
ATOM   2656  C   PHE A 367      15.978  22.349 -15.880  0.00  0.00           C
ATOM   2657  O   PHE A 367      16.424  23.295 -16.487  0.00  0.00           O
ATOM   2658  CB  PHE A 367      13.710  23.400 -15.902  0.00  0.00           C
ATOM   2659  CG  PHE A 367      12.344  23.063 -15.415  0.00  0.00           C
ATOM   2660  CD1 PHE A 367      11.829  21.704 -15.474  0.00  0.00           C
ATOM   2661  CD2 PHE A 367      11.494  24.090 -15.076  0.00  0.00           C
ATOM   2662  CE1 PHE A 367      10.476  21.458 -15.187  0.00  0.00           C
ATOM   2663  CE2 PHE A 367      10.180  23.798 -14.724  0.00  0.00           C
ATOM   2664  CZ  PHE A 367       9.642  22.545 -14.872  0.00  0.00           C
ATOM   2665  N   CYS A 368      16.316  21.089 -15.955  0.00  0.00           N
ATOM   2666  CA  CYS A 368      17.364  20.547 -16.840  0.00  0.00           C
ATOM   2667  C   CYS A 368      16.845  19.829 -18.066  0.00  0.00           C
ATOM   2668  O   CYS A 368      15.781  19.242 -17.978  0.00  0.00           O
ATOM   2669  CB  CYS A 368      18.331  19.794 -15.912  0.00  0.00           C
ATOM   2670  SG  CYS A 368      19.389  21.013 -15.098  0.00  0.00           S
ATOM   2671  N   HIS A 369      17.558  19.658 -19.129  0.00  0.00           N
ATOM   2672  CA  HIS A 369      17.137  18.846 -20.310  0.00  0.00           C
ATOM   2673  C   HIS A 369      17.350  17.352 -20.216  0.00  0.00           C
ATOM   2674  O   HIS A 369      16.892  16.567 -21.066  0.00  0.00           O
ATOM   2675  CB  HIS A 369      17.827  19.430 -21.540  0.00  0.00           C
ATOM   2676  CG  HIS A 369      19.280  19.092 -21.797  0.00  0.00           C
ATOM   2677  CD2 HIS A 369      19.914  19.359 -22.986  0.00  0.00           C
ATOM   2678  ND1 HIS A 369      20.127  18.463 -20.903  0.00  0.00           N
ATOM   2679  CE1 HIS A 369      21.310  18.415 -21.569  0.00  0.00           C
ATOM   2680  NE2 HIS A 369      21.169  18.875 -22.840  0.00  0.00           N
ATOM   2681  N   SER A 370      18.139  16.848 -19.256  0.00  0.00           N
ATOM   2682  CA  SER A 370      18.290  15.436 -19.006  0.00  0.00           C
ATOM   2683  C   SER A 370      18.348  15.151 -17.537  0.00  0.00           C
ATOM   2684  O   SER A 370      18.514  15.968 -16.667  0.00  0.00           O
ATOM   2685  CB  SER A 370      19.562  14.886 -19.727  0.00  0.00           C
ATOM   2686  OG  SER A 370      20.725  15.290 -19.134  0.00  0.00           O
ATOM   2687  N   LYS A 371      18.219  13.830 -17.229  0.00  0.00           N
ATOM   2688  CA  LYS A 371      18.284  13.327 -15.843  0.00  0.00           C
ATOM   2689  C   LYS A 371      19.747  13.346 -15.229  0.00  0.00           C
ATOM   2690  O   LYS A 371      19.833  13.482 -13.997  0.00  0.00           O
ATOM   2691  CB  LYS A 371      17.702  11.920 -15.828  0.00  0.00           C
ATOM   2692  CG  LYS A 371      18.534  10.800 -16.478  0.00  0.00           C
ATOM   2693  CD  LYS A 371      17.554   9.657 -16.948  0.00  0.00           C
ATOM   2694  CE  LYS A 371      18.504   8.611 -17.538  0.00  0.00           C
ATOM   2695  NZ  LYS A 371      17.923   7.298 -17.848  0.00  0.00           N
ATOM   2696  N   LYS A 372      20.760  13.297 -16.069  0.00  0.00           N
ATOM   2697  CA  LYS A 372      22.111  13.450 -15.595  0.00  0.00           C
ATOM   2698  C   LYS A 372      22.329  14.896 -15.178  0.00  0.00           C
ATOM   2699  O   LYS A 372      22.749  15.069 -14.048  0.00  0.00           O
ATOM   2700  CB  LYS A 372      23.005  13.063 -16.792  0.00  0.00           C
ATOM   2701  CG  LYS A 372      24.505  13.259 -16.567  0.00  0.00           C
ATOM   2702  CD  LYS A 372      25.113  12.572 -15.371  0.00  0.00           C
ATOM   2703  CE  LYS A 372      25.286  11.130 -15.702  0.00  0.00           C
ATOM   2704  NZ  LYS A 372      26.033  10.442 -14.643  0.00  0.00           N
ATOM   2705  N   LYS A 373      21.877  15.845 -15.998  0.00  0.00           N
ATOM   2706  CA  LYS A 373      22.112  17.257 -15.745  0.00  0.00           C
ATOM   2707  C   LYS A 373      21.350  17.838 -14.533  0.00  0.00           C
ATOM   2708  O   LYS A 373      21.898  18.595 -13.697  0.00  0.00           O
ATOM   2709  CB  LYS A 373      21.648  17.972 -17.027  0.00  0.00           C
ATOM   2710  CG  LYS A 373      22.793  18.099 -18.069  0.00  0.00           C
ATOM   2711  CD  LYS A 373      23.795  19.307 -17.928  0.00  0.00           C
ATOM   2712  CE  LYS A 373      24.954  19.196 -18.857  0.00  0.00           C
ATOM   2713  NZ  LYS A 373      25.874  20.385 -18.692  0.00  0.00           N
ATOM   2714  N   CYS A 374      20.145  17.324 -14.261  0.00  0.00           N
ATOM   2715  CA  CYS A 374      19.429  17.413 -13.032  0.00  0.00           C
ATOM   2716  C   CYS A 374      20.085  16.823 -11.837  0.00  0.00           C
ATOM   2717  O   CYS A 374      20.224  17.504 -10.812  0.00  0.00           O
ATOM   2718  CB  CYS A 374      18.074  16.727 -13.402  0.00  0.00           C
ATOM   2719  SG  CYS A 374      16.830  16.664 -11.987  0.00  0.00           S
ATOM   2720  N   ASP A 375      20.460  15.535 -11.912  0.00  0.00           N
ATOM   2721  CA  ASP A 375      21.051  14.731 -10.723  0.00  0.00           C
ATOM   2722  C   ASP A 375      22.415  15.402 -10.319  0.00  0.00           C
ATOM   2723  O   ASP A 375      22.505  15.659  -9.111  0.00  0.00           O
ATOM   2724  CB  ASP A 375      21.114  13.283 -11.154  0.00  0.00           C
ATOM   2725  CG  ASP A 375      21.402  12.438  -9.923  0.00  0.00           C
ATOM   2726  OD1 ASP A 375      20.532  12.338  -9.068  0.00  0.00           O
ATOM   2727  OD2 ASP A 375      22.524  11.899  -9.838  0.00  0.00           O
ATOM   2728  N   GLU A 376      23.304  15.798 -11.251  0.00  0.00           N
ATOM   2729  CA  GLU A 376      24.595  16.506 -10.967  0.00  0.00           C
ATOM   2730  C   GLU A 376      24.465  17.880 -10.327  0.00  0.00           C
ATOM   2731  O   GLU A 376      25.199  18.076  -9.339  0.00  0.00           O
ATOM   2732  CB  GLU A 376      25.373  16.653 -12.308  0.00  0.00           C
ATOM   2733  CG  GLU A 376      26.805  17.179 -12.275  0.00  0.00           C
ATOM   2734  CD  GLU A 376      27.326  17.323 -13.681  0.00  0.00           C
ATOM   2735  OE1 GLU A 376      27.426  18.530 -14.084  0.00  0.00           O
ATOM   2736  OE2 GLU A 376      27.588  16.303 -14.419  0.00  0.00           O
ATOM   2737  N   LEU A 377      23.529  18.727 -10.835  0.00  0.00           N
ATOM   2738  CA  LEU A 377      23.188  19.972 -10.087  0.00  0.00           C
ATOM   2739  C   LEU A 377      22.560  19.661  -8.696  0.00  0.00           C
ATOM   2740  O   LEU A 377      22.804  20.424  -7.739  0.00  0.00           O
ATOM   2741  CB  LEU A 377      22.168  20.727 -10.972  0.00  0.00           C
ATOM   2742  CG  LEU A 377      21.786  22.159 -10.637  0.00  0.00           C
ATOM   2743  CD1 LEU A 377      22.943  23.212 -10.407  0.00  0.00           C
ATOM   2744  CD2 LEU A 377      20.762  22.756 -11.732  0.00  0.00           C
ATOM   2745  N   ALA A 378      21.670  18.667  -8.482  0.00  0.00           N
ATOM   2746  CA  ALA A 378      21.180  18.299  -7.132  0.00  0.00           C
ATOM   2747  C   ALA A 378      22.281  17.979  -6.124  0.00  0.00           C
ATOM   2748  O   ALA A 378      22.245  18.493  -4.997  0.00  0.00           O
ATOM   2749  CB  ALA A 378      20.107  17.231  -7.062  0.00  0.00           C
ATOM   2750  N   ALA A 379      23.258  17.107  -6.472  0.00  0.00           N
ATOM   2751  CA  ALA A 379      24.550  16.919  -5.824  0.00  0.00           C
ATOM   2752  C   ALA A 379      25.405  18.152  -5.656  0.00  0.00           C
ATOM   2753  O   ALA A 379      25.888  18.358  -4.542  0.00  0.00           O
ATOM   2754  CB  ALA A 379      25.280  15.699  -6.499  0.00  0.00           C
ATOM   2755  N   LYS A 380      25.495  19.070  -6.637  0.00  0.00           N
ATOM   2756  CA  LYS A 380      26.228  20.317  -6.588  0.00  0.00           C
ATOM   2757  C   LYS A 380      25.622  21.428  -5.701  0.00  0.00           C
ATOM   2758  O   LYS A 380      26.367  22.190  -5.055  0.00  0.00           O
ATOM   2759  CB  LYS A 380      26.540  20.781  -8.068  0.00  0.00           C
ATOM   2760  CG  LYS A 380      27.477  21.925  -8.203  0.00  0.00           C
ATOM   2761  CD  LYS A 380      27.541  22.773  -9.444  0.00  0.00           C
ATOM   2762  CE  LYS A 380      28.061  22.086 -10.634  0.00  0.00           C
ATOM   2763  NZ  LYS A 380      29.494  21.866 -10.547  0.00  0.00           N
ATOM   2764  N   LEU A 381      24.314  21.362  -5.544  0.00  0.00           N
ATOM   2765  CA  LEU A 381      23.568  22.110  -4.510  0.00  0.00           C
ATOM   2766  C   LEU A 381      23.728  21.438  -3.138  0.00  0.00           C
ATOM   2767  O   LEU A 381      23.850  22.158  -2.138  0.00  0.00           O
ATOM   2768  CB  LEU A 381      22.111  22.225  -4.978  0.00  0.00           C
ATOM   2769  CG  LEU A 381      21.907  23.116  -6.300  0.00  0.00           C
ATOM   2770  CD1 LEU A 381      20.449  22.917  -6.851  0.00  0.00           C
ATOM   2771  CD2 LEU A 381      21.977  24.621  -5.935  0.00  0.00           C
ATOM   2772  N   SER A 382      23.820  20.109  -3.005  0.00  0.00           N
ATOM   2773  CA  SER A 382      23.884  19.364  -1.759  0.00  0.00           C
ATOM   2774  C   SER A 382      25.304  19.716  -1.115  0.00  0.00           C
ATOM   2775  O   SER A 382      25.440  19.782   0.109  0.00  0.00           O
ATOM   2776  CB  SER A 382      23.653  17.900  -2.005  0.00  0.00           C
ATOM   2777  OG  SER A 382      22.362  17.547  -2.579  0.00  0.00           O
ATOM   2778  N   GLY A 383      26.368  19.731  -1.996  0.00  0.00           N
ATOM   2779  CA  GLY A 383      27.782  20.098  -1.566  0.00  0.00           C
ATOM   2780  C   GLY A 383      28.004  21.553  -1.306  0.00  0.00           C
ATOM   2781  O   GLY A 383      28.835  21.825  -0.450  0.00  0.00           O
ATOM   2782  N   LEU A 384      27.252  22.527  -1.935  0.00  0.00           N
ATOM   2783  CA  LEU A 384      27.183  23.913  -1.453  0.00  0.00           C
ATOM   2784  C   LEU A 384      26.378  24.060  -0.080  0.00  0.00           C
ATOM   2785  O   LEU A 384      26.362  25.138   0.541  0.00  0.00           O
ATOM   2786  CB  LEU A 384      26.735  24.934  -2.478  0.00  0.00           C
ATOM   2787  CG  LEU A 384      27.979  25.640  -3.229  0.00  0.00           C
ATOM   2788  CD1 LEU A 384      28.731  24.765  -4.207  0.00  0.00           C
ATOM   2789  CD2 LEU A 384      27.674  27.006  -3.870  0.00  0.00           C
ATOM   2790  N   GLY A 385      25.528  23.133   0.277  0.00  0.00           N
ATOM   2791  CA  GLY A 385      24.661  23.180   1.451  0.00  0.00           C
ATOM   2792  C   GLY A 385      23.325  23.871   1.255  0.00  0.00           C
ATOM   2793  O   GLY A 385      22.980  24.822   1.929  0.00  0.00           O
ATOM   2794  N   ILE A 386      22.642  23.395   0.152  0.00  0.00           N
ATOM   2795  CA  ILE A 386      21.233  23.698  -0.078  0.00  0.00           C
ATOM   2796  C   ILE A 386      20.380  22.454   0.010  0.00  0.00           C
ATOM   2797  O   ILE A 386      20.697  21.466  -0.657  0.00  0.00           O
ATOM   2798  CB  ILE A 386      20.928  24.282  -1.504  0.00  0.00           C
ATOM   2799  CG1 ILE A 386      21.903  25.355  -2.011  0.00  0.00           C
ATOM   2800  CG2 ILE A 386      19.528  24.888  -1.680  0.00  0.00           C
ATOM   2801  CD1 ILE A 386      22.309  26.480  -1.075  0.00  0.00           C
ATOM   2802  N   ASN A 387      19.291  22.586   0.736  0.00  0.00           N
ATOM   2803  CA  ASN A 387      18.285  21.533   0.674  0.00  0.00           C
ATOM   2804  C   ASN A 387      17.725  21.354  -0.746  0.00  0.00           C
ATOM   2805  O   ASN A 387      17.113  22.232  -1.430  0.00  0.00           O
ATOM   2806  CB  ASN A 387      17.221  21.753   1.684  0.00  0.00           C
ATOM   2807  CG  ASN A 387      16.237  20.611   1.843  0.00  0.00           C
ATOM   2808  ND2 ASN A 387      15.489  20.522   2.984  0.00  0.00           N
ATOM   2809  OD1 ASN A 387      16.213  19.683   1.063  0.00  0.00           O
ATOM   2810  N   ALA A 388      17.853  20.184  -1.282  0.00  0.00           N
ATOM   2811  CA  ALA A 388      17.734  19.962  -2.689  0.00  0.00           C
ATOM   2812  C   ALA A 388      17.644  18.424  -3.075  0.00  0.00           C
ATOM   2813  O   ALA A 388      18.039  17.503  -2.329  0.00  0.00           O
ATOM   2814  CB  ALA A 388      18.881  20.625  -3.447  0.00  0.00           C
ATOM   2815  N   VAL A 389      17.003  18.110  -4.226  0.00  0.00           N
ATOM   2816  CA  VAL A 389      16.620  16.762  -4.731  0.00  0.00           C
ATOM   2817  C   VAL A 389      16.477  16.737  -6.285  0.00  0.00           C
ATOM   2818  O   VAL A 389      16.248  17.798  -6.805  0.00  0.00           O
ATOM   2819  CB  VAL A 389      15.312  16.283  -4.045  0.00  0.00           C
ATOM   2820  CG1 VAL A 389      14.190  17.341  -4.168  0.00  0.00           C
ATOM   2821  CG2 VAL A 389      14.877  14.850  -4.525  0.00  0.00           C
ATOM   2822  N   ALA A 390      16.715  15.644  -6.977  0.00  0.00           N
ATOM   2823  CA  ALA A 390      16.497  15.402  -8.418  0.00  0.00           C
ATOM   2824  C   ALA A 390      15.216  14.628  -8.720  0.00  0.00           C
ATOM   2825  O   ALA A 390      14.871  13.794  -7.889  0.00  0.00           O
ATOM   2826  CB  ALA A 390      17.816  14.837  -9.066  0.00  0.00           C
ATOM   2827  N   TYR A 391      14.487  15.012  -9.794  0.00  0.00           N
ATOM   2828  CA  TYR A 391      13.378  14.215 -10.310  0.00  0.00           C
ATOM   2829  C   TYR A 391      13.674  13.735 -11.756  0.00  0.00           C
ATOM   2830  O   TYR A 391      13.897  14.569 -12.688  0.00  0.00           O
ATOM   2831  CB  TYR A 391      12.081  15.003 -10.307  0.00  0.00           C
ATOM   2832  CG  TYR A 391      10.877  14.052 -10.428  0.00  0.00           C
ATOM   2833  CD1 TYR A 391      10.453  13.367  -9.301  0.00  0.00           C
ATOM   2834  CD2 TYR A 391      10.201  13.974 -11.633  0.00  0.00           C
ATOM   2835  CE1 TYR A 391       9.476  12.379  -9.393  0.00  0.00           C
ATOM   2836  CE2 TYR A 391       9.226  12.993 -11.771  0.00  0.00           C
ATOM   2837  CZ  TYR A 391       8.913  12.192 -10.685  0.00  0.00           C
ATOM   2838  OH  TYR A 391       8.012  11.159 -10.772  0.00  0.00           O
ATOM   2839  N   TYR A 392      13.624  12.436 -12.055  0.00  0.00           N
ATOM   2840  CA  TYR A 392      13.625  11.876 -13.367  0.00  0.00           C
ATOM   2841  C   TYR A 392      12.705  10.709 -13.437  0.00  0.00           C
ATOM   2842  O   TYR A 392      12.534  10.036 -12.419  0.00  0.00           O
ATOM   2843  CB  TYR A 392      15.091  11.456 -13.725  0.00  0.00           C
ATOM   2844  CG  TYR A 392      15.940  10.588 -12.780  0.00  0.00           C
ATOM   2845  CD1 TYR A 392      15.632   9.186 -12.585  0.00  0.00           C
ATOM   2846  CD2 TYR A 392      16.795  11.286 -11.809  0.00  0.00           C
ATOM   2847  CE1 TYR A 392      16.392   8.556 -11.598  0.00  0.00           C
ATOM   2848  CE2 TYR A 392      17.484  10.595 -10.878  0.00  0.00           C
ATOM   2849  CZ  TYR A 392      17.295   9.215 -10.717  0.00  0.00           C
ATOM   2850  OH  TYR A 392      18.001   8.472  -9.841  0.00  0.00           O
ATOM   2851  N   ARG A 393      12.104  10.476 -14.607  0.00  0.00           N
ATOM   2852  CA  ARG A 393      11.182   9.291 -14.838  0.00  0.00           C
ATOM   2853  C   ARG A 393      11.762   8.033 -14.195  0.00  0.00           C
ATOM   2854  O   ARG A 393      12.875   7.665 -14.390  0.00  0.00           O
ATOM   2855  CB  ARG A 393      11.083   9.222 -16.327  0.00  0.00           C
ATOM   2856  CG  ARG A 393      10.084   8.251 -16.806  0.00  0.00           C
ATOM   2857  CD  ARG A 393      10.105   7.993 -18.318  0.00  0.00           C
ATOM   2858  NE  ARG A 393       9.299   6.873 -18.753  0.00  0.00           N
ATOM   2859  CZ  ARG A 393       9.345   6.188 -19.908  0.00  0.00           C
ATOM   2860  NH1 ARG A 393      10.328   6.401 -20.815  0.00  0.00           N
ATOM   2861  NH2 ARG A 393       8.368   5.442 -20.234  0.00  0.00           N
ATOM   2862  N   GLY A 394      10.885   7.260 -13.502  0.00  0.00           N
ATOM   2863  CA  GLY A 394      11.240   6.112 -12.573  0.00  0.00           C
ATOM   2864  C   GLY A 394      11.100   6.414 -11.107  0.00  0.00           C
ATOM   2865  O   GLY A 394      10.769   5.480 -10.453  0.00  0.00           O
ATOM   2866  N   LEU A 395      11.293   7.666 -10.664  0.00  0.00           N
ATOM   2867  CA  LEU A 395      10.824   8.141  -9.310  0.00  0.00           C
ATOM   2868  C   LEU A 395       9.332   8.304  -9.159  0.00  0.00           C
ATOM   2869  O   LEU A 395       8.587   8.040 -10.119  0.00  0.00           O
ATOM   2870  CB  LEU A 395      11.622   9.383  -8.841  0.00  0.00           C
ATOM   2871  CG  LEU A 395      13.152   9.131  -8.961  0.00  0.00           C
ATOM   2872  CD1 LEU A 395      14.098  10.357  -8.885  0.00  0.00           C
ATOM   2873  CD2 LEU A 395      13.567   8.046  -7.911  0.00  0.00           C
ATOM   2874  N   ASP A 396       8.847   8.931  -8.061  0.00  0.00           N
ATOM   2875  CA  ASP A 396       7.447   9.323  -7.873  0.00  0.00           C
ATOM   2876  C   ASP A 396       7.423  10.624  -7.156  0.00  0.00           C
ATOM   2877  O   ASP A 396       8.110  10.746  -6.152  0.00  0.00           O
ATOM   2878  CB  ASP A 396       6.802   8.157  -7.047  0.00  0.00           C
ATOM   2879  CG  ASP A 396       5.325   8.415  -6.649  0.00  0.00           C
ATOM   2880  OD1 ASP A 396       5.023   9.443  -6.005  0.00  0.00           O
ATOM   2881  OD2 ASP A 396       4.513   7.558  -7.001  0.00  0.00           O
ATOM   2882  N   VAL A 397       6.622  11.633  -7.527  0.00  0.00           N
ATOM   2883  CA  VAL A 397       6.659  13.036  -6.995  0.00  0.00           C
ATOM   2884  C   VAL A 397       6.308  13.104  -5.519  0.00  0.00           C
ATOM   2885  O   VAL A 397       6.521  14.151  -4.923  0.00  0.00           O
ATOM   2886  CB  VAL A 397       5.776  14.029  -7.807  0.00  0.00           C
ATOM   2887  CG1 VAL A 397       6.257  14.063  -9.260  0.00  0.00           C
ATOM   2888  CG2 VAL A 397       4.318  13.570  -7.818  0.00  0.00           C
ATOM   2889  N   SER A 398       5.764  12.137  -4.820  0.00  0.00           N
ATOM   2890  CA  SER A 398       5.718  11.988  -3.363  0.00  0.00           C
ATOM   2891  C   SER A 398       7.124  11.935  -2.740  0.00  0.00           C
ATOM   2892  O   SER A 398       7.238  12.088  -1.553  0.00  0.00           O
ATOM   2893  CB  SER A 398       4.872  10.766  -3.030  0.00  0.00           C
ATOM   2894  OG  SER A 398       5.637   9.656  -3.372  0.00  0.00           O
ATOM   2895  N   VAL A 399       8.216  11.852  -3.535  0.00  0.00           N
ATOM   2896  CA  VAL A 399       9.604  12.057  -3.012  0.00  0.00           C
ATOM   2897  C   VAL A 399       9.842  13.566  -2.908  0.00  0.00           C
ATOM   2898  O   VAL A 399      10.935  13.932  -2.487  0.00  0.00           O
ATOM   2899  CB  VAL A 399      10.682  11.415  -3.811  0.00  0.00           C
ATOM   2900  CG1 VAL A 399      10.555   9.929  -3.884  0.00  0.00           C
ATOM   2901  CG2 VAL A 399      10.963  12.162  -5.166  0.00  0.00           C
ATOM   2902  N   ILE A 400       9.000  14.473  -3.362  0.00  0.00           N
ATOM   2903  CA  ILE A 400       9.233  15.942  -3.344  0.00  0.00           C
ATOM   2904  C   ILE A 400       8.450  16.380  -2.119  0.00  0.00           C
ATOM   2905  O   ILE A 400       7.266  16.011  -1.936  0.00  0.00           O
ATOM   2906  CB  ILE A 400       8.886  16.503  -4.716  0.00  0.00           C
ATOM   2907  CG1 ILE A 400       9.566  15.938  -5.946  0.00  0.00           C
ATOM   2908  CG2 ILE A 400       8.897  18.043  -4.690  0.00  0.00           C
ATOM   2909  CD1 ILE A 400      11.076  16.123  -6.067  0.00  0.00           C
ATOM   2910  N   PRO A 401       9.071  17.259  -1.239  0.00  0.00           N
ATOM   2911  CA  PRO A 401       8.367  17.670  -0.018  0.00  0.00           C
ATOM   2912  C   PRO A 401       7.548  18.885  -0.306  0.00  0.00           C
ATOM   2913  O   PRO A 401       8.033  19.783  -1.048  0.00  0.00           O
ATOM   2914  CB  PRO A 401       9.399  17.942   1.092  0.00  0.00           C
ATOM   2915  CG  PRO A 401      10.611  18.326   0.238  0.00  0.00           C
ATOM   2916  CD  PRO A 401      10.511  17.532  -1.127  0.00  0.00           C
ATOM   2917  N   THR A 402       6.309  18.951   0.268  0.00  0.00           N
ATOM   2918  CA  THR A 402       5.278  20.075   0.117  0.00  0.00           C
ATOM   2919  C   THR A 402       5.523  21.227   1.014  0.00  0.00           C
ATOM   2920  O   THR A 402       4.909  22.274   0.786  0.00  0.00           O
ATOM   2921  CB  THR A 402       3.823  19.536   0.365  0.00  0.00           C
ATOM   2922  CG2 THR A 402       3.368  18.732  -0.909  0.00  0.00           C
ATOM   2923  OG1 THR A 402       3.827  18.706   1.439  0.00  0.00           O
ATOM   2924  N   ILE A 403       6.359  21.066   2.043  0.00  0.00           N
ATOM   2925  CA  ILE A 403       6.593  21.998   3.168  0.00  0.00           C
ATOM   2926  C   ILE A 403       8.054  22.431   3.271  0.00  0.00           C
ATOM   2927  O   ILE A 403       8.964  21.793   2.770  0.00  0.00           O
ATOM   2928  CB  ILE A 403       6.081  21.520   4.545  0.00  0.00           C
ATOM   2929  CG1 ILE A 403       6.728  20.244   5.051  0.00  0.00           C
ATOM   2930  CG2 ILE A 403       4.545  21.376   4.403  0.00  0.00           C
ATOM   2931  CD1 ILE A 403       6.362  19.924   6.554  0.00  0.00           C
ATOM   2932  N   GLY A 404       8.252  23.652   3.722  0.00  0.00           N
ATOM   2933  CA  GLY A 404       9.498  24.255   4.146  0.00  0.00           C
ATOM   2934  C   GLY A 404      10.315  24.876   3.006  0.00  0.00           C
ATOM   2935  O   GLY A 404       9.641  25.152   2.021  0.00  0.00           O
ATOM   2936  N   ASP A 405      11.598  25.072   3.090  0.00  0.00           N
ATOM   2937  CA  ASP A 405      12.403  25.694   2.015  0.00  0.00           C
ATOM   2938  C   ASP A 405      13.218  24.591   1.346  0.00  0.00           C
ATOM   2939  O   ASP A 405      13.680  23.678   2.093  0.00  0.00           O
ATOM   2940  CB  ASP A 405      13.419  26.664   2.530  0.00  0.00           C
ATOM   2941  CG  ASP A 405      12.867  28.021   2.945  0.00  0.00           C
ATOM   2942  OD1 ASP A 405      13.656  28.726   3.638  0.00  0.00           O
ATOM   2943  OD2 ASP A 405      11.674  28.358   2.690  0.00  0.00           O
ATOM   2944  N   VAL A 406      13.353  24.692  -0.017  0.00  0.00           N
ATOM   2945  CA  VAL A 406      13.921  23.578  -0.823  0.00  0.00           C
ATOM   2946  C   VAL A 406      14.029  23.967  -2.273  0.00  0.00           C
ATOM   2947  O   VAL A 406      13.050  24.598  -2.730  0.00  0.00           O
ATOM   2948  CB  VAL A 406      13.163  22.232  -0.671  0.00  0.00           C
ATOM   2949  CG1 VAL A 406      11.593  22.380  -0.786  0.00  0.00           C
ATOM   2950  CG2 VAL A 406      13.762  21.120  -1.548  0.00  0.00           C
ATOM   2951  N   VAL A 407      15.155  23.505  -2.944  0.00  0.00           N
ATOM   2952  CA  VAL A 407      15.383  23.596  -4.423  0.00  0.00           C
ATOM   2953  C   VAL A 407      15.103  22.202  -4.976  0.00  0.00           C
ATOM   2954  O   VAL A 407      15.827  21.212  -4.817  0.00  0.00           O
ATOM   2955  CB  VAL A 407      16.762  24.014  -4.890  0.00  0.00           C
ATOM   2956  CG1 VAL A 407      16.925  23.947  -6.420  0.00  0.00           C
ATOM   2957  CG2 VAL A 407      17.105  25.413  -4.350  0.00  0.00           C
ATOM   2958  N   VAL A 408      13.977  22.008  -5.709  0.00  0.00           N
ATOM   2959  CA  VAL A 408      13.718  20.870  -6.634  0.00  0.00           C
ATOM   2960  C   VAL A 408      14.520  21.126  -7.865  0.00  0.00           C
ATOM   2961  O   VAL A 408      14.215  22.088  -8.520  0.00  0.00           O
ATOM   2962  CB  VAL A 408      12.211  20.678  -7.050  0.00  0.00           C
ATOM   2963  CG1 VAL A 408      12.110  19.509  -8.074  0.00  0.00           C
ATOM   2964  CG2 VAL A 408      11.349  20.464  -5.814  0.00  0.00           C
ATOM   2965  N   VAL A 409      15.407  20.266  -8.299  0.00  0.00           N
ATOM   2966  CA  VAL A 409      16.008  20.093  -9.618  0.00  0.00           C
ATOM   2967  C   VAL A 409      15.121  19.013 -10.259  0.00  0.00           C
ATOM   2968  O   VAL A 409      14.643  18.114  -9.613  0.00  0.00           O
ATOM   2969  CB  VAL A 409      17.447  19.667  -9.847  0.00  0.00           C
ATOM   2970  CG1 VAL A 409      17.920  19.947 -11.293  0.00  0.00           C
ATOM   2971  CG2 VAL A 409      18.545  20.182  -8.884  0.00  0.00           C
ATOM   2972  N   ALA A 410      14.861  19.232 -11.489  0.00  0.00           N
ATOM   2973  CA  ALA A 410      13.832  18.581 -12.224  0.00  0.00           C
ATOM   2974  C   ALA A 410      14.151  18.328 -13.671  0.00  0.00           C
ATOM   2975  O   ALA A 410      14.908  19.044 -14.440  0.00  0.00           O
ATOM   2976  CB  ALA A 410      12.444  19.326 -12.112  0.00  0.00           C
ATOM   2977  N   THR A 411      13.495  17.234 -14.171  0.00  0.00           N
ATOM   2978  CA  THR A 411      13.135  16.905 -15.531  0.00  0.00           C
ATOM   2979  C   THR A 411      11.597  17.128 -15.700  0.00  0.00           C
ATOM   2980  O   THR A 411      10.802  17.215 -14.760  0.00  0.00           O
ATOM   2981  CB  THR A 411      13.697  15.565 -16.031  0.00  0.00           C
ATOM   2982  CG2 THR A 411      15.198  15.335 -15.942  0.00  0.00           C
ATOM   2983  OG1 THR A 411      13.068  14.484 -15.417  0.00  0.00           O
ATOM   2984  N   ASP A 412      11.120  17.129 -16.994  0.00  0.00           N
ATOM   2985  CA  ASP A 412       9.834  17.611 -17.410  0.00  0.00           C
ATOM   2986  C   ASP A 412       8.683  16.801 -16.889  0.00  0.00           C
ATOM   2987  O   ASP A 412       7.577  17.333 -16.696  0.00  0.00           O
ATOM   2988  CB  ASP A 412       9.816  17.655 -18.889  0.00  0.00           C
ATOM   2989  CG  ASP A 412      10.831  18.694 -19.410  0.00  0.00           C
ATOM   2990  OD1 ASP A 412      10.458  19.852 -19.276  0.00  0.00           O
ATOM   2991  OD2 ASP A 412      11.939  18.415 -20.004  0.00  0.00           O
ATOM   2992  N   ALA A 413       8.976  15.523 -16.571  0.00  0.00           N
ATOM   2993  CA  ALA A 413       8.013  14.498 -16.013  0.00  0.00           C
ATOM   2994  C   ALA A 413       7.563  14.856 -14.571  0.00  0.00           C
ATOM   2995  O   ALA A 413       6.614  14.211 -14.081  0.00  0.00           O
ATOM   2996  CB  ALA A 413       8.758  13.108 -15.956  0.00  0.00           C
ATOM   2997  N   LEU A 414       8.153  15.858 -13.885  0.00  0.00           N
ATOM   2998  CA  LEU A 414       7.625  16.493 -12.627  0.00  0.00           C
ATOM   2999  C   LEU A 414       6.250  17.114 -12.862  0.00  0.00           C
ATOM   3000  O   LEU A 414       5.367  16.901 -11.975  0.00  0.00           O
ATOM   3001  CB  LEU A 414       8.680  17.571 -12.152  0.00  0.00           C
ATOM   3002  CG  LEU A 414       8.421  18.287 -10.857  0.00  0.00           C
ATOM   3003  CD1 LEU A 414       7.503  19.524 -11.134  0.00  0.00           C
ATOM   3004  CD2 LEU A 414       8.028  17.328  -9.800  0.00  0.00           C
ATOM   3005  N   MET A 415       6.026  17.811 -13.993  0.00  0.00           N
ATOM   3006  CA  MET A 415       4.923  18.646 -14.269  0.00  0.00           C
ATOM   3007  C   MET A 415       3.680  17.777 -14.621  0.00  0.00           C
ATOM   3008  O   MET A 415       2.596  18.286 -14.625  0.00  0.00           O
ATOM   3009  CB  MET A 415       5.291  19.458 -15.572  0.00  0.00           C
ATOM   3010  CG  MET A 415       6.480  20.411 -15.425  0.00  0.00           C
ATOM   3011  SD  MET A 415       6.830  21.457 -16.872  0.00  0.00           S
ATOM   3012  CE  MET A 415       7.098  20.240 -18.222  0.00  0.00           C
ATOM   3013  N   THR A 416       3.884  16.501 -14.841  0.00  0.00           N
ATOM   3014  CA  THR A 416       2.817  15.480 -14.911  0.00  0.00           C
ATOM   3015  C   THR A 416       2.321  15.098 -13.503  0.00  0.00           C
ATOM   3016  O   THR A 416       1.214  14.717 -13.443  0.00  0.00           O
ATOM   3017  CB  THR A 416       3.308  14.215 -15.634  0.00  0.00           C
ATOM   3018  CG2 THR A 416       2.021  13.410 -15.945  0.00  0.00           C
ATOM   3019  OG1 THR A 416       3.790  14.542 -16.913  0.00  0.00           O
ATOM   3020  N   GLY A 417       3.170  15.182 -12.453  0.00  0.00           N
ATOM   3021  CA  GLY A 417       2.853  14.658 -11.143  0.00  0.00           C
ATOM   3022  C   GLY A 417       2.421  15.675 -10.076  0.00  0.00           C
ATOM   3023  O   GLY A 417       1.585  15.447  -9.224  0.00  0.00           O
ATOM   3024  N   TYR A 418       3.190  16.757  -9.961  0.00  0.00           N
ATOM   3025  CA  TYR A 418       3.317  17.531  -8.740  0.00  0.00           C
ATOM   3026  C   TYR A 418       2.312  18.742  -8.557  0.00  0.00           C
ATOM   3027  O   TYR A 418       2.155  19.617  -9.435  0.00  0.00           O
ATOM   3028  CB  TYR A 418       4.767  17.961  -8.687  0.00  0.00           C
ATOM   3029  CG  TYR A 418       5.113  18.662  -7.426  0.00  0.00           C
ATOM   3030  CD1 TYR A 418       5.049  20.079  -7.386  0.00  0.00           C
ATOM   3031  CD2 TYR A 418       5.465  17.845  -6.302  0.00  0.00           C
ATOM   3032  CE1 TYR A 418       5.261  20.822  -6.202  0.00  0.00           C
ATOM   3033  CE2 TYR A 418       5.646  18.577  -5.068  0.00  0.00           C
ATOM   3034  CZ  TYR A 418       5.580  19.964  -5.058  0.00  0.00           C
ATOM   3035  OH  TYR A 418       5.891  20.643  -3.892  0.00  0.00           O
ATOM   3036  N   THR A 419       1.600  18.779  -7.405  0.00  0.00           N
ATOM   3037  CA  THR A 419       0.332  19.487  -7.156  0.00  0.00           C
ATOM   3038  C   THR A 419       0.514  20.888  -6.572  0.00  0.00           C
ATOM   3039  O   THR A 419      -0.324  21.751  -6.805  0.00  0.00           O
ATOM   3040  CB  THR A 419      -0.688  18.640  -6.271  0.00  0.00           C
ATOM   3041  CG2 THR A 419      -0.892  17.228  -6.888  0.00  0.00           C
ATOM   3042  OG1 THR A 419      -0.046  18.496  -5.047  0.00  0.00           O
ATOM   3043  N   GLY A 420       1.669  21.283  -5.989  0.00  0.00           N
ATOM   3044  CA  GLY A 420       1.899  22.523  -5.440  0.00  0.00           C
ATOM   3045  C   GLY A 420       2.515  23.534  -6.400  0.00  0.00           C
ATOM   3046  O   GLY A 420       2.537  23.283  -7.662  0.00  0.00           O
ATOM   3047  N   ASP A 421       3.045  24.623  -5.828  0.00  0.00           N
ATOM   3048  CA  ASP A 421       3.730  25.681  -6.550  0.00  0.00           C
ATOM   3049  C   ASP A 421       4.931  26.325  -5.843  0.00  0.00           C
ATOM   3050  O   ASP A 421       5.205  26.079  -4.691  0.00  0.00           O
ATOM   3051  CB  ASP A 421       2.698  26.737  -6.833  0.00  0.00           C
ATOM   3052  CG  ASP A 421       3.000  27.628  -8.057  0.00  0.00           C
ATOM   3053  OD1 ASP A 421       3.023  27.102  -9.171  0.00  0.00           O
ATOM   3054  OD2 ASP A 421       2.874  28.884  -7.888  0.00  0.00           O
ATOM   3055  N   PHE A 422       5.840  26.998  -6.651  0.00  0.00           N
ATOM   3056  CA  PHE A 422       7.126  27.499  -6.181  0.00  0.00           C
ATOM   3057  C   PHE A 422       7.130  29.107  -6.224  0.00  0.00           C
ATOM   3058  O   PHE A 422       6.481  29.659  -7.133  0.00  0.00           O
ATOM   3059  CB  PHE A 422       8.222  26.979  -7.124  0.00  0.00           C
ATOM   3060  CG  PHE A 422       8.339  25.471  -7.123  0.00  0.00           C
ATOM   3061  CD1 PHE A 422       7.683  24.731  -8.131  0.00  0.00           C
ATOM   3062  CD2 PHE A 422       8.956  24.789  -6.088  0.00  0.00           C
ATOM   3063  CE1 PHE A 422       7.529  23.336  -7.935  0.00  0.00           C
ATOM   3064  CE2 PHE A 422       8.977  23.398  -5.991  0.00  0.00           C
ATOM   3065  CZ  PHE A 422       8.155  22.654  -6.890  0.00  0.00           C
ATOM   3066  N   ASP A 423       7.929  29.766  -5.450  0.00  0.00           N
ATOM   3067  CA  ASP A 423       8.246  31.183  -5.504  0.00  0.00           C
ATOM   3068  C   ASP A 423       8.882  31.644  -6.821  0.00  0.00           C
ATOM   3069  O   ASP A 423       8.782  32.804  -7.173  0.00  0.00           O
ATOM   3070  CB  ASP A 423       9.224  31.406  -4.349  0.00  0.00           C
ATOM   3071  CG  ASP A 423       8.522  31.133  -2.951  0.00  0.00           C
ATOM   3072  OD1 ASP A 423       7.322  31.430  -2.825  0.00  0.00           O
ATOM   3073  OD2 ASP A 423       9.266  30.663  -2.064  0.00  0.00           O
ATOM   3074  N   SER A 424       9.553  30.681  -7.510  0.00  0.00           N
ATOM   3075  CA  SER A 424      10.386  30.986  -8.645  0.00  0.00           C
ATOM   3076  C   SER A 424      10.729  29.750  -9.491  0.00  0.00           C
ATOM   3077  O   SER A 424      11.086  28.678  -8.912  0.00  0.00           O
ATOM   3078  CB  SER A 424      11.713  31.612  -8.228  0.00  0.00           C
ATOM   3079  OG  SER A 424      12.458  32.407  -9.069  0.00  0.00           O
ATOM   3080  N   VAL A 425      10.894  29.904 -10.792  0.00  0.00           N
ATOM   3081  CA  VAL A 425      11.436  28.850 -11.710  0.00  0.00           C
ATOM   3082  C   VAL A 425      12.741  29.368 -12.298  0.00  0.00           C
ATOM   3083  O   VAL A 425      12.860  30.554 -12.566  0.00  0.00           O
ATOM   3084  CB  VAL A 425      10.492  28.455 -12.843  0.00  0.00           C
ATOM   3085  CG1 VAL A 425      11.057  27.418 -13.842  0.00  0.00           C
ATOM   3086  CG2 VAL A 425       9.215  27.845 -12.222  0.00  0.00           C
ATOM   3087  N   ILE A 426      13.680  28.481 -12.552  0.00  0.00           N
ATOM   3088  CA  ILE A 426      14.809  28.785 -13.490  0.00  0.00           C
ATOM   3089  C   ILE A 426      14.906  27.605 -14.544  0.00  0.00           C
ATOM   3090  O   ILE A 426      14.832  26.415 -14.060  0.00  0.00           O
ATOM   3091  CB  ILE A 426      16.139  28.811 -12.637  0.00  0.00           C
ATOM   3092  CG1 ILE A 426      16.092  29.761 -11.462  0.00  0.00           C
ATOM   3093  CG2 ILE A 426      17.248  29.225 -13.553  0.00  0.00           C
ATOM   3094  CD1 ILE A 426      17.250  29.834 -10.502  0.00  0.00           C
ATOM   3095  N   ASP A 427      15.094  27.940 -15.802  0.00  0.00           N
ATOM   3096  CA  ASP A 427      15.025  27.042 -16.904  0.00  0.00           C
ATOM   3097  C   ASP A 427      16.166  27.192 -17.949  0.00  0.00           C
ATOM   3098  O   ASP A 427      16.536  28.236 -18.381  0.00  0.00           O
ATOM   3099  CB  ASP A 427      13.579  27.038 -17.446  0.00  0.00           C
ATOM   3100  CG  ASP A 427      13.346  26.305 -18.792  0.00  0.00           C
ATOM   3101  OD1 ASP A 427      14.112  25.434 -19.198  0.00  0.00           O
ATOM   3102  OD2 ASP A 427      12.262  26.495 -19.325  0.00  0.00           O
ATOM   3103  N   CYS A 428      16.711  25.982 -18.363  0.00  0.00           N
ATOM   3104  CA  CYS A 428      17.829  25.781 -19.288  0.00  0.00           C
ATOM   3105  C   CYS A 428      17.302  25.974 -20.732  0.00  0.00           C
ATOM   3106  O   CYS A 428      18.106  25.995 -21.672  0.00  0.00           O
ATOM   3107  CB  CYS A 428      18.342  24.368 -19.018  0.00  0.00           C
ATOM   3108  SG  CYS A 428      17.091  23.112 -19.593  0.00  0.00           S
ATOM   3109  N   ASN A 429      15.987  26.136 -20.960  0.00  0.00           N
ATOM   3110  CA  ASN A 429      15.323  26.536 -22.261  0.00  0.00           C
ATOM   3111  C   ASN A 429      15.666  25.527 -23.431  0.00  0.00           C
ATOM   3112  O   ASN A 429      15.498  25.873 -24.607  0.00  0.00           O
ATOM   3113  CB  ASN A 429      15.681  27.989 -22.643  0.00  0.00           C
ATOM   3114  CG  ASN A 429      15.106  28.933 -21.616  0.00  0.00           C
ATOM   3115  ND2 ASN A 429      13.796  28.944 -21.575  0.00  0.00           N
ATOM   3116  OD1 ASN A 429      15.808  29.659 -20.928  0.00  0.00           O
ATOM   3117  N   THR A 430      16.053  24.309 -23.084  0.00  0.00           N
ATOM   3118  CA  THR A 430      16.225  23.213 -24.121  0.00  0.00           C
ATOM   3119  C   THR A 430      15.620  21.873 -23.541  0.00  0.00           C
ATOM   3120  O   THR A 430      15.376  21.761 -22.332  0.00  0.00           O
ATOM   3121  CB  THR A 430      17.734  23.095 -24.467  0.00  0.00           C
ATOM   3122  CG2 THR A 430      18.783  22.941 -23.330  0.00  0.00           C
ATOM   3123  OG1 THR A 430      17.908  21.914 -25.281  0.00  0.00           O
ATOM   3124  N   CYS A 431      15.263  20.910 -24.372  0.00  0.00           N
ATOM   3125  CA  CYS A 431      14.441  19.733 -24.122  0.00  0.00           C
ATOM   3126  C   CYS A 431      14.927  18.501 -24.971  0.00  0.00           C
ATOM   3127  O   CYS A 431      15.600  18.646 -25.970  0.00  0.00           O
ATOM   3128  CB  CYS A 431      12.910  19.992 -24.382  0.00  0.00           C
ATOM   3129  SG  CYS A 431      12.248  21.382 -23.517  0.00  0.00           S
ATOM   3130  N   VAL A 432      14.428  17.354 -24.568  0.00  0.00           N
ATOM   3131  CA  VAL A 432      14.572  16.129 -25.370  0.00  0.00           C
ATOM   3132  C   VAL A 432      13.236  15.443 -25.709  0.00  0.00           C
ATOM   3133  O   VAL A 432      12.179  15.676 -25.109  0.00  0.00           O
ATOM   3134  CB  VAL A 432      15.498  15.047 -24.687  0.00  0.00           C
ATOM   3135  CG1 VAL A 432      16.847  15.692 -24.462  0.00  0.00           C
ATOM   3136  CG2 VAL A 432      14.977  14.436 -23.376  0.00  0.00           C
ATOM   3137  N   THR A 433      13.277  14.605 -26.787  0.00  0.00           N
ATOM   3138  CA  THR A 433      12.168  13.944 -27.579  0.00  0.00           C
ATOM   3139  C   THR A 433      12.648  12.649 -28.198  0.00  0.00           C
ATOM   3140  O   THR A 433      13.864  12.462 -28.236  0.00  0.00           O
ATOM   3141  CB  THR A 433      11.530  14.905 -28.591  0.00  0.00           C
ATOM   3142  CG2 THR A 433      12.500  15.267 -29.777  0.00  0.00           C
ATOM   3143  OG1 THR A 433      10.237  14.496 -28.947  0.00  0.00           O
ATOM   3144  N   GLN A 434      11.713  11.762 -28.537  0.00  0.00           N
ATOM   3145  CA  GLN A 434      12.038  10.441 -28.979  0.00  0.00           C
ATOM   3146  C   GLN A 434      11.649  10.266 -30.454  0.00  0.00           C
ATOM   3147  O   GLN A 434      10.741  10.915 -30.922  0.00  0.00           O
ATOM   3148  CB  GLN A 434      11.386   9.386 -28.045  0.00  0.00           C
ATOM   3149  CG  GLN A 434      12.267   9.058 -26.820  0.00  0.00           C
ATOM   3150  CD  GLN A 434      11.705   8.157 -25.824  0.00  0.00           C
ATOM   3151  NE2 GLN A 434      10.391   8.223 -25.547  0.00  0.00           N
ATOM   3152  OE1 GLN A 434      12.414   7.282 -25.308  0.00  0.00           O
ATOM   3153  N   THR A 435      12.304   9.337 -31.155  0.00  0.00           N
ATOM   3154  CA  THR A 435      12.401   9.338 -32.677  0.00  0.00           C
ATOM   3155  C   THR A 435      12.519   7.905 -33.121  0.00  0.00           C
ATOM   3156  O   THR A 435      13.324   7.112 -32.617  0.00  0.00           O
ATOM   3157  CB  THR A 435      13.490  10.174 -33.132  0.00  0.00           C
ATOM   3158  CG2 THR A 435      13.168  11.595 -33.015  0.00  0.00           C
ATOM   3159  OG1 THR A 435      14.741   9.886 -32.517  0.00  0.00           O
ATOM   3160  N   VAL A 436      11.640   7.650 -34.069  0.00  0.00           N
ATOM   3161  CA  VAL A 436      11.523   6.316 -34.737  0.00  0.00           C
ATOM   3162  C   VAL A 436      12.326   6.511 -36.117  0.00  0.00           C
ATOM   3163  O   VAL A 436      12.301   7.509 -36.841  0.00  0.00           O
ATOM   3164  CB  VAL A 436      10.073   5.843 -35.056  0.00  0.00           C
ATOM   3165  CG1 VAL A 436       9.269   6.670 -36.064  0.00  0.00           C
ATOM   3166  CG2 VAL A 436      10.155   4.338 -35.458  0.00  0.00           C
ATOM   3167  N   ASP A 437      13.005   5.404 -36.463  0.00  0.00           N
ATOM   3168  CA  ASP A 437      13.215   5.237 -37.971  0.00  0.00           C
ATOM   3169  C   ASP A 437      12.928   3.805 -38.310  0.00  0.00           C
ATOM   3170  O   ASP A 437      13.257   2.856 -37.620  0.00  0.00           O
ATOM   3171  CB  ASP A 437      14.670   5.687 -38.334  0.00  0.00           C
ATOM   3172  CG  ASP A 437      14.946   5.398 -39.792  0.00  0.00           C
ATOM   3173  OD1 ASP A 437      15.501   4.339 -40.070  0.00  0.00           O
ATOM   3174  OD2 ASP A 437      14.729   6.269 -40.596  0.00  0.00           O
ATOM   3175  N   PHE A 438      12.340   3.552 -39.512  0.00  0.00           N
ATOM   3176  CA  PHE A 438      11.865   2.237 -39.992  0.00  0.00           C
ATOM   3177  C   PHE A 438      12.944   1.612 -40.841  0.00  0.00           C
ATOM   3178  O   PHE A 438      12.890   1.592 -42.076  0.00  0.00           O
ATOM   3179  CB  PHE A 438      10.553   2.264 -40.799  0.00  0.00           C
ATOM   3180  CG  PHE A 438       9.391   2.783 -39.991  0.00  0.00           C
ATOM   3181  CD1 PHE A 438       8.934   4.140 -40.073  0.00  0.00           C
ATOM   3182  CD2 PHE A 438       8.910   1.923 -38.961  0.00  0.00           C
ATOM   3183  CE1 PHE A 438       7.927   4.566 -39.123  0.00  0.00           C
ATOM   3184  CE2 PHE A 438       7.912   2.322 -38.015  0.00  0.00           C
ATOM   3185  CZ  PHE A 438       7.437   3.663 -38.119  0.00  0.00           C
ATOM   3186  N   SER A 439      14.012   1.157 -40.117  0.00  0.00           N
ATOM   3187  CA  SER A 439      15.345   0.964 -40.689  0.00  0.00           C
ATOM   3188  C   SER A 439      15.564  -0.318 -41.548  0.00  0.00           C
ATOM   3189  O   SER A 439      16.453  -0.356 -42.342  0.00  0.00           O
ATOM   3190  CB  SER A 439      16.331   0.990 -39.504  0.00  0.00           C
ATOM   3191  OG  SER A 439      16.137   2.192 -38.683  0.00  0.00           O
ATOM   3192  N   LEU A 440      14.758  -1.420 -41.289  0.00  0.00           N
ATOM   3193  CA  LEU A 440      15.029  -2.789 -41.907  0.00  0.00           C
ATOM   3194  C   LEU A 440      16.401  -3.306 -41.342  0.00  0.00           C
ATOM   3195  O   LEU A 440      17.262  -3.794 -42.086  0.00  0.00           O
ATOM   3196  CB  LEU A 440      14.865  -2.684 -43.368  0.00  0.00           C
ATOM   3197  CG  LEU A 440      14.255  -3.958 -43.974  0.00  0.00           C
ATOM   3198  CD1 LEU A 440      14.049  -3.821 -45.472  0.00  0.00           C
ATOM   3199  CD2 LEU A 440      14.852  -5.269 -43.545  0.00  0.00           C
ATOM   3200  N   ASP A 441      16.592  -3.169 -40.005  0.00  0.00           N
ATOM   3201  CA  ASP A 441      17.759  -3.304 -39.225  0.00  0.00           C
ATOM   3202  C   ASP A 441      17.534  -3.277 -37.690  0.00  0.00           C
ATOM   3203  O   ASP A 441      17.811  -2.236 -37.104  0.00  0.00           O
ATOM   3204  CB  ASP A 441      18.922  -2.442 -39.780  0.00  0.00           C
ATOM   3205  CG  ASP A 441      20.224  -2.652 -39.019  0.00  0.00           C
ATOM   3206  OD1 ASP A 441      21.052  -1.724 -39.090  0.00  0.00           O
ATOM   3207  OD2 ASP A 441      20.504  -3.688 -38.331  0.00  0.00           O
ATOM   3208  N   PRO A 442      17.124  -4.404 -37.052  0.00  0.00           N
ATOM   3209  CA  PRO A 442      16.513  -5.592 -37.538  0.00  0.00           C
ATOM   3210  C   PRO A 442      15.150  -5.255 -38.183  0.00  0.00           C
ATOM   3211  O   PRO A 442      14.824  -5.827 -39.203  0.00  0.00           O
ATOM   3212  CB  PRO A 442      16.261  -6.465 -36.323  0.00  0.00           C
ATOM   3213  CG  PRO A 442      17.249  -5.986 -35.296  0.00  0.00           C
ATOM   3214  CD  PRO A 442      17.261  -4.518 -35.619  0.00  0.00           C
ATOM   3215  N   THR A 443      14.520  -4.273 -37.570  0.00  0.00           N
ATOM   3216  CA  THR A 443      13.245  -3.664 -37.988  0.00  0.00           C
ATOM   3217  C   THR A 443      13.355  -2.138 -37.870  0.00  0.00           C
ATOM   3218  O   THR A 443      13.940  -1.482 -38.716  0.00  0.00           O
ATOM   3219  CB  THR A 443      12.062  -4.280 -37.144  0.00  0.00           C
ATOM   3220  CG2 THR A 443      12.170  -5.881 -37.224  0.00  0.00           C
ATOM   3221  OG1 THR A 443      12.150  -4.062 -35.713  0.00  0.00           O
ATOM   3222  N   PHE A 444      12.714  -1.624 -36.849  0.00  0.00           N
ATOM   3223  CA  PHE A 444      12.750  -0.256 -36.545  0.00  0.00           C
ATOM   3224  C   PHE A 444      13.686  -0.011 -35.335  0.00  0.00           C
ATOM   3225  O   PHE A 444      14.001  -0.898 -34.528  0.00  0.00           O
ATOM   3226  CB  PHE A 444      11.378   0.289 -36.358  0.00  0.00           C
ATOM   3227  CG  PHE A 444      10.576  -0.435 -35.271  0.00  0.00           C
ATOM   3228  CD1 PHE A 444      10.643   0.082 -33.943  0.00  0.00           C
ATOM   3229  CD2 PHE A 444       9.811  -1.595 -35.632  0.00  0.00           C
ATOM   3230  CE1 PHE A 444       9.896  -0.532 -32.951  0.00  0.00           C
ATOM   3231  CE2 PHE A 444       9.169  -2.278 -34.550  0.00  0.00           C
ATOM   3232  CZ  PHE A 444       9.308  -1.792 -33.197  0.00  0.00           C
ATOM   3233  N   THR A 445      14.077   1.286 -35.214  0.00  0.00           N
ATOM   3234  CA  THR A 445      15.063   1.864 -34.286  0.00  0.00           C
ATOM   3235  C   THR A 445      14.289   2.957 -33.503  0.00  0.00           C
ATOM   3236  O   THR A 445      13.783   3.869 -34.250  0.00  0.00           O
ATOM   3237  CB  THR A 445      16.236   2.558 -35.025  0.00  0.00           C
ATOM   3238  CG2 THR A 445      17.247   3.022 -33.943  0.00  0.00           C
ATOM   3239  OG1 THR A 445      16.845   1.783 -36.023  0.00  0.00           O
ATOM   3240  N   ILE A 446      14.329   2.917 -32.186  0.00  0.00           N
ATOM   3241  CA  ILE A 446      13.902   4.185 -31.495  0.00  0.00           C
ATOM   3242  C   ILE A 446      15.039   4.726 -30.662  0.00  0.00           C
ATOM   3243  O   ILE A 446      15.797   3.926 -30.120  0.00  0.00           O
ATOM   3244  CB  ILE A 446      12.646   3.973 -30.692  0.00  0.00           C
ATOM   3245  CG1 ILE A 446      11.451   3.293 -31.431  0.00  0.00           C
ATOM   3246  CG2 ILE A 446      12.038   5.328 -30.182  0.00  0.00           C
ATOM   3247  CD1 ILE A 446      10.164   3.092 -30.666  0.00  0.00           C
ATOM   3248  N   GLU A 447      15.222   6.055 -30.686  0.00  0.00           N
ATOM   3249  CA  GLU A 447      16.281   6.664 -29.852  0.00  0.00           C
ATOM   3250  C   GLU A 447      15.771   8.050 -29.279  0.00  0.00           C
ATOM   3251  O   GLU A 447      14.787   8.625 -29.903  0.00  0.00           O
ATOM   3252  CB  GLU A 447      17.484   6.897 -30.710  0.00  0.00           C
ATOM   3253  CG  GLU A 447      18.787   7.081 -29.983  0.00  0.00           C
ATOM   3254  CD  GLU A 447      19.956   7.135 -31.032  0.00  0.00           C
ATOM   3255  OE1 GLU A 447      20.027   8.214 -31.713  0.00  0.00           O
ATOM   3256  OE2 GLU A 447      20.772   6.181 -31.180  0.00  0.00           O
ATOM   3257  N   THR A 448      16.481   8.647 -28.198  0.00  0.00           N
ATOM   3258  CA  THR A 448      16.366   9.981 -27.624  0.00  0.00           C
ATOM   3259  C   THR A 448      17.170  10.999 -28.371  0.00  0.00           C
ATOM   3260  O   THR A 448      18.300  10.745 -28.758  0.00  0.00           O
ATOM   3261  CB  THR A 448      16.525   9.999 -26.091  0.00  0.00           C
ATOM   3262  CG2 THR A 448      16.071  11.312 -25.504  0.00  0.00           C
ATOM   3263  OG1 THR A 448      15.809   8.885 -25.479  0.00  0.00           O
ATOM   3264  N   THR A 449      16.742  12.305 -28.558  0.00  0.00           N
ATOM   3265  CA  THR A 449      17.390  13.486 -29.151  0.00  0.00           C
ATOM   3266  C   THR A 449      17.051  14.759 -28.518  0.00  0.00           C
ATOM   3267  O   THR A 449      15.952  14.897 -28.003  0.00  0.00           O
ATOM   3268  CB  THR A 449      17.059  13.404 -30.710  0.00  0.00           C
ATOM   3269  CG2 THR A 449      15.578  13.771 -31.078  0.00  0.00           C
ATOM   3270  OG1 THR A 449      17.881  14.165 -31.434  0.00  0.00           O
ATOM   3271  N   THR A 450      17.924  15.742 -28.474  0.00  0.00           N
ATOM   3272  CA  THR A 450      17.783  17.160 -27.990  0.00  0.00           C
ATOM   3273  C   THR A 450      17.305  18.134 -28.971  0.00  0.00           C
ATOM   3274  O   THR A 450      17.912  18.230 -30.088  0.00  0.00           O
ATOM   3275  CB  THR A 450      19.209  17.535 -27.483  0.00  0.00           C
ATOM   3276  CG2 THR A 450      19.140  18.856 -26.688  0.00  0.00           C
ATOM   3277  OG1 THR A 450      19.677  16.592 -26.582  0.00  0.00           O
ATOM   3278  N   VAL A 451      16.369  18.945 -28.535  0.00  0.00           N
ATOM   3279  CA  VAL A 451      15.727  20.040 -29.178  0.00  0.00           C
ATOM   3280  C   VAL A 451      15.539  21.325 -28.359  0.00  0.00           C
ATOM   3281  O   VAL A 451      15.413  21.213 -27.155  0.00  0.00           O
ATOM   3282  CB  VAL A 451      14.417  19.616 -29.862  0.00  0.00           C
ATOM   3283  CG1 VAL A 451      14.641  18.693 -31.116  0.00  0.00           C
ATOM   3284  CG2 VAL A 451      13.316  19.077 -28.966  0.00  0.00           C
ATOM   3285  N   PRO A 452      15.545  22.510 -29.035  0.00  0.00           N
ATOM   3286  CA  PRO A 452      15.374  23.778 -28.363  0.00  0.00           C
ATOM   3287  C   PRO A 452      13.788  23.939 -28.192  0.00  0.00           C
ATOM   3288  O   PRO A 452      12.929  23.292 -28.779  0.00  0.00           O
ATOM   3289  CB  PRO A 452      15.936  24.852 -29.360  0.00  0.00           C
ATOM   3290  CG  PRO A 452      15.558  24.266 -30.752  0.00  0.00           C
ATOM   3291  CD  PRO A 452      15.816  22.767 -30.490  0.00  0.00           C
ATOM   3292  N   GLN A 453      13.476  24.753 -27.166  0.00  0.00           N
ATOM   3293  CA  GLN A 453      12.180  24.639 -26.487  0.00  0.00           C
ATOM   3294  C   GLN A 453      11.066  25.223 -27.369  0.00  0.00           C
ATOM   3295  O   GLN A 453      11.198  26.256 -27.977  0.00  0.00           O
ATOM   3296  CB  GLN A 453      12.276  25.286 -25.098  0.00  0.00           C
ATOM   3297  CG  GLN A 453      10.985  25.870 -24.392  0.00  0.00           C
ATOM   3298  CD  GLN A 453      11.388  26.575 -23.078  0.00  0.00           C
ATOM   3299  NE2 GLN A 453      11.402  25.957 -21.961  0.00  0.00           N
ATOM   3300  OE1 GLN A 453      11.608  27.771 -22.998  0.00  0.00           O
ATOM   3301  N   ASP A 454       9.981  24.471 -27.525  0.00  0.00           N
ATOM   3302  CA  ASP A 454       8.716  24.854 -28.197  0.00  0.00           C
ATOM   3303  C   ASP A 454       7.748  25.594 -27.277  0.00  0.00           C
ATOM   3304  O   ASP A 454       8.024  25.804 -26.134  0.00  0.00           O
ATOM   3305  CB  ASP A 454       8.064  23.635 -28.889  0.00  0.00           C
ATOM   3306  CG  ASP A 454       7.476  22.564 -28.089  0.00  0.00           C
ATOM   3307  OD1 ASP A 454       6.438  22.699 -27.438  0.00  0.00           O
ATOM   3308  OD2 ASP A 454       8.130  21.496 -27.954  0.00  0.00           O
ATOM   3309  N   ALA A 455       6.612  26.037 -27.816  0.00  0.00           N
ATOM   3310  CA  ALA A 455       5.560  26.871 -27.118  0.00  0.00           C
ATOM   3311  C   ALA A 455       4.915  26.216 -25.937  0.00  0.00           C
ATOM   3312  O   ALA A 455       5.086  26.698 -24.865  0.00  0.00           O
ATOM   3313  CB  ALA A 455       4.583  27.285 -28.189  0.00  0.00           C
ATOM   3314  N   VAL A 456       4.202  25.010 -26.274  0.00  0.00           N
ATOM   3315  CA  VAL A 456       3.584  24.251 -25.231  0.00  0.00           C
ATOM   3316  C   VAL A 456       4.507  23.788 -24.131  0.00  0.00           C
ATOM   3317  O   VAL A 456       4.260  24.026 -22.987  0.00  0.00           O
ATOM   3318  CB  VAL A 456       3.003  22.949 -25.878  0.00  0.00           C
ATOM   3319  CG1 VAL A 456       2.474  21.877 -24.844  0.00  0.00           C
ATOM   3320  CG2 VAL A 456       1.849  23.326 -26.818  0.00  0.00           C
ATOM   3321  N   SER A 457       5.710  23.348 -24.507  0.00  0.00           N
ATOM   3322  CA  SER A 457       6.897  23.201 -23.564  0.00  0.00           C
ATOM   3323  C   SER A 457       7.370  24.450 -22.808  0.00  0.00           C
ATOM   3324  O   SER A 457       7.720  24.213 -21.628  0.00  0.00           O
ATOM   3325  CB  SER A 457       7.971  22.631 -24.367  0.00  0.00           C
ATOM   3326  OG  SER A 457       7.599  21.423 -25.024  0.00  0.00           O
ATOM   3327  N   ARG A 458       7.367  25.668 -23.299  0.00  0.00           N
ATOM   3328  CA  ARG A 458       7.781  26.880 -22.575  0.00  0.00           C
ATOM   3329  C   ARG A 458       6.869  27.336 -21.528  0.00  0.00           C
ATOM   3330  O   ARG A 458       7.204  27.685 -20.410  0.00  0.00           O
ATOM   3331  CB  ARG A 458       8.083  28.041 -23.603  0.00  0.00           C
ATOM   3332  CG  ARG A 458       8.514  29.380 -23.060  0.00  0.00           C
ATOM   3333  CD  ARG A 458       9.245  30.264 -24.044  0.00  0.00           C
ATOM   3334  NE  ARG A 458       9.878  31.435 -23.459  0.00  0.00           N
ATOM   3335  CZ  ARG A 458      11.150  31.571 -23.261  0.00  0.00           C
ATOM   3336  NH1 ARG A 458      11.998  30.603 -23.523  0.00  0.00           N
ATOM   3337  NH2 ARG A 458      11.586  32.720 -22.806  0.00  0.00           N
ATOM   3338  N   SER A 459       5.549  27.416 -21.853  0.00  0.00           N
ATOM   3339  CA  SER A 459       4.420  27.650 -21.002  0.00  0.00           C
ATOM   3340  C   SER A 459       4.384  26.554 -19.864  0.00  0.00           C
ATOM   3341  O   SER A 459       4.068  26.955 -18.741  0.00  0.00           O
ATOM   3342  CB  SER A 459       3.102  27.634 -21.719  0.00  0.00           C
ATOM   3343  OG  SER A 459       2.920  28.568 -22.815  0.00  0.00           O
ATOM   3344  N   GLN A 460       4.577  25.224 -20.104  0.00  0.00           N
ATOM   3345  CA  GLN A 460       4.462  24.221 -19.042  0.00  0.00           C
ATOM   3346  C   GLN A 460       5.511  24.567 -17.913  0.00  0.00           C
ATOM   3347  O   GLN A 460       5.149  24.762 -16.780  0.00  0.00           O
ATOM   3348  CB  GLN A 460       4.754  22.857 -19.502  0.00  0.00           C
ATOM   3349  CG  GLN A 460       3.566  22.363 -20.372  0.00  0.00           C
ATOM   3350  CD  GLN A 460       3.846  21.144 -21.282  0.00  0.00           C
ATOM   3351  NE2 GLN A 460       2.788  20.593 -21.844  0.00  0.00           N
ATOM   3352  OE1 GLN A 460       4.944  20.657 -21.527  0.00  0.00           O
ATOM   3353  N   ARG A 461       6.842  24.694 -18.228  0.00  0.00           N
ATOM   3354  CA  ARG A 461       7.913  24.972 -17.300  0.00  0.00           C
ATOM   3355  C   ARG A 461       7.631  26.372 -16.551  0.00  0.00           C
ATOM   3356  O   ARG A 461       7.646  26.350 -15.315  0.00  0.00           O
ATOM   3357  CB  ARG A 461       9.323  24.887 -17.967  0.00  0.00           C
ATOM   3358  CG  ARG A 461       9.894  23.501 -18.452  0.00  0.00           C
ATOM   3359  CD  ARG A 461      11.407  23.522 -18.759  0.00  0.00           C
ATOM   3360  NE  ARG A 461      12.061  22.195 -18.912  0.00  0.00           N
ATOM   3361  CZ  ARG A 461      13.104  21.900 -19.667  0.00  0.00           C
ATOM   3362  NH1 ARG A 461      13.854  22.835 -20.236  0.00  0.00           N
ATOM   3363  NH2 ARG A 461      13.432  20.661 -19.978  0.00  0.00           N
ATOM   3364  N   ARG A 462       7.284  27.391 -17.283  0.00  0.00           N
ATOM   3365  CA  ARG A 462       6.933  28.690 -16.676  0.00  0.00           C
ATOM   3366  C   ARG A 462       5.753  28.610 -15.741  0.00  0.00           C
ATOM   3367  O   ARG A 462       5.870  29.063 -14.622  0.00  0.00           O
ATOM   3368  CB  ARG A 462       6.650  29.679 -17.828  0.00  0.00           C
ATOM   3369  CG  ARG A 462       6.232  31.125 -17.437  0.00  0.00           C
ATOM   3370  CD  ARG A 462       6.123  32.113 -18.620  0.00  0.00           C
ATOM   3371  NE  ARG A 462       5.182  31.702 -19.684  0.00  0.00           N
ATOM   3372  CZ  ARG A 462       5.418  31.713 -20.994  0.00  0.00           C
ATOM   3373  NH1 ARG A 462       6.516  32.203 -21.591  0.00  0.00           N
ATOM   3374  NH2 ARG A 462       4.418  31.209 -21.751  0.00  0.00           N
ATOM   3375  N   GLY A 463       4.655  27.860 -16.099  0.00  0.00           N
ATOM   3376  CA  GLY A 463       3.447  27.624 -15.285  0.00  0.00           C
ATOM   3377  C   GLY A 463       3.657  26.833 -14.019  0.00  0.00           C
ATOM   3378  O   GLY A 463       2.740  26.259 -13.504  0.00  0.00           O
ATOM   3379  N   ARG A 464       4.877  26.714 -13.537  0.00  0.00           N
ATOM   3380  CA  ARG A 464       5.244  26.163 -12.189  0.00  0.00           C
ATOM   3381  C   ARG A 464       5.531  27.252 -11.140  0.00  0.00           C
ATOM   3382  O   ARG A 464       5.837  26.987  -9.935  0.00  0.00           O
ATOM   3383  CB  ARG A 464       6.313  25.161 -12.286  0.00  0.00           C
ATOM   3384  CG  ARG A 464       6.096  24.118 -13.403  0.00  0.00           C
ATOM   3385  CD  ARG A 464       4.819  23.345 -13.208  0.00  0.00           C
ATOM   3386  NE  ARG A 464       4.079  23.145 -14.479  0.00  0.00           N
ATOM   3387  CZ  ARG A 464       3.127  22.274 -14.801  0.00  0.00           C
ATOM   3388  NH1 ARG A 464       2.690  21.445 -13.906  0.00  0.00           N
ATOM   3389  NH2 ARG A 464       2.709  22.228 -16.003  0.00  0.00           N
ATOM   3390  N   THR A 465       5.440  28.574 -11.526  0.00  0.00           N
ATOM   3391  CA  THR A 465       5.321  29.679 -10.529  0.00  0.00           C
ATOM   3392  C   THR A 465       4.067  30.527 -10.733  0.00  0.00           C
ATOM   3393  O   THR A 465       3.367  30.293 -11.757  0.00  0.00           O
ATOM   3394  CB  THR A 465       6.596  30.507 -10.561  0.00  0.00           C
ATOM   3395  CG2 THR A 465       6.704  31.244 -11.885  0.00  0.00           C
ATOM   3396  OG1 THR A 465       6.801  31.304  -9.476  0.00  0.00           O
ATOM   3397  N   GLY A 466       3.651  31.427  -9.817  0.00  0.00           N
ATOM   3398  CA  GLY A 466       2.446  32.274 -10.000  0.00  0.00           C
ATOM   3399  C   GLY A 466       1.076  31.704  -9.794  0.00  0.00           C
ATOM   3400  O   GLY A 466       0.113  32.086 -10.464  0.00  0.00           O
ATOM   3401  N   ARG A 467       0.959  30.733  -8.868  0.00  0.00           N
ATOM   3402  CA  ARG A 467      -0.242  30.466  -8.100  0.00  0.00           C
ATOM   3403  C   ARG A 467      -0.259  31.471  -6.866  0.00  0.00           C
ATOM   3404  O   ARG A 467       0.832  31.636  -6.207  0.00  0.00           O
ATOM   3405  CB  ARG A 467      -0.261  29.004  -7.593  0.00  0.00           C
ATOM   3406  CG  ARG A 467      -1.656  28.624  -7.182  0.00  0.00           C
ATOM   3407  CD  ARG A 467      -1.704  27.170  -6.895  0.00  0.00           C
ATOM   3408  NE  ARG A 467      -1.791  26.346  -8.122  0.00  0.00           N
ATOM   3409  CZ  ARG A 467      -1.356  25.136  -8.201  0.00  0.00           C
ATOM   3410  NH1 ARG A 467      -0.802  24.559  -7.188  0.00  0.00           N
ATOM   3411  NH2 ARG A 467      -1.462  24.571  -9.405  0.00  0.00           N
ATOM   3412  N   GLY A 468      -1.376  32.061  -6.487  0.00  0.00           N
ATOM   3413  CA  GLY A 468      -1.537  33.165  -5.506  0.00  0.00           C
ATOM   3414  C   GLY A 468      -0.738  34.299  -6.031  0.00  0.00           C
ATOM   3415  O   GLY A 468      -1.104  34.780  -7.073  0.00  0.00           O
ATOM   3416  N   ARG A 469       0.208  34.823  -5.274  0.00  0.00           N
ATOM   3417  CA  ARG A 469       0.976  36.062  -5.638  0.00  0.00           C
ATOM   3418  C   ARG A 469       1.857  35.950  -6.900  0.00  0.00           C
ATOM   3419  O   ARG A 469       2.261  34.805  -7.152  0.00  0.00           O
ATOM   3420  CB  ARG A 469       1.640  36.693  -4.411  0.00  0.00           C
ATOM   3421  CG  ARG A 469       3.029  36.030  -4.089  0.00  0.00           C
ATOM   3422  CD  ARG A 469       3.377  36.381  -2.651  0.00  0.00           C
ATOM   3423  NE  ARG A 469       4.778  36.079  -2.257  0.00  0.00           N
ATOM   3424  CZ  ARG A 469       5.425  36.701  -1.300  0.00  0.00           C
ATOM   3425  NH1 ARG A 469       4.896  37.638  -0.511  0.00  0.00           N
ATOM   3426  NH2 ARG A 469       6.683  36.391  -1.199  0.00  0.00           N
ATOM   3427  N   ARG A 470       2.323  36.980  -7.595  0.00  0.00           N
ATOM   3428  CA  ARG A 470       3.100  36.893  -8.804  0.00  0.00           C
ATOM   3429  C   ARG A 470       4.368  35.981  -8.833  0.00  0.00           C
ATOM   3430  O   ARG A 470       5.153  36.135  -7.866  0.00  0.00           O
ATOM   3431  CB  ARG A 470       3.405  38.355  -9.188  0.00  0.00           C
ATOM   3432  CG  ARG A 470       4.310  38.509 -10.459  0.00  0.00           C
ATOM   3433  CD  ARG A 470       4.868  39.938 -10.510  0.00  0.00           C
ATOM   3434  NE  ARG A 470       6.013  40.065  -9.648  0.00  0.00           N
ATOM   3435  CZ  ARG A 470       6.980  40.951  -9.860  0.00  0.00           C
ATOM   3436  NH1 ARG A 470       7.075  41.654 -10.970  0.00  0.00           N
ATOM   3437  NH2 ARG A 470       7.910  41.114  -8.913  0.00  0.00           N
ATOM   3438  N   GLY A 471       4.563  35.123  -9.851  0.00  0.00           N
ATOM   3439  CA  GLY A 471       5.798  34.347  -9.927  0.00  0.00           C
ATOM   3440  C   GLY A 471       7.003  34.927 -10.768  0.00  0.00           C
ATOM   3441  O   GLY A 471       6.864  36.046 -11.225  0.00  0.00           O
ATOM   3442  N   ILE A 472       8.141  34.201 -10.888  0.00  0.00           N
ATOM   3443  CA  ILE A 472       9.401  34.638 -11.500  0.00  0.00           C
ATOM   3444  C   ILE A 472       9.847  33.420 -12.392  0.00  0.00           C
ATOM   3445  O   ILE A 472      10.013  32.353 -11.870  0.00  0.00           O
ATOM   3446  CB  ILE A 472      10.550  34.951 -10.496  0.00  0.00           C
ATOM   3447  CG1 ILE A 472      10.201  36.131  -9.576  0.00  0.00           C
ATOM   3448  CG2 ILE A 472      11.853  35.063 -11.133  0.00  0.00           C
ATOM   3449  CD1 ILE A 472       9.989  37.517 -10.267  0.00  0.00           C
ATOM   3450  N   TYR A 473       9.987  33.618 -13.687  0.00  0.00           N
ATOM   3451  CA  TYR A 473      10.502  32.652 -14.671  0.00  0.00           C
ATOM   3452  C   TYR A 473      11.837  33.145 -15.167  0.00  0.00           C
ATOM   3453  O   TYR A 473      11.961  34.144 -15.941  0.00  0.00           O
ATOM   3454  CB  TYR A 473       9.522  32.388 -15.803  0.00  0.00           C
ATOM   3455  CG  TYR A 473      10.019  31.563 -17.005  0.00  0.00           C
ATOM   3456  CD1 TYR A 473      10.348  30.222 -16.714  0.00  0.00           C
ATOM   3457  CD2 TYR A 473       9.881  31.948 -18.356  0.00  0.00           C
ATOM   3458  CE1 TYR A 473      10.623  29.239 -17.740  0.00  0.00           C
ATOM   3459  CE2 TYR A 473      10.199  31.043 -19.356  0.00  0.00           C
ATOM   3460  CZ  TYR A 473      10.703  29.731 -19.036  0.00  0.00           C
ATOM   3461  OH  TYR A 473      11.075  28.845 -20.032  0.00  0.00           O
ATOM   3462  N   ARG A 474      12.926  32.461 -14.767  0.00  0.00           N
ATOM   3463  CA  ARG A 474      14.272  32.867 -15.117  0.00  0.00           C
ATOM   3464  C   ARG A 474      14.801  32.031 -16.205  0.00  0.00           C
ATOM   3465  O   ARG A 474      14.922  30.799 -16.104  0.00  0.00           O
ATOM   3466  CB  ARG A 474      15.290  32.780 -13.961  0.00  0.00           C
ATOM   3467  CG  ARG A 474      14.741  33.420 -12.658  0.00  0.00           C
ATOM   3468  CD  ARG A 474      15.849  33.886 -11.804  0.00  0.00           C
ATOM   3469  NE  ARG A 474      15.399  34.247 -10.405  0.00  0.00           N
ATOM   3470  CZ  ARG A 474      15.371  35.475  -9.916  0.00  0.00           C
ATOM   3471  NH1 ARG A 474      15.570  36.598 -10.625  0.00  0.00           N
ATOM   3472  NH2 ARG A 474      15.110  35.674  -8.644  0.00  0.00           N
ATOM   3473  N   PHE A 475      15.050  32.628 -17.400  0.00  0.00           N
ATOM   3474  CA  PHE A 475      15.388  31.990 -18.618  0.00  0.00           C
ATOM   3475  C   PHE A 475      16.862  32.232 -19.022  0.00  0.00           C
ATOM   3476  O   PHE A 475      17.345  33.358 -18.902  0.00  0.00           O
ATOM   3477  CB  PHE A 475      14.374  32.353 -19.758  0.00  0.00           C
ATOM   3478  CG  PHE A 475      14.279  33.820 -20.199  0.00  0.00           C
ATOM   3479  CD1 PHE A 475      15.243  34.352 -21.130  0.00  0.00           C
ATOM   3480  CD2 PHE A 475      13.080  34.511 -19.979  0.00  0.00           C
ATOM   3481  CE1 PHE A 475      15.157  35.705 -21.596  0.00  0.00           C
ATOM   3482  CE2 PHE A 475      13.009  35.801 -20.438  0.00  0.00           C
ATOM   3483  CZ  PHE A 475      14.003  36.403 -21.185  0.00  0.00           C
ATOM   3484  N   VAL A 476      17.506  31.271 -19.687  0.00  0.00           N
ATOM   3485  CA  VAL A 476      18.887  31.364 -20.187  0.00  0.00           C
ATOM   3486  C   VAL A 476      19.012  31.945 -21.571  0.00  0.00           C
ATOM   3487  O   VAL A 476      20.050  32.392 -21.826  0.00  0.00           O
ATOM   3488  CB  VAL A 476      19.743  30.063 -20.239  0.00  0.00           C
ATOM   3489  CG1 VAL A 476      19.920  29.553 -18.804  0.00  0.00           C
ATOM   3490  CG2 VAL A 476      19.091  28.928 -21.110  0.00  0.00           C
ATOM   3491  N   THR A 477      17.869  31.991 -22.253  0.00  0.00           N
ATOM   3492  CA  THR A 477      17.707  32.452 -23.640  0.00  0.00           C
ATOM   3493  C   THR A 477      16.160  32.737 -23.867  0.00  0.00           C
ATOM   3494  O   THR A 477      15.357  31.966 -23.329  0.00  0.00           O
ATOM   3495  CB  THR A 477      18.356  31.603 -24.658  0.00  0.00           C
ATOM   3496  CG2 THR A 477      17.917  30.093 -24.770  0.00  0.00           C
ATOM   3497  OG1 THR A 477      18.128  32.121 -25.930  0.00  0.00           O
ATOM   3498  N   PRO A 478      15.803  33.772 -24.677  0.00  0.00           N
ATOM   3499  CA  PRO A 478      14.413  34.060 -25.120  0.00  0.00           C
ATOM   3500  C   PRO A 478      14.125  33.392 -26.487  0.00  0.00           C
ATOM   3501  O   PRO A 478      15.066  32.998 -27.182  0.00  0.00           O
ATOM   3502  CB  PRO A 478      14.448  35.585 -25.306  0.00  0.00           C
ATOM   3503  CG  PRO A 478      15.895  35.893 -25.750  0.00  0.00           C
ATOM   3504  CD  PRO A 478      16.711  34.890 -24.974  0.00  0.00           C
ATOM   3505  N   GLY A 479      12.862  33.369 -26.929  0.00  0.00           N
ATOM   3506  CA  GLY A 479      12.205  32.677 -28.053  0.00  0.00           C
ATOM   3507  C   GLY A 479      11.641  31.286 -27.685  0.00  0.00           C
ATOM   3508  O   GLY A 479      11.940  30.649 -26.643  0.00  0.00           O
ATOM   3509  N   GLU A 480      10.851  30.745 -28.675  0.00  0.00           N
ATOM   3510  CA  GLU A 480      10.326  29.330 -28.787  0.00  0.00           C
ATOM   3511  C   GLU A 480      10.015  28.907 -30.223  0.00  0.00           C
ATOM   3512  O   GLU A 480       9.788  29.666 -31.118  0.00  0.00           O
ATOM   3513  CB  GLU A 480       9.045  29.127 -27.924  0.00  0.00           C
ATOM   3514  CG  GLU A 480       7.825  29.937 -28.465  0.00  0.00           C
ATOM   3515  CD  GLU A 480       7.974  31.436 -28.122  0.00  0.00           C
ATOM   3516  OE1 GLU A 480       8.525  32.214 -28.986  0.00  0.00           O
ATOM   3517  OE2 GLU A 480       7.560  31.880 -27.005  0.00  0.00           O
ATOM   3518  N   ARG A 481      10.064  27.581 -30.542  0.00  0.00           N
ATOM   3519  CA  ARG A 481       9.423  27.013 -31.693  0.00  0.00           C
ATOM   3520  C   ARG A 481       7.880  27.023 -31.546  0.00  0.00           C
ATOM   3521  O   ARG A 481       7.393  26.828 -30.447  0.00  0.00           O
ATOM   3522  CB  ARG A 481       9.871  25.580 -32.032  0.00  0.00           C
ATOM   3523  CG  ARG A 481      11.393  25.454 -32.495  0.00  0.00           C
ATOM   3524  CD  ARG A 481      11.654  23.927 -32.649  0.00  0.00           C
ATOM   3525  NE  ARG A 481      11.581  23.223 -31.322  0.00  0.00           N
ATOM   3526  CZ  ARG A 481      11.274  21.923 -31.154  0.00  0.00           C
ATOM   3527  NH1 ARG A 481      11.101  21.119 -32.164  0.00  0.00           N
ATOM   3528  NH2 ARG A 481      11.236  21.354 -29.992  0.00  0.00           N
ATOM   3529  N   PRO A 482       7.114  27.205 -32.658  0.00  0.00           N
ATOM   3530  CA  PRO A 482       5.676  26.866 -32.581  0.00  0.00           C
ATOM   3531  C   PRO A 482       5.369  25.316 -32.520  0.00  0.00           C
ATOM   3532  O   PRO A 482       6.127  24.438 -33.012  0.00  0.00           O
ATOM   3533  CB  PRO A 482       4.942  27.504 -33.778  0.00  0.00           C
ATOM   3534  CG  PRO A 482       6.082  27.793 -34.779  0.00  0.00           C
ATOM   3535  CD  PRO A 482       7.395  27.341 -34.083  0.00  0.00           C
ATOM   3536  N   SER A 483       4.383  25.002 -31.710  0.00  0.00           N
ATOM   3537  CA  SER A 483       3.965  23.562 -31.326  0.00  0.00           C
ATOM   3538  C   SER A 483       2.893  23.010 -32.231  0.00  0.00           C
ATOM   3539  O   SER A 483       2.101  23.767 -32.775  0.00  0.00           O
ATOM   3540  CB  SER A 483       3.530  23.514 -29.877  0.00  0.00           C
ATOM   3541  OG  SER A 483       4.518  23.975 -28.940  0.00  0.00           O
ATOM   3542  N   GLY A 484       2.742  21.700 -32.335  0.00  0.00           N
ATOM   3543  CA  GLY A 484       1.892  21.091 -33.334  0.00  0.00           C
ATOM   3544  C   GLY A 484       2.137  19.651 -33.621  0.00  0.00           C
ATOM   3545  O   GLY A 484       1.245  18.818 -33.784  0.00  0.00           O
ATOM   3546  N   MET A 485       3.408  19.375 -33.810  0.00  0.00           N
ATOM   3547  CA  MET A 485       3.910  18.222 -34.538  0.00  0.00           C
ATOM   3548  C   MET A 485       4.611  17.240 -33.648  0.00  0.00           C
ATOM   3549  O   MET A 485       5.441  17.601 -32.803  0.00  0.00           O
ATOM   3550  CB  MET A 485       4.899  18.716 -35.595  0.00  0.00           C
ATOM   3551  CG  MET A 485       4.360  19.751 -36.620  0.00  0.00           C
ATOM   3552  SD  MET A 485       3.946  21.548 -36.188  0.00  0.00           S
ATOM   3553  CE  MET A 485       5.353  22.055 -35.279  0.00  0.00           C
ATOM   3554  N   PHE A 486       4.508  15.960 -33.972  0.00  0.00           N
ATOM   3555  CA  PHE A 486       5.208  14.916 -33.244  0.00  0.00           C
ATOM   3556  C   PHE A 486       5.614  13.710 -34.152  0.00  0.00           C
ATOM   3557  O   PHE A 486       5.188  13.482 -35.295  0.00  0.00           O
ATOM   3558  CB  PHE A 486       4.343  14.541 -32.070  0.00  0.00           C
ATOM   3559  CG  PHE A 486       3.024  13.880 -32.313  0.00  0.00           C
ATOM   3560  CD1 PHE A 486       2.882  12.506 -32.527  0.00  0.00           C
ATOM   3561  CD2 PHE A 486       1.946  14.711 -32.255  0.00  0.00           C
ATOM   3562  CE1 PHE A 486       1.613  11.939 -32.431  0.00  0.00           C
ATOM   3563  CE2 PHE A 486       0.648  14.220 -32.311  0.00  0.00           C
ATOM   3564  CZ  PHE A 486       0.468  12.802 -32.381  0.00  0.00           C
ATOM   3565  N   ASP A 487       6.314  12.748 -33.532  0.00  0.00           N
ATOM   3566  CA  ASP A 487       6.901  11.614 -34.233  0.00  0.00           C
ATOM   3567  C   ASP A 487       6.032  10.290 -33.940  0.00  0.00           C
ATOM   3568  O   ASP A 487       5.406  10.053 -32.912  0.00  0.00           O
ATOM   3569  CB  ASP A 487       8.330  11.531 -33.690  0.00  0.00           C
ATOM   3570  CG  ASP A 487       9.149  10.389 -34.275  0.00  0.00           C
ATOM   3571  OD1 ASP A 487       9.797  10.633 -35.399  0.00  0.00           O
ATOM   3572  OD2 ASP A 487       9.226   9.364 -33.539  0.00  0.00           O
ATOM   3573  N   SER A 488       6.085   9.391 -34.939  0.00  0.00           N
ATOM   3574  CA  SER A 488       5.318   8.120 -34.883  0.00  0.00           C
ATOM   3575  C   SER A 488       5.782   7.212 -33.684  0.00  0.00           C
ATOM   3576  O   SER A 488       5.167   6.197 -33.366  0.00  0.00           O
ATOM   3577  CB  SER A 488       5.198   7.449 -36.274  0.00  0.00           C
ATOM   3578  OG  SER A 488       4.252   6.387 -36.350  0.00  0.00           O
ATOM   3579  N   SER A 489       6.818   7.570 -32.936  0.00  0.00           N
ATOM   3580  CA  SER A 489       7.159   6.942 -31.669  0.00  0.00           C
ATOM   3581  C   SER A 489       6.212   7.314 -30.474  0.00  0.00           C
ATOM   3582  O   SER A 489       5.985   6.432 -29.645  0.00  0.00           O
ATOM   3583  CB  SER A 489       8.600   7.365 -31.188  0.00  0.00           C
ATOM   3584  OG  SER A 489       8.637   8.812 -31.092  0.00  0.00           O
ATOM   3585  N   VAL A 490       5.514   8.444 -30.518  0.00  0.00           N
ATOM   3586  CA  VAL A 490       4.389   8.711 -29.652  0.00  0.00           C
ATOM   3587  C   VAL A 490       3.278   7.696 -29.905  0.00  0.00           C
ATOM   3588  O   VAL A 490       2.774   7.144 -28.979  0.00  0.00           O
ATOM   3589  CB  VAL A 490       3.902  10.148 -29.691  0.00  0.00           C
ATOM   3590  CG1 VAL A 490       2.732  10.304 -28.616  0.00  0.00           C
ATOM   3591  CG2 VAL A 490       4.928  11.239 -29.524  0.00  0.00           C
ATOM   3592  N   LEU A 491       2.912   7.447 -31.195  0.00  0.00           N
ATOM   3593  CA  LEU A 491       1.985   6.447 -31.641  0.00  0.00           C
ATOM   3594  C   LEU A 491       2.502   5.053 -31.239  0.00  0.00           C
ATOM   3595  O   LEU A 491       1.739   4.129 -30.943  0.00  0.00           O
ATOM   3596  CB  LEU A 491       1.709   6.464 -33.108  0.00  0.00           C
ATOM   3597  CG  LEU A 491       1.141   7.784 -33.642  0.00  0.00           C
ATOM   3598  CD1 LEU A 491       1.246   7.831 -35.197  0.00  0.00           C
ATOM   3599  CD2 LEU A 491      -0.248   7.994 -33.163  0.00  0.00           C
ATOM   3600  N   CYS A 492       3.787   4.817 -31.106  0.00  0.00           N
ATOM   3601  CA  CYS A 492       4.336   3.464 -30.776  0.00  0.00           C
ATOM   3602  C   CYS A 492       4.182   3.132 -29.238  0.00  0.00           C
ATOM   3603  O   CYS A 492       3.761   2.079 -28.790  0.00  0.00           O
ATOM   3604  CB  CYS A 492       5.717   3.530 -31.296  0.00  0.00           C
ATOM   3605  SG  CYS A 492       6.102   1.700 -31.515  0.00  0.00           S
ATOM   3606  N   GLU A 493       4.497   4.170 -28.496  0.00  0.00           N
ATOM   3607  CA  GLU A 493       4.225   4.206 -27.072  0.00  0.00           C
ATOM   3608  C   GLU A 493       2.730   4.020 -26.759  0.00  0.00           C
ATOM   3609  O   GLU A 493       2.383   3.443 -25.719  0.00  0.00           O
ATOM   3610  CB  GLU A 493       4.701   5.539 -26.467  0.00  0.00           C
ATOM   3611  CG  GLU A 493       5.062   5.545 -24.991  0.00  0.00           C
ATOM   3612  CD  GLU A 493       5.560   6.956 -24.676  0.00  0.00           C
ATOM   3613  OE1 GLU A 493       6.608   7.257 -25.269  0.00  0.00           O
ATOM   3614  OE2 GLU A 493       4.904   7.757 -23.979  0.00  0.00           O
ATOM   3615  N   CYS A 494       1.775   4.411 -27.695  0.00  0.00           N
ATOM   3616  CA  CYS A 494       0.346   4.236 -27.529  0.00  0.00           C
ATOM   3617  C   CYS A 494      -0.071   2.768 -27.573  0.00  0.00           C
ATOM   3618  O   CYS A 494      -0.844   2.225 -26.759  0.00  0.00           O
ATOM   3619  CB  CYS A 494      -0.361   5.119 -28.557  0.00  0.00           C
ATOM   3620  SG  CYS A 494      -0.201   6.819 -28.085  0.00  0.00           S
ATOM   3621  N   TYR A 495       0.438   2.032 -28.596  0.00  0.00           N
ATOM   3622  CA  TYR A 495       0.189   0.597 -28.650  0.00  0.00           C
ATOM   3623  C   TYR A 495       0.824  -0.171 -27.452  0.00  0.00           C
ATOM   3624  O   TYR A 495       0.266  -1.112 -26.947  0.00  0.00           O
ATOM   3625  CB  TYR A 495       0.692  -0.145 -29.918  0.00  0.00           C
ATOM   3626  CG  TYR A 495      -0.192   0.203 -31.088  0.00  0.00           C
ATOM   3627  CD1 TYR A 495      -1.254  -0.613 -31.525  0.00  0.00           C
ATOM   3628  CD2 TYR A 495       0.086   1.381 -31.824  0.00  0.00           C
ATOM   3629  CE1 TYR A 495      -2.097  -0.253 -32.691  0.00  0.00           C
ATOM   3630  CE2 TYR A 495      -0.644   1.717 -32.983  0.00  0.00           C
ATOM   3631  CZ  TYR A 495      -1.734   0.905 -33.401  0.00  0.00           C
ATOM   3632  OH  TYR A 495      -2.389   1.335 -34.457  0.00  0.00           O
ATOM   3633  N   ASP A 496       1.992   0.294 -27.012  0.00  0.00           N
ATOM   3634  CA  ASP A 496       2.740  -0.337 -25.904  0.00  0.00           C
ATOM   3635  C   ASP A 496       1.961  -0.205 -24.605  0.00  0.00           C
ATOM   3636  O   ASP A 496       1.792  -1.133 -23.788  0.00  0.00           O
ATOM   3637  CB  ASP A 496       4.152   0.325 -25.980  0.00  0.00           C
ATOM   3638  CG  ASP A 496       4.993  -0.130 -24.835  0.00  0.00           C
ATOM   3639  OD1 ASP A 496       4.666   0.283 -23.707  0.00  0.00           O
ATOM   3640  OD2 ASP A 496       6.024  -0.830 -25.074  0.00  0.00           O
ATOM   3641  N   ALA A 497       1.373   0.945 -24.370  0.00  0.00           N
ATOM   3642  CA  ALA A 497       0.618   1.431 -23.218  0.00  0.00           C
ATOM   3643  C   ALA A 497      -0.735   0.666 -23.146  0.00  0.00           C
ATOM   3644  O   ALA A 497      -1.011   0.072 -22.103  0.00  0.00           O
ATOM   3645  CB  ALA A 497       0.380   2.931 -23.309  0.00  0.00           C
ATOM   3646  N   GLY A 498      -1.445   0.486 -24.281  0.00  0.00           N
ATOM   3647  CA  GLY A 498      -2.653  -0.407 -24.395  0.00  0.00           C
ATOM   3648  C   GLY A 498      -2.313  -1.827 -23.859  0.00  0.00           C
ATOM   3649  O   GLY A 498      -3.065  -2.366 -23.056  0.00  0.00           O
ATOM   3650  N   CYS A 499      -1.111  -2.433 -24.196  0.00  0.00           N
ATOM   3651  CA  CYS A 499      -0.813  -3.750 -23.811  0.00  0.00           C
ATOM   3652  C   CYS A 499      -0.261  -3.855 -22.284  0.00  0.00           C
ATOM   3653  O   CYS A 499      -0.503  -4.853 -21.631  0.00  0.00           O
ATOM   3654  CB  CYS A 499       0.320  -4.200 -24.786  0.00  0.00           C
ATOM   3655  SG  CYS A 499      -0.390  -4.294 -26.439  0.00  0.00           S
ATOM   3656  N   ALA A 500       0.447  -2.804 -21.786  0.00  0.00           N
ATOM   3657  CA  ALA A 500       0.831  -2.695 -20.435  0.00  0.00           C
ATOM   3658  C   ALA A 500      -0.228  -2.367 -19.380  0.00  0.00           C
ATOM   3659  O   ALA A 500      -0.326  -2.961 -18.317  0.00  0.00           O
ATOM   3660  CB  ALA A 500       2.000  -1.738 -20.390  0.00  0.00           C
ATOM   3661  N   TRP A 501      -1.028  -1.359 -19.656  0.00  0.00           N
ATOM   3662  CA  TRP A 501      -1.896  -0.704 -18.653  0.00  0.00           C
ATOM   3663  C   TRP A 501      -3.377  -1.099 -18.923  0.00  0.00           C
ATOM   3664  O   TRP A 501      -4.054  -1.478 -17.975  0.00  0.00           O
ATOM   3665  CB  TRP A 501      -1.711   0.798 -18.657  0.00  0.00           C
ATOM   3666  CG  TRP A 501      -0.312   1.283 -18.559  0.00  0.00           C
ATOM   3667  CD1 TRP A 501       0.337   1.854 -19.602  0.00  0.00           C
ATOM   3668  CD2 TRP A 501       0.527   1.385 -17.357  0.00  0.00           C
ATOM   3669  CE2 TRP A 501       1.758   1.919 -17.789  0.00  0.00           C
ATOM   3670  CE3 TRP A 501       0.318   1.204 -15.962  0.00  0.00           C
ATOM   3671  NE1 TRP A 501       1.582   2.097 -19.126  0.00  0.00           N
ATOM   3672  CZ2 TRP A 501       2.813   2.153 -16.913  0.00  0.00           C
ATOM   3673  CZ3 TRP A 501       1.370   1.441 -15.072  0.00  0.00           C
ATOM   3674  CH2 TRP A 501       2.593   1.913 -15.559  0.00  0.00           C
ATOM   3675  N   TYR A 502      -3.870  -0.876 -20.124  0.00  0.00           N
ATOM   3676  CA  TYR A 502      -5.317  -0.617 -20.411  0.00  0.00           C
ATOM   3677  C   TYR A 502      -6.010  -1.834 -21.091  0.00  0.00           C
ATOM   3678  O   TYR A 502      -7.187  -1.757 -21.429  0.00  0.00           O
ATOM   3679  CB  TYR A 502      -5.429   0.699 -21.194  0.00  0.00           C
ATOM   3680  CG  TYR A 502      -4.780   1.866 -20.587  0.00  0.00           C
ATOM   3681  CD1 TYR A 502      -5.003   2.281 -19.225  0.00  0.00           C
ATOM   3682  CD2 TYR A 502      -3.952   2.636 -21.396  0.00  0.00           C
ATOM   3683  CE1 TYR A 502      -4.273   3.297 -18.649  0.00  0.00           C
ATOM   3684  CE2 TYR A 502      -3.461   3.854 -20.853  0.00  0.00           C
ATOM   3685  CZ  TYR A 502      -3.538   4.163 -19.458  0.00  0.00           C
ATOM   3686  OH  TYR A 502      -2.843   5.255 -19.006  0.00  0.00           O
ATOM   3687  N   GLU A 503      -5.199  -2.860 -21.263  0.00  0.00           N
ATOM   3688  CA  GLU A 503      -5.561  -4.170 -21.899  0.00  0.00           C
ATOM   3689  C   GLU A 503      -6.156  -4.035 -23.329  0.00  0.00           C
ATOM   3690  O   GLU A 503      -6.723  -5.008 -23.901  0.00  0.00           O
ATOM   3691  CB  GLU A 503      -6.459  -4.958 -20.975  0.00  0.00           C
ATOM   3692  CG  GLU A 503      -5.835  -5.055 -19.520  0.00  0.00           C
ATOM   3693  CD  GLU A 503      -6.879  -5.760 -18.609  0.00  0.00           C
ATOM   3694  OE1 GLU A 503      -6.492  -6.041 -17.409  0.00  0.00           O
ATOM   3695  OE2 GLU A 503      -7.950  -6.272 -19.057  0.00  0.00           O
ATOM   3696  N   LEU A 504      -5.974  -2.875 -23.935  0.00  0.00           N
ATOM   3697  CA  LEU A 504      -6.361  -2.786 -25.346  0.00  0.00           C
ATOM   3698  C   LEU A 504      -5.600  -3.765 -26.224  0.00  0.00           C
ATOM   3699  O   LEU A 504      -4.333  -3.815 -26.229  0.00  0.00           O
ATOM   3700  CB  LEU A 504      -6.205  -1.326 -25.898  0.00  0.00           C
ATOM   3701  CG  LEU A 504      -7.048  -0.260 -25.130  0.00  0.00           C
ATOM   3702  CD1 LEU A 504      -6.747   1.098 -25.690  0.00  0.00           C
ATOM   3703  CD2 LEU A 504      -8.582  -0.565 -25.070  0.00  0.00           C
ATOM   3704  N   THR A 505      -6.298  -4.469 -27.131  0.00  0.00           N
ATOM   3705  CA  THR A 505      -5.673  -5.220 -28.180  0.00  0.00           C
ATOM   3706  C   THR A 505      -5.285  -4.268 -29.348  0.00  0.00           C
ATOM   3707  O   THR A 505      -5.827  -3.171 -29.378  0.00  0.00           O
ATOM   3708  CB  THR A 505      -6.705  -6.308 -28.736  0.00  0.00           C
ATOM   3709  CG2 THR A 505      -7.018  -7.382 -27.690  0.00  0.00           C
ATOM   3710  OG1 THR A 505      -7.876  -5.702 -29.115  0.00  0.00           O
ATOM   3711  N   PRO A 506      -4.427  -4.700 -30.267  0.00  0.00           N
ATOM   3712  CA  PRO A 506      -3.981  -3.954 -31.427  0.00  0.00           C
ATOM   3713  C   PRO A 506      -5.081  -3.290 -32.225  0.00  0.00           C
ATOM   3714  O   PRO A 506      -5.024  -2.112 -32.344  0.00  0.00           O
ATOM   3715  CB  PRO A 506      -2.935  -4.802 -32.255  0.00  0.00           C
ATOM   3716  CG  PRO A 506      -2.583  -5.862 -31.236  0.00  0.00           C
ATOM   3717  CD  PRO A 506      -3.689  -6.025 -30.264  0.00  0.00           C
ATOM   3718  N   ALA A 507      -6.081  -4.086 -32.644  0.00  0.00           N
ATOM   3719  CA  ALA A 507      -7.237  -3.495 -33.321  0.00  0.00           C
ATOM   3720  C   ALA A 507      -7.920  -2.364 -32.538  0.00  0.00           C
ATOM   3721  O   ALA A 507      -8.247  -1.294 -33.080  0.00  0.00           O
ATOM   3722  CB  ALA A 507      -8.156  -4.611 -33.770  0.00  0.00           C
ATOM   3723  N   GLU A 508      -8.051  -2.529 -31.222  0.00  0.00           N
ATOM   3724  CA  GLU A 508      -8.736  -1.575 -30.353  0.00  0.00           C
ATOM   3725  C   GLU A 508      -7.913  -0.256 -30.130  0.00  0.00           C
ATOM   3726  O   GLU A 508      -8.520   0.832 -30.104  0.00  0.00           O
ATOM   3727  CB  GLU A 508      -8.969  -2.108 -28.960  0.00  0.00           C
ATOM   3728  CG  GLU A 508     -10.031  -3.167 -29.015  0.00  0.00           C
ATOM   3729  CD  GLU A 508     -10.064  -3.877 -27.648  0.00  0.00           C
ATOM   3730  OE1 GLU A 508      -9.129  -4.556 -27.247  0.00  0.00           O
ATOM   3731  OE2 GLU A 508     -11.099  -3.780 -26.932  0.00  0.00           O
ATOM   3732  N   THR A 509      -6.576  -0.288 -30.231  0.00  0.00           N
ATOM   3733  CA  THR A 509      -5.699   0.915 -30.256  0.00  0.00           C
ATOM   3734  C   THR A 509      -5.756   1.588 -31.573  0.00  0.00           C
ATOM   3735  O   THR A 509      -5.940   2.811 -31.655  0.00  0.00           O
ATOM   3736  CB  THR A 509      -4.247   0.548 -29.849  0.00  0.00           C
ATOM   3737  CG2 THR A 509      -3.415   1.796 -29.593  0.00  0.00           C
ATOM   3738  OG1 THR A 509      -4.403  -0.044 -28.586  0.00  0.00           O
ATOM   3739  N   SER A 510      -5.539   0.922 -32.731  0.00  0.00           N
ATOM   3740  CA  SER A 510      -5.677   1.421 -34.106  0.00  0.00           C
ATOM   3741  C   SER A 510      -6.901   2.289 -34.265  0.00  0.00           C
ATOM   3742  O   SER A 510      -6.798   3.454 -34.571  0.00  0.00           O
ATOM   3743  CB  SER A 510      -5.838   0.271 -35.129  0.00  0.00           C
ATOM   3744  OG  SER A 510      -4.578  -0.276 -35.419  0.00  0.00           O
ATOM   3745  N   VAL A 511      -8.119   1.806 -33.991  0.00  0.00           N
ATOM   3746  CA  VAL A 511      -9.389   2.437 -34.201  0.00  0.00           C
ATOM   3747  C   VAL A 511      -9.462   3.818 -33.475  0.00  0.00           C
ATOM   3748  O   VAL A 511      -9.669   4.924 -34.047  0.00  0.00           O
ATOM   3749  CB  VAL A 511     -10.613   1.643 -33.761  0.00  0.00           C
ATOM   3750  CG1 VAL A 511     -10.765   0.470 -34.723  0.00  0.00           C
ATOM   3751  CG2 VAL A 511     -10.650   1.155 -32.328  0.00  0.00           C
ATOM   3752  N   ARG A 512      -9.012   3.749 -32.171  0.00  0.00           N
ATOM   3753  CA  ARG A 512      -9.009   4.868 -31.324  0.00  0.00           C
ATOM   3754  C   ARG A 512      -8.061   5.958 -31.881  0.00  0.00           C
ATOM   3755  O   ARG A 512      -8.386   7.152 -31.921  0.00  0.00           O
ATOM   3756  CB  ARG A 512      -8.545   4.416 -29.940  0.00  0.00           C
ATOM   3757  CG  ARG A 512      -9.741   3.702 -29.295  0.00  0.00           C
ATOM   3758  CD  ARG A 512      -9.256   3.035 -28.007  0.00  0.00           C
ATOM   3759  NE  ARG A 512     -10.324   2.406 -27.196  0.00  0.00           N
ATOM   3760  CZ  ARG A 512     -11.025   1.265 -27.404  0.00  0.00           C
ATOM   3761  NH1 ARG A 512     -11.077   0.710 -28.556  0.00  0.00           N
ATOM   3762  NH2 ARG A 512     -11.612   0.699 -26.336  0.00  0.00           N
ATOM   3763  N   LEU A 513      -6.847   5.579 -32.403  0.00  0.00           N
ATOM   3764  CA  LEU A 513      -5.939   6.549 -32.946  0.00  0.00           C
ATOM   3765  C   LEU A 513      -6.322   7.062 -34.333  0.00  0.00           C
ATOM   3766  O   LEU A 513      -6.087   8.224 -34.687  0.00  0.00           O
ATOM   3767  CB  LEU A 513      -4.560   5.857 -32.925  0.00  0.00           C
ATOM   3768  CG  LEU A 513      -3.873   5.751 -31.593  0.00  0.00           C
ATOM   3769  CD1 LEU A 513      -2.602   4.950 -31.649  0.00  0.00           C
ATOM   3770  CD2 LEU A 513      -3.600   7.197 -30.982  0.00  0.00           C
ATOM   3771  N   ARG A 514      -6.999   6.247 -35.154  0.00  0.00           N
ATOM   3772  CA  ARG A 514      -7.766   6.711 -36.311  0.00  0.00           C
ATOM   3773  C   ARG A 514      -8.785   7.806 -36.078  0.00  0.00           C
ATOM   3774  O   ARG A 514      -8.968   8.714 -36.893  0.00  0.00           O
ATOM   3775  CB  ARG A 514      -8.373   5.569 -37.069  0.00  0.00           C
ATOM   3776  CG  ARG A 514      -8.984   5.818 -38.487  0.00  0.00           C
ATOM   3777  CD  ARG A 514      -7.949   6.383 -39.500  0.00  0.00           C
ATOM   3778  NE  ARG A 514      -6.910   5.359 -39.791  0.00  0.00           N
ATOM   3779  CZ  ARG A 514      -5.703   5.703 -40.232  0.00  0.00           C
ATOM   3780  NH1 ARG A 514      -5.343   6.892 -40.525  0.00  0.00           N
ATOM   3781  NH2 ARG A 514      -4.794   4.775 -40.448  0.00  0.00           N
ATOM   3782  N   ALA A 515      -9.485   7.837 -34.914  0.00  0.00           N
ATOM   3783  CA  ALA A 515     -10.317   8.965 -34.509  0.00  0.00           C
ATOM   3784  C   ALA A 515      -9.585  10.250 -34.173  0.00  0.00           C
ATOM   3785  O   ALA A 515      -9.924  11.355 -34.597  0.00  0.00           O
ATOM   3786  CB  ALA A 515     -11.203   8.540 -33.324  0.00  0.00           C
ATOM   3787  N   TYR A 516      -8.474  10.197 -33.416  0.00  0.00           N
ATOM   3788  CA  TYR A 516      -7.687  11.360 -33.106  0.00  0.00           C
ATOM   3789  C   TYR A 516      -7.117  11.946 -34.485  0.00  0.00           C
ATOM   3790  O   TYR A 516      -6.892  13.094 -34.696  0.00  0.00           O
ATOM   3791  CB  TYR A 516      -6.562  10.925 -32.101  0.00  0.00           C
ATOM   3792  CG  TYR A 516      -5.492  11.996 -31.830  0.00  0.00           C
ATOM   3793  CD1 TYR A 516      -4.388  12.258 -32.674  0.00  0.00           C
ATOM   3794  CD2 TYR A 516      -5.593  12.675 -30.600  0.00  0.00           C
ATOM   3795  CE1 TYR A 516      -3.452  13.240 -32.354  0.00  0.00           C
ATOM   3796  CE2 TYR A 516      -4.663  13.726 -30.298  0.00  0.00           C
ATOM   3797  CZ  TYR A 516      -3.610  14.100 -31.207  0.00  0.00           C
ATOM   3798  OH  TYR A 516      -2.857  15.189 -30.972  0.00  0.00           O
ATOM   3799  N   LEU A 517      -6.754  11.046 -35.438  0.00  0.00           N
ATOM   3800  CA  LEU A 517      -6.334  11.424 -36.742  0.00  0.00           C
ATOM   3801  C   LEU A 517      -7.324  12.251 -37.547  0.00  0.00           C
ATOM   3802  O   LEU A 517      -6.988  13.293 -38.134  0.00  0.00           O
ATOM   3803  CB  LEU A 517      -5.828  10.206 -37.547  0.00  0.00           C
ATOM   3804  CG  LEU A 517      -4.418   9.628 -37.128  0.00  0.00           C
ATOM   3805  CD1 LEU A 517      -4.316   8.179 -37.515  0.00  0.00           C
ATOM   3806  CD2 LEU A 517      -3.286  10.476 -37.603  0.00  0.00           C
ATOM   3807  N   ASN A 518      -8.560  11.777 -37.661  0.00  0.00           N
ATOM   3808  CA  ASN A 518      -9.605  12.326 -38.534  0.00  0.00           C
ATOM   3809  C   ASN A 518     -10.276  13.578 -38.059  0.00  0.00           C
ATOM   3810  O   ASN A 518     -11.028  14.218 -38.803  0.00  0.00           O
ATOM   3811  CB  ASN A 518     -10.685  11.193 -38.747  0.00  0.00           C
ATOM   3812  CG  ASN A 518     -11.795  11.567 -39.666  0.00  0.00           C
ATOM   3813  ND2 ASN A 518     -11.502  11.845 -40.952  0.00  0.00           N
ATOM   3814  OD1 ASN A 518     -12.959  11.697 -39.263  0.00  0.00           O
ATOM   3815  N   THR A 519      -9.917  13.958 -36.844  0.00  0.00           N
ATOM   3816  CA  THR A 519     -10.301  15.086 -36.126  0.00  0.00           C
ATOM   3817  C   THR A 519      -9.216  16.128 -36.145  0.00  0.00           C
ATOM   3818  O   THR A 519      -8.149  15.947 -35.556  0.00  0.00           O
ATOM   3819  CB  THR A 519     -10.580  14.675 -34.621  0.00  0.00           C
ATOM   3820  CG2 THR A 519     -11.263  15.780 -33.855  0.00  0.00           C
ATOM   3821  OG1 THR A 519     -11.604  13.699 -34.595  0.00  0.00           O
ATOM   3822  N   PRO A 520      -9.578  17.339 -36.645  0.00  0.00           N
ATOM   3823  CA  PRO A 520      -8.785  18.565 -36.643  0.00  0.00           C
ATOM   3824  C   PRO A 520      -8.578  19.176 -35.273  0.00  0.00           C
ATOM   3825  O   PRO A 520      -9.158  18.771 -34.293  0.00  0.00           O
ATOM   3826  CB  PRO A 520      -9.425  19.474 -37.610  0.00  0.00           C
ATOM   3827  CG  PRO A 520     -10.858  19.008 -37.785  0.00  0.00           C
ATOM   3828  CD  PRO A 520     -10.744  17.530 -37.550  0.00  0.00           C
ATOM   3829  N   GLY A 521      -7.740  20.205 -35.299  0.00  0.00           N
ATOM   3830  CA  GLY A 521      -7.371  21.189 -34.227  0.00  0.00           C
ATOM   3831  C   GLY A 521      -6.467  20.636 -33.132  0.00  0.00           C
ATOM   3832  O   GLY A 521      -5.719  21.432 -32.529  0.00  0.00           O
ATOM   3833  N   LEU A 522      -6.527  19.335 -32.844  0.00  0.00           N
ATOM   3834  CA  LEU A 522      -5.480  18.549 -32.244  0.00  0.00           C
ATOM   3835  C   LEU A 522      -4.077  18.774 -32.818  0.00  0.00           C
ATOM   3836  O   LEU A 522      -4.004  19.141 -33.996  0.00  0.00           O
ATOM   3837  CB  LEU A 522      -5.830  17.082 -32.474  0.00  0.00           C
ATOM   3838  CG  LEU A 522      -7.237  16.559 -31.967  0.00  0.00           C
ATOM   3839  CD1 LEU A 522      -7.390  15.106 -32.390  0.00  0.00           C
ATOM   3840  CD2 LEU A 522      -7.170  16.705 -30.430  0.00  0.00           C
ATOM   3841  N   PRO A 523      -3.045  18.293 -32.115  0.00  0.00           N
ATOM   3842  CA  PRO A 523      -1.682  18.045 -32.664  0.00  0.00           C
ATOM   3843  C   PRO A 523      -1.647  16.925 -33.715  0.00  0.00           C
ATOM   3844  O   PRO A 523      -2.606  16.155 -33.824  0.00  0.00           O
ATOM   3845  CB  PRO A 523      -0.760  17.770 -31.455  0.00  0.00           C
ATOM   3846  CG  PRO A 523      -1.484  18.366 -30.299  0.00  0.00           C
ATOM   3847  CD  PRO A 523      -2.958  18.425 -30.685  0.00  0.00           C
ATOM   3848  N   VAL A 524      -0.563  16.905 -34.486  0.00  0.00           N
ATOM   3849  CA  VAL A 524      -0.595  16.076 -35.785  0.00  0.00           C
ATOM   3850  C   VAL A 524       0.654  15.221 -35.959  0.00  0.00           C
ATOM   3851  O   VAL A 524       1.777  15.601 -35.647  0.00  0.00           O
ATOM   3852  CB  VAL A 524      -0.638  17.020 -36.986  0.00  0.00           C
ATOM   3853  CG1 VAL A 524      -1.783  17.930 -36.945  0.00  0.00           C
ATOM   3854  CG2 VAL A 524       0.599  17.999 -37.168  0.00  0.00           C
ATOM   3855  N   CYS A 525       0.501  14.098 -36.668  0.00  0.00           N
ATOM   3856  CA  CYS A 525       1.590  13.059 -36.999  0.00  0.00           C
ATOM   3857  C   CYS A 525       1.415  12.573 -38.428  0.00  0.00           C
ATOM   3858  O   CYS A 525       0.592  13.099 -39.172  0.00  0.00           O
ATOM   3859  CB  CYS A 525       1.342  12.028 -35.898  0.00  0.00           C
ATOM   3860  SG  CYS A 525       2.872  11.052 -35.581  0.00  0.00           S
ATOM   3861  N   GLN A 526       2.071  11.491 -38.826  0.00  0.00           N
ATOM   3862  CA  GLN A 526       1.788  10.750 -40.048  0.00  0.00           C
ATOM   3863  C   GLN A 526       0.703   9.716 -39.713  0.00  0.00           C
ATOM   3864  O   GLN A 526       0.675   9.118 -38.621  0.00  0.00           O
ATOM   3865  CB  GLN A 526       3.085  10.079 -40.621  0.00  0.00           C
ATOM   3866  CG  GLN A 526       2.802   9.314 -41.941  0.00  0.00           C
ATOM   3867  CD  GLN A 526       3.903   8.468 -42.400  0.00  0.00           C
ATOM   3868  NE2 GLN A 526       3.635   7.521 -43.298  0.00  0.00           N
ATOM   3869  OE1 GLN A 526       5.050   8.669 -41.973  0.00  0.00           O
ATOM   3870  N   ASP A 527      -0.219   9.545 -40.652  0.00  0.00           N
ATOM   3871  CA  ASP A 527      -1.475   8.794 -40.458  0.00  0.00           C
ATOM   3872  C   ASP A 527      -1.329   7.263 -40.541  0.00  0.00           C
ATOM   3873  O   ASP A 527      -2.277   6.517 -40.430  0.00  0.00           O
ATOM   3874  CB  ASP A 527      -2.568   9.260 -41.448  0.00  0.00           C
ATOM   3875  CG  ASP A 527      -2.245   8.797 -42.902  0.00  0.00           C
ATOM   3876  OD1 ASP A 527      -2.763   7.766 -43.348  0.00  0.00           O
ATOM   3877  OD2 ASP A 527      -1.431   9.402 -43.567  0.00  0.00           O
ATOM   3878  N   HIS A 528      -0.165   6.687 -40.656  0.00  0.00           N
ATOM   3879  CA  HIS A 528       0.082   5.234 -40.906  0.00  0.00           C
ATOM   3880  C   HIS A 528       0.058   4.465 -39.631  0.00  0.00           C
ATOM   3881  O   HIS A 528       0.874   4.642 -38.736  0.00  0.00           O
ATOM   3882  CB  HIS A 528       1.417   5.069 -41.609  0.00  0.00           C
ATOM   3883  CG  HIS A 528       1.611   3.707 -42.229  0.00  0.00           C
ATOM   3884  CD2 HIS A 528       2.275   3.436 -43.349  0.00  0.00           C
ATOM   3885  ND1 HIS A 528       0.955   2.484 -41.868  0.00  0.00           N
ATOM   3886  CE1 HIS A 528       1.155   1.585 -42.840  0.00  0.00           C
ATOM   3887  NE2 HIS A 528       1.971   2.201 -43.800  0.00  0.00           N
ATOM   3888  N   LEU A 529      -0.919   3.480 -39.508  0.00  0.00           N
ATOM   3889  CA  LEU A 529      -1.091   2.706 -38.200  0.00  0.00           C
ATOM   3890  C   LEU A 529      -1.192   1.132 -38.358  0.00  0.00           C
ATOM   3891  O   LEU A 529      -0.940   0.299 -37.491  0.00  0.00           O
ATOM   3892  CB  LEU A 529      -2.390   3.195 -37.610  0.00  0.00           C
ATOM   3893  CG  LEU A 529      -2.428   4.613 -36.972  0.00  0.00           C
ATOM   3894  CD1 LEU A 529      -3.844   4.826 -36.399  0.00  0.00           C
ATOM   3895  CD2 LEU A 529      -1.421   4.957 -35.849  0.00  0.00           C
ATOM   3896  N   GLU A 530      -1.476   0.712 -39.613  0.00  0.00           N
ATOM   3897  CA  GLU A 530      -1.506  -0.716 -39.981  0.00  0.00           C
ATOM   3898  C   GLU A 530      -0.192  -1.495 -39.768  0.00  0.00           C
ATOM   3899  O   GLU A 530      -0.211  -2.641 -39.267  0.00  0.00           O
ATOM   3900  CB  GLU A 530      -1.923  -0.925 -41.510  0.00  0.00           C
ATOM   3901  CG  GLU A 530      -2.328  -2.320 -41.882  0.00  0.00           C
ATOM   3902  CD  GLU A 530      -2.956  -2.404 -43.262  0.00  0.00           C
ATOM   3903  OE1 GLU A 530      -2.361  -3.097 -44.077  0.00  0.00           O
ATOM   3904  OE2 GLU A 530      -3.926  -1.671 -43.537  0.00  0.00           O
ATOM   3905  N   PHE A 531       0.958  -0.814 -39.949  0.00  0.00           N
ATOM   3906  CA  PHE A 531       2.216  -1.374 -39.608  0.00  0.00           C
ATOM   3907  C   PHE A 531       2.374  -1.635 -38.117  0.00  0.00           C
ATOM   3908  O   PHE A 531       2.685  -2.759 -37.713  0.00  0.00           O
ATOM   3909  CB  PHE A 531       3.341  -0.509 -40.099  0.00  0.00           C
ATOM   3910  CG  PHE A 531       4.730  -0.960 -39.702  0.00  0.00           C
ATOM   3911  CD1 PHE A 531       5.291  -2.080 -40.402  0.00  0.00           C
ATOM   3912  CD2 PHE A 531       5.438  -0.355 -38.642  0.00  0.00           C
ATOM   3913  CE1 PHE A 531       6.573  -2.549 -40.043  0.00  0.00           C
ATOM   3914  CE2 PHE A 531       6.633  -0.946 -38.254  0.00  0.00           C
ATOM   3915  CZ  PHE A 531       7.209  -2.037 -38.875  0.00  0.00           C
ATOM   3916  N   TRP A 532       2.162  -0.616 -37.280  0.00  0.00           N
ATOM   3917  CA  TRP A 532       2.260  -0.758 -35.802  0.00  0.00           C
ATOM   3918  C   TRP A 532       1.258  -1.827 -35.337  0.00  0.00           C
ATOM   3919  O   TRP A 532       1.683  -2.701 -34.604  0.00  0.00           O
ATOM   3920  CB  TRP A 532       1.955   0.584 -35.079  0.00  0.00           C
ATOM   3921  CG  TRP A 532       2.989   1.669 -35.134  0.00  0.00           C
ATOM   3922  CD1 TRP A 532       2.746   3.003 -35.318  0.00  0.00           C
ATOM   3923  CD2 TRP A 532       4.466   1.508 -34.976  0.00  0.00           C
ATOM   3924  CE2 TRP A 532       5.055   2.802 -35.027  0.00  0.00           C
ATOM   3925  CE3 TRP A 532       5.312   0.351 -34.899  0.00  0.00           C
ATOM   3926  NE1 TRP A 532       3.971   3.676 -35.270  0.00  0.00           N
ATOM   3927  CZ2 TRP A 532       6.404   2.938 -34.741  0.00  0.00           C
ATOM   3928  CZ3 TRP A 532       6.685   0.532 -34.650  0.00  0.00           C
ATOM   3929  CH2 TRP A 532       7.209   1.824 -34.545  0.00  0.00           C
ATOM   3930  N   GLU A 533      -0.004  -1.853 -35.754  0.00  0.00           N
ATOM   3931  CA  GLU A 533      -0.995  -2.921 -35.586  0.00  0.00           C
ATOM   3932  C   GLU A 533      -0.285  -4.282 -35.862  0.00  0.00           C
ATOM   3933  O   GLU A 533      -0.311  -5.164 -34.996  0.00  0.00           O
ATOM   3934  CB  GLU A 533      -2.232  -2.556 -36.459  0.00  0.00           C
ATOM   3935  CG  GLU A 533      -3.354  -3.497 -35.915  0.00  0.00           C
ATOM   3936  CD  GLU A 533      -4.559  -3.536 -36.785  0.00  0.00           C
ATOM   3937  OE1 GLU A 533      -5.034  -2.460 -37.250  0.00  0.00           O
ATOM   3938  OE2 GLU A 533      -4.897  -4.682 -37.190  0.00  0.00           O
ATOM   3939  N   SER A 534       0.291  -4.409 -37.034  0.00  0.00           N
ATOM   3940  CA  SER A 534       0.759  -5.677 -37.520  0.00  0.00           C
ATOM   3941  C   SER A 534       1.929  -6.238 -36.671  0.00  0.00           C
ATOM   3942  O   SER A 534       1.984  -7.424 -36.441  0.00  0.00           O
ATOM   3943  CB  SER A 534       1.135  -5.539 -39.024  0.00  0.00           C
ATOM   3944  OG  SER A 534       0.017  -5.242 -39.771  0.00  0.00           O
ATOM   3945  N   VAL A 535       2.893  -5.388 -36.377  0.00  0.00           N
ATOM   3946  CA  VAL A 535       4.015  -5.696 -35.471  0.00  0.00           C
ATOM   3947  C   VAL A 535       3.455  -6.349 -34.204  0.00  0.00           C
ATOM   3948  O   VAL A 535       3.897  -7.447 -33.834  0.00  0.00           O
ATOM   3949  CB  VAL A 535       4.768  -4.427 -35.016  0.00  0.00           C
ATOM   3950  CG1 VAL A 535       5.706  -4.603 -33.819  0.00  0.00           C
ATOM   3951  CG2 VAL A 535       5.502  -3.925 -36.311  0.00  0.00           C
ATOM   3952  N   PHE A 536       2.516  -5.571 -33.556  0.00  0.00           N
ATOM   3953  CA  PHE A 536       1.950  -5.788 -32.200  0.00  0.00           C
ATOM   3954  C   PHE A 536       1.025  -7.015 -32.294  0.00  0.00           C
ATOM   3955  O   PHE A 536       1.078  -7.738 -31.334  0.00  0.00           O
ATOM   3956  CB  PHE A 536       1.223  -4.575 -31.778  0.00  0.00           C
ATOM   3957  CG  PHE A 536       2.037  -3.729 -30.802  0.00  0.00           C
ATOM   3958  CD1 PHE A 536       2.946  -2.759 -31.333  0.00  0.00           C
ATOM   3959  CD2 PHE A 536       1.882  -3.991 -29.449  0.00  0.00           C
ATOM   3960  CE1 PHE A 536       3.754  -2.038 -30.451  0.00  0.00           C
ATOM   3961  CE2 PHE A 536       2.640  -3.247 -28.520  0.00  0.00           C
ATOM   3962  CZ  PHE A 536       3.511  -2.279 -29.059  0.00  0.00           C
ATOM   3963  N   THR A 537       0.400  -7.240 -33.349  0.00  0.00           N
ATOM   3964  CA  THR A 537      -0.233  -8.505 -33.638  0.00  0.00           C
ATOM   3965  C   THR A 537       0.606  -9.746 -33.559  0.00  0.00           C
ATOM   3966  O   THR A 537       0.154 -10.799 -33.100  0.00  0.00           O
ATOM   3967  CB  THR A 537      -0.881  -8.383 -35.035  0.00  0.00           C
ATOM   3968  CG2 THR A 537      -1.510  -9.656 -35.589  0.00  0.00           C
ATOM   3969  OG1 THR A 537      -1.898  -7.374 -35.017  0.00  0.00           O
ATOM   3970  N   GLY A 538       1.852  -9.663 -34.029  0.00  0.00           N
ATOM   3971  CA  GLY A 538       2.896 -10.686 -33.700  0.00  0.00           C
ATOM   3972  C   GLY A 538       3.362 -10.674 -32.239  0.00  0.00           C
ATOM   3973  O   GLY A 538       3.584 -11.759 -31.729  0.00  0.00           O
ATOM   3974  N   LEU A 539       3.388  -9.605 -31.483  0.00  0.00           N
ATOM   3975  CA  LEU A 539       3.849  -9.578 -30.129  0.00  0.00           C
ATOM   3976  C   LEU A 539       2.675  -9.947 -29.068  0.00  0.00           C
ATOM   3977  O   LEU A 539       2.322  -9.129 -28.228  0.00  0.00           O
ATOM   3978  CB  LEU A 539       4.343  -8.118 -29.836  0.00  0.00           C
ATOM   3979  CG  LEU A 539       5.525  -7.443 -30.618  0.00  0.00           C
ATOM   3980  CD1 LEU A 539       5.859  -6.166 -29.794  0.00  0.00           C
ATOM   3981  CD2 LEU A 539       6.649  -8.408 -30.715  0.00  0.00           C
ATOM   3982  N   THR A 540       2.380 -11.265 -29.001  0.00  0.00           N
ATOM   3983  CA  THR A 540       1.258 -11.879 -28.203  0.00  0.00           C
ATOM   3984  C   THR A 540       1.509 -12.311 -26.762  0.00  0.00           C
ATOM   3985  O   THR A 540       0.561 -12.709 -26.109  0.00  0.00           O
ATOM   3986  CB  THR A 540       0.603 -12.974 -29.033  0.00  0.00           C
ATOM   3987  CG2 THR A 540       0.107 -12.547 -30.391  0.00  0.00           C
ATOM   3988  OG1 THR A 540       1.496 -14.009 -29.336  0.00  0.00           O
ATOM   3989  N   HIS A 541       2.734 -12.342 -26.225  0.00  0.00           N
ATOM   3990  CA  HIS A 541       3.014 -13.062 -25.010  0.00  0.00           C
ATOM   3991  C   HIS A 541       4.087 -12.417 -24.127  0.00  0.00           C
ATOM   3992  O   HIS A 541       5.238 -12.325 -24.554  0.00  0.00           O
ATOM   3993  CB  HIS A 541       3.351 -14.518 -25.243  0.00  0.00           C
ATOM   3994  CG  HIS A 541       3.742 -15.238 -23.989  0.00  0.00           C
ATOM   3995  CD2 HIS A 541       2.901 -15.598 -23.008  0.00  0.00           C
ATOM   3996  ND1 HIS A 541       5.042 -15.336 -23.578  0.00  0.00           N
ATOM   3997  CE1 HIS A 541       4.886 -15.588 -22.257  0.00  0.00           C
ATOM   3998  NE2 HIS A 541       3.622 -15.830 -21.906  0.00  0.00           N
ATOM   3999  N   ILE A 542       3.762 -12.203 -22.852  0.00  0.00           N
ATOM   4000  CA  ILE A 542       4.716 -11.652 -21.869  0.00  0.00           C
ATOM   4001  C   ILE A 542       4.550 -12.427 -20.565  0.00  0.00           C
ATOM   4002  O   ILE A 542       3.451 -12.681 -20.065  0.00  0.00           O
ATOM   4003  CB  ILE A 542       4.519 -10.112 -21.626  0.00  0.00           C
ATOM   4004  CG1 ILE A 542       3.188  -9.623 -21.103  0.00  0.00           C
ATOM   4005  CG2 ILE A 542       5.095  -9.356 -22.845  0.00  0.00           C
ATOM   4006  CD1 ILE A 542       1.851  -9.981 -21.837  0.00  0.00           C
ATOM   4007  N   ASP A 543       5.685 -12.824 -19.929  0.00  0.00           N
ATOM   4008  CA  ASP A 543       5.655 -13.008 -18.525  0.00  0.00           C
ATOM   4009  C   ASP A 543       5.071 -11.734 -17.853  0.00  0.00           C
ATOM   4010  O   ASP A 543       5.635 -10.624 -18.020  0.00  0.00           O
ATOM   4011  CB  ASP A 543       7.037 -13.269 -18.049  0.00  0.00           C
ATOM   4012  CG  ASP A 543       7.046 -13.914 -16.624  0.00  0.00           C
ATOM   4013  OD1 ASP A 543       7.807 -14.859 -16.410  0.00  0.00           O
ATOM   4014  OD2 ASP A 543       6.440 -13.258 -15.735  0.00  0.00           O
ATOM   4015  N   ALA A 544       4.083 -11.969 -16.984  0.00  0.00           N
ATOM   4016  CA  ALA A 544       3.538 -10.911 -16.119  0.00  0.00           C
ATOM   4017  C   ALA A 544       4.636 -10.124 -15.300  0.00  0.00           C
ATOM   4018  O   ALA A 544       4.429  -8.973 -15.033  0.00  0.00           O
ATOM   4019  CB  ALA A 544       2.640 -11.664 -15.105  0.00  0.00           C
ATOM   4020  N   HIS A 545       5.673 -10.772 -14.878  0.00  0.00           N
ATOM   4021  CA  HIS A 545       6.741 -10.311 -13.988  0.00  0.00           C
ATOM   4022  C   HIS A 545       7.708  -9.492 -14.826  0.00  0.00           C
ATOM   4023  O   HIS A 545       8.228  -8.479 -14.273  0.00  0.00           O
ATOM   4024  CB  HIS A 545       7.447 -11.380 -13.235  0.00  0.00           C
ATOM   4025  CG  HIS A 545       8.217 -10.664 -12.103  0.00  0.00           C
ATOM   4026  CD2 HIS A 545       9.568 -10.814 -11.944  0.00  0.00           C
ATOM   4027  ND1 HIS A 545       7.680  -9.641 -11.237  0.00  0.00           N
ATOM   4028  CE1 HIS A 545       8.773  -9.155 -10.705  0.00  0.00           C
ATOM   4029  NE2 HIS A 545       9.916  -9.821 -11.036  0.00  0.00           N
ATOM   4030  N   PHE A 546       8.015  -9.854 -16.101  0.00  0.00           N
ATOM   4031  CA  PHE A 546       8.733  -8.864 -16.979  0.00  0.00           C
ATOM   4032  C   PHE A 546       7.891  -7.627 -17.118  0.00  0.00           C
ATOM   4033  O   PHE A 546       8.456  -6.578 -16.849  0.00  0.00           O
ATOM   4034  CB  PHE A 546       9.220  -9.383 -18.355  0.00  0.00           C
ATOM   4035  CG  PHE A 546      10.499 -10.236 -18.408  0.00  0.00           C
ATOM   4036  CD1 PHE A 546      10.378 -11.648 -18.633  0.00  0.00           C
ATOM   4037  CD2 PHE A 546      11.725  -9.771 -17.946  0.00  0.00           C
ATOM   4038  CE1 PHE A 546      11.531 -12.503 -18.427  0.00  0.00           C
ATOM   4039  CE2 PHE A 546      12.856 -10.635 -17.804  0.00  0.00           C
ATOM   4040  CZ  PHE A 546      12.737 -11.955 -18.087  0.00  0.00           C
ATOM   4041  N   LEU A 547       6.588  -7.727 -17.446  0.00  0.00           N
ATOM   4042  CA  LEU A 547       5.730  -6.542 -17.584  0.00  0.00           C
ATOM   4043  C   LEU A 547       5.640  -5.709 -16.379  0.00  0.00           C
ATOM   4044  O   LEU A 547       5.610  -4.511 -16.388  0.00  0.00           O
ATOM   4045  CB  LEU A 547       4.316  -6.933 -18.152  0.00  0.00           C
ATOM   4046  CG  LEU A 547       3.400  -5.774 -18.498  0.00  0.00           C
ATOM   4047  CD1 LEU A 547       4.085  -4.605 -19.237  0.00  0.00           C
ATOM   4048  CD2 LEU A 547       2.135  -6.153 -19.224  0.00  0.00           C
ATOM   4049  N   SER A 548       5.391  -6.283 -15.215  0.00  0.00           N
ATOM   4050  CA  SER A 548       5.252  -5.528 -13.977  0.00  0.00           C
ATOM   4051  C   SER A 548       6.623  -4.768 -13.701  0.00  0.00           C
ATOM   4052  O   SER A 548       6.633  -3.641 -13.262  0.00  0.00           O
ATOM   4053  CB  SER A 548       4.762  -6.388 -12.732  0.00  0.00           C
ATOM   4054  OG  SER A 548       4.496  -5.601 -11.576  0.00  0.00           O
ATOM   4055  N   GLN A 549       7.742  -5.390 -14.020  0.00  0.00           N
ATOM   4056  CA  GLN A 549       9.054  -4.791 -13.722  0.00  0.00           C
ATOM   4057  C   GLN A 549       9.376  -3.648 -14.723  0.00  0.00           C
ATOM   4058  O   GLN A 549       9.822  -2.578 -14.360  0.00  0.00           O
ATOM   4059  CB  GLN A 549      10.120  -5.902 -13.752  0.00  0.00           C
ATOM   4060  CG  GLN A 549      11.342  -5.372 -13.176  0.00  0.00           C
ATOM   4061  CD  GLN A 549      12.220  -6.497 -12.597  0.00  0.00           C
ATOM   4062  NE2 GLN A 549      11.936  -7.034 -11.396  0.00  0.00           N
ATOM   4063  OE1 GLN A 549      13.176  -6.944 -13.221  0.00  0.00           O
ATOM   4064  N   THR A 550       9.123  -3.878 -16.051  0.00  0.00           N
ATOM   4065  CA  THR A 550       9.189  -2.707 -16.978  0.00  0.00           C
ATOM   4066  C   THR A 550       8.218  -1.544 -16.521  0.00  0.00           C
ATOM   4067  O   THR A 550       8.573  -0.390 -16.713  0.00  0.00           O
ATOM   4068  CB  THR A 550       8.996  -2.995 -18.455  0.00  0.00           C
ATOM   4069  CG2 THR A 550      10.012  -4.017 -19.025  0.00  0.00           C
ATOM   4070  OG1 THR A 550       7.643  -3.426 -18.665  0.00  0.00           O
ATOM   4071  N   LYS A 551       7.035  -1.868 -15.999  0.00  0.00           N
ATOM   4072  CA  LYS A 551       6.172  -0.826 -15.340  0.00  0.00           C
ATOM   4073  C   LYS A 551       6.800  -0.130 -14.129  0.00  0.00           C
ATOM   4074  O   LYS A 551       6.731   1.085 -13.970  0.00  0.00           O
ATOM   4075  CB  LYS A 551       4.719  -1.409 -15.117  0.00  0.00           C
ATOM   4076  CG  LYS A 551       3.966  -1.728 -16.508  0.00  0.00           C
ATOM   4077  CD  LYS A 551       2.653  -2.630 -16.409  0.00  0.00           C
ATOM   4078  CE  LYS A 551       1.663  -1.851 -15.531  0.00  0.00           C
ATOM   4079  NZ  LYS A 551       0.598  -2.785 -15.115  0.00  0.00           N
ATOM   4080  N   GLN A 552       7.493  -0.887 -13.288  0.00  0.00           N
ATOM   4081  CA  GLN A 552       7.886  -0.452 -11.979  0.00  0.00           C
ATOM   4082  C   GLN A 552       9.242   0.239 -12.094  0.00  0.00           C
ATOM   4083  O   GLN A 552       9.560   1.068 -11.214  0.00  0.00           O
ATOM   4084  CB  GLN A 552       7.908  -1.556 -10.905  0.00  0.00           C
ATOM   4085  CG  GLN A 552       6.462  -1.898 -10.542  0.00  0.00           C
ATOM   4086  CD  GLN A 552       6.433  -3.012  -9.458  0.00  0.00           C
ATOM   4087  NE2 GLN A 552       6.301  -4.230  -9.904  0.00  0.00           N
ATOM   4088  OE1 GLN A 552       6.259  -2.818  -8.268  0.00  0.00           O
ATOM   4089  N   ALA A 553      10.023  -0.093 -13.095  0.00  0.00           N
ATOM   4090  CA  ALA A 553      11.283   0.616 -13.436  0.00  0.00           C
ATOM   4091  C   ALA A 553      10.996   1.952 -14.227  0.00  0.00           C
ATOM   4092  O   ALA A 553      11.866   2.804 -14.173  0.00  0.00           O
ATOM   4093  CB  ALA A 553      12.111  -0.263 -14.416  0.00  0.00           C
ATOM   4094  N   GLY A 554       9.929   1.945 -15.026  0.00  0.00           N
ATOM   4095  CA  GLY A 554       9.402   3.182 -15.587  0.00  0.00           C
ATOM   4096  C   GLY A 554      10.097   3.848 -16.791  0.00  0.00           C
ATOM   4097  O   GLY A 554       9.503   4.010 -17.851  0.00  0.00           O
ATOM   4098  N   ASP A 555      11.395   4.185 -16.697  0.00  0.00           N
ATOM   4099  CA  ASP A 555      12.165   4.796 -17.773  0.00  0.00           C
ATOM   4100  C   ASP A 555      12.592   3.824 -18.865  0.00  0.00           C
ATOM   4101  O   ASP A 555      13.755   3.382 -18.953  0.00  0.00           O
ATOM   4102  CB  ASP A 555      13.310   5.584 -17.133  0.00  0.00           C
ATOM   4103  CG  ASP A 555      14.163   6.303 -18.169  0.00  0.00           C
ATOM   4104  OD1 ASP A 555      13.689   6.818 -19.247  0.00  0.00           O
ATOM   4105  OD2 ASP A 555      15.418   6.326 -17.916  0.00  0.00           O
ATOM   4106  N   ASN A 556      11.564   3.324 -19.549  0.00  0.00           N
ATOM   4107  CA  ASN A 556      11.685   2.411 -20.677  0.00  0.00           C
ATOM   4108  C   ASN A 556      10.441   2.461 -21.589  0.00  0.00           C
ATOM   4109  O   ASN A 556       9.565   3.277 -21.458  0.00  0.00           O
ATOM   4110  CB  ASN A 556      11.910   0.985 -20.248  0.00  0.00           C
ATOM   4111  CG  ASN A 556      10.774   0.552 -19.284  0.00  0.00           C
ATOM   4112  ND2 ASN A 556      11.055   0.450 -17.986  0.00  0.00           N
ATOM   4113  OD1 ASN A 556       9.617   0.528 -19.670  0.00  0.00           O
ATOM   4114  N   PHE A 557      10.388   1.531 -22.519  0.00  0.00           N
ATOM   4115  CA  PHE A 557       9.110   1.204 -23.199  0.00  0.00           C
ATOM   4116  C   PHE A 557       8.478  -0.168 -22.741  0.00  0.00           C
ATOM   4117  O   PHE A 557       9.156  -1.155 -23.057  0.00  0.00           O
ATOM   4118  CB  PHE A 557       9.294   1.200 -24.743  0.00  0.00           C
ATOM   4119  CG  PHE A 557       9.651   2.538 -25.411  0.00  0.00           C
ATOM   4120  CD1 PHE A 557       8.589   3.437 -25.816  0.00  0.00           C
ATOM   4121  CD2 PHE A 557      10.935   2.923 -25.825  0.00  0.00           C
ATOM   4122  CE1 PHE A 557       8.884   4.622 -26.476  0.00  0.00           C
ATOM   4123  CE2 PHE A 557      11.225   4.055 -26.573  0.00  0.00           C
ATOM   4124  CZ  PHE A 557      10.193   4.939 -26.912  0.00  0.00           C
ATOM   4125  N   PRO A 558       7.456  -0.193 -21.887  0.00  0.00           N
ATOM   4126  CA  PRO A 558       7.138  -1.272 -21.043  0.00  0.00           C
ATOM   4127  C   PRO A 558       6.764  -2.628 -21.690  0.00  0.00           C
ATOM   4128  O   PRO A 558       7.266  -3.617 -21.245  0.00  0.00           O
ATOM   4129  CB  PRO A 558       6.306  -0.711 -19.904  0.00  0.00           C
ATOM   4130  CG  PRO A 558       5.670   0.465 -20.436  0.00  0.00           C
ATOM   4131  CD  PRO A 558       6.742   0.901 -21.410  0.00  0.00           C
ATOM   4132  N   TYR A 559       6.016  -2.616 -22.787  0.00  0.00           N
ATOM   4133  CA  TYR A 559       5.607  -3.817 -23.455  0.00  0.00           C
ATOM   4134  C   TYR A 559       6.577  -4.405 -24.536  0.00  0.00           C
ATOM   4135  O   TYR A 559       6.852  -5.647 -24.568  0.00  0.00           O
ATOM   4136  CB  TYR A 559       4.175  -3.720 -23.983  0.00  0.00           C
ATOM   4137  CG  TYR A 559       3.578  -5.085 -24.395  0.00  0.00           C
ATOM   4138  CD1 TYR A 559       2.883  -5.799 -23.428  0.00  0.00           C
ATOM   4139  CD2 TYR A 559       3.573  -5.489 -25.722  0.00  0.00           C
ATOM   4140  CE1 TYR A 559       2.364  -7.074 -23.724  0.00  0.00           C
ATOM   4141  CE2 TYR A 559       3.069  -6.703 -26.110  0.00  0.00           C
ATOM   4142  CZ  TYR A 559       2.474  -7.492 -25.090  0.00  0.00           C
ATOM   4143  OH  TYR A 559       2.042  -8.785 -25.464  0.00  0.00           O
ATOM   4144  N   LEU A 560       7.183  -3.479 -25.241  0.00  0.00           N
ATOM   4145  CA  LEU A 560       8.199  -3.827 -26.264  0.00  0.00           C
ATOM   4146  C   LEU A 560       9.389  -4.472 -25.595  0.00  0.00           C
ATOM   4147  O   LEU A 560       9.822  -5.464 -26.136  0.00  0.00           O
ATOM   4148  CB  LEU A 560       8.606  -2.551 -26.981  0.00  0.00           C
ATOM   4149  CG  LEU A 560       7.460  -1.983 -27.925  0.00  0.00           C
ATOM   4150  CD1 LEU A 560       7.957  -0.713 -28.609  0.00  0.00           C
ATOM   4151  CD2 LEU A 560       7.031  -3.042 -28.934  0.00  0.00           C
ATOM   4152  N   VAL A 561       9.884  -3.920 -24.455  0.00  0.00           N
ATOM   4153  CA  VAL A 561      10.929  -4.531 -23.626  0.00  0.00           C
ATOM   4154  C   VAL A 561      10.463  -5.741 -22.803  0.00  0.00           C
ATOM   4155  O   VAL A 561      11.160  -6.730 -22.893  0.00  0.00           O
ATOM   4156  CB  VAL A 561      11.536  -3.482 -22.710  0.00  0.00           C
ATOM   4157  CG1 VAL A 561      12.626  -4.275 -21.944  0.00  0.00           C
ATOM   4158  CG2 VAL A 561      12.123  -2.240 -23.419  0.00  0.00           C
ATOM   4159  N   ALA A 562       9.223  -5.803 -22.276  0.00  0.00           N
ATOM   4160  CA  ALA A 562       8.756  -6.990 -21.622  0.00  0.00           C
ATOM   4161  C   ALA A 562       8.786  -8.211 -22.524  0.00  0.00           C
ATOM   4162  O   ALA A 562       9.207  -9.303 -22.097  0.00  0.00           O
ATOM   4163  CB  ALA A 562       7.350  -6.702 -21.086  0.00  0.00           C
ATOM   4164  N   TYR A 563       8.370  -8.016 -23.832  0.00  0.00           N
ATOM   4165  CA  TYR A 563       8.414  -9.026 -24.933  0.00  0.00           C
ATOM   4166  C   TYR A 563       9.863  -9.322 -25.427  0.00  0.00           C
ATOM   4167  O   TYR A 563      10.180 -10.513 -25.425  0.00  0.00           O
ATOM   4168  CB  TYR A 563       7.557  -8.587 -26.110  0.00  0.00           C
ATOM   4169  CG  TYR A 563       7.283  -9.834 -27.037  0.00  0.00           C
ATOM   4170  CD1 TYR A 563       6.094 -10.526 -26.861  0.00  0.00           C
ATOM   4171  CD2 TYR A 563       8.230 -10.133 -28.002  0.00  0.00           C
ATOM   4172  CE1 TYR A 563       5.846 -11.541 -27.884  0.00  0.00           C
ATOM   4173  CE2 TYR A 563       7.921 -11.094 -28.985  0.00  0.00           C
ATOM   4174  CZ  TYR A 563       6.751 -11.823 -28.886  0.00  0.00           C
ATOM   4175  OH  TYR A 563       6.426 -12.766 -29.785  0.00  0.00           O
ATOM   4176  N   GLN A 564      10.670  -8.367 -25.626  0.00  0.00           N
ATOM   4177  CA  GLN A 564      12.069  -8.467 -25.953  0.00  0.00           C
ATOM   4178  C   GLN A 564      12.851  -9.153 -24.786  0.00  0.00           C
ATOM   4179  O   GLN A 564      13.724  -9.996 -25.032  0.00  0.00           O
ATOM   4180  CB  GLN A 564      12.718  -7.221 -26.455  0.00  0.00           C
ATOM   4181  CG  GLN A 564      14.223  -7.308 -26.687  0.00  0.00           C
ATOM   4182  CD  GLN A 564      14.565  -8.185 -27.926  0.00  0.00           C
ATOM   4183  NE2 GLN A 564      14.668  -9.488 -27.803  0.00  0.00           N
ATOM   4184  OE1 GLN A 564      14.636  -7.671 -29.018  0.00  0.00           O
ATOM   4185  N   ALA A 565      12.667  -8.885 -23.531  0.00  0.00           N
ATOM   4186  CA  ALA A 565      13.301  -9.514 -22.352  0.00  0.00           C
ATOM   4187  C   ALA A 565      12.826 -11.017 -22.251  0.00  0.00           C
ATOM   4188  O   ALA A 565      13.656 -11.970 -22.137  0.00  0.00           O
ATOM   4189  CB  ALA A 565      12.868  -8.668 -21.050  0.00  0.00           C
ATOM   4190  N   THR A 566      11.520 -11.251 -22.502  0.00  0.00           N
ATOM   4191  CA  THR A 566      10.889 -12.627 -22.545  0.00  0.00           C
ATOM   4192  C   THR A 566      11.395 -13.523 -23.588  0.00  0.00           C
ATOM   4193  O   THR A 566      11.666 -14.676 -23.435  0.00  0.00           O
ATOM   4194  CB  THR A 566       9.371 -12.623 -22.623  0.00  0.00           C
ATOM   4195  CG2 THR A 566       8.640 -13.977 -22.555  0.00  0.00           C
ATOM   4196  OG1 THR A 566       8.865 -11.892 -21.546  0.00  0.00           O
ATOM   4197  N   VAL A 567      11.628 -12.914 -24.757  0.00  0.00           N
ATOM   4198  CA  VAL A 567      12.276 -13.579 -25.923  0.00  0.00           C
ATOM   4199  C   VAL A 567      13.731 -13.865 -25.691  0.00  0.00           C
ATOM   4200  O   VAL A 567      14.207 -14.869 -26.167  0.00  0.00           O
ATOM   4201  CB  VAL A 567      12.021 -12.734 -27.189  0.00  0.00           C
ATOM   4202  CG1 VAL A 567      13.035 -12.929 -28.262  0.00  0.00           C
ATOM   4203  CG2 VAL A 567      10.630 -12.947 -27.690  0.00  0.00           C
ATOM   4204  N   CYS A 568      14.460 -13.058 -24.944  0.00  0.00           N
ATOM   4205  CA  CYS A 568      15.807 -13.447 -24.449  0.00  0.00           C
ATOM   4206  C   CYS A 568      15.801 -14.691 -23.514  0.00  0.00           C
ATOM   4207  O   CYS A 568      16.341 -15.734 -23.786  0.00  0.00           O
ATOM   4208  CB  CYS A 568      16.545 -12.215 -23.938  0.00  0.00           C
ATOM   4209  SG  CYS A 568      16.795 -10.997 -25.218  0.00  0.00           S
ATOM   4210  N   ALA A 569      14.990 -14.590 -22.445  0.00  0.00           N
ATOM   4211  CA  ALA A 569      14.801 -15.681 -21.457  0.00  0.00           C
ATOM   4212  C   ALA A 569      14.392 -17.067 -22.097  0.00  0.00           C
ATOM   4213  O   ALA A 569      15.123 -18.046 -21.941  0.00  0.00           O
ATOM   4214  CB  ALA A 569      13.842 -15.183 -20.389  0.00  0.00           C
ATOM   4215  N   ARG A 570      13.473 -17.072 -23.054  0.00  0.00           N
ATOM   4216  CA  ARG A 570      13.034 -18.264 -23.768  0.00  0.00           C
ATOM   4217  C   ARG A 570      14.027 -18.751 -24.788  0.00  0.00           C
ATOM   4218  O   ARG A 570      13.883 -19.936 -25.162  0.00  0.00           O
ATOM   4219  CB  ARG A 570      11.696 -17.937 -24.326  0.00  0.00           C
ATOM   4220  CG  ARG A 570      10.574 -17.902 -23.285  0.00  0.00           C
ATOM   4221  CD  ARG A 570       9.223 -17.632 -23.966  0.00  0.00           C
ATOM   4222  NE  ARG A 570       7.987 -17.986 -23.272  0.00  0.00           N
ATOM   4223  CZ  ARG A 570       6.841 -18.444 -23.836  0.00  0.00           C
ATOM   4224  NH1 ARG A 570       6.545 -18.385 -25.163  0.00  0.00           N
ATOM   4225  NH2 ARG A 570       5.954 -18.987 -23.047  0.00  0.00           N
ATOM   4226  N   ALA A 571      15.096 -18.002 -25.110  0.00  0.00           N
ATOM   4227  CA  ALA A 571      16.217 -18.368 -25.896  0.00  0.00           C
ATOM   4228  C   ALA A 571      17.511 -18.534 -25.134  0.00  0.00           C
ATOM   4229  O   ALA A 571      18.638 -18.643 -25.680  0.00  0.00           O
ATOM   4230  CB  ALA A 571      16.503 -17.326 -26.968  0.00  0.00           C
ATOM   4231  N   GLN A 572      17.490 -18.499 -23.840  0.00  0.00           N
ATOM   4232  CA  GLN A 572      18.672 -18.573 -22.958  0.00  0.00           C
ATOM   4233  C   GLN A 572      19.702 -17.437 -23.155  0.00  0.00           C
ATOM   4234  O   GLN A 572      20.848 -17.612 -22.810  0.00  0.00           O
ATOM   4235  CB  GLN A 572      19.336 -19.919 -23.006  0.00  0.00           C
ATOM   4236  CG  GLN A 572      18.471 -21.084 -22.529  0.00  0.00           C
ATOM   4237  CD  GLN A 572      17.452 -21.507 -23.549  0.00  0.00           C
ATOM   4238  NE2 GLN A 572      16.176 -21.439 -23.207  0.00  0.00           N
ATOM   4239  OE1 GLN A 572      17.747 -22.071 -24.556  0.00  0.00           O
ATOM   4240  N   ALA A 573      19.251 -16.323 -23.686  0.00  0.00           N
ATOM   4241  CA  ALA A 573      20.094 -15.409 -24.436  0.00  0.00           C
ATOM   4242  C   ALA A 573      20.341 -14.111 -23.689  0.00  0.00           C
ATOM   4243  O   ALA A 573      19.452 -13.595 -23.024  0.00  0.00           O
ATOM   4244  CB  ALA A 573      19.535 -15.171 -25.866  0.00  0.00           C
ATOM   4245  N   PRO A 574      21.590 -13.501 -23.784  0.00  0.00           N
ATOM   4246  CA  PRO A 574      21.991 -12.250 -23.090  0.00  0.00           C
ATOM   4247  C   PRO A 574      21.131 -10.975 -23.412  0.00  0.00           C
ATOM   4248  O   PRO A 574      20.581 -10.878 -24.494  0.00  0.00           O
ATOM   4249  CB  PRO A 574      23.535 -12.101 -23.332  0.00  0.00           C
ATOM   4250  CG  PRO A 574      23.989 -13.536 -23.486  0.00  0.00           C
ATOM   4251  CD  PRO A 574      22.778 -14.192 -24.171  0.00  0.00           C
ATOM   4252  N   PRO A 575      21.193 -10.013 -22.454  0.00  0.00           N
ATOM   4253  CA  PRO A 575      20.633  -8.697 -22.728  0.00  0.00           C
ATOM   4254  C   PRO A 575      21.391  -8.067 -23.939  0.00  0.00           C
ATOM   4255  O   PRO A 575      22.557  -8.367 -24.106  0.00  0.00           O
ATOM   4256  CB  PRO A 575      20.898  -7.761 -21.524  0.00  0.00           C
ATOM   4257  CG  PRO A 575      21.399  -8.627 -20.385  0.00  0.00           C
ATOM   4258  CD  PRO A 575      21.636  -9.972 -21.000  0.00  0.00           C
ATOM   4259  N   PRO A 576      20.773  -7.199 -24.662  0.00  0.00           N
ATOM   4260  CA  PRO A 576      21.424  -6.313 -25.609  0.00  0.00           C
ATOM   4261  C   PRO A 576      22.561  -5.460 -25.031  0.00  0.00           C
ATOM   4262  O   PRO A 576      23.624  -5.398 -25.677  0.00  0.00           O
ATOM   4263  CB  PRO A 576      20.310  -5.488 -26.242  0.00  0.00           C
ATOM   4264  CG  PRO A 576      19.049  -6.251 -26.063  0.00  0.00           C
ATOM   4265  CD  PRO A 576      19.339  -7.120 -24.801  0.00  0.00           C
ATOM   4266  N   SER A 577      22.414  -4.919 -23.823  0.00  0.00           N
ATOM   4267  CA  SER A 577      23.403  -4.090 -23.162  0.00  0.00           C
ATOM   4268  C   SER A 577      23.275  -3.927 -21.617  0.00  0.00           C
ATOM   4269  O   SER A 577      22.293  -4.354 -20.996  0.00  0.00           O
ATOM   4270  CB  SER A 577      23.513  -2.620 -23.796  0.00  0.00           C
ATOM   4271  OG  SER A 577      22.325  -1.940 -23.593  0.00  0.00           O
ATOM   4272  N   TRP A 578      24.169  -3.203 -21.030  0.00  0.00           N
ATOM   4273  CA  TRP A 578      23.887  -2.500 -19.761  0.00  0.00           C
ATOM   4274  C   TRP A 578      22.950  -1.278 -19.774  0.00  0.00           C
ATOM   4275  O   TRP A 578      22.997  -0.520 -18.827  0.00  0.00           O
ATOM   4276  CB  TRP A 578      25.236  -2.251 -19.071  0.00  0.00           C
ATOM   4277  CG  TRP A 578      26.177  -3.388 -18.713  0.00  0.00           C
ATOM   4278  CD1 TRP A 578      27.220  -3.835 -19.428  0.00  0.00           C
ATOM   4279  CD2 TRP A 578      26.079  -4.324 -17.585  0.00  0.00           C
ATOM   4280  CE2 TRP A 578      27.074  -5.342 -17.817  0.00  0.00           C
ATOM   4281  CE3 TRP A 578      25.339  -4.439 -16.455  0.00  0.00           C
ATOM   4282  NE1 TRP A 578      27.784  -4.933 -18.942  0.00  0.00           N
ATOM   4283  CZ2 TRP A 578      27.319  -6.339 -16.877  0.00  0.00           C
ATOM   4284  CZ3 TRP A 578      25.571  -5.458 -15.520  0.00  0.00           C
ATOM   4285  CH2 TRP A 578      26.568  -6.374 -15.679  0.00  0.00           C
ATOM   4286  N   ASP A 579      22.246  -0.966 -20.830  0.00  0.00           N
ATOM   4287  CA  ASP A 579      21.556   0.288 -20.972  0.00  0.00           C
ATOM   4288  C   ASP A 579      20.193   0.219 -20.119  0.00  0.00           C
ATOM   4289  O   ASP A 579      19.622  -0.876 -19.931  0.00  0.00           O
ATOM   4290  CB  ASP A 579      21.292   0.710 -22.462  0.00  0.00           C
ATOM   4291  CG  ASP A 579      20.738   2.115 -22.489  0.00  0.00           C
ATOM   4292  OD1 ASP A 579      21.512   3.052 -22.801  0.00  0.00           O
ATOM   4293  OD2 ASP A 579      19.518   2.282 -22.362  0.00  0.00           O
ATOM   4294  N   GLN A 580      19.715   1.269 -19.490  0.00  0.00           N
ATOM   4295  CA  GLN A 580      18.574   1.335 -18.628  0.00  0.00           C
ATOM   4296  C   GLN A 580      17.291   0.934 -19.255  0.00  0.00           C
ATOM   4297  O   GLN A 580      16.308   0.632 -18.555  0.00  0.00           O
ATOM   4298  CB  GLN A 580      18.651   2.740 -18.085  0.00  0.00           C
ATOM   4299  CG  GLN A 580      17.673   2.935 -16.972  0.00  0.00           C
ATOM   4300  CD  GLN A 580      17.725   4.181 -16.144  0.00  0.00           C
ATOM   4301  NE2 GLN A 580      16.754   4.484 -15.305  0.00  0.00           N
ATOM   4302  OE1 GLN A 580      18.633   5.004 -16.209  0.00  0.00           O
ATOM   4303  N   MET A 581      17.178   0.912 -20.642  0.00  0.00           N
ATOM   4304  CA  MET A 581      16.057   0.393 -21.371  0.00  0.00           C
ATOM   4305  C   MET A 581      15.757  -1.058 -21.085  0.00  0.00           C
ATOM   4306  O   MET A 581      14.619  -1.458 -20.667  0.00  0.00           O
ATOM   4307  CB  MET A 581      16.256   0.534 -22.890  0.00  0.00           C
ATOM   4308  CG  MET A 581      15.130   0.238 -23.847  0.00  0.00           C
ATOM   4309  SD  MET A 581      13.520   1.036 -23.622  0.00  0.00           S
ATOM   4310  CE  MET A 581      14.059   2.759 -23.961  0.00  0.00           C
ATOM   4311  N   TRP A 582      16.825  -1.923 -21.287  0.00  0.00           N
ATOM   4312  CA  TRP A 582      16.786  -3.404 -21.113  0.00  0.00           C
ATOM   4313  C   TRP A 582      16.974  -3.758 -19.642  0.00  0.00           C
ATOM   4314  O   TRP A 582      17.039  -4.989 -19.363  0.00  0.00           O
ATOM   4315  CB  TRP A 582      17.818  -3.958 -22.042  0.00  0.00           C
ATOM   4316  CG  TRP A 582      17.929  -3.516 -23.506  0.00  0.00           C
ATOM   4317  CD1 TRP A 582      18.981  -2.855 -24.046  0.00  0.00           C
ATOM   4318  CD2 TRP A 582      16.954  -3.671 -24.607  0.00  0.00           C
ATOM   4319  CE2 TRP A 582      17.518  -2.991 -25.739  0.00  0.00           C
ATOM   4320  CE3 TRP A 582      15.651  -4.233 -24.701  0.00  0.00           C
ATOM   4321  NE1 TRP A 582      18.758  -2.555 -25.342  0.00  0.00           N
ATOM   4322  CZ2 TRP A 582      16.774  -2.929 -26.924  0.00  0.00           C
ATOM   4323  CZ3 TRP A 582      14.878  -4.024 -25.886  0.00  0.00           C
ATOM   4324  CH2 TRP A 582      15.412  -3.390 -26.975  0.00  0.00           C
ATOM   4325  N   LYS A 583      17.244  -2.814 -18.708  0.00  0.00           N
ATOM   4326  CA  LYS A 583      17.778  -3.119 -17.391  0.00  0.00           C
ATOM   4327  C   LYS A 583      17.082  -4.207 -16.607  0.00  0.00           C
ATOM   4328  O   LYS A 583      17.744  -4.889 -15.793  0.00  0.00           O
ATOM   4329  CB  LYS A 583      17.800  -1.857 -16.519  0.00  0.00           C
ATOM   4330  CG  LYS A 583      19.139  -1.839 -15.789  0.00  0.00           C
ATOM   4331  CD  LYS A 583      19.254  -0.610 -14.883  0.00  0.00           C
ATOM   4332  CE  LYS A 583      20.707  -0.174 -14.683  0.00  0.00           C
ATOM   4333  NZ  LYS A 583      20.772   0.644 -13.412  0.00  0.00           N
ATOM   4334  N   CYS A 584      15.788  -4.401 -16.787  0.00  0.00           N
ATOM   4335  CA  CYS A 584      14.898  -5.398 -16.190  0.00  0.00           C
ATOM   4336  C   CYS A 584      15.315  -6.886 -16.379  0.00  0.00           C
ATOM   4337  O   CYS A 584      14.843  -7.726 -15.620  0.00  0.00           O
ATOM   4338  CB  CYS A 584      13.470  -5.152 -16.792  0.00  0.00           C
ATOM   4339  SG  CYS A 584      13.383  -5.563 -18.497  0.00  0.00           S
ATOM   4340  N   LEU A 585      16.142  -7.188 -17.354  0.00  0.00           N
ATOM   4341  CA  LEU A 585      16.595  -8.579 -17.539  0.00  0.00           C
ATOM   4342  C   LEU A 585      18.030  -8.691 -16.927  0.00  0.00           C
ATOM   4343  O   LEU A 585      18.570  -9.777 -16.746  0.00  0.00           O
ATOM   4344  CB  LEU A 585      16.738  -8.714 -19.115  0.00  0.00           C
ATOM   4345  CG  LEU A 585      17.300 -10.056 -19.687  0.00  0.00           C
ATOM   4346  CD1 LEU A 585      16.401 -11.260 -19.296  0.00  0.00           C
ATOM   4347  CD2 LEU A 585      17.356 -10.004 -21.220  0.00  0.00           C
ATOM   4348  N   ILE A 586      18.784  -7.573 -16.589  0.00  0.00           N
ATOM   4349  CA  ILE A 586      20.222  -7.586 -16.250  0.00  0.00           C
ATOM   4350  C   ILE A 586      20.573  -8.495 -15.041  0.00  0.00           C
ATOM   4351  O   ILE A 586      21.690  -8.947 -14.864  0.00  0.00           O
ATOM   4352  CB  ILE A 586      20.680  -6.106 -16.077  0.00  0.00           C
ATOM   4353  CG1 ILE A 586      22.162  -5.915 -16.428  0.00  0.00           C
ATOM   4354  CG2 ILE A 586      20.553  -5.656 -14.559  0.00  0.00           C
ATOM   4355  CD1 ILE A 586      22.559  -6.304 -17.896  0.00  0.00           C
ATOM   4356  N   ARG A 587      19.549  -8.830 -14.134  0.00  0.00           N
ATOM   4357  CA  ARG A 587      19.643  -9.706 -12.897  0.00  0.00           C
ATOM   4358  C   ARG A 587      19.940 -11.170 -13.314  0.00  0.00           C
ATOM   4359  O   ARG A 587      20.742 -11.820 -12.659  0.00  0.00           O
ATOM   4360  CB  ARG A 587      18.244  -9.712 -12.197  0.00  0.00           C
ATOM   4361  CG  ARG A 587      16.984  -9.769 -13.104  0.00  0.00           C
ATOM   4362  CD  ARG A 587      15.684  -9.507 -12.277  0.00  0.00           C
ATOM   4363  NE  ARG A 587      14.529  -9.244 -13.166  0.00  0.00           N
ATOM   4364  CZ  ARG A 587      13.803 -10.135 -13.789  0.00  0.00           C
ATOM   4365  NH1 ARG A 587      13.899 -11.387 -13.527  0.00  0.00           N
ATOM   4366  NH2 ARG A 587      12.888  -9.707 -14.706  0.00  0.00           N
ATOM   4367  N   LEU A 588      19.535 -11.687 -14.524  0.00  0.00           N
ATOM   4368  CA  LEU A 588      19.793 -13.078 -15.028  0.00  0.00           C
ATOM   4369  C   LEU A 588      21.080 -13.116 -15.806  0.00  0.00           C
ATOM   4370  O   LEU A 588      21.429 -14.171 -16.318  0.00  0.00           O
ATOM   4371  CB  LEU A 588      18.641 -13.568 -15.892  0.00  0.00           C
ATOM   4372  CG  LEU A 588      17.303 -13.692 -15.031  0.00  0.00           C
ATOM   4373  CD1 LEU A 588      16.154 -14.218 -15.887  0.00  0.00           C
ATOM   4374  CD2 LEU A 588      17.576 -14.663 -13.925  0.00  0.00           C
ATOM   4375  N   LYS A 589      21.802 -12.008 -16.067  0.00  0.00           N
ATOM   4376  CA  LYS A 589      22.865 -11.928 -17.037  0.00  0.00           C
ATOM   4377  C   LYS A 589      23.813 -13.158 -17.253  0.00  0.00           C
ATOM   4378  O   LYS A 589      23.926 -13.507 -18.401  0.00  0.00           O
ATOM   4379  CB  LYS A 589      23.681 -10.566 -16.936  0.00  0.00           C
ATOM   4380  CG  LYS A 589      24.850 -10.541 -17.932  0.00  0.00           C
ATOM   4381  CD  LYS A 589      25.242  -9.077 -18.270  0.00  0.00           C
ATOM   4382  CE  LYS A 589      26.613  -9.037 -18.911  0.00  0.00           C
ATOM   4383  NZ  LYS A 589      26.661  -9.802 -20.167  0.00  0.00           N
ATOM   4384  N   PRO A 590      24.423 -13.697 -16.213  0.00  0.00           N
ATOM   4385  CA  PRO A 590      25.430 -14.721 -16.419  0.00  0.00           C
ATOM   4386  C   PRO A 590      24.900 -16.184 -16.531  0.00  0.00           C
ATOM   4387  O   PRO A 590      25.619 -17.012 -17.085  0.00  0.00           O
ATOM   4388  CB  PRO A 590      26.377 -14.663 -15.243  0.00  0.00           C
ATOM   4389  CG  PRO A 590      25.488 -14.015 -14.125  0.00  0.00           C
ATOM   4390  CD  PRO A 590      24.432 -13.253 -14.846  0.00  0.00           C
ATOM   4391  N   THR A 591      23.756 -16.481 -15.966  0.00  0.00           N
ATOM   4392  CA  THR A 591      22.886 -17.608 -16.308  0.00  0.00           C
ATOM   4393  C   THR A 591      22.385 -17.603 -17.758  0.00  0.00           C
ATOM   4394  O   THR A 591      21.945 -18.624 -18.250  0.00  0.00           O
ATOM   4395  CB  THR A 591      21.751 -17.636 -15.241  0.00  0.00           C
ATOM   4396  CG2 THR A 591      21.039 -18.985 -15.133  0.00  0.00           C
ATOM   4397  OG1 THR A 591      22.205 -17.071 -14.018  0.00  0.00           O
ATOM   4398  N   LEU A 592      22.607 -16.571 -18.546  0.00  0.00           N
ATOM   4399  CA  LEU A 592      22.423 -16.505 -20.026  0.00  0.00           C
ATOM   4400  C   LEU A 592      23.758 -16.464 -20.765  0.00  0.00           C
ATOM   4401  O   LEU A 592      24.793 -16.031 -20.273  0.00  0.00           O
ATOM   4402  CB  LEU A 592      21.713 -15.166 -20.402  0.00  0.00           C
ATOM   4403  CG  LEU A 592      20.324 -15.054 -19.753  0.00  0.00           C
ATOM   4404  CD1 LEU A 592      19.831 -13.592 -19.763  0.00  0.00           C
ATOM   4405  CD2 LEU A 592      19.358 -16.092 -20.233  0.00  0.00           C
ATOM   4406  N   HIS A 593      23.670 -16.923 -22.066  0.00  0.00           N
ATOM   4407  CA  HIS A 593      24.883 -17.176 -22.810  0.00  0.00           C
ATOM   4408  C   HIS A 593      24.625 -17.248 -24.364  0.00  0.00           C
ATOM   4409  O   HIS A 593      23.483 -17.590 -24.799  0.00  0.00           O
ATOM   4410  CB  HIS A 593      25.513 -18.394 -22.232  0.00  0.00           C
ATOM   4411  CG  HIS A 593      24.911 -19.708 -22.797  0.00  0.00           C
ATOM   4412  CD2 HIS A 593      23.587 -20.034 -22.747  0.00  0.00           C
ATOM   4413  ND1 HIS A 593      25.605 -20.530 -23.697  0.00  0.00           N
ATOM   4414  CE1 HIS A 593      24.647 -21.498 -24.007  0.00  0.00           C
ATOM   4415  NE2 HIS A 593      23.460 -21.133 -23.503  0.00  0.00           N
ATOM   4416  N   GLY A 594      25.566 -16.801 -25.197  0.00  0.00           N
ATOM   4417  CA  GLY A 594      25.429 -16.697 -26.697  0.00  0.00           C
ATOM   4418  C   GLY A 594      25.149 -15.314 -27.313  0.00  0.00           C
ATOM   4419  O   GLY A 594      25.374 -14.336 -26.573  0.00  0.00           O
ATOM   4420  N   PRO A 595      24.437 -15.274 -28.460  0.00  0.00           N
ATOM   4421  CA  PRO A 595      23.957 -13.945 -28.913  0.00  0.00           C
ATOM   4422  C   PRO A 595      22.605 -13.564 -28.490  0.00  0.00           C
ATOM   4423  O   PRO A 595      21.885 -14.376 -27.910  0.00  0.00           O
ATOM   4424  CB  PRO A 595      24.041 -14.060 -30.476  0.00  0.00           C
ATOM   4425  CG  PRO A 595      23.747 -15.560 -30.720  0.00  0.00           C
ATOM   4426  CD  PRO A 595      24.495 -16.201 -29.556  0.00  0.00           C
ATOM   4427  N   THR A 596      22.279 -12.290 -28.764  0.00  0.00           N
ATOM   4428  CA  THR A 596      20.938 -11.703 -28.477  0.00  0.00           C
ATOM   4429  C   THR A 596      20.030 -11.772 -29.737  0.00  0.00           C
ATOM   4430  O   THR A 596      20.242 -10.894 -30.615  0.00  0.00           O
ATOM   4431  CB  THR A 596      20.970 -10.267 -27.980  0.00  0.00           C
ATOM   4432  CG2 THR A 596      19.648  -9.769 -27.415  0.00  0.00           C
ATOM   4433  OG1 THR A 596      21.853 -10.061 -26.944  0.00  0.00           O
ATOM   4434  N   PRO A 597      18.859 -12.476 -29.785  0.00  0.00           N
ATOM   4435  CA  PRO A 597      17.820 -12.315 -30.913  0.00  0.00           C
ATOM   4436  C   PRO A 597      17.045 -10.913 -30.673  0.00  0.00           C
ATOM   4437  O   PRO A 597      16.121 -10.769 -29.830  0.00  0.00           O
ATOM   4438  CB  PRO A 597      16.868 -13.492 -30.705  0.00  0.00           C
ATOM   4439  CG  PRO A 597      17.186 -14.134 -29.366  0.00  0.00           C
ATOM   4440  CD  PRO A 597      18.541 -13.629 -28.943  0.00  0.00           C
ATOM   4441  N   LEU A 598      17.649  -9.920 -31.302  0.00  0.00           N
ATOM   4442  CA  LEU A 598      17.280  -8.539 -31.139  0.00  0.00           C
ATOM   4443  C   LEU A 598      16.115  -8.433 -32.224  0.00  0.00           C
ATOM   4444  O   LEU A 598      16.369  -8.478 -33.424  0.00  0.00           O
ATOM   4445  CB  LEU A 598      18.539  -7.650 -31.301  0.00  0.00           C
ATOM   4446  CG  LEU A 598      18.117  -6.205 -31.116  0.00  0.00           C
ATOM   4447  CD1 LEU A 598      18.122  -5.915 -29.624  0.00  0.00           C
ATOM   4448  CD2 LEU A 598      19.091  -5.297 -31.907  0.00  0.00           C
ATOM   4449  N   LEU A 599      14.871  -8.170 -31.795  0.00  0.00           N
ATOM   4450  CA  LEU A 599      13.713  -7.769 -32.593  0.00  0.00           C
ATOM   4451  C   LEU A 599      13.810  -6.326 -33.184  0.00  0.00           C
ATOM   4452  O   LEU A 599      13.461  -6.091 -34.310  0.00  0.00           O
ATOM   4453  CB  LEU A 599      12.400  -7.899 -31.660  0.00  0.00           C
ATOM   4454  CG  LEU A 599      12.252  -9.294 -31.047  0.00  0.00           C
ATOM   4455  CD1 LEU A 599      11.099  -9.322 -30.067  0.00  0.00           C
ATOM   4456  CD2 LEU A 599      12.264 -10.514 -31.996  0.00  0.00           C
ATOM   4457  N   TYR A 600      14.221  -5.329 -32.398  0.00  0.00           N
ATOM   4458  CA  TYR A 600      14.200  -3.858 -32.601  0.00  0.00           C
ATOM   4459  C   TYR A 600      15.296  -3.197 -31.704  0.00  0.00           C
ATOM   4460  O   TYR A 600      15.537  -3.751 -30.571  0.00  0.00           O
ATOM   4461  CB  TYR A 600      12.687  -3.274 -32.349  0.00  0.00           C
ATOM   4462  CG  TYR A 600      11.845  -3.999 -31.413  0.00  0.00           C
ATOM   4463  CD1 TYR A 600      12.153  -3.971 -30.009  0.00  0.00           C
ATOM   4464  CD2 TYR A 600      10.734  -4.730 -31.888  0.00  0.00           C
ATOM   4465  CE1 TYR A 600      11.352  -4.674 -29.036  0.00  0.00           C
ATOM   4466  CE2 TYR A 600       9.957  -5.427 -30.970  0.00  0.00           C
ATOM   4467  CZ  TYR A 600      10.221  -5.396 -29.569  0.00  0.00           C
ATOM   4468  OH  TYR A 600       9.524  -6.211 -28.756  0.00  0.00           O
ATOM   4469  N   ARG A 601      15.999  -2.188 -32.208  0.00  0.00           N
ATOM   4470  CA  ARG A 601      16.859  -1.283 -31.379  0.00  0.00           C
ATOM   4471  C   ARG A 601      16.025  -0.344 -30.510  0.00  0.00           C
ATOM   4472  O   ARG A 601      15.313   0.506 -31.094  0.00  0.00           O
ATOM   4473  CB  ARG A 601      17.822  -0.416 -32.229  0.00  0.00           C
ATOM   4474  CG  ARG A 601      18.826  -1.229 -33.039  0.00  0.00           C
ATOM   4475  CD  ARG A 601      19.588  -0.391 -34.133  0.00  0.00           C
ATOM   4476  NE  ARG A 601      20.074  -1.371 -35.151  0.00  0.00           N
ATOM   4477  CZ  ARG A 601      21.315  -1.870 -35.124  0.00  0.00           C
ATOM   4478  NH1 ARG A 601      22.218  -1.456 -34.219  0.00  0.00           N
ATOM   4479  NH2 ARG A 601      21.827  -2.701 -35.991  0.00  0.00           N
ATOM   4480  N   LEU A 602      16.123  -0.379 -29.197  0.00  0.00           N
ATOM   4481  CA  LEU A 602      15.828   0.601 -28.178  0.00  0.00           C
ATOM   4482  C   LEU A 602      17.062   0.812 -27.332  0.00  0.00           C
ATOM   4483  O   LEU A 602      17.746  -0.181 -27.159  0.00  0.00           O
ATOM   4484  CB  LEU A 602      14.599   0.163 -27.348  0.00  0.00           C
ATOM   4485  CG  LEU A 602      13.368  -0.276 -28.109  0.00  0.00           C
ATOM   4486  CD1 LEU A 602      12.270  -0.813 -27.174  0.00  0.00           C
ATOM   4487  CD2 LEU A 602      12.704   0.795 -29.053  0.00  0.00           C
ATOM   4488  N   GLY A 603      17.217   1.973 -26.713  0.00  0.00           N
ATOM   4489  CA  GLY A 603      18.309   2.229 -25.813  0.00  0.00           C
ATOM   4490  C   GLY A 603      19.649   2.348 -26.530  0.00  0.00           C
ATOM   4491  O   GLY A 603      19.928   3.352 -27.179  0.00  0.00           O
ATOM   4492  N   ALA A 604      20.499   1.305 -26.381  0.00  0.00           N
ATOM   4493  CA  ALA A 604      21.708   1.033 -27.031  0.00  0.00           C
ATOM   4494  C   ALA A 604      22.093  -0.472 -26.829  0.00  0.00           C
ATOM   4495  O   ALA A 604      21.466  -1.112 -25.982  0.00  0.00           O
ATOM   4496  CB  ALA A 604      22.778   1.878 -26.349  0.00  0.00           C
ATOM   4497  N   VAL A 605      23.010  -0.999 -27.633  0.00  0.00           N
ATOM   4498  CA  VAL A 605      23.398  -2.399 -27.693  0.00  0.00           C
ATOM   4499  C   VAL A 605      24.845  -2.541 -27.498  0.00  0.00           C
ATOM   4500  O   VAL A 605      25.633  -1.824 -28.115  0.00  0.00           O
ATOM   4501  CB  VAL A 605      22.942  -2.998 -29.000  0.00  0.00           C
ATOM   4502  CG1 VAL A 605      23.305  -4.496 -29.103  0.00  0.00           C
ATOM   4503  CG2 VAL A 605      21.412  -2.929 -29.300  0.00  0.00           C
ATOM   4504  N   GLN A 606      25.286  -3.474 -26.624  0.00  0.00           N
ATOM   4505  CA  GLN A 606      26.672  -3.831 -26.311  0.00  0.00           C
ATOM   4506  C   GLN A 606      27.037  -5.317 -26.398  0.00  0.00           C
ATOM   4507  O   GLN A 606      28.205  -5.604 -26.231  0.00  0.00           O
ATOM   4508  CB  GLN A 606      26.980  -3.365 -24.837  0.00  0.00           C
ATOM   4509  CG  GLN A 606      27.025  -1.820 -24.833  0.00  0.00           C
ATOM   4510  CD  GLN A 606      27.153  -1.138 -23.417  0.00  0.00           C
ATOM   4511  NE2 GLN A 606      28.084  -0.203 -23.302  0.00  0.00           N
ATOM   4512  OE1 GLN A 606      26.480  -1.325 -22.381  0.00  0.00           O
ATOM   4513  N   ASN A 607      26.123  -6.147 -26.827  0.00  0.00           N
ATOM   4514  CA  ASN A 607      26.301  -7.550 -27.107  0.00  0.00           C
ATOM   4515  C   ASN A 607      26.246  -7.923 -28.594  0.00  0.00           C
ATOM   4516  O   ASN A 607      25.658  -7.283 -29.437  0.00  0.00           O
ATOM   4517  CB  ASN A 607      25.373  -8.334 -26.128  0.00  0.00           C
ATOM   4518  CG  ASN A 607      25.852  -9.856 -26.117  0.00  0.00           C
ATOM   4519  ND2 ASN A 607      24.965 -10.729 -26.588  0.00  0.00           N
ATOM   4520  OD1 ASN A 607      26.915 -10.184 -25.686  0.00  0.00           O
ATOM   4521  N   GLU A 608      26.809  -9.098 -28.868  0.00  0.00           N
ATOM   4522  CA  GLU A 608      26.598  -9.808 -30.152  0.00  0.00           C
ATOM   4523  C   GLU A 608      25.179 -10.255 -30.432  0.00  0.00           C
ATOM   4524  O   GLU A 608      24.666 -11.085 -29.716  0.00  0.00           O
ATOM   4525  CB  GLU A 608      27.512 -11.026 -30.123  0.00  0.00           C
ATOM   4526  CG  GLU A 608      29.001 -10.763 -30.399  0.00  0.00           C
ATOM   4527  CD  GLU A 608      29.854 -12.059 -30.463  0.00  0.00           C
ATOM   4528  OE1 GLU A 608      30.473 -12.322 -31.482  0.00  0.00           O
ATOM   4529  OE2 GLU A 608      29.920 -12.777 -29.421  0.00  0.00           O
ATOM   4530  N   VAL A 609      24.685  -9.762 -31.559  0.00  0.00           N
ATOM   4531  CA  VAL A 609      23.250  -9.942 -31.976  0.00  0.00           C
ATOM   4532  C   VAL A 609      23.076 -10.827 -33.235  0.00  0.00           C
ATOM   4533  O   VAL A 609      24.010 -11.093 -34.014  0.00  0.00           O
ATOM   4534  CB  VAL A 609      22.600  -8.594 -32.333  0.00  0.00           C
ATOM   4535  CG1 VAL A 609      22.753  -7.619 -31.149  0.00  0.00           C
ATOM   4536  CG2 VAL A 609      22.899  -7.962 -33.666  0.00  0.00           C
ATOM   4537  N   THR A 610      21.876 -11.377 -33.363  0.00  0.00           N
ATOM   4538  CA  THR A 610      21.288 -12.108 -34.514  0.00  0.00           C
ATOM   4539  C   THR A 610      19.929 -11.504 -34.907  0.00  0.00           C
ATOM   4540  O   THR A 610      19.158 -11.203 -33.993  0.00  0.00           O
ATOM   4541  CB  THR A 610      21.251 -13.635 -34.333  0.00  0.00           C
ATOM   4542  CG2 THR A 610      20.092 -14.135 -33.561  0.00  0.00           C
ATOM   4543  OG1 THR A 610      21.251 -14.231 -35.610  0.00  0.00           O
ATOM   4544  N   LEU A 611      19.570 -11.460 -36.168  0.00  0.00           N
ATOM   4545  CA  LEU A 611      18.381 -10.913 -36.844  0.00  0.00           C
ATOM   4546  C   LEU A 611      17.408 -11.991 -37.359  0.00  0.00           C
ATOM   4547  O   LEU A 611      16.504 -11.646 -38.112  0.00  0.00           O
ATOM   4548  CB  LEU A 611      18.934  -9.977 -37.966  0.00  0.00           C
ATOM   4549  CG  LEU A 611      19.513  -8.637 -37.593  0.00  0.00           C
ATOM   4550  CD1 LEU A 611      20.702  -8.577 -36.534  0.00  0.00           C
ATOM   4551  CD2 LEU A 611      20.054  -7.935 -38.813  0.00  0.00           C
ATOM   4552  N   THR A 612      17.553 -13.287 -36.978  0.00  0.00           N
ATOM   4553  CA  THR A 612      16.771 -14.346 -37.655  0.00  0.00           C
ATOM   4554  C   THR A 612      15.663 -14.942 -36.755  0.00  0.00           C
ATOM   4555  O   THR A 612      15.174 -16.013 -37.045  0.00  0.00           O
ATOM   4556  CB  THR A 612      17.741 -15.466 -38.088  0.00  0.00           C
ATOM   4557  CG2 THR A 612      18.458 -15.293 -39.495  0.00  0.00           C
ATOM   4558  OG1 THR A 612      18.689 -15.638 -37.155  0.00  0.00           O
ATOM   4559  N   HIS A 613      15.300 -14.338 -35.602  0.00  0.00           N
ATOM   4560  CA  HIS A 613      14.192 -14.774 -34.790  0.00  0.00           C
ATOM   4561  C   HIS A 613      12.913 -14.782 -35.717  0.00  0.00           C
ATOM   4562  O   HIS A 613      12.776 -13.850 -36.491  0.00  0.00           O
ATOM   4563  CB  HIS A 613      14.004 -13.943 -33.491  0.00  0.00           C
ATOM   4564  CG  HIS A 613      13.027 -14.525 -32.464  0.00  0.00           C
ATOM   4565  CD2 HIS A 613      13.357 -15.254 -31.364  0.00  0.00           C
ATOM   4566  ND1 HIS A 613      11.644 -14.298 -32.490  0.00  0.00           N
ATOM   4567  CE1 HIS A 613      11.196 -14.925 -31.300  0.00  0.00           C
ATOM   4568  NE2 HIS A 613      12.205 -15.547 -30.661  0.00  0.00           N
ATOM   4569  N   PRO A 614      11.967 -15.753 -35.590  0.00  0.00           N
ATOM   4570  CA  PRO A 614      10.700 -15.741 -36.313  0.00  0.00           C
ATOM   4571  C   PRO A 614       9.887 -14.458 -36.172  0.00  0.00           C
ATOM   4572  O   PRO A 614       9.219 -14.128 -37.120  0.00  0.00           O
ATOM   4573  CB  PRO A 614       9.905 -16.944 -35.835  0.00  0.00           C
ATOM   4574  CG  PRO A 614      11.015 -17.951 -35.472  0.00  0.00           C
ATOM   4575  CD  PRO A 614      12.059 -17.009 -34.799  0.00  0.00           C
ATOM   4576  N   ILE A 615       9.983 -13.728 -35.041  0.00  0.00           N
ATOM   4577  CA  ILE A 615       9.172 -12.544 -34.758  0.00  0.00           C
ATOM   4578  C   ILE A 615       9.698 -11.353 -35.617  0.00  0.00           C
ATOM   4579  O   ILE A 615       8.880 -10.714 -36.296  0.00  0.00           O
ATOM   4580  CB  ILE A 615       9.125 -12.245 -33.255  0.00  0.00           C
ATOM   4581  CG1 ILE A 615       8.545 -13.465 -32.531  0.00  0.00           C
ATOM   4582  CG2 ILE A 615       8.361 -10.937 -32.837  0.00  0.00           C
ATOM   4583  CD1 ILE A 615       7.124 -13.881 -32.890  0.00  0.00           C
ATOM   4584  N   THR A 616      11.020 -11.232 -35.643  0.00  0.00           N
ATOM   4585  CA  THR A 616      11.796 -10.432 -36.520  0.00  0.00           C
ATOM   4586  C   THR A 616      11.458 -10.691 -37.936  0.00  0.00           C
ATOM   4587  O   THR A 616      10.975  -9.759 -38.597  0.00  0.00           O
ATOM   4588  CB  THR A 616      13.311 -10.616 -36.279  0.00  0.00           C
ATOM   4589  CG2 THR A 616      13.971  -9.509 -37.034  0.00  0.00           C
ATOM   4590  OG1 THR A 616      13.759 -10.402 -34.943  0.00  0.00           O
ATOM   4591  N   LYS A 617      11.663 -11.852 -38.494  0.00  0.00           N
ATOM   4592  CA  LYS A 617      11.223 -12.267 -39.805  0.00  0.00           C
ATOM   4593  C   LYS A 617       9.723 -12.076 -40.129  0.00  0.00           C
ATOM   4594  O   LYS A 617       9.467 -11.664 -41.223  0.00  0.00           O
ATOM   4595  CB  LYS A 617      11.542 -13.770 -39.825  0.00  0.00           C
ATOM   4596  CG  LYS A 617      13.006 -14.123 -40.170  0.00  0.00           C
ATOM   4597  CD  LYS A 617      13.205 -15.639 -40.459  0.00  0.00           C
ATOM   4598  CE  LYS A 617      14.674 -16.063 -40.291  0.00  0.00           C
ATOM   4599  NZ  LYS A 617      14.823 -17.479 -40.563  0.00  0.00           N
ATOM   4600  N   TYR A 618       8.783 -12.281 -39.264  0.00  0.00           N
ATOM   4601  CA  TYR A 618       7.390 -11.915 -39.497  0.00  0.00           C
ATOM   4602  C   TYR A 618       7.240 -10.384 -39.633  0.00  0.00           C
ATOM   4603  O   TYR A 618       6.569  -9.902 -40.547  0.00  0.00           O
ATOM   4604  CB  TYR A 618       6.590 -12.520 -38.330  0.00  0.00           C
ATOM   4605  CG  TYR A 618       5.239 -11.879 -38.099  0.00  0.00           C
ATOM   4606  CD1 TYR A 618       5.054 -10.730 -37.295  0.00  0.00           C
ATOM   4607  CD2 TYR A 618       4.095 -12.460 -38.550  0.00  0.00           C
ATOM   4608  CE1 TYR A 618       3.731 -10.162 -37.058  0.00  0.00           C
ATOM   4609  CE2 TYR A 618       2.770 -11.915 -38.339  0.00  0.00           C
ATOM   4610  CZ  TYR A 618       2.585 -10.757 -37.576  0.00  0.00           C
ATOM   4611  OH  TYR A 618       1.356 -10.258 -37.354  0.00  0.00           O
ATOM   4612  N   ILE A 619       7.969  -9.651 -38.757  0.00  0.00           N
ATOM   4613  CA  ILE A 619       8.058  -8.172 -38.904  0.00  0.00           C
ATOM   4614  C   ILE A 619       8.840  -7.679 -40.144  0.00  0.00           C
ATOM   4615  O   ILE A 619       8.411  -6.693 -40.790  0.00  0.00           O
ATOM   4616  CB  ILE A 619       8.644  -7.473 -37.702  0.00  0.00           C
ATOM   4617  CG1 ILE A 619       7.860  -7.581 -36.347  0.00  0.00           C
ATOM   4618  CG2 ILE A 619       8.706  -5.933 -37.881  0.00  0.00           C
ATOM   4619  CD1 ILE A 619       8.706  -7.170 -35.091  0.00  0.00           C
ATOM   4620  N   MET A 620       9.821  -8.454 -40.638  0.00  0.00           N
ATOM   4621  CA  MET A 620      10.493  -8.164 -41.963  0.00  0.00           C
ATOM   4622  C   MET A 620       9.625  -8.585 -43.203  0.00  0.00           C
ATOM   4623  O   MET A 620       9.772  -8.087 -44.347  0.00  0.00           O
ATOM   4624  CB  MET A 620      11.761  -9.084 -42.097  0.00  0.00           C
ATOM   4625  CG  MET A 620      12.906  -8.661 -41.158  0.00  0.00           C
ATOM   4626  SD  MET A 620      14.329  -9.822 -41.086  0.00  0.00           S
ATOM   4627  CE  MET A 620      15.665  -8.756 -40.509  0.00  0.00           C
ATOM   4628  N   ALA A 621       8.567  -9.366 -42.972  0.00  0.00           N
ATOM   4629  CA  ALA A 621       7.474  -9.468 -43.967  0.00  0.00           C
ATOM   4630  C   ALA A 621       6.604  -8.185 -43.913  0.00  0.00           C
ATOM   4631  O   ALA A 621       6.256  -7.764 -45.014  0.00  0.00           O
ATOM   4632  CB  ALA A 621       6.524 -10.615 -43.684  0.00  0.00           C
ATOM   4633  N   CYS A 622       6.238  -7.658 -42.745  0.00  0.00           N
ATOM   4634  CA  CYS A 622       5.590  -6.315 -42.575  0.00  0.00           C
ATOM   4635  C   CYS A 622       6.434  -5.201 -43.192  0.00  0.00           C
ATOM   4636  O   CYS A 622       5.815  -4.184 -43.583  0.00  0.00           O
ATOM   4637  CB  CYS A 622       5.211  -5.981 -41.134  0.00  0.00           C
ATOM   4638  SG  CYS A 622       4.267  -7.289 -40.275  0.00  0.00           S
ATOM   4639  N   MET A 623       7.710  -5.406 -43.426  0.00  0.00           N
ATOM   4640  CA  MET A 623       8.500  -4.486 -44.139  0.00  0.00           C
ATOM   4641  C   MET A 623       8.748  -4.860 -45.587  0.00  0.00           C
ATOM   4642  O   MET A 623       9.336  -3.998 -46.264  0.00  0.00           O
ATOM   4643  CB  MET A 623       9.862  -4.168 -43.543  0.00  0.00           C
ATOM   4644  CG  MET A 623       9.898  -3.411 -42.274  0.00  0.00           C
ATOM   4645  SD  MET A 623      11.503  -2.941 -41.584  0.00  0.00           S
ATOM   4646  CE  MET A 623      11.061  -1.794 -40.259  0.00  0.00           C
ATOM   4647  N   SER A 624       8.399  -6.019 -46.165  0.00  0.00           N
ATOM   4648  CA  SER A 624       8.527  -6.206 -47.624  0.00  0.00           C
ATOM   4649  C   SER A 624       7.100  -6.032 -48.318  0.00  0.00           C
ATOM   4650  O   SER A 624       7.010  -6.192 -49.513  0.00  0.00           O
ATOM   4651  CB  SER A 624       8.908  -7.714 -47.851  0.00  0.00           C
ATOM   4652  OG  SER A 624      10.180  -8.036 -47.345  0.00  0.00           O
ATOM   4653  N   ALA A 625       6.044  -5.990 -47.559  0.00  0.00           N
ATOM   4654  CA  ALA A 625       4.716  -6.144 -47.931  0.00  0.00           C
ATOM   4655  C   ALA A 625       4.225  -4.977 -48.842  0.00  0.00           C
ATOM   4656  O   ALA A 625       4.220  -3.802 -48.372  0.00  0.00           O
ATOM   4657  CB  ALA A 625       3.814  -6.290 -46.649  0.00  0.00           C
ATOM   4658  OXT ALA A 625       3.888  -5.198 -50.015  0.00  0.00           O
ATOM   4659  C1  MOL A 626       0.332  14.436 -45.161  0.00  0.00           C
ATOM   4660  N1  MOL A 626      -0.095  13.900 -42.142  0.00  0.00           N
ATOM   4661  O1  MOL A 626      -3.698  15.968 -41.874  0.00  0.00           O
ATOM   4662  C2  MOL A 626       1.382  14.526 -44.040  0.00  0.00           C
ATOM   4663  N2  MOL A 626      -3.123  16.236 -39.722  0.00  0.00           N
ATOM   4664  O2  MOL A 626       4.449  13.968 -39.388  0.00  0.00           O
ATOM   4665  C3  MOL A 626       0.811  15.014 -42.661  0.00  0.00           C
ATOM   4666  C4  MOL A 626      -1.552  14.198 -42.100  0.00  0.00           C
ATOM   4667  C5  MOL A 626      -2.157  12.884 -42.141  0.00  0.00           C
ATOM   4668  C6  MOL A 626      -1.706  14.869 -40.800  0.00  0.00           C
ATOM   4669  C7  MOL A 626      -2.939  15.679 -40.881  0.00  0.00           C
ATOM   4670  C8  MOL A 626       1.741  15.359 -41.515  0.00  0.00           C
ATOM   4671  C9  MOL A 626       1.582  16.587 -40.915  0.00  0.00           C
ATOM   4672  C10 MOL A 626       2.349  16.855 -39.776  0.00  0.00           C
ATOM   4673  C11 MOL A 626       3.195  15.921 -39.209  0.00  0.00           C
ATOM   4674  C12 MOL A 626       3.399  14.777 -39.857  0.00  0.00           C
ATOM   4675  C13 MOL A 626       5.512  13.583 -40.146  0.00  0.00           C
ATOM   4676  C14 MOL A 626       5.947  14.448 -41.186  0.00  0.00           C
ATOM   4677  C15 MOL A 626       7.063  14.161 -41.927  0.00  0.00           C
ATOM   4678  C16 MOL A 626       7.769  12.960 -41.720  0.00  0.00           C
ATOM   4679  C17 MOL A 626       7.376  12.091 -40.667  0.00  0.00           C
ATOM   4680  C18 MOL A 626       6.263  12.406 -39.902  0.00  0.00           C
ATOM   4681  C19 MOL A 626       2.762  14.514 -41.107  0.00  0.00           C
ATOM   4682  Cl1 MOL A 626       4.079  16.218 -37.720  0.00  0.00           C
ATOM   4683  F1  MOL A 626       2.978  13.335 -41.820  0.00  0.00           F
ATOM   4684  N   GLY B 626      18.622  33.272 -38.055  0.00  0.00           N
ATOM   4685  CA  GLY B 626      18.816  31.833 -38.391  0.00  0.00           C
ATOM   4686  C   GLY B 626      17.934  31.432 -39.590  0.00  0.00           C
ATOM   4687  O   GLY B 626      17.030  30.687 -39.309  0.00  0.00           O
ATOM   4688  N   SER B 627      18.071  32.035 -40.718  0.00  0.00           N
ATOM   4689  CA  SER B 627      17.163  31.834 -41.933  0.00  0.00           C
ATOM   4690  C   SER B 627      17.467  30.511 -42.650  0.00  0.00           C
ATOM   4691  O   SER B 627      18.498  29.850 -42.337  0.00  0.00           O
ATOM   4692  CB  SER B 627      17.416  33.048 -42.858  0.00  0.00           C
ATOM   4693  OG  SER B 627      16.981  34.225 -42.309  0.00  0.00           O
ATOM   4694  N   VAL B 628      16.705  30.086 -43.624  0.00  0.00           N
ATOM   4695  CA  VAL B 628      17.085  29.164 -44.756  0.00  0.00           C
ATOM   4696  C   VAL B 628      17.852  29.937 -45.872  0.00  0.00           C
ATOM   4697  O   VAL B 628      17.489  31.074 -46.088  0.00  0.00           O
ATOM   4698  CB  VAL B 628      15.781  28.515 -45.398  0.00  0.00           C
ATOM   4699  CG1 VAL B 628      16.138  27.169 -46.160  0.00  0.00           C
ATOM   4700  CG2 VAL B 628      14.764  28.059 -44.357  0.00  0.00           C
ATOM   4701  N   VAL B 629      18.770  29.164 -46.528  0.00  0.00           N
ATOM   4702  CA  VAL B 629      19.811  29.670 -47.442  0.00  0.00           C
ATOM   4703  C   VAL B 629      19.757  28.933 -48.810  0.00  0.00           C
ATOM   4704  O   VAL B 629      19.948  27.741 -48.933  0.00  0.00           O
ATOM   4705  CB  VAL B 629      21.163  29.554 -46.747  0.00  0.00           C
ATOM   4706  CG1 VAL B 629      22.266  30.073 -47.638  0.00  0.00           C
ATOM   4707  CG2 VAL B 629      21.256  30.491 -45.547  0.00  0.00           C
ATOM   4708  N   ILE B 630      19.711  29.754 -49.885  0.00  0.00           N
ATOM   4709  CA  ILE B 630      19.762  29.119 -51.228  0.00  0.00           C
ATOM   4710  C   ILE B 630      21.206  28.728 -51.358  0.00  0.00           C
ATOM   4711  O   ILE B 630      22.071  29.632 -51.161  0.00  0.00           O
ATOM   4712  CB  ILE B 630      19.323  30.112 -52.247  0.00  0.00           C
ATOM   4713  CG1 ILE B 630      17.839  30.426 -52.198  0.00  0.00           C
ATOM   4714  CG2 ILE B 630      19.721  29.772 -53.734  0.00  0.00           C
ATOM   4715  CD1 ILE B 630      17.265  31.449 -53.058  0.00  0.00           C
ATOM   4716  N   VAL B 631      21.504  27.452 -51.561  0.00  0.00           N
ATOM   4717  CA  VAL B 631      22.822  26.978 -51.929  0.00  0.00           C
ATOM   4718  C   VAL B 631      22.995  26.518 -53.368  0.00  0.00           C
ATOM   4719  O   VAL B 631      23.972  25.873 -53.740  0.00  0.00           O
ATOM   4720  CB  VAL B 631      23.302  25.847 -50.940  0.00  0.00           C
ATOM   4721  CG1 VAL B 631      23.464  26.430 -49.507  0.00  0.00           C
ATOM   4722  CG2 VAL B 631      22.321  24.723 -50.810  0.00  0.00           C
ATOM   4723  N   GLY B 632      22.051  26.919 -54.275  0.00  0.00           N
ATOM   4724  CA  GLY B 632      21.954  26.597 -55.719  0.00  0.00           C
ATOM   4725  C   GLY B 632      20.518  26.300 -56.251  0.00  0.00           C
ATOM   4726  O   GLY B 632      19.501  26.654 -55.579  0.00  0.00           O
ATOM   4727  N   ARG B 633      20.416  25.612 -57.365  0.00  0.00           N
ATOM   4728  CA  ARG B 633      19.195  25.381 -58.125  0.00  0.00           C
ATOM   4729  C   ARG B 633      19.216  24.240 -59.164  0.00  0.00           C
ATOM   4730  O   ARG B 633      20.238  23.801 -59.590  0.00  0.00           O
ATOM   4731  CB  ARG B 633      18.765  26.685 -58.827  0.00  0.00           C
ATOM   4732  CG  ARG B 633      19.805  27.214 -59.907  0.00  0.00           C
ATOM   4733  CD  ARG B 633      19.227  28.554 -60.564  0.00  0.00           C
ATOM   4734  NE  ARG B 633      20.303  29.127 -61.500  0.00  0.00           N
ATOM   4735  CZ  ARG B 633      20.906  30.279 -61.217  0.00  0.00           C
ATOM   4736  NH1 ARG B 633      20.713  30.998 -60.123  0.00  0.00           N
ATOM   4737  NH2 ARG B 633      21.769  30.800 -62.095  0.00  0.00           N
ATOM   4738  N   ILE B 634      18.019  23.770 -59.566  0.00  0.00           N
ATOM   4739  CA  ILE B 634      17.804  22.760 -60.571  0.00  0.00           C
ATOM   4740  C   ILE B 634      17.214  23.444 -61.828  0.00  0.00           C
ATOM   4741  O   ILE B 634      16.208  24.088 -61.694  0.00  0.00           O
ATOM   4742  CB  ILE B 634      16.906  21.642 -59.988  0.00  0.00           C
ATOM   4743  CG1 ILE B 634      17.360  21.049 -58.637  0.00  0.00           C
ATOM   4744  CG2 ILE B 634      16.780  20.529 -60.978  0.00  0.00           C
ATOM   4745  CD1 ILE B 634      18.756  20.506 -58.703  0.00  0.00           C
ATOM   4746  N   ILE B 635      17.927  23.411 -62.963  0.00  0.00           N
ATOM   4747  CA  ILE B 635      17.485  24.113 -64.213  0.00  0.00           C
ATOM   4748  C   ILE B 635      16.561  23.126 -64.919  0.00  0.00           C
ATOM   4749  O   ILE B 635      17.018  22.158 -65.566  0.00  0.00           O
ATOM   4750  CB  ILE B 635      18.720  24.400 -65.083  0.00  0.00           C
ATOM   4751  CG1 ILE B 635      19.681  25.379 -64.403  0.00  0.00           C
ATOM   4752  CG2 ILE B 635      18.297  24.920 -66.481  0.00  0.00           C
ATOM   4753  CD1 ILE B 635      19.079  26.713 -64.079  0.00  0.00           C
ATOM   4754  N   LEU B 636      15.249  23.312 -64.783  0.00  0.00           N
ATOM   4755  CA  LEU B 636      14.278  22.446 -65.446  0.00  0.00           C
ATOM   4756  C   LEU B 636      14.103  22.800 -66.979  0.00  0.00           C
ATOM   4757  O   LEU B 636      14.181  23.991 -67.334  0.00  0.00           O
ATOM   4758  CB  LEU B 636      12.978  22.645 -64.657  0.00  0.00           C
ATOM   4759  CG  LEU B 636      11.668  21.842 -64.876  0.00  0.00           C
ATOM   4760  CD1 LEU B 636      12.126  20.360 -64.934  0.00  0.00           C
ATOM   4761  CD2 LEU B 636      10.896  22.171 -63.594  0.00  0.00           C
ATOM   4762  N   SER B 637      13.817  21.811 -67.829  0.00  0.00           N
ATOM   4763  CA  SER B 637      13.499  21.999 -69.234  0.00  0.00           C
ATOM   4764  C   SER B 637      12.592  20.868 -69.822  0.00  0.00           C
ATOM   4765  O   SER B 637      12.235  19.977 -69.139  0.00  0.00           O
ATOM   4766  CB  SER B 637      14.804  22.240 -69.976  0.00  0.00           C
ATOM   4767  OG  SER B 637      15.489  20.986 -70.080  0.00  0.00           O
ATOM   4768  N   GLY B 638      12.312  20.884 -71.107  0.00  0.00           N
ATOM   4769  CA  GLY B 638      11.243  20.269 -71.804  0.00  0.00           C
ATOM   4770  C   GLY B 638       9.845  20.901 -71.581  0.00  0.00           C
ATOM   4771  O   GLY B 638       8.933  20.746 -72.353  0.00  0.00           O
ATOM   4772  N   SER B 639       9.647  21.550 -70.454  0.00  0.00           N
ATOM   4773  CA  SER B 639       8.458  22.091 -69.853  0.00  0.00           C
ATOM   4774  C   SER B 639       8.002  23.459 -70.353  0.00  0.00           C
ATOM   4775  O   SER B 639       6.923  23.960 -69.929  0.00  0.00           O
ATOM   4776  CB  SER B 639       8.764  22.161 -68.279  0.00  0.00           C
ATOM   4777  OG  SER B 639       9.934  22.915 -68.007  0.00  0.00           O
ATOM   4778  N   GLY B 640       8.739  24.103 -71.242  0.00  0.00           N
ATOM   4779  CA  GLY B 640       8.261  25.297 -72.005  0.00  0.00           C
ATOM   4780  C   GLY B 640       7.295  25.023 -73.177  0.00  0.00           C
ATOM   4781  O   GLY B 640       6.740  23.891 -73.246  0.00  0.00           O
ATOM   4782  N   SER B 641       7.103  25.934 -74.086  0.00  0.00           N
ATOM   4783  CA  SER B 641       6.281  25.783 -75.244  0.00  0.00           C
ATOM   4784  C   SER B 641       6.816  24.764 -76.230  0.00  0.00           C
ATOM   4785  O   SER B 641       6.112  23.746 -76.580  0.00  0.00           O
ATOM   4786  CB  SER B 641       6.064  27.207 -75.946  0.00  0.00           C
ATOM   4787  OG  SER B 641       5.406  28.168 -75.070  0.00  0.00           O
ATOM   4788  OXT SER B 641       7.996  24.791 -76.601  0.00  0.00           O
END
